# Supplementary material for: Comprehensive and Quantitative Proteomic Analysis of Metamorphosis-Related Proteins in the Veined Rapa Whelk, Rapana venosa
Source: Int J Mol Sci. 2016 Jun 15;17(6):924. doi: 10.3390/ijms17060924 (PMC4926457; doi:10.3390/ijms17060924)
Supplement: Supplementary file 1 [file ijms-17-00924-s001.zip]

Archive with 6 entries (5 files):
- ijms-133313-Supplementary Materials/
- ijms-133313-Supplementary Materials/Table S1. Quantitation and annotation information of all the proteins identified by iTRAQ.xlsx
- ijms-133313-Supplementary Materials/Table S2. Quantitation and annotation information of differentially expressed proteins between competent larvae and post-larvae.xlsx
- ijms-133313-Supplementary Materials/Table S3. Significant enriched GO items under GO analysis.xlsx
- ijms-133313-Supplementary Materials/Table S4. 38 significantly enriched pathways under KEGG analysis.xlsx
- ijms-133313-Supplementary Materials/Table S5. Quantitation and annotation information about scattered points in 9 quadrants.xlsx
