# Supplementary material for: Comprehensive and Quantitative Proteomic Analysis of Metamorphosis-Related Proteins in the Veined Rapa Whelk, Rapana venosa
Source: Int J Mol Sci. 2016 Jun 15;17(6):924. doi: 10.3390/ijms17060924 (PMC4926457; doi:10.3390/ijms17060924)
Supplement: Supplementary file 1 [file ijms-17-00924-s001.zip › ijms-133313-Supplementary Materials/Table S1. Quantitation and annotation information of all the proteins identified by iTRAQ.xlsx]

## Sheet: Table S1. Quantitation and anno
GeneID	CL-1_113	CL-2_114	CL-3_115	PL-1_118	PL-2_119	PL-3_121	Gene Length	NR GI	NR ID	NR Score	NR Evalue	NR Description	NT GI	NT ID	NT Score	NT Evalue	NT Description	KO ID	KO Name	KO Description	Http Link	Swissprot ID	Swissprot Score	Swissprot Evalue	Swissprot Description	PFAM ID	PFAM description	Gene Ontology Biological Pathway	BP Description	Gene Ontology Molecular Function	MF Description	Gene Ontology Cellular Component	CC Description	KOG ID	KOG Description
c100086_g1	1	0.923	1.071	0.816	0.825	0.893	545	333449426	AEF33399.1	338	9.94184e-38	small nuclear ribonucleoprotein polypeptide G protein [Crassostrea ariakensis]	--	--	--	--	--	K11099	SNRPG, SMG	small nuclear ribonucleoprotein G	http://www.genome.jp/dbget-bin/www_bget?ko:K11099	Q9VXE0	305	2.56576e-34	Probable small nuclear ribonucleoprotein G OS=Drosophila melanogaster GN=SmG PE=1 SV=1	--	--	--	--	GO:0003676	nucleic acid binding	GO:0030529	ribonucleoprotein complex	KOG1780	Small Nuclear ribonucleoprotein G
c100241_g1	1	0.881	1.205	0.961	0.996	1.138	1811	325297104	NP_001191560.1	399	4.62092e-41	Y-box factor homolog [Aplysia californica] >gi|1175568|sp|P41824.1|YBOXH_APLCA RecName: Full=Y-box factor homolog; AltName: Full=APY1 [Aplysia californica] >gi|409419|gb|AAA60373.1| Y-Box factor [Aplysia californica]	--	--	--	--	--	K09276	YBX1, NSEP1	Y-box-binding protein 1	http://www.genome.jp/dbget-bin/www_bget?ko:K09276	P41824	399	1.38431e-42	Y-box factor homolog OS=Aplysia californica PE=2 SV=1	PF00618//PF00313	RasGEF N-terminal motif//'Cold-shock' DNA-binding domain	GO:0006355//GO:0051056//GO:0043087	regulation of transcription, DNA-templated//regulation of small GTPase mediated signal transduction//regulation of GTPase activity	GO:0005085//GO:0003723//GO:0003677	guanyl-nucleotide exchange factor activity//RNA binding//DNA binding	GO:0005622//GO:0005634	intracellular//nucleus	KOG3070	Predicted RNA-binding protein containing PIN domain and invovled in translation or RNA processing
c100581_g1	1	1.035	0.986	1.073	1.147	1.182	1250	41393165	NP_958912.1	865	2.75751e-112	ADP-ribosylation factor 2 [Danio rerio] >gi|29791979|gb|AAH50487.1| ADP-ribosylation factor 2 [Danio rerio]	147903247	NM_001093225.1	191	1.91833e-93	Xenopus laevis ADP-ribosylation factor 3 (arf3), mRNA >gi|50417467|gb|BC077319.1| Xenopus laevis MGC80261 protein, mRNA (cDNA clone MGC:80261 IMAGE:5073206), complete cds	K07937	ARF1	ADP-ribosylation factor 1	http://www.genome.jp/dbget-bin/www_bget?ko:K07937	P61210	860	5.1835e-113	ADP-ribosylation factor 1 OS=Locusta migratoria GN=ARF1 PE=2 SV=2	PF00025//PF00503//PF00009//PF00071//PF08477//PF01591//PF01926//PF04670	ADP-ribosylation factor family//G-protein alpha subunit//Elongation factor Tu GTP binding domain//Ras family//Miro-like protein//6-phosphofructo-2-kinase//50S ribosome-binding GTPase//Gtr1/RagA G protein conserved region	GO:0006000//GO:0006013//GO:0007264//GO:0007186//GO:0007165	fructose metabolic process//mannose metabolic process//small GTPase mediated signal transduction//G-protein coupled receptor signaling pathway//signal transduction	GO:0003924//GO:0019001//GO:0031683//GO:0003873//GO:0005524//GO:0005525//GO:0004871	GTPase activity//guanyl nucleotide binding//G-protein beta/gamma-subunit complex binding//6-phosphofructo-2-kinase activity//ATP binding//GTP binding//signal transducer activity	GO:0005737//GO:0005622//GO:0005634	cytoplasm//intracellular//nucleus	KOG0070	GTP-binding ADP-ribosylation factor Arf1
c100865_g1	1	0.528	0.697	0.416	0.361	0.379	1029	254939725	ACT88125.1	772	1.39624e-99	AT15141p [Drosophila melanogaster]	333449538	JF919410.1	415	0	Crassostrea ariakensis clone Ca115 unknown mRNA, partial sequence	K02183	CALM	calmodulin	http://www.genome.jp/dbget-bin/www_bget?ko:K02183	Q8STF0	762	1.01693e-99	Calmodulin OS=Strongylocentrotus intermedius PE=2 SV=3	PF13202//PF02563//PF00036//PF13405//PF13499//PF13014//PF10591//PF02627//PF03874	EF hand//Polysaccharide biosynthesis/export protein//EF hand//EF-hand domain//EF-hand domain pair//KH domain//Secreted protein acidic and rich in cysteine Ca binding region//Carboxymuconolactone decarboxylase family//RNA polymerase Rpb4	GO:0007165//GO:0006144//GO:0006206//GO:0015774//GO:0055114//GO:0006351	signal transduction//purine nucleobase metabolic process//pyrimidine nucleobase metabolic process//polysaccharide transport//oxidation-reduction process//transcription, DNA-templated	GO:0003723//GO:0051920//GO:0015159//GO:0005509//GO:0003899	RNA binding//peroxiredoxin activity//polysaccharide transmembrane transporter activity//calcium ion binding//DNA-directed RNA polymerase activity	GO:0005730//GO:0005578//GO:0016020	nucleolus//proteinaceous extracellular matrix//membrane	KOG0027	Calmodulin and related proteins (EF-Hand superfamily)
c100893_g1	1	0.896	0.875	0.713	0.686	0.643	911	676472646	XP_009059557.1	548	4.34561e-66	hypothetical protein LOTGIDRAFT_204304 [Lottia gigantea] >gi|556101117|gb|ESO89769.1| hypothetical protein LOTGIDRAFT_204304 [Lottia gigantea]	--	--	--	--	--	--	--	--	--	P45961	246	2.24089e-23	Calexcitin-2 OS=Caenorhabditis elegans GN=cex-2 PE=2 SV=3	PF00036//PF13202//PF00639//PF10591//PF13499//PF04295//PF13405	EF hand//EF hand//PPIC-type PPIASE domain//Secreted protein acidic and rich in cysteine Ca binding region//EF-hand domain pair//D-galactarate dehydratase / Altronate hydrolase, C terminus//EF-hand domain	GO:0007165	signal transduction	GO:0005509//GO:0016853//GO:0016836	calcium ion binding//isomerase activity//hydro-lyase activity	GO:0005578	proteinaceous extracellular matrix	--	--
c100973_g1	1	0.912	0.861	0.97	1.026	1.014	1745	524914469	XP_005112049.1	1118	4.16241e-147	PREDICTED: 40S ribosomal protein S3-B-like [Aplysia californica]	46811250	AY521669.1	231	1.56806e-115	Pseudopleuronectes americanus 40S ribosomal protein S3 (RPS3) mRNA, complete cds	K02985	RP-S3e, RPS3	small subunit ribosomal protein S3e	http://www.genome.jp/dbget-bin/www_bget?ko:K02985	P47835	1081	6.03001e-143	40S ribosomal protein S3-B OS=Xenopus laevis GN=rps3-b PE=2 SV=1	PF07650//PF00189	KH domain//Ribosomal protein S3, C-terminal domain	GO:0042254//GO:0006412	ribosome biogenesis//translation	GO:0003723//GO:0003735	RNA binding//structural constituent of ribosome	GO:0005840	ribosome	KOG3181	40S ribosomal protein S3
c101161_g1	1	0.887	1.086	0.848	0.936	1.055	1692	524884624	XP_005098931.1	378	9.46319e-40	PREDICTED: 60S ribosomal protein L22-like isoform X2 [Aplysia californica]	543279058	XM_005427479.1	149	5.82433e-70	PREDICTED: Geospiza fortis ribosomal protein L22 (RPL22), mRNA	K02891	RP-L22e, RPL22	large subunit ribosomal protein L22e	http://www.genome.jp/dbget-bin/www_bget?ko:K02891	Q28IL6	325	5.51002e-34	60S ribosomal protein L22 OS=Xenopus tropicalis GN=rpl22 PE=2 SV=3	PF01776	Ribosomal L22e protein family	GO:0042254//GO:0006412	ribosome biogenesis//translation	GO:0003735	structural constituent of ribosome	GO:0005622//GO:0005840	intracellular//ribosome	KOG3434	60S ribosomal protein L22
c101185_g1	1	1.231	1.271	1.148	1.298	1.474	3156	676447650	XP_009051477.1	991	1.65521e-121	hypothetical protein LOTGIDRAFT_103941, partial [Lottia gigantea] >gi|556108967|gb|ESO97619.1| hypothetical protein LOTGIDRAFT_103941, partial [Lottia gigantea]	--	--	--	--	--	K11279	NAP1L1, NRP	nucleosome assembly protein 1-like 1	http://www.genome.jp/dbget-bin/www_bget?ko:K11279	Q28EB4	826	2.81501e-98	Nucleosome assembly protein 1-like 1 OS=Xenopus tropicalis GN=nap1l1 PE=2 SV=1	PF00956	Nucleosome assembly protein (NAP)	GO:0006334	nucleosome assembly	--	--	GO:0005634	nucleus	KOG1507	Nucleosome assembly protein NAP-1
c101250_g1	1	1.239	0.995	1.129	0.923	0.945	499	676481774	XP_009062489.1	394	9.26315e-45	hypothetical protein LOTGIDRAFT_128275 [Lottia gigantea] >gi|556098141|gb|ESO86793.1| hypothetical protein LOTGIDRAFT_128275 [Lottia gigantea]	--	--	--	--	--	K12741	HNRNPA1_3	heterogeneous nuclear ribonucleoprotein A1/A3	http://www.genome.jp/dbget-bin/www_bget?ko:K12741	Q28521	328	2.43164e-35	Heterogeneous nuclear ribonucleoprotein A1 OS=Macaca mulatta GN=HNRNPA1 PE=2 SV=3	PF00076	RNA recognition motif. (a.k.a. RRM, RBD, or RNP domain)	--	--	GO:0003676	nucleic acid binding	--	--	KOG0118	FOG: RRM domain
c101302_g1	1	1.068	1.098	1.678	1.854	1.557	1041	524882460	XP_005097873.1	396	2.16002e-43	PREDICTED: universal stress protein A-like protein-like [Aplysia californica]	--	--	--	--	--	--	--	--	--	Q4L751	132	5.03997e-08	Putative universal stress protein SH1215 OS=Staphylococcus haemolyticus (strain JCSC1435) GN=SH1215 PE=3 SV=1	PF00582	Universal stress protein family	GO:0006950	response to stress	--	--	--	--	--	--
c101325_g2	1	0.636	0.586	0.932	0.414	0.628	970	524877098	XP_005095256.1	957	2.35854e-127	PREDICTED: ras-related protein Rab-10-like [Aplysia californica]	325302631	BK007363.1	175	1.15776e-84	TPA_exp: Amblyomma variegatum Ras-related protein Rab-10 mRNA, partial cds	K07903	RAB10	Ras-related protein Rab-10	http://www.genome.jp/dbget-bin/www_bget?ko:K07903	P22127	854	3.60403e-113	Ras-related protein Rab-10 OS=Diplobatis ommata PE=2 SV=1	PF08477//PF00025//PF03609//PF00071//PF00009//PF01926//PF10232//PF04670//PF10662	Miro-like protein//ADP-ribosylation factor family//PTS system sorbose-specific iic component//Ras family//Elongation factor Tu GTP binding domain//50S ribosome-binding GTPase//Mediator of RNA polymerase II transcription complex subunit 8//Gtr1/RagA G protein conserved region//Ethanolamine utilisation - propanediol utilisation	GO:0007264//GO:0006357//GO:0006576//GO:0009401	small GTPase mediated signal transduction//regulation of transcription from RNA polymerase II promoter//cellular biogenic amine metabolic process//phosphoenolpyruvate-dependent sugar phosphotransferase system	GO:0005524//GO:0005525//GO:0003924//GO:0001104	ATP binding//GTP binding//GTPase activity//RNA polymerase II transcription cofactor activity	GO:0005634//GO:0005622//GO:0005737//GO:0016592//GO:0016021	nucleus//intracellular//cytoplasm//mediator complex//integral component of membrane	KOG0078	GTP-binding protein SEC4, small G protein superfamily, and related Ras family GTP-binding proteins
c101337_g1	1	1.365	1.125	1.469	1.31	1.537	461	--	--	--	--	--	--	--	--	--	--	--	--	--	--	--	--	--	--	--	--	--	--	--	--	--	--	--	--
c101453_g1	1	1.075	1.018	1.351	1.218	1.221	1311	524875962	XP_005094703.1	1280	2.79293e-171	PREDICTED: group XV phospholipase A2-like isoform X1 [Aplysia californica]	--	--	--	--	--	K06129	LYPLA3	lysophospholipase III	http://www.genome.jp/dbget-bin/www_bget?ko:K06129	Q8NCC3	906	2.88211e-116	Group XV phospholipase A2 OS=Homo sapiens GN=PLA2G15 PE=1 SV=2	PF07819//PF02450//PF01764	PGAP1-like protein//Lecithin:cholesterol acyltransferase//Lipase (class 3)	GO:0006886//GO:0046486//GO:0006629//GO:0016042//GO:0006505//GO:0042967	intracellular protein transport//glycerolipid metabolic process//lipid metabolic process//lipid catabolic process//GPI anchor metabolic process//acyl-carrier-protein biosynthetic process	GO:0008374//GO:0004806//GO:0016788	O-acyltransferase activity//triglyceride lipase activity//hydrolase activity, acting on ester bonds	--	--	KOG2369	Lecithin:cholesterol acyltransferase (LCAT)/Acyl-ceramide synthase
c101483_g3	1	1.363	0.758	1.264	0.98	1.435	472	405965141	EKC30550.1	252	1.82779e-22	Ubiquilin-1 [Crassostrea gigas]	--	--	--	--	--	K04523	UBQLN, DSK2	ubiquilin	http://www.genome.jp/dbget-bin/www_bget?ko:K04523	Q9SII8	157	2.38125e-11	Ubiquitin domain-containing protein DSK2b OS=Arabidopsis thaliana GN=DSK2B PE=1 SV=1	PF02845//PF00627	CUE domain//UBA/TS-N domain	--	--	GO:0005515	protein binding	--	--	KOG0010	Ubiquitin-like protein
c101573_g1	1	1.03	0.955	0.659	0.54	0.546	680	405971056	EKC35912.1	453	4.912e-50	Flotillin-2 [Crassostrea gigas]	--	--	--	--	--	K07192	FLOT	flotillin	http://www.genome.jp/dbget-bin/www_bget?ko:K07192	O61492	393	4.17864e-43	Flotillin-2 OS=Drosophila melanogaster GN=Flo-2 PE=2 SV=3	--	--	--	--	--	--	--	--	--	--
c101629_g1	1	0.949	0.934	1.008	0.825	0.546	2198	524897406	XP_005105164.1	1542	0	PREDICTED: FAS-associated factor 1-like [Aplysia californica]	--	--	--	--	--	--	--	--	--	P54731	1076	1.50335e-134	FAS-associated factor 1 OS=Mus musculus GN=Faf1 PE=2 SV=2	PF00789//PF00240//PF09589	UBX domain//Ubiquitin family//HrpA pilus formation protein	GO:0009405	pathogenesis	GO:0005515	protein binding	GO:0005615	extracellular space	KOG1363	Predicted regulator of the ubiquitin pathway (contains UAS and UBX domains)
c101749_g1	1	0.861	0.949	0.936	0.915	1.264	1220	524912990	XP_005111329.1	1093	3.64837e-145	PREDICTED: thioredoxin-like protein 1-like isoform X1 [Aplysia californica]	--	--	--	--	--	--	--	--	--	O43396	837	5.11104e-108	Thioredoxin-like protein 1 OS=Homo sapiens GN=TXNL1 PE=1 SV=3	PF08534//PF00578//PF00085	Redoxin//AhpC/TSA family//Thioredoxin	GO:0045454//GO:0055114	cell redox homeostasis//oxidation-reduction process	GO:0016209//GO:0016491	antioxidant activity//oxidoreductase activity	--	--	KOG0908	Thioredoxin-like protein
c102185_g1	1	1.232	0.989	1.742	1.756	1.571	973	524907283	XP_005108762.1	564	8.75641e-67	PREDICTED: amine sulfotransferase-like [Aplysia californica]	--	--	--	--	--	--	--	--	--	O75897	367	2.6933e-39	Sulfotransferase 1C4 OS=Homo sapiens GN=SULT1C4 PE=1 SV=2	PF00685	Sulfotransferase domain	--	--	GO:0008146	sulfotransferase activity	--	--	KOG1584	Sulfotransferase
c102265_g1	1	1.178	1.004	1.14	0.981	1.03	1157	524883131	XP_005098199.1	513	4.63851e-60	PREDICTED: 40S ribosomal protein S10-like isoform X2 [Aplysia californica]	--	--	--	--	--	K02947	RP-S10e, RPS10	small subunit ribosomal protein S10e	http://www.genome.jp/dbget-bin/www_bget?ko:K02947	O77302	462	3.09171e-54	40S ribosomal protein S10 OS=Lumbricus rubellus GN=RPS10 PE=2 SV=1	PF08496	Peptidase family S49 N-terminal	--	--	GO:0004252	serine-type endopeptidase activity	GO:0005886	plasma membrane	KOG3344	40s ribosomal protein s10
c102345_g1	1	0.987	1.124	0.937	0.974	0.953	652	524908792	XP_005109486.1	324	1.74849e-34	PREDICTED: uncharacterized protein LOC101850443 [Aplysia californica]	--	--	--	--	--	--	--	--	--	--	--	--	--	PF07225	NADH-ubiquinone oxidoreductase B15 subunit (NDUFB4)	GO:0006744//GO:0006814//GO:0015992//GO:0006120	ubiquinone biosynthetic process//sodium ion transport//proton transport//mitochondrial electron transport, NADH to ubiquinone	GO:0008137	NADH dehydrogenase (ubiquinone) activity	GO:0005739	mitochondrion	--	--
c102480_g1	1	1.697	1.288	1.111	1.357	1.389	3641	443693794	ELT95068.1	1595	0	hypothetical protein CAPTEDRAFT_226958 [Capitella teleta]	--	--	--	--	--	K15376	GPHN	gephyrin	http://www.genome.jp/dbget-bin/www_bget?ko:K15376	Q9NQX3	1196	6.27315e-146	Gephyrin OS=Homo sapiens GN=GPHN PE=1 SV=1	PF03454//PF03453//PF00994	MoeA C-terminal region (domain IV)//MoeA N-terminal region (domain I and II)//Probable molybdopterin binding domain	GO:0032324//GO:0006777	molybdopterin cofactor biosynthetic process//Mo-molybdopterin cofactor biosynthetic process	--	--	--	--	--	--
c102681_g1	1	1.055	1.282	1.27	1.001	1.222	1367	524916037	XP_005112801.1	1449	0	PREDICTED: SWI/SNF-related matrix-associated actin-dependent regulator of chromatin subfamily B member 1-like [Aplysia californica]	524916036	XM_005112744.1	273	5.48619e-139	PREDICTED: Aplysia californica SWI/SNF-related matrix-associated actin-dependent regulator of chromatin subfamily B member 1-like (LOC101860785), mRNA	K11648	SMARCB1, SNF5, INI1	SWI/SNF-related matrix-associated actin-dependent regulator of chromatin subfamily B member 1	http://www.genome.jp/dbget-bin/www_bget?ko:K11648	Q9Z0H3	1305	1.49997e-176	SWI/SNF-related matrix-associated actin-dependent regulator of chromatin subfamily B member 1 OS=Mus musculus GN=Smarcb1 PE=1 SV=1	PF04855//PF01313	SNF5 / SMARCB1 / INI1//Bacterial export proteins, family 3	GO:0009306//GO:0006338	protein secretion//chromatin remodeling	--	--	GO:0016020//GO:0000228	membrane//nuclear chromosome	KOG1649	SWI-SNF chromatin remodeling complex, Snf5 subunit
c102683_g1	1	0.998	1.027	0.856	0.937	0.913	1039	524872189	XP_005092858.1	764	1.51958e-97	PREDICTED: growth factor receptor-bound protein 2-like [Aplysia californica]	--	--	--	--	--	K04364	GRB2	growth factor receptor-binding protein 2	http://www.genome.jp/dbget-bin/www_bget?ko:K04364	Q60631	728	1.34895e-93	Growth factor receptor-bound protein 2 OS=Mus musculus GN=Grb2 PE=1 SV=1	PF00018//PF00017	SH3 domain//SH2 domain	--	--	GO:0005515	protein binding	--	--	KOG3601	Adaptor protein GRB2, contains SH2 and SH3 domains
c102683_g2	1	1.018	1.029	0.94	1.13	1.066	920	524872189	XP_005092858.1	739	2.48067e-94	PREDICTED: growth factor receptor-bound protein 2-like [Aplysia californica]	--	--	--	--	--	K04364	GRB2	growth factor receptor-binding protein 2	http://www.genome.jp/dbget-bin/www_bget?ko:K04364	Q60631	705	1.06478e-90	Growth factor receptor-bound protein 2 OS=Mus musculus GN=Grb2 PE=1 SV=1	PF00017//PF00018	SH2 domain//SH3 domain	--	--	GO:0005515	protein binding	--	--	KOG3601	Adaptor protein GRB2, contains SH2 and SH3 domains
c102717_g1	1	0.901	0.992	0.801	0.886	0.798	504	524893612	XP_005103315.1	350	4.71013e-38	PREDICTED: 40S ribosomal protein S8-like [Aplysia californica]	--	--	--	--	--	K02995	RP-S8e, RPS8	small subunit ribosomal protein S8e	http://www.genome.jp/dbget-bin/www_bget?ko:K02995	Q8WQI5	321	2.11866e-35	40S ribosomal protein S8 OS=Spodoptera frugiperda GN=RpS8 PE=2 SV=1	--	--	--	--	--	--	--	--	KOG3283	40S ribosomal protein S8
c102727_g1	1	0.88	1.145	1.214	1.123	1.218	1558	524908571	XP_005109379.1	1838	0	PREDICTED: uncharacterized protein LOC101845042 isoform X1 [Aplysia californica] >gi|524908573|ref|XP_005109380.1| PREDICTED: uncharacterized protein LOC101845042 isoform X2 [Aplysia californica]	--	--	--	--	--	--	--	--	--	--	--	--	--	PF07646	Kelch motif	--	--	GO:0005515	protein binding	--	--	--	--
c102733_g1	1	1.241	1.012	1.102	1.147	1.207	1987	524872622	XP_005093072.1	836	3.96298e-98	PREDICTED: far upstream element-binding protein 2-like isoform X4 [Aplysia californica]	560968451	XM_006206534.1	49	2.66721e-14	PREDICTED: Vicugna pacos KH-type splicing regulatory protein (KHSRP), mRNA	K13210	FUBP	far upstream element-binding protein	http://www.genome.jp/dbget-bin/www_bget?ko:K13210	Q96I24	590	1.97043e-65	Far upstream element-binding protein 3 OS=Homo sapiens GN=FUBP3 PE=1 SV=2	PF00013//PF07650//PF13184//PF13014	KH domain//KH domain//NusA-like KH domain//KH domain	--	--	GO:0003723	RNA binding	--	--	KOG2190	PolyC-binding proteins alphaCP-1 and related KH domain proteins
c103660_g1	1	0.91	0.948	1.112	1.127	1.06	437	676469647	XP_009058600.1	427	1.44752e-51	hypothetical protein LOTGIDRAFT_123041, partial [Lottia gigantea] >gi|556101946|gb|ESO90598.1| hypothetical protein LOTGIDRAFT_123041, partial [Lottia gigantea]	--	--	--	--	--	K12162	UFM1	ubiquitin-fold modifier 1	http://www.genome.jp/dbget-bin/www_bget?ko:K12162	P34661	413	7.193e-51	Ubiquitin-fold modifier 1 OS=Caenorhabditis elegans GN=tag-277 PE=1 SV=1	PF00788	Ras association (RalGDS/AF-6) domain	GO:0007165	signal transduction	--	--	--	--	--	--
c103695_g1	1	1.036	0.896	0.999	0.93	0.783	922	524874940	XP_005094202.1	519	1.46505e-62	PREDICTED: NADH dehydrogenase [ubiquinone] 1 alpha subcomplex subunit 6-like isoform X2 [Aplysia californica]	--	--	--	--	--	K03950	NDUFA6	NADH dehydrogenase (ubiquinone) 1 alpha subcomplex subunit 6	http://www.genome.jp/dbget-bin/www_bget?ko:K03950	P56556	407	5.26842e-47	NADH dehydrogenase [ubiquinone] 1 alpha subcomplex subunit 6 OS=Homo sapiens GN=NDUFA6 PE=1 SV=3	PF05923	APC cysteine-rich region	GO:0016055	Wnt signaling pathway	--	--	--	--	KOG3426	NADH:ubiquinone oxidoreductase, NDUFA6/B14 subunit
c103758_g1	1	0.968	0.959	0.925	1.205	0.945	1863	91086913	XP_971407.1	1831	0	PREDICTED: serine/threonine-protein phosphatase 5 [Tribolium castaneum] >gi|270009672|gb|EFA06120.1| hypothetical protein TcasGA2_TC008963 [Tribolium castaneum]	296234170	XM_002762256.1	170	1.36157e-81	PREDICTED: Callithrix jacchus protein phosphatase 5, catalytic subunit, transcript variant 1 (PPP5C), mRNA	K04460	PPP5C	serine/threonine-protein phosphatase 5	http://www.genome.jp/dbget-bin/www_bget?ko:K04460	P53041	1700	0	Serine/threonine-protein phosphatase 5 OS=Homo sapiens GN=PPP5C PE=1 SV=1	PF00149//PF13181//PF00515	Calcineurin-like phosphoesterase//Tetratricopeptide repeat//Tetratricopeptide repeat	GO:0006470	protein dephosphorylation	GO:0004721//GO:0046872//GO:0005515//GO:0016787	phosphoprotein phosphatase activity//metal ion binding//protein binding//hydrolase activity	GO:0005634//GO:0005737	nucleus//cytoplasm	KOG0376	Serine-threonine phosphatase 2A, catalytic subunit
c103934_g1	1	0.984	1.159	1.057	1.068	1.137	1496	405978215	EKC42625.1	282	2.9699e-24	Myelin expression factor 2 [Crassostrea gigas]	--	--	--	--	--	--	--	--	--	Q9P2K5	184	4.34838e-13	Myelin expression factor 2 OS=Homo sapiens GN=MYEF2 PE=1 SV=3	PF00076	RNA recognition motif. (a.k.a. RRM, RBD, or RNP domain)	--	--	GO:0003676	nucleic acid binding	--	--	KOG0118	FOG: RRM domain
c103975_g1	1	1.032	1.226	1.1	1.092	0.994	512	325296855	NP_001191459.1	891	1.19171e-110	kinesin heavy chain 1 [Aplysia californica] >gi|110294501|gb|ABG66709.1| kinesin heavy chain 1 [Aplysia californica]	551506919	XM_005804934.1	135	1.0203e-62	PREDICTED: Xiphophorus maculatus kinesin-1 heavy chain-like (LOC102237623), mRNA	K10396	KIF5	kinesin family member 5	http://www.genome.jp/dbget-bin/www_bget?ko:K10396	P21613	845	1.30767e-105	Kinesin heavy chain OS=Doryteuthis pealeii PE=2 SV=1	PF03830//PF00225	PTS system sorbose subfamily IIB component//Kinesin motor domain	GO:0009401//GO:0008643//GO:0007018//GO:0007017	phosphoenolpyruvate-dependent sugar phosphotransferase system//carbohydrate transport//microtubule-based movement//microtubule-based process	GO:0003777//GO:0008982//GO:0008017//GO:0005524	microtubule motor activity//protein-N(PI)-phosphohistidine-sugar phosphotransferase activity//microtubule binding//ATP binding	GO:0005874//GO:0009357//GO:0045298//GO:0005737//GO:0005875	microtubule//protein-N(PI)-phosphohistidine-sugar phosphotransferase complex//tubulin complex//cytoplasm//microtubule associated complex	KOG0240	Kinesin (SMY1 subfamily)
c104129_g1	1	1.15	1.041	1.105	1.205	0.936	800	676457229	XP_009054581.1	654	4.89612e-81	hypothetical protein LOTGIDRAFT_189089 [Lottia gigantea] >gi|556106190|gb|ESO94842.1| hypothetical protein LOTGIDRAFT_189089 [Lottia gigantea]	--	--	--	--	--	K05024	CLIC4	chloride intracellular channel protein 4	http://www.genome.jp/dbget-bin/www_bget?ko:K05024	Q8WQA4	220	1.6871e-19	Chloride intracellular channel exc-4 OS=Caenorhabditis elegans GN=exc-4 PE=1 SV=2	--	--	--	--	--	--	--	--	KOG1422	Intracellular Cl- channel CLIC, contains GST domain
c104158_g1	1	0.964	1.402	0.956	0.55	0.728	889	--	--	--	--	--	--	--	--	--	--	--	--	--	--	--	--	--	--	--	--	--	--	--	--	--	--	--	--
c104229_g1	1	1.082	1.03	0.417	0.617	0.456	1654	676434993	XP_009047413.1	915	1.08355e-116	hypothetical protein LOTGIDRAFT_199949 [Lottia gigantea] >gi|556113271|gb|ESP01923.1| hypothetical protein LOTGIDRAFT_199949 [Lottia gigantea]	--	--	--	--	--	--	--	--	--	Q8TC29	584	3.79772e-69	Enkurin OS=Homo sapiens GN=ENKUR PE=2 SV=1	--	--	--	--	--	--	--	--	--	--
c104246_g1	1	0.982	0.834	0.207	0.21	0.188	1322	524912209	XP_005110956.1	194	2.51443e-13	PREDICTED: uncharacterized protein LOC101845136 [Aplysia californica]	--	--	--	--	--	--	--	--	--	--	--	--	--	PF06990//PF09606//PF11593	Galactose-3-O-sulfotransferase//ARC105 or Med15 subunit of Mediator complex non-fungal//Mediator complex subunit 3 fungal	GO:0006687//GO:0009058//GO:0006357	glycosphingolipid metabolic process//biosynthetic process//regulation of transcription from RNA polymerase II promoter	GO:0001733//GO:0001104	galactosylceramide sulfotransferase activity//RNA polymerase II transcription cofactor activity	GO:0016021//GO:0016592//GO:0005794	integral component of membrane//mediator complex//Golgi apparatus	--	--
c104256_g1	1	0.944	0.889	1.034	0.95	0.933	1819	676489503	XP_009064958.1	1398	0	hypothetical protein LOTGIDRAFT_222194 [Lottia gigantea] >gi|556095696|gb|ESO84349.1| hypothetical protein LOTGIDRAFT_222194 [Lottia gigantea]	410918390	XM_003972620.1	267	1.59023e-135	PREDICTED: Takifugu rubripes phosphate carrier protein, mitochondrial-like, transcript variant 1 (LOC101079989), mRNA	K15102	SLC25A3, PHC, PIC	solute carrier family 25 (mitochondrial phosphate transporter), member 3	http://www.genome.jp/dbget-bin/www_bget?ko:K15102	Q8VEM8	1264	1.3479e-168	Phosphate carrier protein, mitochondrial OS=Mus musculus GN=Slc25a3 PE=1 SV=1	--	--	--	--	--	--	--	--	KOG0767	Mitochondrial phosphate carrier protein
c104278_g1	1	1.003	0.93	1.171	1.205	1.006	3358	3023702	O02654.1	1884	0	RecName: Full=Enolase; AltName: Full=2-phospho-D-glycerate hydro-lyase; AltName: Full=2-phosphoglycerate dehydratase [Doryteuthis pealeii] >gi|1911573|gb|AAB50731.1| enolase [Doryteuthis pealeii]	301766605	XM_002918676.1	251	2.32022e-126	PREDICTED: Ailuropoda melanoleuca alpha-enolase-like (LOC100476305), mRNA	K01689	ENO, eno	enolase	http://www.genome.jp/dbget-bin/www_bget?ko:K01689	O02654	1884	0	Enolase OS=Doryteuthis pealeii PE=2 SV=1	PF03952//PF00113	Enolase, N-terminal domain//Enolase, C-terminal TIM barrel domain	GO:0000162//GO:0009094//GO:0006094//GO:0006571//GO:0006096	tryptophan biosynthetic process//L-phenylalanine biosynthetic process//gluconeogenesis//tyrosine biosynthetic process//glycolytic process	GO:0004634//GO:0000287	phosphopyruvate hydratase activity//magnesium ion binding	GO:0000015	phosphopyruvate hydratase complex	KOG2670	Enolase
c104289_g1	1	1.131	0.868	0.798	0.813	0.851	2530	238481789	ACR43934.1	1087	1.59191e-137	cathepsin L-like cysteine proteinase [Haliotis diversicolor supertexta]	223673160	BT060402.1	61	7.26921e-21	Salmo salar clone ssal-rgh-519-024 Cathepsin S precursor putative mRNA, complete cds	K01365	CTSL	cathepsin L	http://www.genome.jp/dbget-bin/www_bget?ko:K01365	Q95029	920	6.07815e-114	Cathepsin L OS=Drosophila melanogaster GN=Cp1 PE=2 SV=2	PF00112//PF03051	Papain family cysteine protease//Peptidase C1-like family	GO:0006508	proteolysis	GO:0004197//GO:0008233//GO:0008234	cysteine-type endopeptidase activity//peptidase activity//cysteine-type peptidase activity	--	--	KOG1543	Cysteine proteinase Cathepsin L
c104332_g1	1	1.016	0.818	1.082	1.008	1.003	3537	524877372	XP_005095389.1	368	2.55284e-37	PREDICTED: calmodulin-like [Aplysia californica]	524877371	XM_005095332.1	108	7.61337e-47	PREDICTED: Aplysia californica calmodulin-like (LOC101850552), mRNA	--	--	--	--	P61859	161	6.819e-11	Calmodulin OS=Neurospora crassa (strain ATCC 24698 / 74-OR23-1A / CBS 708.71 / DSM 1257 / FGSC 987) GN=cmd-1 PE=1 SV=2	PF10591//PF11057//PF13202//PF00036//PF05223//PF13405//PF00034//PF13499	Secreted protein acidic and rich in cysteine Ca binding region//Cortexin of kidney//EF hand//EF hand//NTF2-like N-terminal transpeptidase domain//EF-hand domain//Cytochrome c//EF-hand domain pair	GO:0046677//GO:0007165//GO:0006118	response to antibiotic//signal transduction//electron transport	GO:0009055//GO:0005509//GO:0020037//GO:0005506	electron carrier activity//calcium ion binding//heme binding//iron ion binding	GO:0005578//GO:0031224	proteinaceous extracellular matrix//intrinsic component of membrane	KOG0027	Calmodulin and related proteins (EF-Hand superfamily)
c104352_g1	1	0.813	0.945	0.969	0.869	0.928	2196	524864445	XP_005089059.1	2375	0	PREDICTED: polypeptide N-acetylgalactosaminyltransferase 1-like isoform X2 [Aplysia californica]	195386581	XM_002051947.1	109	1.30736e-47	Drosophila virilis GJ24116 (Dvir\GJ24116), mRNA	K00710	GALNT	polypeptide N-acetylgalactosaminyltransferase	http://www.genome.jp/dbget-bin/www_bget?ko:K00710	O08912	2017	0	Polypeptide N-acetylgalactosaminyltransferase 1 OS=Mus musculus GN=Galnt1 PE=1 SV=1	PF06281	Protein of unknown function (DUF1035)	--	--	GO:0005198	structural molecule activity	GO:0016021	integral component of membrane	KOG3736	Polypeptide N-acetylgalactosaminyltransferase
c104353_g1	1	0.947	1.102	0.596	0.666	0.821	1903	524870919	XP_005092239.1	779	1.7536e-85	PREDICTED: mucin-5AC-like [Aplysia californica]	--	--	--	--	--	--	--	--	--	P70490	358	1.7633e-35	Lactadherin OS=Rattus norvegicus GN=Mfge8 PE=2 SV=1	PF00754	F5/8 type C domain	GO:0007155	cell adhesion	--	--	--	--	KOG1094	Discoidin domain receptor DDR1
c104354_g1	1	1.042	0.99	0.979	1.034	0.895	2242	676494566	XP_009066603.1	1779	0	hypothetical protein LOTGIDRAFT_184615 [Lottia gigantea] >gi|556094158|gb|ESO82811.1| hypothetical protein LOTGIDRAFT_184615 [Lottia gigantea]	--	--	--	--	--	K09611	NPEPL1	probable aminopeptidase NPEPL1	http://www.genome.jp/dbget-bin/www_bget?ko:K09611	Q6NSR8	1496	0	Probable aminopeptidase NPEPL1 OS=Mus musculus GN=Npepl1 PE=2 SV=1	PF00883//PF01708//PF02789	Cytosol aminopeptidase family, catalytic domain//Geminivirus putative movement protein//Cytosol aminopeptidase family, N-terminal domain	GO:0046740//GO:0006508	transport of virus in host, cell to cell//proteolysis	GO:0004177	aminopeptidase activity	GO:0016021//GO:0005622	integral component of membrane//intracellular	KOG2597	Predicted aminopeptidase of the M17 family
c104407_g1	1	0.983	1.428	1.414	1.162	1.471	841	524895935	XP_005104447.1	664	1.73009e-83	PREDICTED: apoptosis regulator BAX-like [Aplysia californica]	--	--	--	--	--	K02159	BAX	apoptosis regulator BAX	http://www.genome.jp/dbget-bin/www_bget?ko:K02159	Q07813	317	1.28192e-33	Apoptosis regulator BAX OS=Mus musculus GN=Bax PE=1 SV=1	PF15150//PF00452	Phorbol-12-myristate-13-acetate-induced//Apoptosis regulator proteins, Bcl-2 family	GO:0042981//GO:0006915//GO:0001836//GO:0006919//GO:0006974	regulation of apoptotic process//apoptotic process//release of cytochrome c from mitochondria//activation of cysteine-type endopeptidase activity involved in apoptotic process//cellular response to DNA damage stimulus	--	--	--	--	--	--
c104660_g1	1	0.859	0.928	0.959	1.087	1.14	677	524866188	XP_005089918.1	611	6.54211e-77	PREDICTED: translocon-associated protein subunit delta-like [Aplysia californica]	--	--	--	--	--	K04571	SSR4	translocon-associated protein subunit delta	http://www.genome.jp/dbget-bin/www_bget?ko:K04571	Q5REH6	332	1.39474e-36	Translocon-associated protein subunit delta OS=Pongo abelii GN=SSR4 PE=2 SV=2	PF05404	Translocon-associated protein, delta subunit precursor (TRAP-delta)	--	--	--	--	GO:0016021//GO:0005783	integral component of membrane//endoplasmic reticulum	KOG4088	Translocon-associated complex TRAP, delta subunit
c104903_g1	1	1.045	0.972	0.982	1.072	0.998	2233	524907151	XP_005108701.1	2201	0	PREDICTED: T-complex protein 1 subunit theta-like [Aplysia californica]	432897364	XM_004076388.1	164	3.54046e-78	PREDICTED: Oryzias latipes T-complex protein 1 subunit theta-like (LOC101173570), mRNA	K09500	CCT8	T-complex protein 1 subunit theta	http://www.genome.jp/dbget-bin/www_bget?ko:K09500	Q6EE31	2001	0	T-complex protein 1 subunit theta OS=Gallus gallus GN=CCT8 PE=1 SV=3	PF01081//PF00118	KDPG and KHG aldolase//TCP-1/cpn60 chaperonin family	GO:0044267//GO:0008152	cellular protein metabolic process//metabolic process	GO:0005524//GO:0016829	ATP binding//lyase activity	--	--	KOG0362	Chaperonin complex component, TCP-1 theta subunit (CCT8)
c105113_g1	1	1.07	1.081	0.974	1.121	1.045	869	524913184	XP_005111424.1	768	1.83746e-99	PREDICTED: malignant T-cell-amplified sequence 1-like [Aplysia californica]	--	--	--	--	--	K07575	K07575	PUA domain protein	http://www.genome.jp/dbget-bin/www_bget?ko:K07575	Q7ZV34	638	1.95374e-81	Malignant T-cell-amplified sequence 1 OS=Danio rerio GN=mcts1 PE=2 SV=1	PF01472	PUA domain	--	--	GO:0003723	RNA binding	--	--	KOG2523	Predicted RNA-binding protein with PUA domain
c105120_g1	1	0.629	0.77	1.635	1.195	1.864	530	59895931	AAX11341.1	128	2.61094e-07	developmentally-regulated vdg3 [Haliotis asinina]	--	--	--	--	--	--	--	--	--	--	--	--	--	--	--	--	--	--	--	--	--	--	--
c105544_g1	1	0.908	1.01	0.703	0.657	0.85	1618	459180424	XP_002131734.2	703	2.23709e-86	PREDICTED: histone H3.3 isoform 1 [Ciona intestinalis]	356983832	JN413189.1	268	3.92357e-136	Reishia clavigera clone GS05 histone H3 mRNA, partial cds	K11253	H3	histone H3	http://www.genome.jp/dbget-bin/www_bget?ko:K11253	Q6P823	699	7.85869e-88	Histone H3.3 OS=Xenopus tropicalis GN=TGas113e22.1 PE=1 SV=3	PF00125//PF10541//PF00808	Core histone H2A/H2B/H3/H4//Nuclear envelope localisation domain//Histone-like transcription factor (CBF/NF-Y) and archaeal histone	GO:0006334	nucleosome assembly	GO:0046982//GO:0003779//GO:0043565//GO:0003677	protein heterodimerization activity//actin binding//sequence-specific DNA binding//DNA binding	GO:0000786//GO:0005622//GO:0005634//GO:0016021	nucleosome//intracellular//nucleus//integral component of membrane	KOG1745	Histones H3 and H4
c105574_g1	1	0.832	0.842	0.807	0.65	0.634	831	676441537	XP_009049525.1	683	5.79566e-87	hypothetical protein LOTGIDRAFT_226114 [Lottia gigantea] >gi|556111164|gb|ESO99815.1| hypothetical protein LOTGIDRAFT_226114 [Lottia gigantea]	--	--	--	--	--	K12189	VPS25, EAP20	ESCRT-II complex subunit VPS25	http://www.genome.jp/dbget-bin/www_bget?ko:K12189	Q6NWF4	596	2.59935e-75	Vacuolar protein-sorting-associated protein 25 OS=Danio rerio GN=vps25 PE=2 SV=2	--	--	--	--	--	--	--	--	KOG4068	Uncharacterized conserved protein
c105709_g1	1	1.148	1.099	0.865	1.037	0.986	2177	524879065	XP_005096212.1	1361	5.31239e-177	PREDICTED: putative oxidoreductase GLYR1-like [Aplysia californica]	--	--	--	--	--	K18121	GLYR	glyoxylate/succinic semialdehyde reductase	http://www.genome.jp/dbget-bin/www_bget?ko:K18121	Q5RKN4	825	4.97661e-100	Putative oxidoreductase GLYR1 OS=Danio rerio GN=glyr1 PE=2 SV=1	PF02826//PF07991//PF02558//PF02737//PF01210//PF02443//PF03446	D-isomer specific 2-hydroxyacid dehydrogenase, NAD binding domain//Acetohydroxy acid isomeroreductase, catalytic domain//Ketopantoate reductase PanE/ApbA//3-hydroxyacyl-CoA dehydrogenase, NAD binding domain//NAD-dependent glycerol-3-phosphate dehydrogenase N-terminus//Circovirus capsid protein//NAD binding domain of 6-phosphogluconate dehydrogenase	GO:0006568//GO:0018874//GO:0009097//GO:0009099//GO:0006098//GO:0006574//GO:0015940//GO:0006552//GO:0019069//GO:0055114//GO:0006550//GO:0006554//GO:0006633//GO:0008652//GO:0009098//GO:0019521//GO:0046168//GO:0006631	tryptophan metabolic process//benzoate metabolic process//isoleucine biosynthetic process//valine biosynthetic process//pentose-phosphate shunt//valine catabolic process//pantothenate biosynthetic process//leucine catabolic process//viral capsid assembly//oxidation-reduction process//isoleucine catabolic process//lysine catabolic process//fatty acid biosynthetic process//cellular amino acid biosy…	GO:0004616//GO:0008677//GO:0003857//GO:0016616//GO:0051287//GO:0004455//GO:0016491//GO:0048037	phosphogluconate dehydrogenase (decarboxylating) activity//2-dehydropantoate 2-reductase activity//3-hydroxyacyl-CoA dehydrogenase activity//oxidoreductase activity, acting on the CH-OH group of donors, NAD or NADP as acceptor//NAD binding//ketol-acid reductoisomerase activity//oxidoreductase activity//cofactor binding	GO:0005737//GO:0042025	cytoplasm//host cell nucleus	KOG0409	Predicted dehydrogenase
c105761_g2	1	1.168	1.29	0.812	0.799	0.816	1651	524903489	XP_005107944.1	396	1.42893e-42	PREDICTED: enhancer of yellow 2 transcription factor homolog [Aplysia californica]	--	--	--	--	--	K11368	ENY2, DC6, SUS1	enhancer of yellow 2 transcription factor	http://www.genome.jp/dbget-bin/www_bget?ko:K11368	Q9JIX0	351	5.98637e-38	Transcription and mRNA export factor ENY2 OS=Mus musculus GN=Eny2 PE=2 SV=1	PF00584	SecE/Sec61-gamma subunits of protein translocation complex	GO:0006605//GO:0006886	protein targeting//intracellular protein transport	--	--	GO:0016020	membrane	KOG4479	Transcription factor e(y)2
c105853_g1	1	0.969	0.888	1.223	1.175	0.993	689	524888508	XP_005100824.1	680	7.1795e-78	PREDICTED: filamin-A-like [Aplysia californica]	--	--	--	--	--	K04437	FLNA	filamin	http://www.genome.jp/dbget-bin/www_bget?ko:K04437	Q8BTM8	347	5.78632e-35	Filamin-A OS=Mus musculus GN=Flna PE=1 SV=5	--	--	--	--	--	--	--	--	--	--
c105991_g1	1	0.834	0.575	0.962	0.713	0.893	795	602667022	XP_007439077.1	545	1.78947e-63	PREDICTED: protein TFG isoform X1 [Python bivittatus] >gi|602667024|ref|XP_007439078.1| PREDICTED: protein TFG isoform X2 [Python bivittatus]	551493047	XM_005798036.1	120	3.53836e-54	PREDICTED: Xiphophorus maculatus protein TFG-like (LOC102223367), mRNA	K09292	TFG	protein TFG	http://www.genome.jp/dbget-bin/www_bget?ko:K09292	Q92734	507	2.45423e-59	Protein TFG OS=Homo sapiens GN=TFG PE=1 SV=2	PF00564//PF03310//PF03144	PB1 domain//Caulimovirus DNA-binding protein//Elongation factor Tu domain 2	--	--	GO:0003677//GO:0005515//GO:0005525	DNA binding//protein binding//GTP binding	--	--	--	--
c106080_g1	1	1.023	0.96	0.908	0.978	0.862	1349	542146786	XP_005482405.1	409	9.52348e-44	PREDICTED: non-specific lipid-transfer protein-like [Zonotrichia albicollis]	--	--	--	--	--	K08764	SCP2, SCPX	sterol carrier protein 2	http://www.genome.jp/dbget-bin/www_bget?ko:K08764	Q07598	383	6.99166e-39	Non-specific lipid-transfer protein (Fragment) OS=Gallus gallus GN=SCP2 PE=2 SV=1	PF02036	SCP-2 sterol transfer family	--	--	GO:0032934	sterol binding	--	--	KOG4170	2-enoyl-CoA hydratase/3-hydroxyacyl-CoA dehydrogenase/Peroxisomal 3-ketoacyl-CoA-thiolase, sterol-binding domain and related enzymes
c106095_g1	1	0.884	0.98	0.463	0.492	0.403	1387	676434827	XP_009047356.1	583	4.73499e-65	hypothetical protein LOTGIDRAFT_230584 [Lottia gigantea] >gi|556113546|gb|ESP02198.1| hypothetical protein LOTGIDRAFT_230584 [Lottia gigantea]	--	--	--	--	--	--	--	--	--	Q06317	127	2.30376e-06	Penicillin-binding protein 4 OS=Amycolatopsis lactamdurans GN=pbp PE=3 SV=1	--	--	--	--	--	--	--	--	--	--
c106172_g1	1	0.99	0.872	0.798	0.786	0.709	1096	405970776	EKC35652.1	465	1.51494e-52	Troponin C [Crassostrea gigas]	--	--	--	--	--	K02183	CALM	calmodulin	http://www.genome.jp/dbget-bin/www_bget?ko:K02183	Q9BLG0	430	8.27775e-50	Troponin C OS=Todarodes pacificus PE=1 SV=3	PF00036//PF13202//PF13499//PF03223//PF13405	EF hand//EF hand//EF-hand domain pair//V-ATPase subunit C//EF-hand domain	GO:0015992//GO:0015991	proton transport//ATP hydrolysis coupled proton transport	GO:0005509//GO:0015078	calcium ion binding//hydrogen ion transmembrane transporter activity	GO:0033180	proton-transporting V-type ATPase, V1 domain	KOG0027	Calmodulin and related proteins (EF-Hand superfamily)
c106356_g1	1	0.959	1.069	0.725	0.621	0.727	1457	524869443	XP_005091515.1	616	1.20371e-72	PREDICTED: syntaxin-7-like [Aplysia californica]	--	--	--	--	--	K08488	STX7	syntaxin 7	http://www.genome.jp/dbget-bin/www_bget?ko:K08488	Q3ZBT5	345	1.77902e-35	Syntaxin-7 OS=Bos taurus GN=STX7 PE=2 SV=1	PF00804//PF00957//PF05739//PF06072//PF00015	Syntaxin//Synaptobrevin//SNARE domain//Alphaherpesvirus tegument protein US9//Methyl-accepting chemotaxis protein (MCP) signalling domain	GO:0016192//GO:0007165	vesicle-mediated transport//signal transduction	GO:0004871//GO:0005515	signal transducer activity//protein binding	GO:0016020//GO:0019033//GO:0016021	membrane//viral tegument//integral component of membrane	KOG0811	SNARE protein PEP12/VAM3/Syntaxin 7/Syntaxin 17
c106373_g1	1	1.067	0.951	0.852	0.8	0.863	1306	676495573	XP_009066935.1	948	7.95761e-120	hypothetical protein LOTGIDRAFT_223337 [Lottia gigantea] >gi|556093779|gb|ESO82432.1| hypothetical protein LOTGIDRAFT_223337 [Lottia gigantea]	432902855	XM_004076997.1	127	7.5837e-58	PREDICTED: Oryzias latipes UTP--glucose-1-phosphate uridylyltransferase-like (LOC101168232), mRNA	K00963	UGP2, galU, galF	UTP--glucose-1-phosphate uridylyltransferase	http://www.genome.jp/dbget-bin/www_bget?ko:K00963	Q07130	733	3.11872e-89	UTP--glucose-1-phosphate uridylyltransferase OS=Bos taurus GN=UGP2 PE=1 SV=2	PF01704	UTP--glucose-1-phosphate uridylyltransferase	GO:0008152	metabolic process	GO:0016779	nucleotidyltransferase activity	--	--	KOG2638	UDP-glucose pyrophosphorylase
c106454_g1	1	1.063	0.848	1.151	1.152	1.054	525	405977575	EKC42018.1	559	2.45751e-70	40S ribosomal protein S12 [Crassostrea gigas]	56359629	CR716406.2	104	1.79128e-45	Tetraodon nigroviridis full-length cDNA	K02951	RP-S12e, RPS12	small subunit ribosomal protein S12e	http://www.genome.jp/dbget-bin/www_bget?ko:K02951	P84175	503	1.90343e-63	40S ribosomal protein S12 OS=Gallus gallus GN=RPS12 PE=1 SV=2	--	--	--	--	--	--	--	--	KOG3406	40S ribosomal protein S12
c106473_g1	1	0.974	0.961	1.207	1.25	1.229	1723	676473116	XP_009059712.1	1560	0	hypothetical protein LOTGIDRAFT_192884 [Lottia gigantea] >gi|556101008|gb|ESO89660.1| hypothetical protein LOTGIDRAFT_192884 [Lottia gigantea]	392879961	JX210499.1	157	2.11892e-74	Callorhinchus milii clone P08C18.Spleen.s15 Isocitrate dehydrogenase mRNA, complete cds	K00030	IDH3	isocitrate dehydrogenase (NAD+)	http://www.genome.jp/dbget-bin/www_bget?ko:K00030	Q9VWH4	1380	0	Probable isocitrate dehydrogenase [NAD] subunit alpha, mitochondrial OS=Drosophila melanogaster GN=l(1)G0156 PE=2 SV=1	PF00180	Isocitrate/isopropylmalate dehydrogenase	GO:0055114	oxidation-reduction process	GO:0016616	oxidoreductase activity, acting on the CH-OH group of donors, NAD or NADP as acceptor	--	--	KOG0785	Isocitrate dehydrogenase, alpha subunit
c106506_g1	1	1.25	1.222	1.194	1.097	1.1	832	524882646	XP_005097964.1	670	1.20101e-78	PREDICTED: ralBP1-associated Eps domain-containing protein 1-like isoform X3 [Aplysia californica]	--	--	--	--	--	--	--	--	--	Q96D71	371	3.20899e-38	RalBP1-associated Eps domain-containing protein 1 OS=Homo sapiens GN=REPS1 PE=1 SV=3	--	--	--	--	--	--	--	--	KOG0998	Synaptic vesicle protein EHS-1 and related EH domain proteins
c106543_g1	1	1.224	1.036	0.673	0.461	0.471	939	676469176	XP_009058447.1	155	2.78526e-09	hypothetical protein LOTGIDRAFT_204149 [Lottia gigantea] >gi|556102138|gb|ESO90790.1| hypothetical protein LOTGIDRAFT_204149 [Lottia gigantea]	--	--	--	--	--	--	--	--	--	--	--	--	--	PF00897//PF00811	Orbivirus inner capsid protein VP7//Ependymin	GO:0007160	cell-matrix adhesion	GO:0005509//GO:0005198	calcium ion binding//structural molecule activity	GO:0005576//GO:0019028	extracellular region//viral capsid	--	--
c106631_g1	1	1.325	1.001	0.81	0.807	1.066	966	675885124	XP_009028064.1	320	9.31283e-31	hypothetical protein HELRODRAFT_193900 [Helobdella robusta] >gi|555690626|gb|ESN93858.1| hypothetical protein HELRODRAFT_193900 [Helobdella robusta]	--	--	--	--	--	K13187	RBM4	RNA-binding protein 4	http://www.genome.jp/dbget-bin/www_bget?ko:K13187	Q94901	294	1.1894e-28	RNA-binding protein lark OS=Drosophila melanogaster GN=lark PE=1 SV=1	PF00076//PF00098//PF04847//PF04647	RNA recognition motif. (a.k.a. RRM, RBD, or RNP domain)//Zinc knuckle//Calcipressin//Accessory gene regulator B	GO:0006508//GO:0019722	proteolysis//calcium-mediated signaling	GO:0008233//GO:0008270//GO:0003676	peptidase activity//zinc ion binding//nucleic acid binding	GO:0016020	membrane	KOG0109	RNA-binding protein LARK, contains RRM and retroviral-type Zn-finger domains
c106667_g1	1	1.068	0.887	1.452	1.429	1.322	1030	676486568	XP_009064019.1	249	8.86948e-22	hypothetical protein LOTGIDRAFT_235814, partial [Lottia gigantea] >gi|556096663|gb|ESO85315.1| hypothetical protein LOTGIDRAFT_235814, partial [Lottia gigantea]	--	--	--	--	--	--	--	--	--	--	--	--	--	PF00057	Low-density lipoprotein receptor domain class A	--	--	GO:0005515	protein binding	--	--	KOG1215	Low-density lipoprotein receptors containing Ca2+-binding EGF-like domains
c106679_g1	1	0.94	0.972	0.936	0.931	0.931	1773	524892926	XP_005102986.1	958	6.63352e-120	PREDICTED: collagen alpha-3(VI) chain-like isoform X2 [Aplysia californica]	--	--	--	--	--	K16630	COL22A	collagen, type XXII, alpha	http://www.genome.jp/dbget-bin/www_bget?ko:K16630	Q8NFW1	264	1.86061e-22	Collagen alpha-1(XXII) chain OS=Homo sapiens GN=COL22A1 PE=1 SV=2	PF04559//PF06414	Herpesvirus UL17 protein//Zeta toxin	GO:0006323	DNA packaging	GO:0016301//GO:0005524	kinase activity//ATP binding	GO:0019012	virion	--	--
c106685_g1	1	0.981	0.953	1.035	1.081	0.998	1549	676457229	XP_009054581.1	877	4.77935e-111	hypothetical protein LOTGIDRAFT_189089 [Lottia gigantea] >gi|556106190|gb|ESO94842.1| hypothetical protein LOTGIDRAFT_189089 [Lottia gigantea]	--	--	--	--	--	--	--	--	--	Q8WQA4	265	2.59039e-24	Chloride intracellular channel exc-4 OS=Caenorhabditis elegans GN=exc-4 PE=1 SV=2	PF04423	Rad50 zinc hook motif	GO:0006281	DNA repair	GO:0004518//GO:0008270//GO:0005524	nuclease activity//zinc ion binding//ATP binding	--	--	KOG1422	Intracellular Cl- channel CLIC, contains GST domain
c106709_g1	1	0.965	1.043	1.092	1.246	1.085	4350	524873980	XP_005093732.1	3824	0	PREDICTED: ubiquitin-like modifier-activating enzyme 1-like isoform X3 [Aplysia californica] >gi|524873982|ref|XP_005093733.1| PREDICTED: ubiquitin-like modifier-activating enzyme 1-like isoform X4 [Aplysia californica] >gi|524873984|ref|XP_005093734.1| PREDICTED: ubiquitin-like modifier-activating enzyme 1-like isoform X5 [Aplysia californica] >gi|524873986|ref|XP_005093735.1| PREDICTED: ubiquit…	395854366	XM_003799619.1	190	2.44733e-92	PREDICTED: Otolemur garnettii ubiquitin-like modifier activating enzyme 1, transcript variant 2 (UBA1), mRNA	K03178	UBE1, UBA1	ubiquitin-activating enzyme E1	http://www.genome.jp/dbget-bin/www_bget?ko:K03178	Q29504	3475	0	Ubiquitin-like modifier-activating enzyme 1 OS=Oryctolagus cuniculus GN=UBA1 PE=2 SV=1	PF02134//PF00899	Repeat in ubiquitin-activating (UBA) protein//ThiF family	GO:0006464	cellular protein modification process	GO:0008641//GO:0003824//GO:0005524	small protein activating enzyme activity//catalytic activity//ATP binding	--	--	KOG2012	Ubiquitin activating enzyme UBA1
c106714_g1	1	0.917	1.022	1.094	1.107	0.947	2121	6746613	AAF27651.1	1184	7.38011e-154	cytosolic malate dehydrogenase precursor [Nucella lapillus]	325303593	BK007676.1	113	7.54177e-50	TPA_exp: Amblyomma variegatum malate dehydrogenase mRNA, complete cds	K00025	MDH1	malate dehydrogenase	http://www.genome.jp/dbget-bin/www_bget?ko:K00025	Q3T145	1004	1.888e-128	Malate dehydrogenase, cytoplasmic OS=Bos taurus GN=MDH1 PE=2 SV=3	PF00056//PF02866//PF00632//PF01381	lactate/malate dehydrogenase, NAD binding domain//lactate/malate dehydrogenase, alpha/beta C-terminal domain//HECT-domain (ubiquitin-transferase)//Helix-turn-helix	GO:0044262//GO:0006108//GO:0016567//GO:0055114//GO:0006099//GO:0019643//GO:0046487//GO:0006090	cellular carbohydrate metabolic process//malate metabolic process//protein ubiquitination//oxidation-reduction process//tricarboxylic acid cycle//reductive tricarboxylic acid cycle//glyoxylate metabolic process//pyruvate metabolic process	GO:0016616//GO:0030060//GO:0000166//GO:0043565//GO:0016491//GO:0004842	oxidoreductase activity, acting on the CH-OH group of donors, NAD or NADP as acceptor//L-malate dehydrogenase activity//nucleotide binding//sequence-specific DNA binding//oxidoreductase activity//ubiquitin-protein transferase activity	--	--	--	--
c106860_g1	1	1.177	0.959	1.115	1.047	1.404	2670	524908579	XP_005109383.1	2506	0	PREDICTED: transmembrane 9 superfamily member 1-like [Aplysia californica]	524908578	XM_005109326.1	555	0	PREDICTED: Aplysia californica transmembrane 9 superfamily member 1-like (LOC101845884), mRNA	K17085	TM9SF1	transmembrane 9 superfamily member 1	http://www.genome.jp/dbget-bin/www_bget?ko:K17085	Q9DBU0	1952	0	Transmembrane 9 superfamily member 1 OS=Mus musculus GN=Tm9sf1 PE=2 SV=2	PF02990//PF14850	Endomembrane protein 70//DNA-binding domain of Proline dehydrogenase	GO:0006561//GO:0006525//GO:0055114	proline biosynthetic process//arginine metabolic process//oxidation-reduction process	GO:0003842	1-pyrroline-5-carboxylate dehydrogenase activity	GO:0016021	integral component of membrane	KOG1278	Endosomal membrane proteins, EMP70
c106890_g1	1	1.097	0.811	0.432	0.269	0.308	1011	523582279	AGQ50335.1	722	1.2601e-90	goose-type lysozyme [Haliotis discus discus] >gi|523582283|gb|AGQ50337.1| goose-type lysozyme [Haliotis discus discus]	--	--	--	--	--	--	--	--	--	B3A0P5	662	4.25973e-81	Glycine, glutamate and proline-rich protein OS=Lottia gigantea PE=1 SV=1	PF01316	Arginine repressor, DNA binding domain	GO:0006525//GO:0006355	arginine metabolic process//regulation of transcription, DNA-templated	GO:0003700	sequence-specific DNA binding transcription factor activity	GO:0005667	transcription factor complex	--	--
c106895_g1	1	1.431	1.514	1.386	0.719	1.805	540	--	--	--	--	--	--	--	--	--	--	--	--	--	--	--	--	--	--	PF04612//PF01025//PF01496//PF05531//PF09377	Type II secretion system (T2SS), protein M//GrpE//V-type ATPase 116kDa subunit family//Nucleopolyhedrovirus P10 protein//SBDS protein C-terminal domain	GO:0042254//GO:0006858//GO:0006457//GO:0015991//GO:0015992	ribosome biogenesis//extracellular transport//protein folding//ATP hydrolysis coupled proton transport//proton transport	GO:0000774//GO:0051087//GO:0042803//GO:0015078	adenyl-nucleotide exchange factor activity//chaperone binding//protein homodimerization activity//hydrogen ion transmembrane transporter activity	GO:0019028//GO:0033179	viral capsid//proton-transporting V-type ATPase, V0 domain	--	--
c106916_g1	1	0.986	0.976	0.501	0.547	0.622	590	395862464	XP_003803470.1	260	7.43318e-24	PREDICTED: low affinity immunoglobulin epsilon Fc receptor [Otolemur garnettii]	--	--	--	--	--	K06468	FCER2, CD23	Fc receptor, IgE, low affinity II	http://www.genome.jp/dbget-bin/www_bget?ko:K06468	P20693	223	2.55507e-20	Low affinity immunoglobulin epsilon Fc receptor OS=Mus musculus GN=Fcer2 PE=2 SV=1	PF00059	Lectin C-type domain	--	--	GO:0030246	carbohydrate binding	--	--	KOG4297	C-type lectin
c106972_g1	1	0.989	0.988	0.58	0.553	0.478	1177	443718968	ELU09340.1	439	2.81336e-46	hypothetical protein CAPTEDRAFT_174065 [Capitella teleta]	--	--	--	--	--	K17609	NXN	nucleoredoxin	http://www.genome.jp/dbget-bin/www_bget?ko:K17609	Q503L9	369	6.04518e-38	Nucleoredoxin OS=Danio rerio GN=nxn PE=2 SV=1	PF00085//PF00578//PF08534//PF08923//PF00462	Thioredoxin//AhpC/TSA family//Redoxin//Mitogen-activated protein kinase kinase 1 interacting//Glutaredoxin	GO:0006118//GO:0032006//GO:0055114//GO:0045454	electron transport//regulation of TOR signaling//oxidation-reduction process//cell redox homeostasis	GO:0016491//GO:0015035//GO:0009055//GO:0016209	oxidoreductase activity//protein disulfide oxidoreductase activity//electron carrier activity//antioxidant activity	--	--	KOG2501	Thioredoxin, nucleoredoxin and related proteins
c107009_g1	1	0.978	0.838	0.897	1.06	0.846	1908	524908295	XP_005109250.1	2163	0	PREDICTED: serine/threonine-protein phosphatase 2A 55 kDa regulatory subunit B delta isoform-like isoform X1 [Aplysia californica]	527258182	XM_005147297.1	302	5.83713e-155	PREDICTED: Melopsittacus undulatus protein phosphatase 2, regulatory subunit B, beta (PPP2R2B), mRNA	K04354	PPP2R2	serine/threonine-protein phosphatase 2A regulatory subunit B	http://www.genome.jp/dbget-bin/www_bget?ko:K04354	Q6NY64	1929	0	Serine/threonine-protein phosphatase 2A 55 kDa regulatory subunit B delta isoform OS=Danio rerio GN=ppp2r2d PE=2 SV=1	PF01221//PF00400	Dynein light chain type 1//WD domain, G-beta repeat	GO:0007017	microtubule-based process	GO:0005515	protein binding	GO:0005875	microtubule associated complex	KOG1354	Serine/threonine protein phosphatase 2A, regulatory subunit
c107012_g1	1	0.88	0.933	1.194	1.209	1.281	739	524881473	XP_005097388.1	384	1.71311e-43	PREDICTED: 10 kDa heat shock protein, mitochondrial-like [Aplysia californica]	--	--	--	--	--	K04078	groES, HSPE1	chaperonin GroES	http://www.genome.jp/dbget-bin/www_bget?ko:K04078	Q9W6X3	349	7.85329e-40	10 kDa heat shock protein, mitochondrial OS=Oryzias latipes GN=hspe1 PE=3 SV=1	PF00166	Chaperonin 10 Kd subunit	GO:0006457	protein folding	--	--	GO:0005737	cytoplasm	KOG1641	Mitochondrial chaperonin
c107041_g1	1	1.199	0.902	1.348	1.238	1.054	1200	676278025	KFO32109.1	477	1.72695e-54	NADH dehydrogenase [ubiquinone] iron-sulfur protein 4, mitochondrial [Fukomys damarensis]	--	--	--	--	--	K03937	NDUFS4	NADH dehydrogenase (ubiquinone) Fe-S protein 4	http://www.genome.jp/dbget-bin/www_bget?ko:K03937	O43181	467	1.44509e-54	NADH dehydrogenase [ubiquinone] iron-sulfur protein 4, mitochondrial OS=Homo sapiens GN=NDUFS4 PE=1 SV=1	PF04800	ETC complex I subunit conserved region	GO:0022900	electron transport chain	GO:0016651	oxidoreductase activity, acting on NAD(P)H	--	--	KOG3389	NADH:ubiquinone oxidoreductase, NDUFS4/18 kDa subunit
c107070_g1	1	1.033	0.889	0.705	0.747	1.138	3460	524870829	XP_005092195.1	771	9.12112e-89	PREDICTED: transmembrane 6 superfamily member 1-like [Aplysia californica]	--	--	--	--	--	--	--	--	--	Q9BZW5	608	3.3077e-68	Transmembrane 6 superfamily member 1 OS=Homo sapiens GN=TM6SF1 PE=2 SV=2	PF04987	Phosphatidylinositolglycan class N (PIG-N)	GO:0006506	GPI anchor biosynthetic process	GO:0016740	transferase activity	GO:0005789	endoplasmic reticulum membrane	--	--
c107124_g1	1	0.981	1.29	0.409	0.444	0.549	246	524869373	XP_005091481.1	139	5.85634e-08	PREDICTED: uncharacterized protein LOC101854471 [Aplysia californica]	--	--	--	--	--	--	--	--	--	--	--	--	--	--	--	--	--	--	--	--	--	--	--
c107276_g1	1	1.035	0.945	1.08	1.017	1.111	1228	524901467	XP_005107140.1	774	5.14381e-98	PREDICTED: nuclear migration protein nudC-like, partial [Aplysia californica]	524901466	XM_005107083.1	187	3.15197e-91	PREDICTED: Aplysia californica nuclear migration protein nudC-like (LOC101857515), partial mRNA	--	--	--	--	Q5ZIN1	707	8.06261e-88	Nuclear migration protein nudC OS=Gallus gallus GN=NUDC PE=2 SV=1	PF06444//PF10220	NADH dehydrogenase subunit 2 C-terminus//Uncharacterized conserved protein (DUF2146)	GO:0006744//GO:0006814//GO:0015992//GO:0000184//GO:0055114//GO:0006120	ubiquinone biosynthetic process//sodium ion transport//proton transport//nuclear-transcribed mRNA catabolic process, nonsense-mediated decay//oxidation-reduction process//mitochondrial electron transport, NADH to ubiquinone	GO:0008137	NADH dehydrogenase (ubiquinone) activity	--	--	KOG2265	Nuclear distribution protein NUDC
c107402_g1	1	1.071	1.052	0.922	1.1	1.366	4236	325296735	NP_001191603.1	3663	0	importin beta 1 [Aplysia californica] >gi|67782245|gb|AAY81965.1| importin beta 1 [Aplysia californica]	260820041	XM_002605298.1	224	2.99618e-111	Branchiostoma floridae hypothetical protein, mRNA	K14293	KPNB1	importin subunit beta-1	http://www.genome.jp/dbget-bin/www_bget?ko:K14293	Q14974	3164	0	Importin subunit beta-1 OS=Homo sapiens GN=KPNB1 PE=1 SV=2	PF03810//PF01265//PF11698//PF00514//PF02985	Importin-beta N-terminal domain//Cytochrome c/c1 heme lyase//V-ATPase subunit H//Armadillo/beta-catenin-like repeat//HEAT repeat	GO:0006886//GO:0015031//GO:0015994//GO:0015991	intracellular protein transport//protein transport//chlorophyll metabolic process//ATP hydrolysis coupled proton transport	GO:0016820//GO:0004408//GO:0008536//GO:0005515//GO:0008565	hydrolase activity, acting on acid anhydrides, catalyzing transmembrane movement of substances//holocytochrome-c synthase activity//Ran GTPase binding//protein binding//protein transporter activity	GO:0005643//GO:0005739//GO:0000221	nuclear pore//mitochondrion//vacuolar proton-transporting V-type ATPase, V1 domain	KOG1241	Karyopherin (importin) beta 1
c107429_g1	1	1.076	1.039	1.113	0.892	0.937	707	77417681	ABA82136.1	795	2.76308e-104	Ras [Nassarius reticulatus]	291190145	NM_001173721.1	205	1.75496e-101	Salmo salar GTPase KRas (rask), mRNA >gi|223648571|gb|BT059331.1| Salmo salar clone ssal-rgf-541-359 GTPase KRas precursor putative mRNA, complete cds	K02833	HRAS	GTPase HRas	http://www.genome.jp/dbget-bin/www_bget?ko:K02833	P08642	700	2.04151e-91	GTPase HRas OS=Gallus gallus GN=HRAS PE=1 SV=1	PF03193//PF08477//PF00071//PF00009//PF00025//PF04670//PF02421//PF01926//PF03029	Protein of unknown function, DUF258//Miro-like protein//Ras family//Elongation factor Tu GTP binding domain//ADP-ribosylation factor family//Gtr1/RagA G protein conserved region//Ferrous iron transport protein B//50S ribosome-binding GTPase//Conserved hypothetical ATP binding protein	GO:0007264//GO:0006184//GO:0015684	small GTPase mediated signal transduction//GTP catabolic process//ferrous iron transport	GO:0000166//GO:0005525//GO:0015093//GO:0003924	nucleotide binding//GTP binding//ferrous iron transmembrane transporter activity//GTPase activity	GO:0005622//GO:0005634//GO:0016020//GO:0016021//GO:0005737	intracellular//nucleus//membrane//integral component of membrane//cytoplasm	KOG0395	Ras-related GTPase
c107430_g1	1	1.106	0.959	0.823	0.825	0.99	1894	676432192	XP_009046494.1	733	9.20189e-88	hypothetical protein LOTGIDRAFT_230465 [Lottia gigantea] >gi|556114372|gb|ESP03024.1| hypothetical protein LOTGIDRAFT_230465 [Lottia gigantea]	--	--	--	--	--	K01175	E3.1.-.-	--	http://www.genome.jp/dbget-bin/www_bget?ko:K01175	P9WK87	289	7.09641e-27	Carboxylesterase NlhH OS=Mycobacterium tuberculosis (strain ATCC 25618 / H37Rv) GN=nlhH PE=1 SV=1	PF05115//PF07859	Cytochrome B6-F complex subunit VI (PetL)//alpha/beta hydrolase fold	GO:0008152//GO:0006118	metabolic process//electron transport	GO:0009055//GO:0016787	electron carrier activity//hydrolase activity	GO:0009512	cytochrome b6f complex	KOG1515	Arylacetamide deacetylase
c107548_g1	1	1.057	0.722	1.197	0.742	0.829	494	405970434	EKC35338.1	276	8.61074e-28	60S acidic ribosomal protein P1 [Crassostrea gigas]	115388496	XM_001211754.1	42	4.90354e-11	Aspergillus terreus NIH2624 60S acidic ribosomal protein P0, partial mRNA	K02942	RP-LP1, RPLP1	large subunit ribosomal protein LP1	http://www.genome.jp/dbget-bin/www_bget?ko:K02942	P08570	248	1.22702e-25	60S acidic ribosomal protein P1 OS=Drosophila melanogaster GN=RpLP1 PE=1 SV=2	PF00428//PF04813	60s Acidic ribosomal protein//Hepatocyte nuclear factor 1 (HNF-1), alpha isoform C terminus	GO:0042254//GO:0045893//GO:0006414	ribosome biogenesis//positive regulation of transcription, DNA-templated//translational elongation	GO:0003735	structural constituent of ribosome	GO:0005622//GO:0005634//GO:0005840	intracellular//nucleus//ribosome	KOG1762	60s acidic ribosomal protein P1
c107587_g1	1	1.097	0.924	0.406	0.388	0.381	942	193878321	ACF25905.1	433	1.51918e-48	GST4 [Azumapecten farreri]	--	--	--	--	--	--	--	--	--	P46088	310	3.78496e-32	Glutathione S-transferase OS=Nototodarus sloanii PE=1 SV=1	PF02798//PF13409//PF13417//PF02714	Glutathione S-transferase, N-terminal domain//Glutathione S-transferase, N-terminal domain//Glutathione S-transferase, N-terminal domain//Domain of unknown function DUF221	--	--	GO:0005515	protein binding	GO:0016020	membrane	KOG1695	Glutathione S-transferase
c107677_g1	1	0.874	0.802	0.654	0.683	0.529	1081	32169292	CAD89885.1	718	4.25449e-90	ribosomal protein L7 [Crassostrea gigas]	167538328	XM_001750777.1	132	1.03718e-60	Monosiga brevicollis MX1 predicted protein MONBRDRAFT_12901 mRNA, complete cds	K02937	RP-L7e, RPL7	large subunit ribosomal protein L7e	http://www.genome.jp/dbget-bin/www_bget?ko:K02937	P32100	634	9.61831e-79	60S ribosomal protein L7 OS=Drosophila melanogaster GN=RpL7 PE=1 SV=2	--	--	--	--	--	--	GO:0005840	ribosome	KOG3184	60S ribosomal protein L7
c107701_g1	1	1.406	1.215	1.191	1.113	1.01	1623	524899180	XP_005106028.1	1997	0	PREDICTED: 26S protease regulatory subunit 6B-like [Aplysia californica]	226443297	NM_001146666.1	519	0	Salmo salar 26S protease regulatory subunit 6B (prs6b), mRNA >gi|221221487|gb|BT057533.1| Salmo salar clone ssal-evf-579-077 26S protease regulatory subunit 6B putative mRNA, complete cds	K03063	PSMC4, RPT3	26S proteasome regulatory subunit T3	http://www.genome.jp/dbget-bin/www_bget?ko:K03063	P46507	1845	0	26S protease regulatory subunit 6B OS=Manduca sexta PE=2 SV=1	PF07726//PF02367//PF01078//PF14634//PF07728//PF07724//PF00005//PF06068//PF06414//PF03266//PF01695//PF00158//PF05496//PF00004//PF00910	ATPase family associated with various cellular activities (AAA)//Uncharacterised P-loop hydrolase UPF0079//Magnesium chelatase, subunit ChlI//zinc-RING finger domain//AAA domain (dynein-related subfamily)//AAA domain (Cdc48 subfamily)//ABC transporter//TIP49 C-terminus//Zeta toxin//NTPase//IstB-like ATP binding protein//Sigma-54 interaction domain//Holliday junction DNA helicase ruvB N-terminus//…	GO:0006281//GO:0070526//GO:0015995//GO:0015994//GO:0006310//GO:0015979//GO:0006355	DNA repair//threonylcarbamoyladenosine biosynthetic process//chlorophyll biosynthetic process//chlorophyll metabolic process//DNA recombination//photosynthesis//regulation of transcription, DNA-templated	GO:0008270//GO:0016301//GO:0009378//GO:0003724//GO:0003678//GO:0098519//GO:0005524//GO:0003723//GO:0005515//GO:0008134//GO:0016887//GO:0016851	zinc ion binding//kinase activity//four-way junction helicase activity//RNA helicase activity//DNA helicase activity//nucleotide phosphatase activity, acting on free nucleotides//ATP binding//RNA binding//protein binding//transcription factor binding//ATPase activity//magnesium chelatase activity	GO:0010007//GO:0005667//GO:0005657//GO:0009379	magnesium chelatase complex//transcription factor complex//replication fork//Holliday junction helicase complex	KOG0727	26S proteasome regulatory complex, ATPase RPT3
c107725_g1	1	0.948	0.747	0.809	0.637	0.595	734	676444314	XP_009050388.1	496	7.32644e-60	hypothetical protein LOTGIDRAFT_203677 [Lottia gigantea] >gi|556110099|gb|ESO98751.1| hypothetical protein LOTGIDRAFT_203677 [Lottia gigantea]	--	--	--	--	--	--	--	--	--	Q8WW35	417	2.1689e-49	Tctex1 domain-containing protein 2 OS=Homo sapiens GN=TCTEX1D2 PE=1 SV=2	PF05399	Ectropic viral integration site 2A protein (EVI2A)	--	--	--	--	GO:0016021	integral component of membrane	KOG4108	Dynein light chain
c107794_g1	1	1.015	0.915	1.128	0.999	0.957	1450	676494030	XP_009066429.1	420	3.528e-45	hypothetical protein LOTGIDRAFT_108898, partial [Lottia gigantea] >gi|556093971|gb|ESO82624.1| hypothetical protein LOTGIDRAFT_108898, partial [Lottia gigantea]	--	--	--	--	--	--	--	--	--	Q09024	169	5.41653e-12	Neural/ectodermal development factor IMP-L2 OS=Drosophila melanogaster GN=ImpL2 PE=2 SV=4	PF01780	Ribosomal L37ae protein family	GO:0042254//GO:0006412	ribosome biogenesis//translation	GO:0003735	structural constituent of ribosome	GO:0005622//GO:0005840	intracellular//ribosome	KOG3510	FOG: Immunoglobulin C-2 Type/fibronectin type III domains
c107872_g1	1	1.056	1.483	0.525	0.528	0.604	605	300433302	ADK13094.1	407	3.37399e-43	arylsulfatase [Dicathais orbita]	--	--	--	--	--	K12375	ARSI_J	arylsulfatase I/J	http://www.genome.jp/dbget-bin/www_bget?ko:K12375	P15848	231	9.91571e-21	Arylsulfatase B OS=Homo sapiens GN=ARSB PE=1 SV=1	PF00884	Sulfatase	GO:0008152//GO:0006687//GO:0008210//GO:0008209	metabolic process//glycosphingolipid metabolic process//estrogen metabolic process//androgen metabolic process	GO:0008484//GO:0004065	sulfuric ester hydrolase activity//arylsulfatase activity	--	--	KOG3867	Sulfatase
c107900_g1	1	1.311	1.158	0.961	0.967	1.526	1105	675869800	XP_009020460.1	353	8.4869e-37	hypothetical protein HELRODRAFT_174769 [Helobdella robusta] >gi|555697991|gb|ESO01224.1| hypothetical protein HELRODRAFT_174769 [Helobdella robusta]	--	--	--	--	--	--	--	--	--	Q68FA2	268	3.26736e-26	UPF0687 protein C20orf27 homolog OS=Xenopus tropicalis PE=2 SV=1	--	--	--	--	--	--	--	--	--	--
c107904_g1	1	1.057	1.025	0.801	0.756	0.762	1873	524885181	XP_005099201.1	1468	0	PREDICTED: multidrug resistance-associated protein 4-like [Aplysia californica]	--	--	--	--	--	K05673	ABCC4	ATP-binding cassette, subfamily C (CFTR/MRP), member 4	http://www.genome.jp/dbget-bin/www_bget?ko:K05673	O15439	1272	9.25269e-158	Multidrug resistance-associated protein 4 OS=Homo sapiens GN=ABCC4 PE=1 SV=3	PF01926//PF03193//PF00005//PF01637//PF00350//PF00664//PF00437	50S ribosome-binding GTPase//Protein of unknown function, DUF258//ABC transporter//Archaeal ATPase//Dynamin family//ABC transporter transmembrane region//Type II/IV secretion system protein	GO:0055085//GO:0006810	transmembrane transport//transport	GO:0003924//GO:0005524//GO:0042626//GO:0016887//GO:0005525	GTPase activity//ATP binding//ATPase activity, coupled to transmembrane movement of substances//ATPase activity//GTP binding	GO:0016021	integral component of membrane	KOG0054	Multidrug resistance-associated protein/mitoxantrone resistance protein, ABC superfamily
c107941_g1	1	0.973	0.793	0.846	0.867	0.863	1042	524883711	XP_005098482.1	807	6.2933e-104	PREDICTED: osteoclast-stimulating factor 1-like [Aplysia californica]	--	--	--	--	--	--	--	--	--	Q8MJ50	590	5.91657e-73	Osteoclast-stimulating factor 1 OS=Bos taurus GN=OSTF1 PE=2 SV=1	PF00023//PF13606//PF00018//PF00377	Ankyrin repeat//Ankyrin repeat//SH3 domain//Prion/Doppel alpha-helical domain	GO:0051260	protein homooligomerization	GO:0005515	protein binding	GO:0016020	membrane	KOG4177	Ankyrin
c108006_g1	1	0.956	0.924	0.803	0.801	0.787	2419	524876611	XP_005095018.1	919	6.1789e-110	PREDICTED: methenyltetrahydrofolate synthase domain-containing protein-like isoform X4 [Aplysia californica]	--	--	--	--	--	--	--	--	--	Q2KI24	802	7.30301e-97	Methenyltetrahydrofolate synthase domain-containing protein OS=Bos taurus GN=MTHFSD PE=2 SV=1	PF01812//PF00076	5-formyltetrahydrofolate cyclo-ligase family//RNA recognition motif. (a.k.a. RRM, RBD, or RNP domain)	GO:0009396	folic acid-containing compound biosynthetic process	GO:0003676//GO:0005524//GO:0030272	nucleic acid binding//ATP binding//5-formyltetrahydrofolate cyclo-ligase activity	--	--	KOG4410	5-formyltetrahydrofolate cyclo-ligase
c108091_g1	1	1.113	0.745	1.697	1.93	1.844	2586	442564959	BAM76252.1	343	5.45334e-30	SCO-spondin like, partial [Pinctada fucata]	--	--	--	--	--	--	--	--	--	P98167	181	5.02953e-12	SCO-spondin OS=Bos taurus GN=SSPO PE=2 SV=2	PF07721//PF00093	Tetratricopeptide repeat//von Willebrand factor type C domain	--	--	GO:0042802//GO:0005515	identical protein binding//protein binding	--	--	KOG3538	Disintegrin metalloproteinases with thrombospondin repeats
c108093_g1	1	0.964	0.846	0.84	0.83	0.792	2397	405963261	EKC28852.1	1753	0	Guanine nucleotide-binding protein subunit beta [Crassostrea gigas]	542246529	XM_005459862.1	338	7.14899e-175	PREDICTED: Oreochromis niloticus guanine nucleotide-binding protein G(I)/G(S)/G(T) subunit beta-1-like (LOC100699333), transcript variant X3, mRNA	K04538	GNB4	guanine nucleotide-binding protein subunit beta-4	http://www.genome.jp/dbget-bin/www_bget?ko:K04538	Q5GIS3	1738	0	Guanine nucleotide-binding protein subunit beta OS=Pinctada fucata PE=1 SV=1	PF05369//PF04508//PF02183//PF01104//PF00400	Monomethylamine methyltransferase MtmB//Viral A-type inclusion protein repeat//Homeobox associated leucine zipper//Bunyavirus non-structural protein NS-s//WD domain, G-beta repeat	GO:0016032//GO:0032259//GO:0006355	viral process//methylation//regulation of transcription, DNA-templated	GO:0003677//GO:0008168//GO:0005515	DNA binding//methyltransferase activity//protein binding	GO:0005634	nucleus	KOG0286	G-protein beta subunit
c108197_g1	1	0.892	0.93	0.964	0.969	0.97	1854	676488938	XP_009064776.1	1327	3.31328e-176	hypothetical protein LOTGIDRAFT_131935, partial [Lottia gigantea] >gi|556095922|gb|ESO84574.1| hypothetical protein LOTGIDRAFT_131935, partial [Lottia gigantea]	--	--	--	--	--	K17264	ERP44, TXNDC4	endoplasmic reticulum resident protein 44	http://www.genome.jp/dbget-bin/www_bget?ko:K17264	Q9D1Q6	1128	3.627e-147	Endoplasmic reticulum resident protein 44 OS=Mus musculus GN=Erp44 PE=1 SV=1	PF00085//PF01216//PF02935	Thioredoxin//Calsequestrin//Cytochrome c oxidase subunit VIIc	GO:0015992//GO:0045454//GO:0006123	proton transport//cell redox homeostasis//mitochondrial electron transport, cytochrome c to oxygen	GO:0005509//GO:0004129	calcium ion binding//cytochrome-c oxidase activity	GO:0045277	respiratory chain complex IV	KOG0190	Protein disulfide isomerase (prolyl 4-hydroxylase beta subunit)
c108211_g1	1	0.986	0.979	0.982	1.347	1.197	1963	676452477	XP_009053044.1	772	4.61198e-93	hypothetical protein LOTGIDRAFT_94382, partial [Lottia gigantea] >gi|556107614|gb|ESO96266.1| hypothetical protein LOTGIDRAFT_94382, partial [Lottia gigantea]	--	--	--	--	--	K01183	E3.2.1.14	chitinase	http://www.genome.jp/dbget-bin/www_bget?ko:K01183	Q95M17	542	1.05797e-59	Acidic mammalian chitinase OS=Bos taurus GN=CHIA PE=1 SV=1	PF00704	Glycosyl hydrolases family 18	GO:0005975	carbohydrate metabolic process	GO:0004553	hydrolase activity, hydrolyzing O-glycosyl compounds	--	--	KOG2806	Chitinase
c108226_g1	1	0.924	0.837	0.883	0.941	0.824	1172	524876470	XP_005094951.1	561	4.00502e-67	PREDICTED: 60S ribosomal protein L23a-like [Aplysia californica]	158187777	EU124973.1	135	2.42304e-62	Arenicola marina ribosomal protein rpl23a mRNA, partial cds	K02893	RP-L23Ae, RPL23A	large subunit ribosomal protein L23Ae	http://www.genome.jp/dbget-bin/www_bget?ko:K02893	P62752	504	2.88731e-60	60S ribosomal protein L23a OS=Rattus norvegicus GN=Rpl23a PE=2 SV=1	PF15036//PF00276	Interleukin 34//Ribosomal protein L23	GO:0001934//GO:0008283//GO:0008284//GO:0040007//GO:0042254//GO:0007165//GO:0006412	positive regulation of protein phosphorylation//cell proliferation//positive regulation of cell proliferation//growth//ribosome biogenesis//signal transduction//translation	GO:0005157//GO:0003735	macrophage colony-stimulating factor receptor binding//structural constituent of ribosome	GO:0005840//GO:0005615	ribosome//extracellular space	KOG1751	60s ribosomal protein L23
c108227_g1	1	0.96	1.084	1.194	1.133	1.155	466	632984947	XP_007909405.1	254	1.40438e-25	PREDICTED: 40S ribosomal protein S28 [Callorhinchus milii]	--	--	--	--	--	K02979	RP-S28e, RPS28	small subunit ribosomal protein S28e	http://www.genome.jp/dbget-bin/www_bget?ko:K02979	Q90YP3	241	3.18919e-25	40S ribosomal protein S28 OS=Ictalurus punctatus GN=rps28 PE=3 SV=1	PF01200	Ribosomal protein S28e	GO:0006412//GO:0042254	translation//ribosome biogenesis	GO:0003735	structural constituent of ribosome	GO:0005840//GO:0005622	ribosome//intracellular	KOG3502	40S ribosomal protein S28
c108249_g1	1	0.875	1.051	1.171	1.084	1.053	721	524882460	XP_005097873.1	405	5.58139e-46	PREDICTED: universal stress protein A-like protein-like [Aplysia californica]	--	--	--	--	--	--	--	--	--	Q8LGG8	136	7.7306e-09	Universal stress protein A-like protein OS=Arabidopsis thaliana GN=At3g01520 PE=1 SV=2	PF00582//PF06463//PF03260	Universal stress protein family//Molybdenum Cofactor Synthesis C//Lepidopteran low molecular weight (30 kD) lipoprotein	GO:0006950//GO:0006777	response to stress//Mo-molybdopterin cofactor biosynthetic process	GO:0051539	4 iron, 4 sulfur cluster binding	GO:0019008//GO:0005576	molybdopterin synthase complex//extracellular region	--	--
c108302_g1	1	1.099	0.765	0.617	0.523	0.616	1828	405962441	EKC28116.1	1014	7.01633e-132	UPF0468 protein C16orf80-like protein [Crassostrea gigas]	126697435	EF103417.1	312	1.54271e-160	Haliotis discus discus transcription factor IIB mRNA, complete cds	--	--	--	--	Q8BTU1	1007	2.8794e-132	UPF0468 protein C16orf80 homolog OS=Mus musculus GN=Gtl3 PE=2 SV=1	PF00451//PF01603	Scorpion short toxin, BmKK2//Protein phosphatase 2A regulatory B subunit (B56 family)	GO:0006810//GO:0009405//GO:0007165	transport//pathogenesis//signal transduction	GO:0008200//GO:0008601	ion channel inhibitor activity//protein phosphatase type 2A regulator activity	GO:0005576//GO:0000159	extracellular region//protein phosphatase type 2A complex	--	--
c108331_g1	1	0.973	0.918	1.001	0.916	1.051	724	676448102	XP_009051624.1	791	3.17164e-102	hypothetical protein LOTGIDRAFT_103588 [Lottia gigantea] >gi|556109124|gb|ESO97776.1| hypothetical protein LOTGIDRAFT_103588 [Lottia gigantea]	--	--	--	--	--	--	--	--	--	A9C3P0	581	3.59713e-72	Malectin OS=Danio rerio GN=mlec PE=3 SV=1	--	--	--	--	--	--	--	--	KOG3593	Predicted receptor-like serine/threonine kinase
c108461_g1	1	1.053	0.782	0.426	0.484	0.394	1665	405965813	EKC31167.1	579	4.0369e-67	Williams-Beuren syndrome chromosomal region 27 protein [Crassostrea gigas]	--	--	--	--	--	--	--	--	--	Q8N6F8	272	2.26548e-25	Williams-Beuren syndrome chromosomal region 27 protein OS=Homo sapiens GN=WBSCR27 PE=2 SV=2	PF01209//PF08241//PF05148	ubiE/COQ5 methyltransferase family//Methyltransferase domain//Hypothetical methyltransferase	GO:0008152	metabolic process	GO:0008168	methyltransferase activity	--	--	--	--
c108521_g1	1	1.077	0.977	0.899	0.878	1.211	1467	676466775	XP_009057675.1	1593	0	hypothetical protein LOTGIDRAFT_191299, partial [Lottia gigantea] >gi|556102957|gb|ESO91609.1| hypothetical protein LOTGIDRAFT_191299, partial [Lottia gigantea]	--	--	--	--	--	--	--	--	--	Q5R644	1381	0	Apoptosis inhibitor 5 OS=Pongo abelii GN=API5 PE=2 SV=1	PF01602	Adaptin N terminal region	GO:0016192//GO:0006886	vesicle-mediated transport//intracellular protein transport	--	--	GO:0030117	membrane coat	--	--
c108589_g1	1	0.952	1.169	1.535	1.605	1.546	1178	405975553	EKC40112.1	336	4.11777e-33	Putative ferric-chelate reductase 1 [Crassostrea gigas]	--	--	--	--	--	--	--	--	--	Q008X1	197	2.2384e-16	Putative defense protein OS=Bombyx mori PE=2 SV=1	--	--	--	--	--	--	--	--	--	--
c108738_g1	1	0.911	1.191	1.429	1.699	1.167	719	--	--	--	--	--	--	--	--	--	--	--	--	--	--	--	--	--	--	PF15185	Bcl-2-modifying factor, apoptosis	GO:0006915	apoptotic process	--	--	--	--	--	--
c108941_g1	1	1.059	0.782	1.397	1.345	1.107	1685	631232101	XP_007910973.1	163	4.13787e-10	putative cofilin protein [Togninia minima UCRPA7] >gi|500262045|gb|EOO04321.1| putative cofilin protein [Togninia minima UCRPA7]	--	--	--	--	--	--	--	--	--	Q4I963	149	8.74983e-10	Cofilin OS=Gibberella zeae (strain PH-1 / ATCC MYA-4620 / FGSC 9075 / NRRL 31084) GN=COF1 PE=3 SV=2	PF00802//PF00241	Pneumovirus attachment glycoprotein G//Cofilin/tropomyosin-type actin-binding protein	GO:0019062	virion attachment to host cell	GO:0003779	actin binding	GO:0055036//GO:0005622//GO:0033644	virion membrane//intracellular//host cell membrane	--	--
c109009_g1	1	0.683	0.788	0.981	0.705	0.922	1150	524890698	XP_005101892.1	150	2.40621e-08	PREDICTED: cystatin-like [Aplysia californica]	--	--	--	--	--	--	--	--	--	--	--	--	--	PF00031	Cystatin domain	--	--	GO:0004869	cysteine-type endopeptidase inhibitor activity	--	--	--	--
c109147_g1	1	0.734	0.922	0.806	0.833	0.805	736	676442835	XP_009049928.1	315	2.04551e-29	hypothetical protein LOTGIDRAFT_186814 [Lottia gigantea] >gi|556110790|gb|ESO99441.1| hypothetical protein LOTGIDRAFT_186814 [Lottia gigantea]	488524325	XM_004453979.1	66	3.40594e-24	PREDICTED: Dasypus novemcinctus ATPase, Ca++ transporting, plasma membrane 3 (ATP2B3), transcript variant 5, mRNA	K05850	ATP2B	Ca2+ transporting ATPase, plasma membrane	http://www.genome.jp/dbget-bin/www_bget?ko:K05850	Q64568	268	1.24659e-24	Plasma membrane calcium-transporting ATPase 3 OS=Rattus norvegicus GN=Atp2b3 PE=2 SV=2	--	--	--	--	--	--	--	--	KOG0204	Calcium transporting ATPase
c109175_g1	1	0.908	1.01	0.703	0.657	0.85	435	170053505	XP_001862705.1	609	4.12188e-78	histone H3.2 [Culex quinquefasciatus] >gi|170053514|ref|XP_001862709.1| histone H3.3 type 2 [Culex quinquefasciatus] >gi|170053522|ref|XP_001862713.1| histone H3.3 type 2 [Culex quinquefasciatus] >gi|170053530|ref|XP_001862717.1| histone H3 type 2 [Culex quinquefasciatus] >gi|170053556|ref|XP_001862729.1| histone H3 type 2 [Culex quinquefasciatus] >gi|167874014|gb|EDS37397.1| histone H3.2 [Culex …	395535874	XM_003769898.1	235	2.20255e-118	PREDICTED: Sarcophilus harrisii histone H3.2-like (LOC100935147), mRNA	K11253	H3	histone H3	http://www.genome.jp/dbget-bin/www_bget?ko:K11253	P84239	593	1.39332e-77	Histone H3 OS=Urechis caupo PE=1 SV=2	PF00125	Core histone H2A/H2B/H3/H4	GO:0006334	nucleosome assembly	GO:0046982//GO:0003677	protein heterodimerization activity//DNA binding	GO:0005634//GO:0000786	nucleus//nucleosome	KOG1745	Histones H3 and H4
c109376_g1	1	0.918	0.877	0.669	0.63	0.559	657	676467836	XP_009058016.1	326	3.04002e-34	hypothetical protein LOTGIDRAFT_203115 [Lottia gigantea] >gi|556102668|gb|ESO91320.1| hypothetical protein LOTGIDRAFT_203115 [Lottia gigantea]	--	--	--	--	--	--	--	--	--	P02215	235	9.22866e-23	Globin OS=Cerithidea rhizophorarum PE=1 SV=1	PF04277//PF00042	Oxaloacetate decarboxylase, gamma chain//Globin	GO:0006090//GO:0071436//GO:0006525//GO:0006560//GO:0006814	pyruvate metabolic process//sodium ion export//arginine metabolic process//proline metabolic process//sodium ion transport	GO:0008948//GO:0005506//GO:0020037//GO:0015081	oxaloacetate decarboxylase activity//iron ion binding//heme binding//sodium ion transmembrane transporter activity	GO:0016020	membrane	--	--
c109462_g1	1	0.974	0.9	1.02	0.968	0.852	1311	325296731	NP_001191601.1	1196	8.6857e-160	ELAV 2-like protein [Aplysia californica] >gi|65307079|gb|AAY42042.1| ELAV 2-like protein [Aplysia californica]	--	--	--	--	--	K13208	ELAVL2_3_4	ELAV like protein 2/3/4	http://www.genome.jp/dbget-bin/www_bget?ko:K13208	Q6GLB5	728	7.18845e-91	ELAV-like protein 1 OS=Xenopus tropicalis GN=elavl1 PE=2 SV=1	PF00076	RNA recognition motif. (a.k.a. RRM, RBD, or RNP domain)	--	--	GO:0003676//GO:0003723//GO:0000166	nucleic acid binding//RNA binding//nucleotide binding	--	--	KOG0145	RNA-binding protein ELAV/HU (RRM superfamily)
c109553_g1	1	1.163	1.2	1.247	1.083	1.162	864	--	--	--	--	--	--	--	--	--	--	--	--	--	--	--	--	--	--	PF03742	PetN	GO:0017004//GO:0006118	cytochrome complex assembly//electron transport	GO:0045158	electron transporter, transferring electrons within cytochrome b6/f complex of photosystem II activity	GO:0009512	cytochrome b6f complex	--	--
c109687_g2	1	1.053	1.18	1.211	1.149	1.068	391	40643028	CAD91441.1	460	2.48296e-55	ribosomal protein L19 [Crassostrea gigas]	40643027	AJ563476.1	388	0	Crassostrea gigas partial mRNA for ribosomal protein L19 (rpls gene)	K02885	RP-L19e, RPL19	large subunit ribosomal protein L19e	http://www.genome.jp/dbget-bin/www_bget?ko:K02885	P84100	394	6.74177e-47	60S ribosomal protein L19 OS=Rattus norvegicus GN=Rpl19 PE=1 SV=1	PF10404//PF01280	Rad4 beta-hairpin domain 2//Ribosomal protein L19e	GO:0042254//GO:0006412	ribosome biogenesis//translation	GO:0003735//GO:0003677	structural constituent of ribosome//DNA binding	GO:0005622//GO:0005840	intracellular//ribosome	KOG1696	60s ribosomal protein L19
c109721_g1	1	0.982	1.01	1.081	1.253	1.024	385	524894860	XP_005103921.1	387	1.44631e-41	PREDICTED: cytoplasmic dynein 1 intermediate chain 2-like isoform X7 [Aplysia californica]	--	--	--	--	--	K10415	DYNC1I, DNCI	dynein intermediate chain, cytosolic	http://www.genome.jp/dbget-bin/www_bget?ko:K10415	O88487	273	3.22542e-27	Cytoplasmic dynein 1 intermediate chain 2 OS=Mus musculus GN=Dync1i2 PE=1 SV=1	--	--	--	--	--	--	--	--	KOG1587	Cytoplasmic dynein intermediate chain
c109829_g1	1	1.326	1.208	0.997	0.905	1.211	1349	405952772	EKC20544.1	851	1.28565e-107	Protein couch potato [Crassostrea gigas]	--	--	--	--	--	--	--	--	--	Q01617	482	1.16628e-51	Protein couch potato OS=Drosophila melanogaster GN=cpo PE=2 SV=3	PF00076//PF00288	RNA recognition motif. (a.k.a. RRM, RBD, or RNP domain)//GHMP kinases N terminal domain	--	--	GO:0005524//GO:0003676	ATP binding//nucleic acid binding	--	--	KOG1457	RNA binding protein (contains RRM repeats)
c109871_g2	1	0.972	0.859	0.666	0.693	0.989	2376	676485187	XP_009063580.1	852	3.78434e-105	hypothetical protein LOTGIDRAFT_235789 [Lottia gigantea] >gi|556097200|gb|ESO85852.1| hypothetical protein LOTGIDRAFT_235789 [Lottia gigantea]	167539656	XM_001751133.1	60	2.4531e-20	Monosiga brevicollis MX1 predicted protein MONBRDRAFT_13239 mRNA, partial cds	K07890	RAB21	Ras-related protein Rab-21	http://www.genome.jp/dbget-bin/www_bget?ko:K07890	Q9UL25	782	3.17062e-96	Ras-related protein Rab-21 OS=Homo sapiens GN=RAB21 PE=1 SV=3	PF06422//PF04670//PF01926//PF00009//PF08496//PF00071//PF00025//PF08477	CDR ABC transporter//Gtr1/RagA G protein conserved region//50S ribosome-binding GTPase//Elongation factor Tu GTP binding domain//Peptidase family S49 N-terminal//Ras family//ADP-ribosylation factor family//Miro-like protein	GO:0007264//GO:0006810	small GTPase mediated signal transduction//transport	GO:0005524//GO:0042626//GO:0004252//GO:0005525//GO:0003924	ATP binding//ATPase activity, coupled to transmembrane movement of substances//serine-type endopeptidase activity//GTP binding//GTPase activity	GO:0005634//GO:0005622//GO:0005886//GO:0016021//GO:0005737	nucleus//intracellular//plasma membrane//integral component of membrane//cytoplasm	KOG0088	GTPase Rab21, small G protein superfamily
c109879_g1	1	1.036	1.02	1.112	1.134	0.98	2492	405970733	EKC35611.1	267	6.53851e-22	Lysosome-associated membrane glycoprotein 1 [Crassostrea gigas]	512012351	XM_004823486.1	43	7.2605e-11	PREDICTED: Mustela putorius furo lysosomal-associated membrane protein 1 (LAMP1), mRNA	--	--	--	--	--	--	--	--	PF03964//PF01299	Chorion family 2//Lysosome-associated membrane glycoprotein (Lamp)	GO:0007275	multicellular organismal development	--	--	GO:0016020//GO:0042600	membrane//chorion	--	--
c109892_g1	1	0.93	1.062	1.492	1.601	1.558	3807	676488269	XP_009064562.1	3180	0	hypothetical protein LOTGIDRAFT_207233 [Lottia gigantea] >gi|556096109|gb|ESO84761.1| hypothetical protein LOTGIDRAFT_207233 [Lottia gigantea]	--	--	--	--	--	K12311	MAN2B1, LAMAN	lysosomal alpha-mannosidase	http://www.genome.jp/dbget-bin/www_bget?ko:K12311	O46432	2346	0	Lysosomal alpha-mannosidase OS=Felis catus GN=MAN2B1 PE=2 SV=1	PF01074//PF09261//PF07748	Glycosyl hydrolases family 38 N-terminal domain//Alpha mannosidase, middle domain//Glycosyl hydrolases family 38 C-terminal domain	GO:0006013//GO:0005975	mannose metabolic process//carbohydrate metabolic process	GO:0008270//GO:0004559//GO:0015923//GO:0004553	zinc ion binding//alpha-mannosidase activity//mannosidase activity//hydrolase activity, hydrolyzing O-glycosyl compounds	--	--	KOG1959	Glycosyl hydrolase, family 38 - alpha-mannosidase
c110171_g1	1	1.101	1.313	0.878	0.837	0.708	1168	260789391	XP_002589730.1	675	1.79918e-82	hypothetical protein BRAFLDRAFT_239453 [Branchiostoma floridae] >gi|229274912|gb|EEN45741.1| hypothetical protein BRAFLDRAFT_239453 [Branchiostoma floridae]	--	--	--	--	--	--	--	--	--	Q2HJF4	582	4.05434e-70	Phenazine biosynthesis-like domain-containing protein OS=Bos taurus GN=PBLD PE=2 SV=1	PF02567	Phenazine biosynthesis-like protein	GO:0009058	biosynthetic process	GO:0003824	catalytic activity	--	--	KOG3033	Predicted PhzC/PhzF-type epimerase
c110176_g1	1	0.895	0.801	0.589	0.407	0.44	1499	405958606	EKC24717.1	520	3.45177e-57	Uncharacterized protein C3orf32 [Crassostrea gigas]	--	--	--	--	--	--	--	--	--	Q9Y2M2	310	5.20171e-30	Protein SSUH2 homolog OS=Homo sapiens GN=SSUH2 PE=1 SV=1	--	--	--	--	--	--	--	--	KOG2813	Predicted molecular chaperone, contains DnaJ domain
c110214_g1	1	1.363	0.758	1.264	0.98	1.435	1040	405965141	EKC30550.1	259	1.03151e-21	Ubiquilin-1 [Crassostrea gigas]	--	--	--	--	--	K04523	UBQLN, DSK2	ubiquilin	http://www.genome.jp/dbget-bin/www_bget?ko:K04523	Q9UMX0	231	1.06189e-19	Ubiquilin-1 OS=Homo sapiens GN=UBQLN1 PE=1 SV=2	PF02845//PF00627//PF00443	CUE domain//UBA/TS-N domain//Ubiquitin carboxyl-terminal hydrolase	GO:0006511//GO:0016579	ubiquitin-dependent protein catabolic process//protein deubiquitination	GO:0004221//GO:0005515	ubiquitin thiolesterase activity//protein binding	--	--	KOG0010	Ubiquitin-like protein
c110253_g1	1	1.023	0.84	0.861	0.899	0.838	1339	524872286	XP_005092906.1	1749	0	PREDICTED: 60S ribosomal protein L3-like [Aplysia californica]	195499986	XM_002097147.1	368	0	Drosophila yakuba GE26079 (Dyak\GE26079), mRNA	K02925	RP-L3e, RPL3	large subunit ribosomal protein L3e	http://www.genome.jp/dbget-bin/www_bget?ko:K02925	P27659	1552	0	60S ribosomal protein L3 OS=Mus musculus GN=Rpl3 PE=1 SV=3	PF00297	Ribosomal protein L3	GO:0006412//GO:0042254	translation//ribosome biogenesis	GO:0003735	structural constituent of ribosome	GO:0005840//GO:0005622	ribosome//intracellular	KOG0746	60S ribosomal protein L3 and related proteins
c110371_g1	1	0.938	0.813	1.157	0.859	1.524	1127	524876668	XP_005095045.1	939	3.09248e-123	PREDICTED: putative ATP-dependent Clp protease proteolytic subunit, mitochondrial-like [Aplysia californica]	543380932	XM_005533604.1	164	1.76128e-78	PREDICTED: Pseudopodoces humilis ClpP caseinolytic peptidase, ATP-dependent, proteolytic subunit homolog (E. coli) (CLPP), mRNA	K01358	clpP, CLPP	ATP-dependent Clp protease, protease subunit	http://www.genome.jp/dbget-bin/www_bget?ko:K01358	O88696	807	2.98853e-104	ATP-dependent Clp protease proteolytic subunit, mitochondrial OS=Mus musculus GN=Clpp PE=1 SV=1	--	--	--	--	--	--	--	--	KOG0840	ATP-dependent Clp protease, proteolytic subunit
c110406_g1	1	1.056	1.095	1.047	0.991	1.045	2229	676439450	XP_009048857.1	693	5.49479e-83	hypothetical protein LOTGIDRAFT_230842 [Lottia gigantea] >gi|556112086|gb|ESP00738.1| hypothetical protein LOTGIDRAFT_230842 [Lottia gigantea]	554547995	XM_005868476.1	187	5.78947e-91	PREDICTED: Myotis brandtii myosin, light chain 9, regulatory (MYL9), transcript variant X2, mRNA	K12755	MYL9	myosin regulatory light chain 9	http://www.genome.jp/dbget-bin/www_bget?ko:K12755	Q5RBA4	681	9.66043e-83	Myosin regulatory light polypeptide 9 OS=Pongo abelii GN=MYL9 PE=2 SV=3	PF03581//PF13202//PF00036//PF13405//PF13499	Herpesvirus UL33-like protein//EF hand//EF hand//EF-hand domain//EF-hand domain pair	GO:0019073	viral DNA genome packaging	GO:0005509	calcium ion binding	--	--	KOG0031	Myosin regulatory light chain, EF-Hand protein superfamily
c110407_g1	1	0.981	1.076	0.66	0.685	0.778	1199	676421693	XP_009043836.1	672	2.57237e-82	hypothetical protein LOTGIDRAFT_208290 [Lottia gigantea] >gi|556116639|gb|ESP05291.1| hypothetical protein LOTGIDRAFT_208290 [Lottia gigantea]	--	--	--	--	--	K00069	HPGD	15-hydroxyprostaglandin dehydrogenase (NAD)	http://www.genome.jp/dbget-bin/www_bget?ko:K00069	P70684	441	1.34348e-49	15-hydroxyprostaglandin dehydrogenase [NAD(+)] OS=Cavia porcellus GN=HPGD PE=2 SV=1	PF02737//PF00106//PF01370//PF01073	3-hydroxyacyl-CoA dehydrogenase, NAD binding domain//short chain dehydrogenase//NAD dependent epimerase/dehydratase family//3-beta hydroxysteroid dehydrogenase/isomerase family	GO:0008210//GO:0006574//GO:0008209//GO:0006552//GO:0044237//GO:0008152//GO:0006568//GO:0006694//GO:0018874//GO:0006631//GO:0006633//GO:0006554//GO:0055114//GO:0008207//GO:0006550	estrogen metabolic process//valine catabolic process//androgen metabolic process//leucine catabolic process//cellular metabolic process//metabolic process//tryptophan metabolic process//steroid biosynthetic process//benzoate metabolic process//fatty acid metabolic process//fatty acid biosynthetic process//lysine catabolic process//oxidation-reduction process//C21-steroid hormone metabolic process…	GO:0003854//GO:0016616//GO:0003857//GO:0050662//GO:0016491//GO:0003824	3-beta-hydroxy-delta5-steroid dehydrogenase activity//oxidoreductase activity, acting on the CH-OH group of donors, NAD or NADP as acceptor//3-hydroxyacyl-CoA dehydrogenase activity//coenzyme binding//oxidoreductase activity//catalytic activity	--	--	KOG1205	Predicted dehydrogenase
c110424_g1	1	1.233	0.983	1.047	1.189	1.246	1260	676474188	XP_009060063.1	578	2.37085e-67	hypothetical protein LOTGIDRAFT_228958 [Lottia gigantea] >gi|556100365|gb|ESO89017.1| hypothetical protein LOTGIDRAFT_228958 [Lottia gigantea]	--	--	--	--	--	--	--	--	--	Q9NZC3	448	1.2296e-49	Glycerophosphodiester phosphodiesterase 1 OS=Homo sapiens GN=GDE1 PE=1 SV=1	PF03009	Glycerophosphoryl diester phosphodiesterase family	GO:0046486//GO:0006071//GO:0009395	glycerolipid metabolic process//glycerol metabolic process//phospholipid catabolic process	GO:0008889	glycerophosphodiester phosphodiesterase activity	--	--	KOG2258	Glycerophosphoryl diester phosphodiesterase
c110540_g1	1	1.013	0.955	1.026	0.991	1.082	3771	524899602	XP_005106230.1	2117	0	PREDICTED: serine palmitoyltransferase 2-like isoform X1 [Aplysia californica]	168229197	NM_001114741.1	145	2.19523e-67	Danio rerio serine palmitoyltransferase, long chain base subunit 2b (sptlc2b), mRNA >gi|166796255|gb|BC159260.1| Danio rerio zgc:175221, mRNA (cDNA clone MGC:175221 IMAGE:9002009), complete cds	K00654	E2.3.1.50	serine palmitoyltransferase	http://www.genome.jp/dbget-bin/www_bget?ko:K00654	P97363	1678	0	Serine palmitoyltransferase 2 OS=Mus musculus GN=Sptlc2 PE=2 SV=2	PF00155//PF00266//PF01212//PF00614	Aminotransferase class I and II//Aminotransferase class-V//Beta-eliminating lyase//Phospholipase D Active site motif	GO:0009058//GO:0006520//GO:0008152	biosynthetic process//cellular amino acid metabolic process//metabolic process	GO:0003824//GO:0030170//GO:0016829	catalytic activity//pyridoxal phosphate binding//lyase activity	--	--	KOG1357	Serine palmitoyltransferase
c110591_g1	1	1.022	1.185	0.936	0.944	0.914	1589	676437975	XP_009048377.1	907	2.88249e-115	hypothetical protein LOTGIDRAFT_200547 [Lottia gigantea] >gi|556112287|gb|ESP00939.1| hypothetical protein LOTGIDRAFT_200547 [Lottia gigantea]	--	--	--	--	--	K00797	speE, SRM	spermidine synthase	http://www.genome.jp/dbget-bin/www_bget?ko:K00797	Q64674	728	5.8446e-90	Spermidine synthase OS=Mus musculus GN=Srm PE=2 SV=1	PF08241//PF05175//PF00398//PF01564	Methyltransferase domain//Methyltransferase small domain//Ribosomal RNA adenine dimethylase//Spermine/spermidine synthase	GO:0006396//GO:0008152//GO:0000154	RNA processing//metabolic process//rRNA modification	GO:0000179//GO:0003824//GO:0008649//GO:0008168	rRNA (adenine-N6,N6-)-dimethyltransferase activity//catalytic activity//rRNA methyltransferase activity//methyltransferase activity	--	--	KOG1562	Spermidine synthase
c110678_g1	1	1.509	1.254	6.284	4.778	5.197	960	524889324	XP_005101221.1	294	3.8068e-27	PREDICTED: uncharacterized protein LOC101860107 [Aplysia californica]	--	--	--	--	--	K06792	AGC1, CSPG1	aggrecan 1	http://www.genome.jp/dbget-bin/www_bget?ko:K06792	P13608	179	5.07883e-13	Aggrecan core protein OS=Bos taurus GN=ACAN PE=1 SV=3	PF00059//PF02822	Lectin C-type domain//Antistasin family	--	--	GO:0004867//GO:0030246	serine-type endopeptidase inhibitor activity//carbohydrate binding	--	--	KOG4297	C-type lectin
c110687_g1	1	0.94	1.048	0.851	1.107	0.712	899	676481416	XP_009062369.1	534	3.83775e-63	hypothetical protein LOTGIDRAFT_204498 [Lottia gigantea] >gi|556098321|gb|ESO86973.1| hypothetical protein LOTGIDRAFT_204498 [Lottia gigantea]	--	--	--	--	--	K00069	HPGD	15-hydroxyprostaglandin dehydrogenase (NAD)	http://www.genome.jp/dbget-bin/www_bget?ko:K00069	Q8VCC1	465	3.58563e-54	15-hydroxyprostaglandin dehydrogenase [NAD(+)] OS=Mus musculus GN=Hpgd PE=2 SV=1	PF00106//PF02882//PF01208//PF01370	short chain dehydrogenase//Tetrahydrofolate dehydrogenase/cyclohydrolase, NAD(P)-binding domain//Uroporphyrinogen decarboxylase (URO-D)//NAD dependent epimerase/dehydratase family	GO:0044237//GO:0046487//GO:0015994//GO:0009396//GO:0055114//GO:0006779//GO:0008152	cellular metabolic process//glyoxylate metabolic process//chlorophyll metabolic process//folic acid-containing compound biosynthetic process//oxidation-reduction process//porphyrin-containing compound biosynthetic process//metabolic process	GO:0050662//GO:0016491//GO:0004853//GO:0004488//GO:0003824	coenzyme binding//oxidoreductase activity//uroporphyrinogen decarboxylase activity//methylenetetrahydrofolate dehydrogenase (NADP+) activity//catalytic activity	--	--	KOG0725	Reductases with broad range of substrate specificities
c110723_g1	1	1.037	0.807	0.768	1.076	1.045	728	405968748	EKC33788.1	233	1.19938e-20	Aggrecan core protein [Crassostrea gigas]	--	--	--	--	--	--	--	--	--	P82596	198	1.93649e-17	Perlucin OS=Haliotis laevigata PE=1 SV=3	PF01607//PF00059	Chitin binding Peritrophin-A domain//Lectin C-type domain	GO:0006030	chitin metabolic process	GO:0030246//GO:0008061	carbohydrate binding//chitin binding	GO:0005576	extracellular region	KOG4297	C-type lectin
c110734_g1	1	1.079	1.051	1.002	0.984	1.223	1835	524864221	XP_005088948.1	1312	1.99052e-171	PREDICTED: bifunctional coenzyme A synthase-like isoform X1 [Aplysia californica] >gi|524864223|ref|XP_005088949.1| PREDICTED: bifunctional coenzyme A synthase-like isoform X2 [Aplysia californica]	--	--	--	--	--	K02318	COASY	phosphopantetheine adenylyltransferase / dephospho-CoA kinase	http://www.genome.jp/dbget-bin/www_bget?ko:K02318	Q9DBL7	852	5.95104e-104	Bifunctional coenzyme A synthase OS=Mus musculus GN=Coasy PE=1 SV=2	PF01121//PF01467//PF03861	Dephospho-CoA kinase//Cytidylyltransferase//ANTAR domain	GO:0015940//GO:0009058//GO:0015937	pantothenate biosynthetic process//biosynthetic process//coenzyme A biosynthetic process	GO:0003824//GO:0004140//GO:0003723//GO:0005524	catalytic activity//dephospho-CoA kinase activity//RNA binding//ATP binding	--	--	KOG3220	Similar to bacterial dephospho-CoA kinase
c110804_g1	1	1.206	1.104	1.349	1.404	1.639	1591	676443716	XP_009050201.1	1271	3.07414e-169	hypothetical protein LOTGIDRAFT_142111 [Lottia gigantea] >gi|556110483|gb|ESO99134.1| hypothetical protein LOTGIDRAFT_142111 [Lottia gigantea]	560992895	XM_006218515.1	84	7.43448e-34	PREDICTED: Vicugna pacos isocitrate dehydrogenase 3 (NAD+) gamma (IDH3G), transcript variant X2, mRNA	K00030	IDH3	isocitrate dehydrogenase (NAD+)	http://www.genome.jp/dbget-bin/www_bget?ko:K00030	Q58CP0	999	2.97059e-129	Isocitrate dehydrogenase [NAD] subunit gamma, mitochondrial OS=Bos taurus GN=IDH3G PE=2 SV=1	PF00180	Isocitrate/isopropylmalate dehydrogenase	GO:0055114	oxidation-reduction process	GO:0016616	oxidoreductase activity, acting on the CH-OH group of donors, NAD or NADP as acceptor	--	--	KOG0784	Isocitrate dehydrogenase, gamma subunit
c110837_g1	1	0.945	0.975	0.912	0.955	0.846	2142	524871172	XP_005092362.1	1899	0	PREDICTED: 26S proteasome non-ATPase regulatory subunit 11-like [Aplysia californica]	524871171	XM_005092305.1	380	0	PREDICTED: Aplysia californica 26S proteasome non-ATPase regulatory subunit 11-like (LOC101857388), mRNA	K03036	PSMD11, RPN6	26S proteasome regulatory subunit N6	http://www.genome.jp/dbget-bin/www_bget?ko:K03036	Q8BG32	1618	0	26S proteasome non-ATPase regulatory subunit 11 OS=Mus musculus GN=Psmd11 PE=1 SV=3	PF01399//PF13181	PCI domain//Tetratricopeptide repeat	--	--	GO:0005515	protein binding	--	--	KOG1463	26S proteasome regulatory complex, subunit RPN6/PSMD11
c110837_g2	1	0.945	0.975	0.912	0.955	0.846	1735	524871172	XP_005092362.1	1884	0	PREDICTED: 26S proteasome non-ATPase regulatory subunit 11-like [Aplysia californica]	195486072	XM_002091312.1	137	2.79981e-63	Drosophila yakuba GE12293 (Dyak\GE12293), mRNA	K03036	PSMD11, RPN6	26S proteasome regulatory subunit N6	http://www.genome.jp/dbget-bin/www_bget?ko:K03036	Q8BG32	1598	0	26S proteasome non-ATPase regulatory subunit 11 OS=Mus musculus GN=Psmd11 PE=1 SV=3	PF01467//PF01399	Cytidylyltransferase//PCI domain	GO:0009058	biosynthetic process	GO:0003824//GO:0005515	catalytic activity//protein binding	--	--	KOG1463	26S proteasome regulatory complex, subunit RPN6/PSMD11
c110866_g1	1	1.084	0.847	0.762	0.759	0.74	703	405976932	EKC41410.1	350	5.58444e-38	Synaptobrevin, partial [Crassostrea gigas]	554828246	XM_005924663.1	114	6.73448e-51	PREDICTED: Haplochromis burtoni vesicle-associated membrane protein 3-like (LOC102289680), mRNA	K08510	VAMP1	vesicle-associated membrane protein 1	http://www.genome.jp/dbget-bin/www_bget?ko:K08510	P35589	346	1.55736e-38	Synaptobrevin OS=Aplysia californica PE=2 SV=1	PF10717//PF00664//PF00003//PF00957//PF02553//PF01601	Occlusion-derived virus envelope protein ODV-E18//ABC transporter transmembrane region//7 transmembrane sweet-taste receptor of 3 GCPR//Synaptobrevin//Cobalt transport protein component CbiN//Coronavirus S2 glycoprotein	GO:0061025//GO:0016192//GO:0007186//GO:0046813//GO:0055085//GO:0006824//GO:0006810//GO:0009236	membrane fusion//vesicle-mediated transport//G-protein coupled receptor signaling pathway//receptor-mediated virion attachment to host cell//transmembrane transport//cobalt ion transport//transport//cobalamin biosynthetic process	GO:0005524//GO:0042626//GO:0015087//GO:0004930	ATP binding//ATPase activity, coupled to transmembrane movement of substances//cobalt ion transmembrane transporter activity//G-protein coupled receptor activity	GO:0016020//GO:0019031//GO:0016021	membrane//viral envelope//integral component of membrane	KOG0860	Synaptobrevin/VAMP-like protein
c110914_g1	1	1.169	0.891	0.929	1.111	0.824	5048	432867998	XP_004071361.1	878	3.66022e-105	PREDICTED: ADP-ribosylation factor 1-like [Oryzias latipes]	554868038	XM_005943961.1	181	2.8634e-87	PREDICTED: Haplochromis burtoni ADP-ribosylation factor 3-like (LOC102311759), mRNA	K07937	ARF1	ADP-ribosylation factor 1	http://www.genome.jp/dbget-bin/www_bget?ko:K07937	Q61LA8	868	2.76185e-105	ADP-ribosylation factor 1-like 2 OS=Caenorhabditis briggsae GN=arf-1.2 PE=3 SV=3	PF00025//PF00071//PF00009//PF00503//PF08477//PF03983//PF01591//PF01926//PF04670	ADP-ribosylation factor family//Ras family//Elongation factor Tu GTP binding domain//G-protein alpha subunit//Miro-like protein//SLA1 homology domain 1, SHD1//6-phosphofructo-2-kinase//50S ribosome-binding GTPase//Gtr1/RagA G protein conserved region	GO:0007186//GO:0007264//GO:0006013//GO:0007165//GO:0006000	G-protein coupled receptor signaling pathway//small GTPase mediated signal transduction//mannose metabolic process//signal transduction//fructose metabolic process	GO:0043130//GO:0042802//GO:0004871//GO:0005524//GO:0003873//GO:0031683//GO:0030674//GO:0003924//GO:0005525//GO:0008092//GO:0019001	ubiquitin binding//identical protein binding//signal transducer activity//ATP binding//6-phosphofructo-2-kinase activity//G-protein beta/gamma-subunit complex binding//protein binding, bridging//GTPase activity//GTP binding//cytoskeletal protein binding//guanyl nucleotide binding	GO:0005737//GO:0005634//GO:0005622	cytoplasm//nucleus//intracellular	KOG0070	GTP-binding ADP-ribosylation factor Arf1
c110960_g1	1	0.936	0.961	1.061	1.132	1.043	1623	524872674	XP_005093097.1	1170	2.57292e-154	PREDICTED: stress-induced-phosphoprotein 1-like [Aplysia californica]	--	--	--	--	--	K09553	STIP1	stress-induced-phosphoprotein 1	http://www.genome.jp/dbget-bin/www_bget?ko:K09553	P31948	1166	5.34975e-152	Stress-induced-phosphoprotein 1 OS=Homo sapiens GN=STIP1 PE=1 SV=1	PF12603//PF13176//PF13181//PF02064//PF13174//PF00515//PF01076	Protein of unknown function (DUF3770)//Tetratricopeptide repeat//Tetratricopeptide repeat//MAS20 protein import receptor//Tetratricopeptide repeat//Tetratricopeptide repeat//Plasmid recombination enzyme	GO:0006605//GO:0006886//GO:0006310//GO:0006144	protein targeting//intracellular protein transport//DNA recombination//purine nucleobase metabolic process	GO:0003677//GO:0003968//GO:0005515	DNA binding//RNA-directed RNA polymerase activity//protein binding	GO:0005727//GO:0005742//GO:0031379	extrachromosomal circular DNA//mitochondrial outer membrane translocase complex//RNA-directed RNA polymerase complex	KOG0548	Molecular co-chaperone STI1
c110991_g1	1	0.875	1.065	0.909	0.922	0.983	595	405952375	EKC20194.1	278	1.94605e-26	Sulfotransferase 1C4 [Crassostrea gigas]	--	--	--	--	--	--	--	--	--	P50224	184	3.73523e-15	Sulfotransferase 1A3/1A4 OS=Homo sapiens GN=SULT1A3 PE=1 SV=1	PF00685//PF02781	Sulfotransferase domain//Glucose-6-phosphate dehydrogenase, C-terminal domain	GO:0006098//GO:0006006//GO:0055114//GO:0006749	pentose-phosphate shunt//glucose metabolic process//oxidation-reduction process//glutathione metabolic process	GO:0004345//GO:0050661//GO:0008146	glucose-6-phosphate dehydrogenase activity//NADP binding//sulfotransferase activity	--	--	KOG1584	Sulfotransferase
c111094_g1	1	1.062	1.196	1.036	1.253	1.061	1550	405978301	EKC42702.1	758	2.09432e-94	Ras-related protein Rab-9A [Crassostrea gigas]	507562960	XM_004665109.1	42	1.61188e-10	PREDICTED: Jaculus jaculus RAB7A, member RAS oncogene family (Rab7a), mRNA	K07900	RAB9B	Ras-related protein Rab-9B	http://www.genome.jp/dbget-bin/www_bget?ko:K07900	Q9R0M6	586	1.61669e-70	Ras-related protein Rab-9A OS=Mus musculus GN=Rab9a PE=1 SV=1	PF04670//PF01637//PF04548//PF00005//PF01926//PF02421//PF00071//PF00009//PF00025//PF08477//PF03193	Gtr1/RagA G protein conserved region//Archaeal ATPase//AIG1 family//ABC transporter//50S ribosome-binding GTPase//Ferrous iron transport protein B//Ras family//Elongation factor Tu GTP binding domain//ADP-ribosylation factor family//Miro-like protein//Protein of unknown function, DUF258	GO:0007264//GO:0015684	small GTPase mediated signal transduction//ferrous iron transport	GO:0005525//GO:0016887//GO:0005524//GO:0003924//GO:0015093	GTP binding//ATPase activity//ATP binding//GTPase activity//ferrous iron transmembrane transporter activity	GO:0005622//GO:0005634//GO:0016021//GO:0005737	intracellular//nucleus//integral component of membrane//cytoplasm	KOG0394	Ras-related GTPase
c111142_g1	1	1.043	1.048	0.855	0.812	0.791	1072	524864102	XP_005088889.1	438	2.96091e-50	PREDICTED: small nuclear ribonucleoprotein E-like [Aplysia californica]	--	--	--	--	--	K11097	SNRPE, SME	small nuclear ribonucleoprotein E	http://www.genome.jp/dbget-bin/www_bget?ko:K11097	Q7ZUG0	428	2.47618e-50	Small nuclear ribonucleoprotein E OS=Danio rerio GN=snrpe PE=3 SV=1	PF01388	ARID/BRIGHT DNA binding domain	--	--	GO:0003677	DNA binding	GO:0005622	intracellular	KOG1774	Small nuclear ribonucleoprotein E
c111242_g1	1	1.028	1.169	1.051	1.05	1.463	1392	110750103	XP_001121584.1	648	4.02073e-77	PREDICTED: LIM and SH3 domain protein Lasp-like [Apis mellifera]	--	--	--	--	--	--	--	--	--	P34416	524	2.90427e-60	LIM and SH3 domain protein F42H10.3 OS=Caenorhabditis elegans GN=F42H10.3 PE=4 SV=3	PF00018//PF00412	SH3 domain//LIM domain	--	--	GO:0008270//GO:0005515	zinc ion binding//protein binding	--	--	KOG1702	Nebulin repeat protein
c111298_g1	1	1.125	0.755	1.52	1.136	1.279	2517	676473137	XP_009059719.1	1197	4.30482e-154	hypothetical protein LOTGIDRAFT_179011 [Lottia gigantea] >gi|556101015|gb|ESO89667.1| hypothetical protein LOTGIDRAFT_179011 [Lottia gigantea]	--	--	--	--	--	K00856	E2.7.1.20, ADK	adenosine kinase	http://www.genome.jp/dbget-bin/www_bget?ko:K00856	Q64640	897	9.14406e-111	Adenosine kinase OS=Rattus norvegicus GN=Adk PE=1 SV=3	--	--	--	--	--	--	--	--	KOG2854	Possible pfkB family carbohydrate kinase
c111307_g1	1	1.064	0.992	1.221	1.307	1.217	1386	524876391	XP_005094913.1	1528	0	PREDICTED: LOW QUALITY PROTEIN: guanine nucleotide-binding protein subunit beta-2-like 1-like [Aplysia californica]	47570889	AY608585.1	272	2.00131e-138	Paralichthys olivaceus receptor for activated protein kinase C mRNA, complete cds	K14753	RACK1	guanine nucleotide-binding protein subunit beta-2-like 1 protein	http://www.genome.jp/dbget-bin/www_bget?ko:K14753	Q93134	1400	0	Guanine nucleotide-binding protein subunit beta-2-like 1 OS=Biomphalaria glabrata PE=2 SV=1	PF00400	WD domain, G-beta repeat	--	--	GO:0005515	protein binding	--	--	KOG0279	G protein beta subunit-like protein
c111316_g1	1	0.91	0.999	0.541	0.47	0.539	2258	524882912	XP_005098092.1	2503	0	PREDICTED: sperm-associated antigen 6-like [Aplysia californica]	524882911	XM_005098035.1	652	0	PREDICTED: Aplysia californica sperm-associated antigen 6-like (LOC101845323), mRNA	--	--	--	--	Q9JLI7	2276	0	Sperm-associated antigen 6 OS=Mus musculus GN=Spag6 PE=1 SV=1	PF12859//PF02985//PF09280//PF01602//PF00649//PF00514//PF11698//PF10508	Anaphase-promoting complex subunit 1//HEAT repeat//XPC-binding domain//Adaptin N terminal region//Copper fist DNA binding domain//Armadillo/beta-catenin-like repeat//V-ATPase subunit H//Proteasome non-ATPase 26S subunit	GO:0015991//GO:0006281//GO:0006289//GO:0016192//GO:0006355//GO:0006886//GO:0043161	ATP hydrolysis coupled proton transport//DNA repair//nucleotide-excision repair//vesicle-mediated transport//regulation of transcription, DNA-templated//intracellular protein transport//proteasome-mediated ubiquitin-dependent protein catabolic process	GO:0044183//GO:0003700//GO:0003677//GO:0005507//GO:0005515//GO:0016820//GO:0003684	protein binding involved in protein folding//sequence-specific DNA binding transcription factor activity//DNA binding//copper ion binding//protein binding//hydrolase activity, acting on acid anhydrides, catalyzing transmembrane movement of substances//damaged DNA binding	GO:0030117//GO:0005680//GO:0005634//GO:0000221//GO:0005667	membrane coat//anaphase-promoting complex//nucleus//vacuolar proton-transporting V-type ATPase, V1 domain//transcription factor complex	KOG0166	Karyopherin (importin) alpha
c111395_g1	1	0.914	1.066	1.528	1.397	1.268	403	405966986	EKC32205.1	281	2.52724e-26	Paramyosin [Crassostrea gigas]	--	--	--	--	--	K17751	MYH6_7	myosin heavy chain 6/7	http://www.genome.jp/dbget-bin/www_bget?ko:K17751	O96064	269	3.44264e-26	Paramyosin OS=Mytilus galloprovincialis PE=2 SV=1	PF01576//PF06009//PF04111//PF00038//PF09726//PF00769//PF01213//PF10473//PF01920//PF06667//PF13851	Myosin tail//Laminin Domain II//Autophagy protein Apg6//Intermediate filament protein//Transmembrane protein//Ezrin/radixin/moesin family//Adenylate cyclase associated (CAP) N terminal//Leucine-rich repeats of kinetochore protein Cenp-F/LEK1//Prefoldin subunit//Phage shock protein B//Growth-arrest specific micro-tubule binding	GO:0048870//GO:0009271//GO:0007155//GO:0006457//GO:0006914//GO:0006355//GO:0007010	cell motility//phage shock//cell adhesion//protein folding//autophagy//regulation of transcription, DNA-templated//cytoskeleton organization	GO:0045502//GO:0008092//GO:0003774//GO:0042803//GO:0005198//GO:0008134//GO:0051082//GO:0003779	dynein binding//cytoskeletal protein binding//motor activity//protein homodimerization activity//structural molecule activity//transcription factor binding//unfolded protein binding//actin binding	GO:0019898//GO:0030286//GO:0016459//GO:0016272//GO:0005882//GO:0005667//GO:0005737//GO:0016021//GO:0031514//GO:0005604	extrinsic component of membrane//dynein complex//myosin complex//prefoldin complex//intermediate filament//transcription factor complex//cytoplasm//integral component of membrane//motile cilium//basement membrane	--	--
c111441_g1	1	0.872	1.01	1.049	1.07	0.911	1098	315467856	NP_001186811.1	327	3.21515e-33	selenoprotein M precursor [Saccoglossus kowalevskii]	--	--	--	--	--	--	--	--	--	G4WAW9	262	6.87931e-26	Selenoprotein M OS=Eriocheir sinensis GN=SelM PE=2 SV=1	--	--	--	--	--	--	--	--	--	--
c111634_g1	1	0.986	1.186	1.96	1.903	1.859	868	524885272	XP_005099245.1	372	1.08413e-40	PREDICTED: ribonuclease UK114-like [Aplysia californica]	--	--	--	--	--	--	--	--	--	P52759	345	3.237e-38	Ribonuclease UK114 OS=Rattus norvegicus GN=Hrsp12 PE=1 SV=3	--	--	--	--	--	--	--	--	KOG2317	Putative translation initiation inhibitor UK114/IBM1
c111701_g1	1	1.012	1.058	1.452	1.429	1.409	820	14422379	BAB60813.1	285	3.57865e-26	calponin-like protein [Mytilus galloprovincialis]	--	--	--	--	--	--	--	--	--	Q24799	133	3.32525e-08	Myophilin OS=Echinococcus granulosus PE=2 SV=1	PF00307	Calponin homology (CH) domain	--	--	GO:0005515	protein binding	--	--	KOG2046	Calponin
c111904_g1	1	0.898	0.879	0.967	1.145	0.985	2874	524911177	XP_005110456.1	2983	0	PREDICTED: cyclin-G-associated kinase-like [Aplysia californica]	524911176	XM_005110399.1	204	2.65656e-100	PREDICTED: Aplysia californica cyclin-G-associated kinase-like (LOC101858745), mRNA	K08855	GAK	cyclin G-associated kinase	http://www.genome.jp/dbget-bin/www_bget?ko:K08855	P97874	2362	0	Cyclin-G-associated kinase OS=Rattus norvegicus GN=Gak PE=2 SV=1	PF10409//PF07714//PF00069//PF00102//PF00782	C2 domain of PTEN tumour-suppressor protein//Protein tyrosine kinase//Protein kinase domain//Protein-tyrosine phosphatase//Dual specificity phosphatase, catalytic domain	GO:0006470//GO:0006468//GO:0006570	protein dephosphorylation//protein phosphorylation//tyrosine metabolic process	GO:0004672//GO:0008138//GO:0004725//GO:0005515//GO:0005524	protein kinase activity//protein tyrosine/serine/threonine phosphatase activity//protein tyrosine phosphatase activity//protein binding//ATP binding	--	--	KOG1989	ARK protein kinase family
c111986_g1	1	1.071	0.852	0.844	0.805	0.773	1338	356984483	AET43967.1	1085	1.42594e-144	GST zeta, partial [Reishia clavigera]	356984482	JN413225.1	546	0	Reishia clavigera clone GS41 GST zeta mRNA, partial cds	K01800	maiA, GSTZ1	maleylacetoacetate isomerase	http://www.genome.jp/dbget-bin/www_bget?ko:K01800	Q9WVL0	669	2.17303e-83	Maleylacetoacetate isomerase OS=Mus musculus GN=Gstz1 PE=1 SV=1	PF13409//PF13417//PF02798//PF11857	Glutathione S-transferase, N-terminal domain//Glutathione S-transferase, N-terminal domain//Glutathione S-transferase, N-terminal domain//Domain of unknown function (DUF3377)	GO:0009072	aromatic amino acid family metabolic process	GO:0003824//GO:0004222//GO:0005515	catalytic activity//metalloendopeptidase activity//protein binding	GO:0005737	cytoplasm	KOG0868	Glutathione S-transferase
c112002_g1	1	1.105	1.033	1.231	1.123	0.951	529	524893741	XP_005103379.1	411	2.17547e-47	PREDICTED: calmodulin-like [Aplysia californica]	--	--	--	--	--	K02183	CALM	calmodulin	http://www.genome.jp/dbget-bin/www_bget?ko:K02183	P02597	241	4.34472e-24	Calmodulin, striated muscle OS=Gallus gallus GN=CCM1 PE=3 SV=2	PF13202//PF00036//PF13405//PF07955//PF13499//PF00046	EF hand//EF hand//EF-hand domain//Protein of unknown function (DUF1687)//EF-hand domain pair//Homeobox domain	GO:0006355//GO:0055114	regulation of transcription, DNA-templated//oxidation-reduction process	GO:0016491//GO:0043565//GO:0005509//GO:0003700	oxidoreductase activity//sequence-specific DNA binding//calcium ion binding//sequence-specific DNA binding transcription factor activity	GO:0005739//GO:0005667	mitochondrion//transcription factor complex	KOG0027	Calmodulin and related proteins (EF-Hand superfamily)
c112006_g1	1	0.89	0.964	0.645	0.585	0.559	1825	524907465	XP_005108850.1	1975	0	PREDICTED: adenylate kinase 8-like [Aplysia californica]	--	--	--	--	--	K00939	E2.7.4.3, adk	adenylate kinase	http://www.genome.jp/dbget-bin/www_bget?ko:K00939	Q6P618	1293	6.12093e-171	Adenylate kinase 8 OS=Xenopus tropicalis GN=ak8 PE=2 SV=1	PF05496//PF06414//PF00625//PF00004//PF05191//PF01529//PF00005	Holliday junction DNA helicase ruvB N-terminus//Zeta toxin//Guanylate kinase//ATPase family associated with various cellular activities (AAA)//Adenylate kinase, active site lid//DHHC palmitoyltransferase//ABC transporter	GO:0046034//GO:0006281//GO:0006310//GO:0006144	ATP metabolic process//DNA repair//DNA recombination//purine nucleobase metabolic process	GO:0016301//GO:0008270//GO:0009378//GO:0005524//GO:0004017//GO:0016887//GO:0005515	kinase activity//zinc ion binding//four-way junction helicase activity//ATP binding//adenylate kinase activity//ATPase activity//protein binding	GO:0005657//GO:0009379	replication fork//Holliday junction helicase complex	KOG3078	Adenylate kinase
c112011_g1	1	1.032	1.175	1.082	1.314	1.091	1093	405970465	EKC35364.1	386	3.92486e-40	Periostin [Crassostrea gigas]	--	--	--	--	--	--	--	--	--	O11780	236	4.42796e-20	Transforming growth factor-beta-induced protein ig-h3 OS=Sus scrofa GN=TGFBI PE=1 SV=1	--	--	--	--	--	--	--	--	KOG1437	Fasciclin and related adhesion glycoproteins
c112040_g1	1	1.13	1.096	1.009	1.045	0.959	2786	524893284	XP_005103159.1	788	1.29371e-90	PREDICTED: RNA-binding protein 45-like isoform X2 [Aplysia californica]	--	--	--	--	--	--	--	--	--	Q8BHN5	304	1.07707e-27	RNA-binding protein 45 OS=Mus musculus GN=Rbm45 PE=2 SV=1	PF00076	RNA recognition motif. (a.k.a. RRM, RBD, or RNP domain)	--	--	GO:0003676	nucleic acid binding	--	--	--	--
c112053_g1	1	0.817	0.963	1.24	1.195	1.216	884	676433858	XP_009047037.1	263	1.21383e-24	hypothetical protein LOTGIDRAFT_172209 [Lottia gigantea] >gi|556113677|gb|ESP02329.1| hypothetical protein LOTGIDRAFT_172209 [Lottia gigantea]	--	--	--	--	--	--	--	--	--	--	--	--	--	--	--	--	--	--	--	--	--	--	--
c112074_g2	1	0.859	0.882	0.944	0.78	0.772	3324	524901249	XP_005107035.1	328	2.5118e-29	PREDICTED: skin secretory protein xP2-like isoform X3 [Aplysia californica]	--	--	--	--	--	K07199	PRKAB	5'-AMP-activated protein kinase, regulatory beta subunit	http://www.genome.jp/dbget-bin/www_bget?ko:K07199	Q6PAM0	187	1.07089e-13	5'-AMP-activated protein kinase subunit beta-2 OS=Mus musculus GN=Prkab2 PE=1 SV=1	PF11593//PF03688//PF02922	Mediator complex subunit 3 fungal//Nepovirus coat protein, C-terminal domain//Carbohydrate-binding module 48 (Isoamylase N-terminal domain)	GO:0006357//GO:0005975	regulation of transcription from RNA polymerase II promoter//carbohydrate metabolic process	GO:0001104//GO:0004553	RNA polymerase II transcription cofactor activity//hydrolase activity, hydrolyzing O-glycosyl compounds	GO:0019028//GO:0016592	viral capsid//mediator complex	KOG1616	Protein involved in Snf1 protein kinase complex assembly
c112099_g1	1	1.038	1.227	0.928	0.884	1.001	1698	405963940	EKC29471.1	775	4.17545e-94	Reticulon-4 [Crassostrea gigas]	--	--	--	--	--	--	--	--	--	Q08D83	548	9.94626e-64	Reticulon-3 OS=Bos taurus GN=RTN3 PE=2 SV=1	--	--	--	--	--	--	--	--	KOG1792	Reticulon
c112195_g1	1	1.509	1.018	1.02	1.095	1.26	1432	--	--	--	--	--	--	--	--	--	--	--	--	--	--	--	--	--	--	PF10717//PF01241//PF03285	Occlusion-derived virus envelope protein ODV-E18//Photosystem I psaG / psaK//Paralemmin	GO:0015979//GO:0008360	photosynthesis//regulation of cell shape	--	--	GO:0016020//GO:0009522//GO:0019031	membrane//photosystem I//viral envelope	--	--
c112254_g1	1	0.892	1.122	0.763	0.842	0.827	994	405971061	EKC35917.1	602	1.87393e-72	Kynurenine formamidase [Crassostrea gigas]	--	--	--	--	--	--	--	--	--	A7GPY2	127	4.62331e-07	Kynurenine formamidase OS=Bacillus cereus subsp. cytotoxis (strain NVH 391-98) GN=kynB PE=3 SV=1	--	--	--	--	--	--	--	--	--	--
c112287_g1	1	0.777	0.846	0.767	0.826	0.8	2022	676439479	XP_009048866.1	1542	0	hypothetical protein LOTGIDRAFT_140716 [Lottia gigantea] >gi|556111766|gb|ESP00418.1| hypothetical protein LOTGIDRAFT_140716 [Lottia gigantea]	524865707	XM_005089624.1	171	4.11476e-82	PREDICTED: Aplysia californica phosphatidylinositol 4-kinase type 2-alpha-like (LOC101853746), mRNA	K13711	PI4K2	phosphatidylinositol 4-kinase type 2	http://www.genome.jp/dbget-bin/www_bget?ko:K13711	Q5ZIK0	1357	1.24498e-179	Phosphatidylinositol 4-kinase type 2-beta OS=Gallus gallus GN=PI4K2B PE=2 SV=1	PF02891//PF07945//PF00454	MIZ/SP-RING zinc finger//Janus-atracotoxin//Phosphatidylinositol 3- and 4-kinase	GO:0009405	pathogenesis	GO:0016773//GO:0008270	phosphotransferase activity, alcohol group as acceptor//zinc ion binding	GO:0005576	extracellular region	KOG2381	Phosphatidylinositol 4-kinase
c112327_g1	1	1.693	1.077	0.806	1.079	2.389	569	443713931	ELU06544.1	527	1.31441e-61	hypothetical protein CAPTEDRAFT_17776 [Capitella teleta]	241245179	XM_002402393.1	33	5.74177e-06	Ixodes scapularis calponin, putative, mRNA	--	--	--	--	P26932	211	6.10091e-19	Calponin-1 OS=Gallus gallus GN=CNN1 PE=1 SV=2	PF03540	Transcription initiation factor TFIID 23-30kDa subunit	GO:0006352	DNA-templated transcription, initiation	--	--	GO:0005634	nucleus	KOG2046	Calponin
c112327_g2	1	2.249	1.087	1.376	1.817	3.525	1794	675848882	XP_009010001.1	491	7.80196e-52	hypothetical protein HELRODRAFT_185231 [Helobdella robusta] >gi|555708280|gb|ESO11513.1| hypothetical protein HELRODRAFT_185231 [Helobdella robusta]	--	--	--	--	--	--	--	--	--	P26932	204	3.81947e-16	Calponin-1 OS=Gallus gallus GN=CNN1 PE=1 SV=2	PF03335//PF06463	Phage tail fibre repeat//Molybdenum Cofactor Synthesis C	GO:0006777	Mo-molybdopterin cofactor biosynthetic process	GO:0051539//GO:0005198	4 iron, 4 sulfur cluster binding//structural molecule activity	GO:0019008	molybdopterin synthase complex	KOG2046	Calponin
c112380_g1	1	1.177	1.329	1.293	1.24	1.456	1278	405962638	EKC28295.1	1637	0	Methionine aminopeptidase 1 [Crassostrea gigas]	--	--	--	--	--	K01265	E3.4.11.18, map	methionyl aminopeptidase	http://www.genome.jp/dbget-bin/www_bget?ko:K01265	Q5I0A0	1416	0	Methionine aminopeptidase 1 OS=Xenopus tropicalis GN=metap1 PE=2 SV=1	--	--	--	--	--	--	--	--	KOG2738	Putative methionine aminopeptidase
c112468_g1	1	1.022	1.025	0.991	1.081	1.071	1314	524888001	XP_005100579.1	788	1.50897e-100	PREDICTED: actin-related protein 2/3 complex subunit 4-like [Aplysia californica]	318128302	NM_001200997.1	222	1.18139e-110	Ictalurus punctatus actin related protein 2/3 complex, subunit 4 (arpc4), mRNA >gi|308324348|gb|GU589359.1| Ictalurus punctatus clone CBCZ2987 actin-related protein 3-feb complex subunit 4 (ARPC4) mRNA, complete cds	K05755	ARPC4	actin related protein 2/3 complex, subunit 4	http://www.genome.jp/dbget-bin/www_bget?ko:K05755	P59999	752	1.49566e-96	Actin-related protein 2/3 complex subunit 4 OS=Mus musculus GN=Arpc4 PE=1 SV=3	PF05856	ARP2/3 complex 20 kDa subunit (ARPC4)	GO:0034314//GO:0030041	Arp2/3 complex-mediated actin nucleation//actin filament polymerization	--	--	GO:0005856//GO:0005885	cytoskeleton//Arp2/3 protein complex	KOG1876	Actin-related protein Arp2/3 complex, subunit ARPC4
c112643_g1	1	0.985	0.915	1.026	0.981	0.989	1016	524902421	XP_005107462.1	664	2.62901e-83	PREDICTED: 60S ribosomal protein L12-like [Aplysia californica]	308322250	GU588307.1	119	1.63938e-53	Ictalurus furcatus clone CBZF25028 60S ribosomal protein l12 (RL12) mRNA, complete cds	K02870	RP-L12e, RPL12	large subunit ribosomal protein L12e	http://www.genome.jp/dbget-bin/www_bget?ko:K02870	P61866	605	5.45033e-76	60S ribosomal protein L12 OS=Caenorhabditis elegans GN=rpl-12 PE=3 SV=1	PF00298//PF03884	Ribosomal protein L11, RNA binding domain//Domain of unknown function (DUF329)	GO:0006412//GO:0042254	translation//ribosome biogenesis	GO:0003735//GO:0008270	structural constituent of ribosome//zinc ion binding	GO:0005840	ribosome	KOG0886	40S ribosomal protein S2
c112662_g1	1	1.028	1.078	0.695	0.656	0.689	1033	472824675	BAN09030.1	434	6.7838e-49	troponin-T, partial [Pinctada fucata]	--	--	--	--	--	K12046	TNNT3	troponin T, fast skeletal muscle	http://www.genome.jp/dbget-bin/www_bget?ko:K12046	P19351	234	1.67297e-20	Troponin T, skeletal muscle OS=Drosophila melanogaster GN=up PE=1 SV=3	PF00992	Troponin	--	--	--	--	GO:0005861	troponin complex	--	--
c112688_g1	1	0.941	0.882	1.316	1.332	1.044	816	229367408	ACQ58684.1	494	8.88161e-59	Eukaryotic translation initiation factor 5A-1 [Anoplopoma fimbria]	317025238	XM_001388687.2	99	1.71571e-42	Aspergillus niger CBS 513.88 eukaryotic translation initiation factor 5A, mRNA	K03263	EIF5A	translation initiation factor 5A	http://www.genome.jp/dbget-bin/www_bget?ko:K03263	P10160	471	6.35372e-57	Eukaryotic translation initiation factor 5A-1 OS=Oryctolagus cuniculus GN=EIF5A PE=1 SV=2	PF01287	Eukaryotic elongation factor 5A hypusine, DNA-binding OB fold	GO:0006452//GO:0045901//GO:0006448//GO:0045905	translational frameshifting//positive regulation of translational elongation//regulation of translational elongation//positive regulation of translational termination	GO:0003723//GO:0043022//GO:0003746	RNA binding//ribosome binding//translation elongation factor activity	GO:0005840	ribosome	KOG3271	Translation initiation factor 5A (eIF-5A)
c112821_g1	1	1.019	0.948	1.084	1.104	1.018	1239	225715512	ACO13602.1	670	2.20471e-82	Elongation factor 1-beta [Esox lucius]	--	--	--	--	--	K03232	EEF1B	elongation factor 1-beta	http://www.genome.jp/dbget-bin/www_bget?ko:K03232	Q6DET9	677	8.18567e-85	Elongation factor 1-beta OS=Xenopus tropicalis GN=eef1b PE=2 SV=3	PF05209//PF00736	Septum formation inhibitor MinC, N-terminal domain//EF-1 guanine nucleotide exchange domain	GO:0051302//GO:0006448//GO:0006414	regulation of cell division//regulation of translational elongation//translational elongation	GO:0003746	translation elongation factor activity	GO:0005840//GO:0005853	ribosome//eukaryotic translation elongation factor 1 complex	KOG1668	Elongation factor 1 beta/delta chain
c112836_g1	1	0.939	0.918	0.777	0.894	0.793	616	524893612	XP_005103315.1	851	5.76248e-113	PREDICTED: 40S ribosomal protein S8-like [Aplysia californica]	504180825	XM_004598929.1	123	5.81869e-56	PREDICTED: Ochotona princeps ribosomal protein S8 (RPS8), mRNA	K02995	RP-S8e, RPS8	small subunit ribosomal protein S8e	http://www.genome.jp/dbget-bin/www_bget?ko:K02995	Q8WQI5	717	3.26286e-94	40S ribosomal protein S8 OS=Spodoptera frugiperda GN=RpS8 PE=2 SV=1	--	--	--	--	--	--	--	--	KOG3283	40S ribosomal protein S8
c112865_g1	1	1.144	1.027	1.477	1.057	1.149	1673	676442316	XP_009049768.1	1026	3.4895e-132	hypothetical protein LOTGIDRAFT_113682 [Lottia gigantea] >gi|556110624|gb|ESO99275.1| hypothetical protein LOTGIDRAFT_113682 [Lottia gigantea]	--	--	--	--	--	--	--	--	--	Q66JA6	642	3.01172e-76	45 kDa calcium-binding protein OS=Xenopus laevis GN=sdf4 PE=2 SV=1	PF00036//PF10591//PF13202//PF13499//PF13405	EF hand//Secreted protein acidic and rich in cysteine Ca binding region//EF hand//EF-hand domain pair//EF-hand domain	GO:0007165	signal transduction	GO:0005509	calcium ion binding	GO:0005578	proteinaceous extracellular matrix	KOG4223	Reticulocalbin, calumenin, DNA supercoiling factor, and related Ca2+-binding proteins of the CREC family (EF-Hand protein superfamily)
c112887_g1	1	1.145	1.371	0.732	0.686	0.68	462	676455367	XP_009053982.1	179	1.90693e-12	hypothetical protein LOTGIDRAFT_160629 [Lottia gigantea] >gi|556106824|gb|ESO95476.1| hypothetical protein LOTGIDRAFT_160629 [Lottia gigantea]	--	--	--	--	--	--	--	--	--	--	--	--	--	--	--	--	--	--	--	--	--	--	--
c112900_g1	1	0.796	0.62	1	0.864	1.092	2043	524870317	XP_005091943.1	2308	0	PREDICTED: nuclear protein localization protein 4 homolog [Aplysia californica]	--	--	--	--	--	K14015	NPLOC4, NPL4	nuclear protein localization protein 4 homolog	http://www.genome.jp/dbget-bin/www_bget?ko:K14015	Q9ES54	1838	0	Nuclear protein localization protein 4 homolog OS=Rattus norvegicus GN=Nploc4 PE=1 SV=3	PF00641	Zn-finger in Ran binding protein and others	--	--	GO:0008270	zinc ion binding	--	--	KOG2834	Nuclear pore complex, rNpl4 component (sc Npl4)
c112925_g1	1	1.001	1.116	0.794	0.725	0.821	1781	328786961	XP_003250866.1	1723	0	PREDICTED: LOW QUALITY PROTEIN: selenide, water dikinase [Apis mellifera] >gi|380015611|ref|XP_003691793.1| PREDICTED: LOW QUALITY PROTEIN: selenide, water dikinase-like [Apis florea] >gi|383860524|ref|XP_003705739.1| PREDICTED: LOW QUALITY PROTEIN: selenide, water dikinase-like [Megachile rotundata] >gi|572305136|ref|XP_006618507.1| PREDICTED: LOW QUALITY PROTEIN: selenide, water dikinase-like […	524864894	XM_005089224.1	471	0	PREDICTED: Aplysia californica selenide, water dikinase-like (LOC101848479), transcript variant X1, mRNA	K01008	selD, SEPHS	selenide, water dikinase	http://www.genome.jp/dbget-bin/www_bget?ko:K01008	O18373	1623	0	Selenide, water dikinase OS=Drosophila melanogaster GN=SelD PE=1 SV=1	PF06453//PF00586	Type II heat-labile enterotoxin , B subunit (LT-IIB)//AIR synthase related protein, N-terminal domain	GO:0008152//GO:0009405	metabolic process//pathogenesis	GO:0005524//GO:0003824//GO:0004756	ATP binding//catalytic activity//selenide, water dikinase activity	GO:0005576	extracellular region	KOG3939	Selenophosphate synthetase
c112940_g1	1	0.832	1.018	0.601	0.612	0.574	1023	524878327	XP_005095851.1	323	7.57154e-30	PREDICTED: centrosomal protein of 135 kDa-like [Aplysia californica]	--	--	--	--	--	K16461	CEP135, CEP4	centrosomal protein CEP135	http://www.genome.jp/dbget-bin/www_bget?ko:K16461	Q66GS9	194	7.12621e-15	Centrosomal protein of 135 kDa OS=Homo sapiens GN=CEP135 PE=1 SV=2	PF05557//PF04566//PF04977	Mitotic checkpoint protein//RNA polymerase Rpb2, domain 4//Septum formation initiator	GO:0006144//GO:0007049//GO:0007094//GO:0006351//GO:0006206	purine nucleobase metabolic process//cell cycle//mitotic spindle assembly checkpoint//transcription, DNA-templated//pyrimidine nucleobase metabolic process	GO:0003899//GO:0003677	DNA-directed RNA polymerase activity//DNA binding	GO:0005730	nucleolus	--	--
c112979_g1	1	0.749	0.832	0.961	0.599	0.577	888	676441177	XP_009049412.1	465	1.49133e-50	hypothetical protein LOTGIDRAFT_112980 [Lottia gigantea] >gi|556111323|gb|ESO99974.1| hypothetical protein LOTGIDRAFT_112980 [Lottia gigantea]	--	--	--	--	--	K01135	ARSB	arylsulfatase B	http://www.genome.jp/dbget-bin/www_bget?ko:K01135	P15848	378	1.2324e-39	Arylsulfatase B OS=Homo sapiens GN=ARSB PE=1 SV=1	PF01019//PF00884	Gamma-glutamyltranspeptidase//Sulfatase	GO:0008152//GO:0019530//GO:0006693//GO:0006691//GO:0006749	metabolic process//taurine metabolic process//prostaglandin metabolic process//leukotriene metabolic process//glutathione metabolic process	GO:0008484//GO:0003840	sulfuric ester hydrolase activity//gamma-glutamyltransferase activity	--	--	KOG3867	Sulfatase
c112991_g1	1	0.921	0.98	0.952	0.959	0.873	1605	676425879	XP_009044444.1	1824	0	hypothetical protein LOTGIDRAFT_205978 [Lottia gigantea] >gi|556116283|gb|ESP04935.1| hypothetical protein LOTGIDRAFT_205978 [Lottia gigantea]	--	--	--	--	--	K08574	CAPN5	calpain-5	http://www.genome.jp/dbget-bin/www_bget?ko:K08574	O15484	1301	4.91787e-171	Calpain-5 OS=Homo sapiens GN=CAPN5 PE=1 SV=2	PF00648	Calpain family cysteine protease	GO:0006508	proteolysis	GO:0004198	calcium-dependent cysteine-type endopeptidase activity	GO:0005622	intracellular	KOG0045	Cytosolic Ca2+-dependent cysteine protease (calpain), large subunit (EF-Hand protein superfamily)
c112993_g1	1	0.91	0.65	1.015	1.186	0.819	2612	499006081	XP_004556136.1	597	5.16698e-64	PREDICTED: proactivator polypeptide-like isoform X1 [Maylandia zebra]	--	--	--	--	--	--	--	--	--	O13035	520	1.38619e-55	Proactivator polypeptide OS=Gallus gallus GN=PSAP PE=1 SV=1	PF00834//PF05184//PF13023	Ribulose-phosphate 3 epimerase family//Saposin-like type B, region 1//HD domain	GO:0006629//GO:0005975	lipid metabolic process//carbohydrate metabolic process	GO:0016857//GO:0008081//GO:0046872	racemase and epimerase activity, acting on carbohydrates and derivatives//phosphoric diester hydrolase activity//metal ion binding	--	--	KOG1340	Prosaposin
c113000_g1	1	1.14	1.03	1.152	0.896	0.882	1303	524874186	XP_005093832.1	481	4.46952e-51	PREDICTED: nucleolin-like [Aplysia californica]	--	--	--	--	--	--	--	--	--	P15771	230	5.4738e-19	Nucleolin OS=Gallus gallus GN=NCL PE=1 SV=1	PF00076//PF00695	RNA recognition motif. (a.k.a. RRM, RBD, or RNP domain)//Major surface antigen from hepadnavirus	GO:0016032	viral process	GO:0003676	nucleic acid binding	--	--	KOG0123	Polyadenylate-binding protein (RRM superfamily)
c113024_g1	1	1.068	1.128	1.134	1.088	1.067	1708	577029911	AHH81790.1	605	1.40477e-70	tropomyosin, partial [Biomphalaria glabrata]	--	--	--	--	--	K09290	TPM3	tropomyosin 3	http://www.genome.jp/dbget-bin/www_bget?ko:K09290	Q25145	335	1.31317e-33	Tropomyosin OS=Haliotis rufescens PE=2 SV=1	PF10473//PF00435//PF04111//PF06160//PF07926//PF07195//PF04632//PF00038//PF00769//PF01576//PF08702//PF06009	Leucine-rich repeats of kinetochore protein Cenp-F/LEK1//Spectrin repeat//Autophagy protein Apg6//Septation ring formation regulator, EzrA//TPR/MLP1/MLP2-like protein//Flagellar hook-associated protein 2 C-terminus//Fusaric acid resistance protein family//Intermediate filament protein//Ezrin/radixin/moesin family//Myosin tail//Fibrinogen alpha/beta chain family//Laminin Domain II	GO:0006810//GO:0006914//GO:0030168//GO:0051258//GO:0007165//GO:0006606//GO:0007155//GO:0000921	transport//autophagy//platelet activation//protein polymerization//signal transduction//protein import into nucleus//cell adhesion//septin ring assembly	GO:0042803//GO:0030674//GO:0005198//GO:0005515//GO:0008134//GO:0045502//GO:0005102//GO:0008092//GO:0003774	protein homodimerization activity//protein binding, bridging//structural molecule activity//protein binding//transcription factor binding//dynein binding//receptor binding//cytoskeletal protein binding//motor activity	GO:0016021//GO:0005667//GO:0005737//GO:0009288//GO:0005604//GO:0019898//GO:0005643//GO:0005940//GO:0030286//GO:0005886//GO:0005882//GO:0005577//GO:0016459	integral component of membrane//transcription factor complex//cytoplasm//bacterial-type flagellum//basement membrane//extrinsic component of membrane//nuclear pore//septin ring//dynein complex//plasma membrane//intermediate filament//fibrinogen complex//myosin complex	KOG1003	Actin filament-coating protein tropomyosin
c113064_g1	1	1.187	0.936	1.306	1.741	1.429	2018	405970776	EKC35652.1	455	6.7532e-49	Troponin C [Crassostrea gigas]	--	--	--	--	--	K02183	CALM	calmodulin	http://www.genome.jp/dbget-bin/www_bget?ko:K02183	Q9BLG0	399	1.39542e-43	Troponin C OS=Todarodes pacificus PE=1 SV=3	PF13202//PF00036//PF13405//PF00229//PF01630//PF13499	EF hand//EF hand//EF-hand domain//TNF(Tumour Necrosis Factor) family//Hyaluronidase//EF-hand domain pair	GO:0007165//GO:0006955//GO:0005975	signal transduction//immune response//carbohydrate metabolic process	GO:0004415//GO:0005509//GO:0005164	hyalurononglucosaminidase activity//calcium ion binding//tumor necrosis factor receptor binding	GO:0016020	membrane	KOG0027	Calmodulin and related proteins (EF-Hand superfamily)
c113092_g1	1	1.126	0.729	0.598	0.484	0.529	1389	--	--	--	--	--	--	--	--	--	--	--	--	--	--	--	--	--	--	PF02545	Maf-like protein	--	--	--	--	GO:0005737	cytoplasm	--	--
c113128_g1	1	0.82	0.731	0.63	0.439	0.589	3335	405958997	EKC25074.1	689	6.3178e-80	Charged multivesicular body protein 3 [Crassostrea gigas]	--	--	--	--	--	K12193	VPS24, CHMP3	charged multivesicular body protein 3	http://www.genome.jp/dbget-bin/www_bget?ko:K12193	Q9CQ10	583	1.12347e-66	Charged multivesicular body protein 3 OS=Mus musculus GN=Chmp3 PE=1 SV=3	PF03357	Snf7	GO:0015031	protein transport	--	--	--	--	KOG3229	Vacuolar sorting protein VPS24
c113153_g1	1	1.123	0.793	0.616	0.786	0.509	2389	524887588	XP_005100378.1	556	9.99845e-63	PREDICTED: uncharacterized protein LOC101862803 [Aplysia californica]	--	--	--	--	--	--	--	--	--	--	--	--	--	--	--	--	--	--	--	--	--	--	--
c113170_g1	1	0.894	0.991	0.903	1.052	1.168	1258	126697376	ABO26645.1	1164	1.39779e-156	proteasome alpha type 2 [Haliotis discus discus]	512955921	XM_004840246.1	164	1.97237e-78	PREDICTED: Heterocephalus glaber proteasome (prosome, macropain) subunit, alpha type, 2 (Psma2), mRNA	K02726	PSMA2	20S proteasome subunit alpha 2	http://www.genome.jp/dbget-bin/www_bget?ko:K02726	P25787	1029	1.25562e-137	Proteasome subunit alpha type-2 OS=Homo sapiens GN=PSMA2 PE=1 SV=2	PF00227//PF03717//PF15360//PF10584	Proteasome subunit//Penicillin-binding Protein dimerisation domain//APJ endogenous ligand//Proteasome subunit A N-terminal signature	GO:0006511//GO:0007165//GO:0051603	ubiquitin-dependent protein catabolic process//signal transduction//proteolysis involved in cellular protein catabolic process	GO:0005179//GO:0004298//GO:0004175//GO:0031704//GO:0008658	hormone activity//threonine-type endopeptidase activity//endopeptidase activity//apelin receptor binding//penicillin binding	GO:0019773//GO:0005634//GO:0005839//GO:0005737	proteasome core complex, alpha-subunit complex//nucleus//proteasome core complex//cytoplasm	KOG0181	20S proteasome, regulatory subunit alpha type PSMA2/PRE8
c113262_g1	1	1.017	0.862	0.961	1.031	1.135	1769	524891975	XP_005102519.1	1901	0	PREDICTED: histone-arginine methyltransferase CARM1-like isoform X4 [Aplysia californica]	560968363	XM_006206490.1	185	5.92476e-90	PREDICTED: Vicugna pacos coactivator-associated arginine methyltransferase 1 (CARM1), partial mRNA	K05931	CARM1, PRMT4	histone-arginine methyltransferase CARM1	http://www.genome.jp/dbget-bin/www_bget?ko:K05931	B4LVS8	1524	0	Histone-arginine methyltransferase CARMER OS=Drosophila virilis GN=Art4 PE=3 SV=1	PF00919//PF11531//PF03602//PF02527//PF05185//PF08241//PF00398//PF02475//PF05175//PF06325	Uncharacterized protein family UPF0004//Coactivator-associated arginine methyltransferase 1 N terminal//Conserved hypothetical protein 95//rRNA small subunit methyltransferase G//PRMT5 arginine-N-methyltransferase//Methyltransferase domain//Ribosomal RNA adenine dimethylase//Met-10+ like-protein//Methyltransferase small domain//Ribosomal protein L11 methyltransferase (PrmA)	GO:0000154//GO:0008152//GO:0009451//GO:0031167//GO:0006364//GO:0006479//GO:0006396//GO:0009405	rRNA modification//metabolic process//RNA modification//rRNA methylation//rRNA processing//protein methylation//RNA processing//pathogenesis	GO:0016740//GO:0000179//GO:0008276//GO:0008649//GO:0003824//GO:0051539//GO:0008168	transferase activity//rRNA (adenine-N6,N6-)-dimethyltransferase activity//protein methyltransferase activity//rRNA methyltransferase activity//catalytic activity//4 iron, 4 sulfur cluster binding//methyltransferase activity	GO:0005737	cytoplasm	KOG1499	Protein arginine N-methyltransferase PRMT1 and related enzymes
c113300_g1	1	1.028	0.975	0.778	0.849	0.71	918	676471393	XP_009059164.1	447	8.29161e-51	hypothetical protein LOTGIDRAFT_233900 [Lottia gigantea] >gi|556101435|gb|ESO90087.1| hypothetical protein LOTGIDRAFT_233900 [Lottia gigantea]	--	--	--	--	--	--	--	--	--	Q9UM22	176	1.16916e-13	Mammalian ependymin-related protein 1 OS=Homo sapiens GN=EPDR1 PE=1 SV=2	PF00811	Ependymin	GO:0007160	cell-matrix adhesion	GO:0005509	calcium ion binding	GO:0005576	extracellular region	--	--
c113302_g1	1	1.116	1.033	0.686	0.633	0.705	3652	676491594	XP_009065646.1	1257	5.66754e-156	hypothetical protein LOTGIDRAFT_236474 [Lottia gigantea] >gi|556094962|gb|ESO83615.1| hypothetical protein LOTGIDRAFT_236474 [Lottia gigantea]	542152218	XM_005484951.1	65	6.29763e-23	PREDICTED: Zonotrichia albicollis alkaline phosphatase, intestinal (ALPI), mRNA	K01077	E3.1.3.1, phoA, phoB	alkaline phosphatase	http://www.genome.jp/dbget-bin/www_bget?ko:K01077	Q92058	1134	8.56103e-140	Alkaline phosphatase, tissue-nonspecific isozyme OS=Gallus gallus GN=ALPL PE=2 SV=1	PF00245//PF01676//PF01213//PF00884	Alkaline phosphatase//Metalloenzyme superfamily//Adenylate cyclase associated (CAP) N terminal//Sulfatase	GO:0007010//GO:0008152	cytoskeleton organization//metabolic process	GO:0003824//GO:0016791//GO:0008484//GO:0046872//GO:0003779	catalytic activity//phosphatase activity//sulfuric ester hydrolase activity//metal ion binding//actin binding	--	--	KOG4126	Alkaline phosphatase
c113311_g1	1	0.908	1.275	0.713	0.685	0.705	2328	524897563	XP_005105242.1	545	4.38929e-61	PREDICTED: high mobility group protein B1-like [Aplysia californica]	--	--	--	--	--	K11296	HMGB3	high mobility group protein B3	http://www.genome.jp/dbget-bin/www_bget?ko:K11296	P26584	282	1.7577e-26	High mobility group protein B2 OS=Gallus gallus GN=HMGB2 PE=2 SV=2	PF07267//PF04514	Nucleopolyhedrovirus capsid protein P87//Bluetongue virus non-structural protein NS2	--	--	GO:0003723	RNA binding	GO:0019028	viral capsid	KOG0381	HMG box-containing protein
c113350_g1	1	0.938	0.641	1.78	0.913	1.125	856	676441940	XP_009049647.1	421	9.58472e-47	hypothetical protein LOTGIDRAFT_238761 [Lottia gigantea] >gi|556111034|gb|ESO99685.1| hypothetical protein LOTGIDRAFT_238761 [Lottia gigantea]	--	--	--	--	--	--	--	--	--	Q5RD69	123	2.85878e-06	Testican-3 OS=Pongo abelii GN=SPOCK3 PE=2 SV=2	PF00432	Prenyltransferase and squalene oxidase repeat	--	--	GO:0003824	catalytic activity	--	--	--	--
c113353_g1	1	1.019	0.942	1.053	1.036	0.984	1723	524872727	XP_005093121.1	962	1.25827e-124	PREDICTED: ADP-ribosylation factor-like protein 8A-like [Aplysia californica]	541994293	XM_005447216.1	176	5.80863e-85	PREDICTED: Falco cherrug ADP-ribosylation factor-like 8A (ARL8A), mRNA	K07955	ARL8	ADP-ribosylation factor-like protein 8	http://www.genome.jp/dbget-bin/www_bget?ko:K07955	Q8VEH3	919	1.34996e-119	ADP-ribosylation factor-like protein 8A OS=Mus musculus GN=Arl8a PE=2 SV=1	PF01926//PF04670//PF00350//PF00025//PF00009//PF00503//PF00071//PF08477	50S ribosome-binding GTPase//Gtr1/RagA G protein conserved region//Dynamin family//ADP-ribosylation factor family//Elongation factor Tu GTP binding domain//G-protein alpha subunit//Ras family//Miro-like protein	GO:0007186//GO:0007165//GO:0007264	G-protein coupled receptor signaling pathway//signal transduction//small GTPase mediated signal transduction	GO:0004871//GO:0005525//GO:0031683//GO:0019001//GO:0003924	signal transducer activity//GTP binding//G-protein beta/gamma-subunit complex binding//guanyl nucleotide binding//GTPase activity	GO:0005622//GO:0005634//GO:0005737	intracellular//nucleus//cytoplasm	KOG0075	GTP-binding ADP-ribosylation factor-like protein
c113438_g1	1	1.384	0.928	1.295	1.149	1.419	427	405973516	EKC38224.1	466	1.37783e-50	Spectrin alpha chain [Crassostrea gigas]	--	--	--	--	--	K06114	SPTA	spectrin alpha	http://www.genome.jp/dbget-bin/www_bget?ko:K06114	P13395	420	5.43391e-46	Spectrin alpha chain OS=Drosophila melanogaster GN=alpha-Spec PE=1 SV=2	PF05791//PF09177//PF01920//PF00435	Bacillus haemolytic enterotoxin (HBL)//Syntaxin 6, N-terminal//Prefoldin subunit//Spectrin repeat	GO:0048193//GO:0009405//GO:0006457	Golgi vesicle transport//pathogenesis//protein folding	GO:0005515//GO:0051082	protein binding//unfolded protein binding	GO:0016020//GO:0016272	membrane//prefoldin complex	KOG0040	Ca2+-binding actin-bundling protein (spectrin), alpha chain (EF-Hand protein superfamily)
c113448_g1	1	0.858	0.969	0.722	0.779	0.81	1062	676437123	XP_009048101.1	1181	4.55873e-159	hypothetical protein LOTGIDRAFT_203490 [Lottia gigantea] >gi|556112815|gb|ESP01467.1| hypothetical protein LOTGIDRAFT_203490 [Lottia gigantea]	562868446	XM_006162231.1	79	2.9542e-31	PREDICTED: Tupaia chinensis hydroxyacyl-CoA dehydrogenase (HADH), mRNA	K00022	HADH	3-hydroxyacyl-CoA dehydrogenase	http://www.genome.jp/dbget-bin/www_bget?ko:K00022	Q16836	1029	1.72852e-137	Hydroxyacyl-coenzyme A dehydrogenase, mitochondrial OS=Homo sapiens GN=HADH PE=1 SV=3	PF01134//PF02737//PF07992//PF13241//PF03446//PF01266//PF00070//PF02254//PF13292//PF02826//PF00725//PF01210//PF03721	Glucose inhibited division protein A//3-hydroxyacyl-CoA dehydrogenase, NAD binding domain//Pyridine nucleotide-disulphide oxidoreductase//Putative NAD(P)-binding//NAD binding domain of 6-phosphogluconate dehydrogenase//FAD dependent oxidoreductase//Pyridine nucleotide-disulphide oxidoreductase//TrkA-N domain//1-deoxy-D-xylulose-5-phosphate synthase//D-isomer specific 2-hydroxyacid dehydrogenase, …	GO:0006633//GO:0016114//GO:0006631//GO:0006813//GO:0019521//GO:0046168//GO:0006550//GO:0006779//GO:0055114//GO:0006554//GO:0006552//GO:0006574//GO:0008033//GO:0019354//GO:0018874//GO:0006694//GO:0006568//GO:0006098	fatty acid biosynthetic process//terpenoid biosynthetic process//fatty acid metabolic process//potassium ion transport//D-gluconate metabolic process//glycerol-3-phosphate catabolic process//isoleucine catabolic process//porphyrin-containing compound biosynthetic process//oxidation-reduction process//lysine catabolic process//leucine catabolic process//valine catabolic process//tRNA processing//s…	GO:0016491//GO:0050660//GO:0048037//GO:0008661//GO:0051287//GO:0043115//GO:0003857//GO:0016616//GO:0004616	oxidoreductase activity//flavin adenine dinucleotide binding//cofactor binding//1-deoxy-D-xylulose-5-phosphate synthase activity//NAD binding//precorrin-2 dehydrogenase activity//3-hydroxyacyl-CoA dehydrogenase activity//oxidoreductase activity, acting on the CH-OH group of donors, NAD or NADP as acceptor//phosphogluconate dehydrogenase (decarboxylating) activity	GO:0005737	cytoplasm	KOG2304	3-hydroxyacyl-CoA dehydrogenase
c113511_g1	1	0.937	1.301	1.149	1.118	1.354	1132	524880773	XP_005097045.1	1487	0	PREDICTED: signal recognition particle receptor subunit alpha-like [Aplysia californica]	524880772	XM_005096988.1	419	0	PREDICTED: Aplysia californica signal recognition particle receptor subunit alpha-like (LOC101862574), mRNA	K13431	SRPR	signal recognition particle receptor subunit alpha	http://www.genome.jp/dbget-bin/www_bget?ko:K13431	Q3MHE8	1331	4.00269e-178	Signal recognition particle receptor subunit alpha OS=Bos taurus GN=SRPR PE=2 SV=1	PF00448//PF02881//PF00142//PF01738//PF03266	SRP54-type protein, GTPase domain//SRP54-type protein, helical bundle domain//4Fe-4S iron sulfur cluster binding proteins, NifH/frxC family//Dienelactone hydrolase family//NTPase	GO:0055114//GO:0006614	oxidation-reduction process//SRP-dependent cotranslational protein targeting to membrane	GO:0016787//GO:0005525//GO:0016491//GO:0005524//GO:0098519	hydrolase activity//GTP binding//oxidoreductase activity//ATP binding//nucleotide phosphatase activity, acting on free nucleotides	--	--	KOG0781	Signal recognition particle receptor, alpha subunit
c113557_g1	1	1.321	1.231	1.037	1.103	1.408	1602	524903184	XP_005107804.1	490	9.0811e-53	PREDICTED: KH domain-containing, RNA-binding, signal transduction-associated protein 2-like isoform X1 [Aplysia californica] >gi|524903186|ref|XP_005107805.1| PREDICTED: KH domain-containing, RNA-binding, signal transduction-associated protein 2-like isoform X2 [Aplysia californica]	--	--	--	--	--	K17843	KHDRBS2, SLM1	KH domain-containing, RNA-binding, signal transduction-associated protein 2	http://www.genome.jp/dbget-bin/www_bget?ko:K17843	Q920F3	464	8.58922e-51	KH domain-containing, RNA-binding, signal transduction-associated protein 2 OS=Rattus norvegicus GN=Khdrbs2 PE=1 SV=1	PF13014//PF00013//PF02970	KH domain//KH domain//Tubulin binding cofactor A	GO:0007021	tubulin complex assembly	GO:0003723//GO:0051082	RNA binding//unfolded protein binding	GO:0005874	microtubule	KOG1588	RNA-binding protein Sam68 and related KH domain proteins
c113638_g2	1	1.09	1.369	1.156	1.109	0.853	3615	524883554	XP_005098404.1	1433	0	PREDICTED: minor histocompatibility antigen H13-like [Aplysia californica]	195575570	XM_002077615.1	137	5.89023e-63	Drosophila simulans GD22952 (Dsim\GD22952), mRNA	K09595	HM13	minor histocompatibility antigen H13	http://www.genome.jp/dbget-bin/www_bget?ko:K09595	Q8TCT9	1282	1.40452e-163	Minor histocompatibility antigen H13 OS=Homo sapiens GN=HM13 PE=1 SV=1	PF11857//PF01080//PF07086//PF04258	Domain of unknown function (DUF3377)//Presenilin//Protein of unknown function (DUF1352)//Signal peptide peptidase	GO:0007029	endoplasmic reticulum organization	GO:0004222//GO:0004190	metalloendopeptidase activity//aspartic-type endopeptidase activity	GO:0016021//GO:0005789	integral component of membrane//endoplasmic reticulum membrane	KOG2443	Uncharacterized conserved protein
c113659_g1	1	1.04	0.894	1.033	1.056	1.027	362	501300966	BAN21697.1	611	1.77234e-78	ubiquitin, partial [Riptortus pedestris]	46359621	AB122067.1	260	2.29068e-132	Crassostrea gigas mRNA for polyubiquitin, complete cds	K04551	UBB	ubiquitin B	http://www.genome.jp/dbget-bin/www_bget?ko:K04551	P0CG60	609	4.609e-79	Polyubiquitin-B OS=Pongo pygmaeus GN=UBB PE=3 SV=1	PF03587//PF04452//PF00240	EMG1/NEP1 methyltransferase//RNA methyltransferase//Ubiquitin family	GO:0006364	rRNA processing	GO:0008168//GO:0005515	methyltransferase activity//protein binding	--	--	KOG0001	Ubiquitin and ubiquitin-like proteins
c113663_g2	1	0.908	0.753	0.646	0.552	0.574	1016	524876698	XP_005095060.1	810	2.59476e-104	PREDICTED: guanylate kinase-like isoform X2 [Aplysia californica]	--	--	--	--	--	K00942	E2.7.4.8, gmk	guanylate kinase	http://www.genome.jp/dbget-bin/www_bget?ko:K00942	Q64520	583	3.45405e-72	Guanylate kinase OS=Mus musculus GN=Guk1 PE=1 SV=2	PF00625//PF00437//PF00910//PF08477//PF01443//PF03193//PF06422//PF03266//PF01637//PF00931//PF00005//PF01926	Guanylate kinase//Type II/IV secretion system protein//RNA helicase//Miro-like protein//Viral (Superfamily 1) RNA helicase//Protein of unknown function, DUF258//CDR ABC transporter//NTPase//Archaeal ATPase//NB-ARC domain//ABC transporter//50S ribosome-binding GTPase	GO:0006810//GO:0007264	transport//small GTPase mediated signal transduction	GO:0043531//GO:0003924//GO:0098519//GO:0005515//GO:0005525//GO:0016887//GO:0042626//GO:0005524//GO:0003724//GO:0003723	ADP binding//GTPase activity//nucleotide phosphatase activity, acting on free nucleotides//protein binding//GTP binding//ATPase activity//ATPase activity, coupled to transmembrane movement of substances//ATP binding//RNA helicase activity//RNA binding	GO:0016021//GO:0005622	integral component of membrane//intracellular	KOG0707	Guanylate kinase
c113692_g1	1	0.883	1.037	1.306	1.038	1.034	3281	524866284	XP_005089964.1	1656	0	PREDICTED: hexokinase-2-like isoform X4 [Aplysia californica] >gi|524866286|ref|XP_005089965.1| PREDICTED: hexokinase-2-like isoform X5 [Aplysia californica]	524866293	XM_005089912.1	238	3.81951e-119	PREDICTED: Aplysia californica hexokinase-2-like (LOC101853898), transcript variant X9, mRNA	K00844	HK	hexokinase	http://www.genome.jp/dbget-bin/www_bget?ko:K00844	P52789	1079	4.96901e-128	Hexokinase-2 OS=Homo sapiens GN=HK2 PE=1 SV=2	PF00349//PF07088//PF00628//PF03727//PF02880	Hexokinase//GvpD gas vesicle protein//PHD-finger//Hexokinase//Phosphoglucomutase/phosphomannomutase, alpha/beta/alpha domain III	GO:0005975	carbohydrate metabolic process	GO:0016868//GO:0005515//GO:0016773//GO:0005524	intramolecular transferase activity, phosphotransferases//protein binding//phosphotransferase activity, alcohol group as acceptor//ATP binding	--	--	KOG1369	Hexokinase
c113696_g1	1	1.017	0.973	0.99	1.075	1.049	678	524901357	XP_005107086.1	813	2.64373e-107	PREDICTED: 60S ribosomal protein L11-like [Aplysia californica]	241093830	XM_002409370.1	232	1.64418e-116	Ixodes scapularis ribosomal protein L11, putative, mRNA	K02868	RP-L11e, RPL11	large subunit ribosomal protein L11e	http://www.genome.jp/dbget-bin/www_bget?ko:K02868	Q5RC11	799	9.82178e-107	60S ribosomal protein L11 OS=Pongo abelii GN=RPL11 PE=2 SV=3	PF00673//PF00281	ribosomal L5P family C-terminus//Ribosomal protein L5	GO:0042254//GO:0006412	ribosome biogenesis//translation	GO:0003735	structural constituent of ribosome	GO:0005840	ribosome	KOG0397	60S ribosomal protein L11
c113711_g1	1	0.992	1.012	0.991	0.928	1.007	1066	405972388	EKC37161.1	764	9.83231e-97	Oxidoreductase HTATIP2 [Crassostrea gigas]	--	--	--	--	--	K17290	HTATIP2	oxidoreductase	http://www.genome.jp/dbget-bin/www_bget?ko:K17290	Q9Z2G9	543	1.96642e-65	Oxidoreductase HTATIP2 OS=Mus musculus GN=Htatip2 PE=1 SV=3	PF01118	Semialdehyde dehydrogenase, NAD binding domain	GO:0055114	oxidation-reduction process	GO:0051287//GO:0016620	NAD binding//oxidoreductase activity, acting on the aldehyde or oxo group of donors, NAD or NADP as acceptor	--	--	KOG4039	Serine/threonine kinase TIP30/CC3
c113782_g2	1	0.845	1.244	0.865	1.023	1.024	1695	524901536	XP_005107174.1	910	4.61865e-112	PREDICTED: heparanase-like isoform X6 [Aplysia californica] >gi|524901538|ref|XP_005107175.1| PREDICTED: heparanase-like isoform X7 [Aplysia californica] >gi|524901540|ref|XP_005107176.1| PREDICTED: heparanase-like isoform X8 [Aplysia californica]	--	--	--	--	--	--	--	--	--	Q90YK5	586	3.56186e-66	Heparanase OS=Gallus gallus GN=HPSE PE=1 SV=1	PF03662	Glycosyl hydrolase family 79, N-terminal domain	--	--	GO:0016798	hydrolase activity, acting on glycosyl bonds	GO:0016020	membrane	--	--
c113873_g1	1	1.121	1.152	1.504	1.174	1.34	1303	219806594	BAH10152.1	1061	5.4428e-140	tropomyosin [Crassostrea gigas]	219806593	AB444943.1	919	0	Crassostrea gigas Tm-Crag mRNA for tropomyosin, complete cds	K10373	TPM1	tropomyosin 1	http://www.genome.jp/dbget-bin/www_bget?ko:K10373	Q9GZ71	840	3.27281e-108	Tropomyosin OS=Haliotis diversicolor PE=2 SV=1	PF06008//PF08826//PF06009//PF08702//PF01576//PF00038//PF00769//PF07926//PF04111//PF06160//PF00435//PF10473//PF02346//PF05557	Laminin Domain I//DMPK coiled coil domain like//Laminin Domain II//Fibrinogen alpha/beta chain family//Myosin tail//Intermediate filament protein//Ezrin/radixin/moesin family//TPR/MLP1/MLP2-like protein//Autophagy protein Apg6//Septation ring formation regulator, EzrA//Spectrin repeat//Leucine-rich repeats of kinetochore protein Cenp-F/LEK1//Chordopoxvirus fusion protein//Mitotic checkpoint prote…	GO:0030168//GO:0006914//GO:0009069//GO:0030334//GO:0007155//GO:0000921//GO:0016310//GO:0007165//GO:0006606//GO:0030155//GO:0051258//GO:0019064//GO:0006468//GO:0007094//GO:0045995	platelet activation//autophagy//serine family amino acid metabolic process//regulation of cell migration//cell adhesion//septin ring assembly//phosphorylation//signal transduction//protein import into nucleus//regulation of cell adhesion//protein polymerization//fusion of virus membrane with host plasma membrane//protein phosphorylation//mitotic spindle assembly checkpoint//regulation of embryoni…	GO:0030674//GO:0042803//GO:0045502//GO:0004674//GO:0005198//GO:0005524//GO:0008134//GO:0005515//GO:0003774//GO:0008092//GO:0005102	protein binding, bridging//protein homodimerization activity//dynein binding//protein serine/threonine kinase activity//structural molecule activity//ATP binding//transcription factor binding//protein binding//motor activity//cytoskeletal protein binding//receptor binding	GO:0016021//GO:0019031//GO:0005577//GO:0016459//GO:0005606//GO:0005737//GO:0005667//GO:0005604//GO:0005643//GO:0005940//GO:0019898//GO:0005882//GO:0030286	integral component of membrane//viral envelope//fibrinogen complex//myosin complex//laminin-1 complex//cytoplasm//transcription factor complex//basement membrane//nuclear pore//septin ring//extrinsic component of membrane//intermediate filament//dynein complex	KOG1003	Actin filament-coating protein tropomyosin
c113956_g1	1	0.905	0.965	1.034	1.007	0.869	752	524864252	XP_005088963.1	390	4.50464e-39	PREDICTED: FK506-binding protein 5-like [Aplysia californica]	--	--	--	--	--	K17478	FKBP15, WAFL	FK506-binding protein 15	http://www.genome.jp/dbget-bin/www_bget?ko:K17478	Q5T1M5	158	7.99304e-11	FK506-binding protein 15 OS=Homo sapiens GN=FKBP15 PE=1 SV=2	PF06810//PF04632//PF00038//PF09730//PF04513//PF10473//PF08702	Phage minor structural protein GP20//Fusaric acid resistance protein family//Intermediate filament protein//Microtubule-associated protein Bicaudal-D//Baculovirus polyhedron envelope protein, PEP, C terminus//Leucine-rich repeats of kinetochore protein Cenp-F/LEK1//Fibrinogen alpha/beta chain family	GO:0006810//GO:0051258//GO:0030168//GO:0007165	transport//protein polymerization//platelet activation//signal transduction	GO:0030674//GO:0005198//GO:0042803//GO:0008134//GO:0045502//GO:0005102	protein binding, bridging//structural molecule activity//protein homodimerization activity//transcription factor binding//dynein binding//receptor binding	GO:0005667//GO:0019028//GO:0019031//GO:0005794//GO:0005882//GO:0005577//GO:0005886//GO:0030286	transcription factor complex//viral capsid//viral envelope//Golgi apparatus//intermediate filament//fibrinogen complex//plasma membrane//dynein complex	--	--
c114037_g1	1	1.141	0.829	0.899	0.998	0.996	641	399920327	AFN40437.2	828	4.4832e-107	Na+/K+ ATPase alpha subunit, partial [Litopenaeus vannamei]	--	--	--	--	--	K01539	ATP1A	sodium/potassium-transporting ATPase subunit alpha	http://www.genome.jp/dbget-bin/www_bget?ko:K01539	P13607	816	3.57498e-100	Sodium/potassium-transporting ATPase subunit alpha OS=Drosophila melanogaster GN=Atpalpha PE=1 SV=3	PF00122	E1-E2 ATPase	--	--	GO:0000166//GO:0046872	nucleotide binding//metal ion binding	--	--	KOG0203	Na+/K+ ATPase, alpha subunit
c114074_g1	1	1.034	0.907	1.047	1.073	0.856	965	676466638	XP_009057629.1	493	2.80445e-57	hypothetical protein LOTGIDRAFT_163283 [Lottia gigantea] >gi|556102907|gb|ESO91559.1| hypothetical protein LOTGIDRAFT_163283 [Lottia gigantea]	--	--	--	--	--	--	--	--	--	Q2TBN5	393	3.93606e-44	COMM domain-containing protein 9 OS=Bos taurus GN=COMMD9 PE=2 SV=1	--	--	--	--	--	--	--	--	--	--
c114104_g1	1	1.128	1.146	0.613	0.824	0.904	4798	524888558	XP_005100848.1	4444	0	PREDICTED: 1-phosphatidylinositol 4,5-bisphosphate phosphodiesterase beta-4-like isoform X1 [Aplysia californica]	116267080	DQ989569.1	233	3.37306e-116	Chaetopterus pergamentaceus phospholipase C beta mRNA, complete cds	K05858	PLCB	phosphatidylinositol phospholipase C, beta	http://www.genome.jp/dbget-bin/www_bget?ko:K05858	Q15147	3782	0	1-phosphatidylinositol 4,5-bisphosphate phosphodiesterase beta-4 OS=Homo sapiens GN=PLCB4 PE=1 SV=3	PF06631//PF08703//PF00387//PF12474	Protein of unknown function (DUF1154)//PLC-beta C terminal//Phosphatidylinositol-specific phospholipase C, Y domain//Polo kinase kinase	GO:0046339//GO:0035556//GO:0016310//GO:0009395//GO:0006629//GO:0016042//GO:0007165//GO:0009069	diacylglycerol metabolic process//intracellular signal transduction//phosphorylation//phospholipid catabolic process//lipid metabolic process//lipid catabolic process//signal transduction//serine family amino acid metabolic process	GO:0005509//GO:0004674//GO:0004435	calcium ion binding//protein serine/threonine kinase activity//phosphatidylinositol phospholipase C activity	--	--	KOG1265	Phospholipase C
c114170_g1	1	1.033	1.026	0.609	0.669	0.794	825	405972881	EKC37628.1	255	1.15084e-23	Low affinity immunoglobulin epsilon Fc receptor [Crassostrea gigas]	--	--	--	--	--	K06468	FCER2, CD23	Fc receptor, IgE, low affinity II	http://www.genome.jp/dbget-bin/www_bget?ko:K06468	P20693	197	3.21775e-16	Low affinity immunoglobulin epsilon Fc receptor OS=Mus musculus GN=Fcer2 PE=2 SV=1	PF00059	Lectin C-type domain	--	--	GO:0030246	carbohydrate binding	--	--	KOG4297	C-type lectin
c114248_g1	1	1.07	0.911	0.771	0.762	0.894	967	557012670	XP_006006893.1	205	2.5874e-17	PREDICTED: cytochrome c oxidase subunit 6C-like [Latimeria chalumnae]	--	--	--	--	--	K02268	COX6C	cytochrome c oxidase subunit 6c	http://www.genome.jp/dbget-bin/www_bget?ko:K02268	Q7YRK2	193	4.14619e-17	Cytochrome c oxidase subunit 6C OS=Macaca silenus GN=COX6C PE=3 SV=1	PF02937//PF10508	Cytochrome c oxidase subunit VIc//Proteasome non-ATPase 26S subunit	GO:0006123//GO:0015992	mitochondrial electron transport, cytochrome c to oxygen//proton transport	GO:0044183//GO:0004129	protein binding involved in protein folding//cytochrome-c oxidase activity	GO:0045277	respiratory chain complex IV	--	--
c114380_g1	1	1.017	0.973	0.99	1.075	1.049	1006	524901357	XP_005107086.1	802	6.48353e-104	PREDICTED: 60S ribosomal protein L11-like [Aplysia californica]	241093830	XM_002409370.1	200	1.52259e-98	Ixodes scapularis ribosomal protein L11, putative, mRNA	K02868	RP-L11e, RPL11	large subunit ribosomal protein L11e	http://www.genome.jp/dbget-bin/www_bget?ko:K02868	Q5RC11	791	9.50674e-104	60S ribosomal protein L11 OS=Pongo abelii GN=RPL11 PE=2 SV=3	PF00673//PF00281	ribosomal L5P family C-terminus//Ribosomal protein L5	GO:0006412//GO:0042254	translation//ribosome biogenesis	GO:0003735	structural constituent of ribosome	GO:0005840	ribosome	KOG0397	60S ribosomal protein L11
c114482_g2	1	1.495	1.001	0.943	1.054	0.929	754	14488635	1e+32	1212	3.26703e-163	Chain A, Structure Of The N-Terminal Domain And The D1 Aaa Domain Of Membrane Fusion Atpase P97 >gi|47168996|pdb|1S3S|A Chain A, Crystal Structure Of Aaa Atpase P97VCP ND1 IN COMPLEX WITH P47 C >gi|47168997|pdb|1S3S|B Chain B, Crystal Structure Of Aaa Atpase P97VCP ND1 IN COMPLEX WITH P47 C >gi|47168998|pdb|1S3S|C Chain C, Crystal Structure Of Aaa Atpase P97VCP ND1 IN COMPLEX WITH P47 C >gi|47168…	525026081	XM_005060436.1	371	0	PREDICTED: Ficedula albicollis valosin containing protein (VCP), partial mRNA	K13525	VCP, CDC48	transitional endoplasmic reticulum ATPase	http://www.genome.jp/dbget-bin/www_bget?ko:K13525	Q01853	1213	3.04586e-160	Transitional endoplasmic reticulum ATPase OS=Mus musculus GN=Vcp PE=1 SV=4	PF02562//PF01057//PF00004//PF00910//PF05496//PF04851//PF00158//PF01695//PF06068//PF06414//PF00931//PF01637//PF07728//PF07724//PF01078	PhoH-like protein//Parvovirus non-structural protein NS1//ATPase family associated with various cellular activities (AAA)//RNA helicase//Holliday junction DNA helicase ruvB N-terminus//Type III restriction enzyme, res subunit//Sigma-54 interaction domain//IstB-like ATP binding protein//TIP49 C-terminus//Zeta toxin//NB-ARC domain//Archaeal ATPase//AAA domain (dynein-related subfamily)//AAA domain …	GO:0015979//GO:0006355//GO:0019079//GO:0006281//GO:0015995//GO:0015994//GO:0006310	photosynthesis//regulation of transcription, DNA-templated//viral genome replication//DNA repair//chlorophyll biosynthetic process//chlorophyll metabolic process//DNA recombination	GO:0003678//GO:0005524//GO:0003723//GO:0008134//GO:0016887//GO:0016851//GO:0016301//GO:0016787//GO:0009378//GO:0003677//GO:0043531//GO:0003724	DNA helicase activity//ATP binding//RNA binding//transcription factor binding//ATPase activity//magnesium chelatase activity//kinase activity//hydrolase activity//four-way junction helicase activity//DNA binding//ADP binding//RNA helicase activity	GO:0005667//GO:0005657//GO:0009379//GO:0010007	transcription factor complex//replication fork//Holliday junction helicase complex//magnesium chelatase complex	KOG0730	AAA+-type ATPase
c114624_g1	1	0.689	0.886	0.483	0.575	0.657	431	524895897	XP_005104429.1	308	2.24475e-32	PREDICTED: histone H1-delta-like [Aplysia californica]	--	--	--	--	--	K11275	H1_5	histone H1/5	http://www.genome.jp/dbget-bin/www_bget?ko:K11275	P15796	214	3.06833e-20	Histone H1.2 OS=Caenorhabditis elegans GN=hil-2 PE=1 SV=3	PF00538	linker histone H1 and H5 family	GO:0006334	nucleosome assembly	GO:0003677	DNA binding	GO:0005634//GO:0000786	nucleus//nucleosome	KOG4012	Histone H1
c114633_g1	1	0.851	0.795	0.809	0.713	0.857	1037	676426415	XP_009044616.1	578	9.2583e-69	hypothetical protein LOTGIDRAFT_170554 [Lottia gigantea] >gi|556116065|gb|ESP04717.1| hypothetical protein LOTGIDRAFT_170554 [Lottia gigantea]	--	--	--	--	--	--	--	--	--	--	--	--	--	PF01603//PF06456	Protein phosphatase 2A regulatory B subunit (B56 family)//Arfaptin-like domain	GO:0007165	signal transduction	GO:0019904//GO:0008601	protein domain specific binding//protein phosphatase type 2A regulator activity	GO:0000159	protein phosphatase type 2A complex	--	--
c114733_g1	1	1.303	0.863	0.613	0.504	0.578	522	524876421	XP_005094927.1	149	5.75048e-10	PREDICTED: uncharacterized protein LOC101862255 [Aplysia californica]	--	--	--	--	--	--	--	--	--	--	--	--	--	PF08802	Cytochrome B6-F complex Fe-S subunit	GO:0006118//GO:0055114	electron transport//oxidation-reduction process	GO:0009496//GO:0051537	plastoquinol--plastocyanin reductase activity//2 iron, 2 sulfur cluster binding	GO:0042651//GO:0009512	thylakoid membrane//cytochrome b6f complex	--	--
c114735_g1	1	0.909	0.847	1.077	1.006	1.173	1624	443719042	ELU09363.1	945	4.77771e-119	hypothetical protein CAPTEDRAFT_194798 [Capitella teleta]	--	--	--	--	--	K12505	PDSS2	decaprenyl-diphosphate synthase subunit 2	http://www.genome.jp/dbget-bin/www_bget?ko:K12505	Q5U2R1	798	6.66724e-99	Decaprenyl-diphosphate synthase subunit 2 OS=Rattus norvegicus GN=Pdss2 PE=2 SV=1	PF00348	Polyprenyl synthetase	GO:0008299	isoprenoid biosynthetic process	--	--	--	--	KOG0776	Geranylgeranyl pyrophosphate synthase/Polyprenyl synthetase
c114835_g1	1	1.045	0.935	0.985	0.898	0.834	256	676455745	XP_009054106.1	396	3.81815e-42	hypothetical protein LOTGIDRAFT_202396 [Lottia gigantea] >gi|556106555|gb|ESO95207.1| hypothetical protein LOTGIDRAFT_202396 [Lottia gigantea]	--	--	--	--	--	K06114	SPTA	spectrin alpha	http://www.genome.jp/dbget-bin/www_bget?ko:K06114	P13395	316	5.08399e-33	Spectrin alpha chain OS=Drosophila melanogaster GN=alpha-Spec PE=1 SV=2	PF00435//PF00018	Spectrin repeat//SH3 domain	--	--	GO:0005515	protein binding	--	--	KOG0040	Ca2+-binding actin-bundling protein (spectrin), alpha chain (EF-Hand protein superfamily)
c114978_g1	1	1.25	0.963	1.312	1.278	1.271	720	676436022	XP_009047746.1	306	4.22905e-32	hypothetical protein LOTGIDRAFT_99828, partial [Lottia gigantea] >gi|556112923|gb|ESP01575.1| hypothetical protein LOTGIDRAFT_99828, partial [Lottia gigantea]	--	--	--	--	--	--	--	--	--	P0C7P0	205	1.39959e-18	CDGSH iron-sulfur domain-containing protein 3, mitochondrial OS=Homo sapiens GN=CISD3 PE=1 SV=1	PF09360	Iron-binding zinc finger CDGSH type	--	--	GO:0051537	2 iron, 2 sulfur cluster binding	GO:0043231	intracellular membrane-bounded organelle	KOG4605	Uncharacterized conserved protein containing CDGSH-type Zn-finger
c115138_g1	1	2.022	1.223	2.044	1.826	2.316	439	324497907	ADY39602.1	637	1.3422e-82	putative beta-tubulin [Hottentotta judaicus]	149288863	EF432445.1	168	3.91129e-81	Heterocapsa illdefina clone G9 beta tubulin (btub) mRNA, partial cds	K07375	TUBB	tubulin beta	http://www.genome.jp/dbget-bin/www_bget?ko:K07375	P86221	640	1.94168e-82	Tubulin beta-4B chain (Fragments) OS=Mesocricetus auratus GN=TUBB4B PE=1 SV=1	--	--	GO:0007018//GO:0051258	microtubule-based movement//protein polymerization	GO:0005525//GO:0005198	GTP binding//structural molecule activity	GO:0005874	microtubule	KOG1375	Beta tubulin
c115263_g1	1	1.124	1.216	0.93	1.002	1.024	1302	405960791	EKC26669.1	467	5.35961e-53	Small nuclear ribonucleoprotein-associated protein B' [Crassostrea gigas]	548543617	XM_005753656.1	110	2.13187e-48	PREDICTED: Pundamilia nyererei small nuclear ribonucleoprotein-associated protein B'-like (LOC102195094), mRNA	K11100	SNRPN, SMN	small nuclear ribonucleoprotein N	http://www.genome.jp/dbget-bin/www_bget?ko:K11100	Q17QN3	435	1.31768e-48	Small nuclear ribonucleoprotein-associated protein N OS=Bos taurus GN=SNRPN PE=2 SV=1	--	--	--	--	--	--	--	--	KOG3168	U1 snRNP component
c115264_g1	1	1.302	1.077	1.238	1.227	1.361	5473	356984301	AET43957.1	1009	1.1417e-122	inter alpha-trypsin inhibitor, partial [Reishia clavigera]	356984300	JN413215.1	494	0	Reishia clavigera clone GS31 inter alpha-trypsin inhibitor mRNA, partial cds	--	--	--	--	Q5RB37	842	5.27172e-93	Inter-alpha-trypsin inhibitor heavy chain H3 OS=Pongo abelii GN=ITIH3 PE=2 SV=1	PF03562//PF08115	MltA specific insert domain//SFI toxin family	GO:0005975//GO:0009405	carbohydrate metabolic process//pathogenesis	GO:0004553	hydrolase activity, hydrolyzing O-glycosyl compounds	GO:0005576	extracellular region	--	--
c115291_g1	1	0.968	1.086	0.904	0.95	1.015	1700	524893468	XP_005103247.1	363	3.32297e-37	PREDICTED: coiled-coil-helix-coiled-coil-helix domain-containing protein 3, mitochondrial-like isoform X2 [Aplysia californica]	--	--	--	--	--	K17563	CHCHD3, MINOS3	coiled-coil-helix-coiled-coil-helix domain-containing protein 3, mitochondrial	http://www.genome.jp/dbget-bin/www_bget?ko:K17563	Q9NX63	235	1.55876e-20	Coiled-coil-helix-coiled-coil-helix domain-containing protein 3, mitochondrial OS=Homo sapiens GN=CHCHD3 PE=1 SV=1	--	--	--	--	--	--	--	--	KOG4083	Head-elevated expression protein
c115348_g1	1	0.878	1.065	0.868	0.898	0.91	1200	676438458	XP_009048536.1	728	6.55818e-90	hypothetical protein LOTGIDRAFT_200713 [Lottia gigantea] >gi|556112095|gb|ESP00747.1| hypothetical protein LOTGIDRAFT_200713 [Lottia gigantea]	--	--	--	--	--	K11154	RDH16	retinol dehydrogenase 16	http://www.genome.jp/dbget-bin/www_bget?ko:K11154	O75452	650	1.02826e-79	Retinol dehydrogenase 16 OS=Homo sapiens GN=RDH16 PE=1 SV=2	PF00106//PF12242	short chain dehydrogenase//NAD(P)H binding domain of trans-2-enoyl-CoA reductase	GO:0055114//GO:0008152	oxidation-reduction process//metabolic process	GO:0016491	oxidoreductase activity	--	--	KOG1610	Corticosteroid 11-beta-dehydrogenase and related short chain-type dehydrogenases
c115350_g1	1	0.905	1.013	1.059	1.001	1.17	1375	617656757	XP_007535895.1	408	3.31053e-42	PREDICTED: GTPase IMAP family member 4-like [Erinaceus europaeus]	--	--	--	--	--	--	--	--	--	Q8K3K9	368	2.68673e-38	GTPase IMAP family member 4 OS=Rattus norvegicus GN=Gimap4 PE=2 SV=1	PF01926//PF04548//PF00350//PF01496	50S ribosome-binding GTPase//AIG1 family//Dynamin family//V-type ATPase 116kDa subunit family	GO:0015992//GO:0015991	proton transport//ATP hydrolysis coupled proton transport	GO:0005525//GO:0003924//GO:0015078	GTP binding//GTPase activity//hydrogen ion transmembrane transporter activity	GO:0033179	proton-transporting V-type ATPase, V0 domain	--	--
c115357_g1	1	1.052	1.004	0.984	0.973	1.088	3034	524864482	XP_005089076.1	860	1.56601e-101	PREDICTED: heterogeneous nuclear ribonucleoprotein K-like [Aplysia californica]	562883032	XM_006168989.1	47	5.29603e-13	PREDICTED: Tupaia chinensis heterogeneous nuclear ribonucleoprotein K-like (LOC102493408), transcript variant X7, mRNA	K12886	HNRNPK	heterogeneous nuclear ribonucleoprotein K	http://www.genome.jp/dbget-bin/www_bget?ko:K12886	Q5ZIQ3	537	2.75106e-58	Heterogeneous nuclear ribonucleoprotein K OS=Gallus gallus GN=HNRNPK PE=2 SV=1	PF07650//PF00013//PF13184//PF13014	KH domain//KH domain//NusA-like KH domain//KH domain	--	--	GO:0003723	RNA binding	--	--	KOG2192	PolyC-binding hnRNP-K protein HRB57A/hnRNP, contains KH domain
c115361_g2	1	1.144	1.024	0.894	0.935	0.892	1265	524885693	XP_005099451.1	1057	9.85547e-139	PREDICTED: secretory carrier-associated membrane protein 1-like isoform X1 [Aplysia californica]	--	--	--	--	--	--	--	--	--	Q8K021	739	1.55753e-92	Secretory carrier-associated membrane protein 1 OS=Mus musculus GN=Scamp1 PE=1 SV=1	PF04144//PF08831	SCAMP family//Class II MHC-associated invariant chain trimerisation domain	GO:0019882//GO:0006886//GO:0015031//GO:0006955//GO:0007165	antigen processing and presentation//intracellular protein transport//protein transport//immune response//signal transduction	GO:0042289	MHC class II protein binding	GO:0016020//GO:0042613//GO:0016021	membrane//MHC class II protein complex//integral component of membrane	KOG3088	Secretory carrier membrane protein
c115377_g1	1	0.994	0.854	1.08	1.079	1.284	1126	524903041	XP_005107738.1	1499	0	PREDICTED: EH domain-containing protein 3-like [Aplysia californica]	--	--	--	--	--	K12476	EHD3	EH domain-containing protein 3	http://www.genome.jp/dbget-bin/www_bget?ko:K12476	Q641Z6	1271	1.35041e-170	EH domain-containing protein 1 OS=Rattus norvegicus GN=Ehd1 PE=1 SV=1	PF00009//PF00071//PF00350//PF08477//PF10662//PF04548//PF04670//PF01926//PF02421//PF02367	Elongation factor Tu GTP binding domain//Ras family//Dynamin family//Miro-like protein//Ethanolamine utilisation - propanediol utilisation//AIG1 family//Gtr1/RagA G protein conserved region//50S ribosome-binding GTPase//Ferrous iron transport protein B//Uncharacterised P-loop hydrolase UPF0079	GO:0015684//GO:0070526//GO:0007264//GO:0006576	ferrous iron transport//threonylcarbamoyladenosine biosynthetic process//small GTPase mediated signal transduction//cellular biogenic amine metabolic process	GO:0015093//GO:0003924//GO:0005524//GO:0005525	ferrous iron transmembrane transporter activity//GTPase activity//ATP binding//GTP binding	GO:0005737//GO:0016021//GO:0005622//GO:0005634	cytoplasm//integral component of membrane//intracellular//nucleus	KOG1954	Endocytosis/signaling protein EHD1
c115382_g1	1	1.072	0.657	0.39	0.321	0.295	489	524867177	XP_005090401.1	466	1.69854e-50	PREDICTED: SCO-spondin-like [Aplysia californica]	--	--	--	--	--	K03900	VWF	von Willebrand factor	http://www.genome.jp/dbget-bin/www_bget?ko:K03900	Q2PC93	330	1.45231e-33	SCO-spondin OS=Gallus gallus GN=SSPO PE=2 SV=1	--	--	--	--	--	--	--	--	--	--
c115412_g2	1	1.007	0.898	1.138	1.022	0.876	808	676496239	XP_009067152.1	1128	7.22488e-154	hypothetical protein LOTGIDRAFT_198201 [Lottia gigantea] >gi|556093470|gb|ESO82123.1| hypothetical protein LOTGIDRAFT_198201 [Lottia gigantea]	213512046	NM_001140281.1	296	5.22743e-152	Salmo salar RAB14, member RAS oncogene family (rab14), mRNA >gi|209155215|gb|BT045578.1| Salmo salar clone ssal-rgf-525-209 Ras-related protein Rab-14 putative mRNA, complete cds	K07881	RAB14	Ras-related protein Rab-14	http://www.genome.jp/dbget-bin/www_bget?ko:K07881	Q5R8Z8	1037	1.23077e-141	Ras-related protein Rab-14 OS=Pongo abelii GN=RAB14 PE=2 SV=3	PF08477//PF00735//PF00009//PF00071//PF00025//PF04670//PF03029//PF01926	Miro-like protein//Septin//Elongation factor Tu GTP binding domain//Ras family//ADP-ribosylation factor family//Gtr1/RagA G protein conserved region//Conserved hypothetical ATP binding protein//50S ribosome-binding GTPase	GO:0007264//GO:0007049	small GTPase mediated signal transduction//cell cycle	GO:0000166//GO:0005525//GO:0003924	nucleotide binding//GTP binding//GTPase activity	GO:0005634//GO:0005622//GO:0005737	nucleus//intracellular//cytoplasm	KOG0097	GTPase Rab14, small G protein superfamily
c115493_g1	1	1.037	0.975	0.907	0.929	0.881	1654	524912806	XP_005111241.1	710	2.90468e-83	PREDICTED: lupus La protein-like [Aplysia californica]	--	--	--	--	--	K11090	LA, SSB	lupus La protein	http://www.genome.jp/dbget-bin/www_bget?ko:K11090	P10881	572	1.5847e-65	Lupus La protein homolog OS=Bos taurus GN=SSB PE=2 SV=2	PF00076	RNA recognition motif. (a.k.a. RRM, RBD, or RNP domain)	--	--	GO:0003676	nucleic acid binding	--	--	KOG4213	RNA-binding protein La
c115652_g1	1	0.933	0.861	1.204	1.424	1.196	1050	410519429	AFV73398.1	609	9.66754e-73	cathepsin L [Haliotis discus hannai]	14041142	Y10527.1	68	3.8037e-25	G.cydonium mRNA for cathepsin	K01365	CTSL	cathepsin L	http://www.genome.jp/dbget-bin/www_bget?ko:K01365	P25784	467	2.99701e-53	Digestive cysteine proteinase 3 OS=Homarus americanus GN=LCP3 PE=2 SV=1	PF02165//PF00112//PF03051	Wilm's tumour protein//Papain family cysteine protease//Peptidase C1-like family	GO:0006508//GO:0006355	proteolysis//regulation of transcription, DNA-templated	GO:0008234//GO:0004197	cysteine-type peptidase activity//cysteine-type endopeptidase activity	GO:0005634	nucleus	KOG1543	Cysteine proteinase Cathepsin L
c115797_g1	1	0.9	0.828	0.968	0.984	1.291	661	524900809	XP_005106822.1	516	2.21332e-58	PREDICTED: RNA-binding protein Nova-2-like isoform X8 [Aplysia californica]	--	--	--	--	--	K14944	NOVA	RNA-binding protein Nova	http://www.genome.jp/dbget-bin/www_bget?ko:K14944	Q2PFW9	235	3.28034e-21	RNA-binding protein Nova-1 OS=Macaca fascicularis GN=NOVA1 PE=2 SV=1	PF00013//PF13014	KH domain//KH domain	--	--	GO:0003723	RNA binding	--	--	KOG2191	RNA-binding protein NOVA1/PASILLA and related KH domain proteins
c115842_g1	1	1.019	1.002	1.201	1.235	1.488	1355	676433171	XP_009046813.1	570	2.80401e-67	hypothetical protein LOTGIDRAFT_84765, partial [Lottia gigantea] >gi|556113866|gb|ESP02518.1| hypothetical protein LOTGIDRAFT_84765, partial [Lottia gigantea]	--	--	--	--	--	--	--	--	--	Q9Y6I9	372	7.38612e-39	Testis-expressed sequence 264 protein OS=Homo sapiens GN=TEX264 PE=1 SV=1	PF11857	Domain of unknown function (DUF3377)	--	--	GO:0004222	metalloendopeptidase activity	--	--	--	--
c115916_g1	1	0.999	1.047	5.4	4.118	4.323	1163	524889905	XP_005101504.1	463	5.19221e-47	PREDICTED: SCO-spondin-like [Aplysia californica]	--	--	--	--	--	--	--	--	--	Q700K0	217	2.1788e-17	SCO-spondin OS=Rattus norvegicus GN=Sspo PE=2 SV=1	--	--	--	--	--	--	--	--	--	--
c115926_g1	1	0.933	0.774	0.853	0.854	0.879	313	335907472	AEH68837.1	519	3.18143e-59	putative Na+/K+-ATPase alpha subunit [Octopus bimaculatus]	195569304	XM_002102615.1	78	2.9067e-31	Drosophila simulans GD19388 (Dsim\GD19388), mRNA	K01539	ATP1A	sodium/potassium-transporting ATPase subunit alpha	http://www.genome.jp/dbget-bin/www_bget?ko:K01539	Q6RWA9	472	3.55814e-54	Sodium/potassium-transporting ATPase subunit alpha OS=Taenia solium PE=2 SV=1	--	--	GO:0006754//GO:0006812//GO:0015672	ATP biosynthetic process//cation transport//monovalent inorganic cation transport	GO:0046872//GO:0015662//GO:0015077//GO:0005524	metal ion binding//ATPase activity, coupled to transmembrane movement of ions, phosphorylative mechanism//monovalent inorganic cation transmembrane transporter activity//ATP binding	GO:0016021	integral component of membrane	KOG0203	Na+/K+ ATPase, alpha subunit
c115981_g1	1	0.941	0.892	0.972	0.92	0.921	1875	676433805	XP_009047020.1	1164	1.16587e-152	hypothetical protein LOTGIDRAFT_205108 [Lottia gigantea] >gi|556113660|gb|ESP02312.1| hypothetical protein LOTGIDRAFT_205108 [Lottia gigantea]	--	--	--	--	--	K15296	NAPA, SNAPA, SEC17	alpha-soluble NSF attachment protein	http://www.genome.jp/dbget-bin/www_bget?ko:K15296	P54921	975	8.33056e-126	Alpha-soluble NSF attachment protein OS=Rattus norvegicus GN=Napa PE=1 SV=2	PF13174//PF00515//PF02071//PF13176//PF13181	Tetratricopeptide repeat//Tetratricopeptide repeat//Aromatic-di-Alanine (AdAR) repeat//Tetratricopeptide repeat//Tetratricopeptide repeat	GO:0006886	intracellular protein transport	GO:0005515	protein binding	--	--	KOG1586	Protein required for fusion of vesicles in vesicular transport, alpha-SNAP
c116090_g1	1	0.963	0.291	0.478	0.431	0.368	559	610520343	BAO65647.1	133	6.93025e-08	G114_VD_Superfamily_I1_precursor_conopeptide [Conus geographus]	--	--	--	--	--	--	--	--	--	--	--	--	--	PF04706	Dickkopf N-terminal cysteine-rich region	GO:0007275//GO:0030178	multicellular organismal development//negative regulation of Wnt signaling pathway	--	--	GO:0005576	extracellular region	--	--
c116108_g1	1	0.946	0.955	0.6	0.767	0.64	702	524872182	XP_005092855.1	344	1.287e-36	PREDICTED: macrophage mannose receptor 1-like [Aplysia californica]	--	--	--	--	--	K06794	NCAN, CSPG3	neurocan core protein	http://www.genome.jp/dbget-bin/www_bget?ko:K06794	Q5IS41	214	7.23383e-18	Neurocan core protein OS=Pan troglodytes GN=NCAN PE=2 SV=1	PF00059	Lectin C-type domain	--	--	GO:0030246	carbohydrate binding	--	--	KOG4297	C-type lectin
c116226_g1	1	1.142	0.794	1.177	1.02	1.16	1217	524883550	XP_005098402.1	872	3.18515e-112	PREDICTED: microtubule-associated protein RP/EB family member 3-like isoform X5 [Aplysia californica]	148224701	NM_001089980.1	81	2.62807e-32	Xenopus laevis microtubule-associated protein, RP/EB family, member 3 (mapre3), mRNA >gi|38014461|gb|BC060416.1| Xenopus laevis hypothetical protein MGC68667, mRNA (cDNA clone MGC:68667 IMAGE:4032869), complete cds	K10436	MAPRE	microtubule-associated protein, RP/EB family	http://www.genome.jp/dbget-bin/www_bget?ko:K10436	Q5ZLC7	741	3.54587e-94	Microtubule-associated protein RP/EB family member 1 OS=Gallus gallus GN=MAPRE1 PE=2 SV=1	PF03271//PF00307	EB1-like C-terminal motif//Calponin homology (CH) domain	--	--	GO:0008017//GO:0005515	microtubule binding//protein binding	GO:0045298	tubulin complex	KOG3000	Microtubule-binding protein involved in cell cycle control
c116351_g1	1	1.175	0.791	1.31	1.347	1.115	2602	524912496	XP_005111095.1	1199	1.97213e-152	PREDICTED: TAR DNA-binding protein 43-like [Aplysia californica]	--	--	--	--	--	--	--	--	--	Q921F2	915	2.32518e-112	TAR DNA-binding protein 43 OS=Mus musculus GN=Tardbp PE=1 SV=1	PF00076//PF05066	RNA recognition motif. (a.k.a. RRM, RBD, or RNP domain)//HB1, ASXL, restriction endonuclease HTH domain	GO:0006355//GO:0006351	regulation of transcription, DNA-templated//transcription, DNA-templated	GO:0003676	nucleic acid binding	--	--	KOG0118	FOG: RRM domain
c116401_g1	1	0.966	1.261	0.939	1.103	1.062	1080	676425879	XP_009044444.1	437	3.97233e-45	hypothetical protein LOTGIDRAFT_205978 [Lottia gigantea] >gi|556116283|gb|ESP04935.1| hypothetical protein LOTGIDRAFT_205978 [Lottia gigantea]	--	--	--	--	--	K08574	CAPN5	calpain-5	http://www.genome.jp/dbget-bin/www_bget?ko:K08574	Q8R4C0	195	6.68626e-15	Calpain-5 OS=Rattus norvegicus GN=Capn5 PE=1 SV=1	PF00168//PF08992	C2 domain//Quinohemoprotein amine dehydrogenase, gamma subunit	GO:0055114	oxidation-reduction process	GO:0016638//GO:0005515	oxidoreductase activity, acting on the CH-NH2 group of donors//protein binding	--	--	--	--
c116473_g1	1	0.957	1.129	0.958	1.07	1.145	1106	676484561	XP_009063383.1	1056	3.62656e-139	hypothetical protein LOTGIDRAFT_130216 [Lottia gigantea] >gi|556097226|gb|ESO85878.1| hypothetical protein LOTGIDRAFT_130216 [Lottia gigantea]	--	--	--	--	--	K11248	SH3GLB	endophilin-B	http://www.genome.jp/dbget-bin/www_bget?ko:K11248	Q5R8P5	900	4.70349e-117	Endophilin-B1 OS=Pongo abelii GN=SH3GLB1 PE=2 SV=2	PF08771//PF03114//PF04888	Rapamycin binding domain//BAR domain//Secretion system effector C (SseC) like family	GO:0009405	pathogenesis	GO:0008144//GO:0005515	drug binding//protein binding	GO:0005737	cytoplasm	KOG3725	SH3 domain protein SH3GLB
c116554_g1	1	1.045	0.914	0.301	0.318	0.292	921	405965644	EKC31006.1	278	3.56596e-25	Cysteine-rich secretory protein LCCL domain-containing 2 [Crassostrea gigas]	--	--	--	--	--	--	--	--	--	Q32LB5	233	3.11229e-21	GLIPR1-like protein 1 OS=Bos taurus GN=GLIPR1L1 PE=2 SV=1	--	--	--	--	--	--	--	--	KOG3017	Defense-related protein containing SCP domain
c116577_g1	1	0.971	0.657	0.809	0.766	0.783	462	34484255	AAQ72762.1	718	3.68262e-91	sodium/potassium ATPase alpha subunit [Lottia austrodigitalis]	470609758	XR_185721.1	125	3.30994e-57	PREDICTED: Tursiops truncatus potassium-transporting ATPase alpha chain 2-like (LOC101333938), misc_RNA	K01539	ATP1A	sodium/potassium-transporting ATPase subunit alpha	http://www.genome.jp/dbget-bin/www_bget?ko:K01539	Q6RWA9	678	6.89035e-82	Sodium/potassium-transporting ATPase subunit alpha OS=Taenia solium PE=2 SV=1	--	--	GO:0008152//GO:0006812	metabolic process//cation transport	GO:0015662//GO:0005524	ATPase activity, coupled to transmembrane movement of ions, phosphorylative mechanism//ATP binding	GO:0016021	integral component of membrane	KOG0203	Na+/K+ ATPase, alpha subunit
c116636_g1	1	0.96	0.693	1.103	1.047	1.049	726	524882215	XP_005097752.1	247	2.51089e-23	PREDICTED: NADH dehydrogenase [ubiquinone] iron-sulfur protein 5-like [Aplysia californica]	--	--	--	--	--	--	--	--	--	Q02379	117	1.27048e-06	NADH dehydrogenase [ubiquinone] iron-sulfur protein 5 OS=Bos taurus GN=NDUFS5 PE=1 SV=2	PF02297	Cytochrome oxidase c subunit VIb	GO:0015992//GO:0006123	proton transport//mitochondrial electron transport, cytochrome c to oxygen	GO:0004129	cytochrome-c oxidase activity	GO:0045277//GO:0005739	respiratory chain complex IV//mitochondrion	KOG4110	NADH:ubiquinone oxidoreductase, NDUFS5/15kDa
c116667_g2	1	1.063	0.761	0.653	0.497	0.468	874	--	--	--	--	--	--	--	--	--	--	--	--	--	--	--	--	--	--	PF07415	Gammaherpesvirus latent membrane protein (LMP2) protein	GO:0019042	viral latency	--	--	GO:0033644	host cell membrane	--	--
c116803_g1	1	1.281	0.833	1.538	1.287	1.204	781	524912782	XP_005111229.1	128	9.44707e-06	PREDICTED: uncharacterized protein LOC101853507 [Aplysia californica]	--	--	--	--	--	--	--	--	--	--	--	--	--	--	--	--	--	--	--	--	--	--	--
c116864_g1	1	0.996	1.088	0.886	0.979	1.138	1320	524907588	XP_005108910.1	730	1.35012e-81	PREDICTED: uncharacterized protein LOC101853496 isoform X6 [Aplysia californica]	--	--	--	--	--	--	--	--	--	A2AX52	261	1.09069e-22	Collagen alpha-4(VI) chain OS=Mus musculus GN=Col6a4 PE=1 SV=2	--	--	--	--	--	--	--	--	--	--
c116906_g3	1	1.215	0.904	0.642	0.654	0.692	927	676474194	XP_009060065.1	241	4.2333e-21	hypothetical protein LOTGIDRAFT_228961 [Lottia gigantea] >gi|556100367|gb|ESO89019.1| hypothetical protein LOTGIDRAFT_228961 [Lottia gigantea]	--	--	--	--	--	--	--	--	--	Q9CRB6	225	1.27032e-20	Tubulin polymerization-promoting protein family member 3 OS=Mus musculus GN=Tppp3 PE=1 SV=1	--	--	--	--	--	--	--	--	KOG4070	Putative signal transduction protein p25
c116916_g1	1	1.016	0.964	0.882	0.644	1.15	2372	405962439	EKC28114.1	1125	4.42294e-144	26S proteasome non-ATPase regulatory subunit 7 [Crassostrea gigas]	524868941	XM_005091212.1	245	3.53215e-123	PREDICTED: Aplysia californica 26S proteasome non-ATPase regulatory subunit 7-like (LOC101848409), mRNA	K03038	PSMD7, RPN8	26S proteasome regulatory subunit N8	http://www.genome.jp/dbget-bin/www_bget?ko:K03038	P26270	1030	2.72183e-131	26S proteasome non-ATPase regulatory subunit 7 OS=Drosophila melanogaster GN=Rpn8 PE=1 SV=6	PF12025//PF01398//PF06471	Phage protein C//JAB1/Mov34/MPN/PAD-1 ubiquitin protease//NSP11	GO:0051252//GO:0019073//GO:0006144//GO:0006508	regulation of RNA metabolic process//viral DNA genome packaging//purine nucleobase metabolic process//proteolysis	GO:0016896//GO:0003968//GO:0004197//GO:0008168//GO:0005515	exoribonuclease activity, producing 5'-phosphomonoesters//RNA-directed RNA polymerase activity//cysteine-type endopeptidase activity//methyltransferase activity//protein binding	GO:0031379	RNA-directed RNA polymerase complex	KOG1556	26S proteasome regulatory complex, subunit RPN8/PSMD7
c116946_g1	1	1.03	0.911	1.099	1.134	1.39	907	675888232	XP_009029618.1	549	3.3677e-66	hypothetical protein HELRODRAFT_89746 [Helobdella robusta] >gi|555689014|gb|ESN92246.1| hypothetical protein HELRODRAFT_89746 [Helobdella robusta]	--	--	--	--	--	K00759	APRT, apt	adenine phosphoribosyltransferase	http://www.genome.jp/dbget-bin/www_bget?ko:K00759	Q64414	442	7.21382e-52	Adenine phosphoribosyltransferase OS=Dipodillus campestris GN=APRT PE=3 SV=1	PF00156	Phosphoribosyl transferase domain	GO:0009116	nucleoside metabolic process	--	--	--	--	KOG1712	Adenine phosphoribosyl transferases
c117077_g1	1	0.922	1.064	0.849	0.829	0.705	526	237862656	ACR24953.1	562	9.09474e-71	ribosomal protein L32 [Lepidochitona cinerea]	2950187	Y09704.1	93	2.33836e-39	D.affinis rp49 gene exons 1 & 2	K02912	RP-L32e, RPL32	large subunit ribosomal protein L32e	http://www.genome.jp/dbget-bin/www_bget?ko:K02912	P62912	488	3.93808e-61	60S ribosomal protein L32 OS=Rattus norvegicus GN=Rpl32 PE=1 SV=2	PF01655	Ribosomal protein L32	GO:0042254//GO:0006412	ribosome biogenesis//translation	GO:0003735	structural constituent of ribosome	GO:0005622//GO:0005840	intracellular//ribosome	KOG0878	60S ribosomal protein L32
c117149_g1	1	1.103	0.978	0.853	0.753	0.742	1669	325296995	NP_001191510.1	553	2.69475e-64	superoxide dismutase [Aplysia californica] >gi|21239418|gb|AAM44291.1|AF510852_1 superoxide dismutase [Aplysia californica]	305689986	HM563679.1	44	1.34387e-11	Alitta succinea copper/zinc superoxide dismutase mRNA, complete cds	K04565	SOD1	superoxide dismutase, Cu-Zn family	http://www.genome.jp/dbget-bin/www_bget?ko:K04565	Q8HXP9	517	1.0827e-60	Superoxide dismutase [Cu-Zn] OS=Cebus apella GN=SOD1 PE=2 SV=3	PF00080	Copper/zinc superoxide dismutase (SODC)	GO:0008152//GO:0006801//GO:0055114	metabolic process//superoxide metabolic process//oxidation-reduction process	GO:0046872//GO:0016491	metal ion binding//oxidoreductase activity	--	--	KOG0441	Cu2+/Zn2+ superoxide dismutase SOD1
c117166_g1	1	1.054	0.781	1.124	0.962	1.008	544	676449456	XP_009052060.1	674	4.30461e-82	hypothetical protein LOTGIDRAFT_187839 [Lottia gigantea] >gi|556108824|gb|ESO97476.1| hypothetical protein LOTGIDRAFT_187839 [Lottia gigantea]	--	--	--	--	--	K01464	DPYS, dht, hydA	dihydropyrimidinase	http://www.genome.jp/dbget-bin/www_bget?ko:K01464	Q14117	583	1.02527e-70	Dihydropyrimidinase OS=Homo sapiens GN=DPYS PE=1 SV=1	--	--	--	--	--	--	--	--	KOG2584	Dihydroorotase and related enzymes
c117238_g1	1	1.247	1.227	1.017	0.962	1.097	876	676458796	XP_009055093.1	666	9.0404e-84	hypothetical protein LOTGIDRAFT_161461 [Lottia gigantea] >gi|556105596|gb|ESO94248.1| hypothetical protein LOTGIDRAFT_161461 [Lottia gigantea]	--	--	--	--	--	--	--	--	--	P0AGE8	133	3.59602e-08	Uncharacterized protein YieF OS=Shigella flexneri GN=yieF PE=3 SV=1	PF03358	NADPH-dependent FMN reductase	--	--	GO:0016491	oxidoreductase activity	--	--	--	--
c117242_g1	1	0.924	1.121	0.986	0.988	0.913	1663	524889574	XP_005101342.1	885	1.01715e-111	PREDICTED: 3-mercaptopyruvate sulfurtransferase-like [Aplysia californica]	--	--	--	--	--	K01011	TST, MPST, sseA	thiosulfate/3-mercaptopyruvate sulfurtransferase	http://www.genome.jp/dbget-bin/www_bget?ko:K01011	P25325	740	1.94802e-91	3-mercaptopyruvate sulfurtransferase OS=Homo sapiens GN=MPST PE=1 SV=3	PF01349	Flavivirus non-structural protein NS4B	GO:0006370//GO:0009451//GO:0006396//GO:0006144	7-methylguanosine mRNA capping//RNA modification//RNA processing//purine nucleobase metabolic process	GO:0004483//GO:0016817//GO:0004482//GO:0003968//GO:0070008//GO:0017111//GO:0004252	mRNA (nucleoside-2'-O-)-methyltransferase activity//hydrolase activity, acting on acid anhydrides//mRNA (guanine-N7-)-methyltransferase activity//RNA-directed RNA polymerase activity//serine-type exopeptidase activity//nucleoside-triphosphatase activity//serine-type endopeptidase activity	GO:0031379	RNA-directed RNA polymerase complex	KOG1529	Mercaptopyruvate sulfurtransferase/thiosulfate sulfurtransferase
c117256_g1	1	1.105	1.069	2.246	2.163	2.22	557	--	--	--	--	--	--	--	--	--	--	--	--	--	--	--	--	--	--	--	--	--	--	--	--	--	--	--	--
c117336_g1	1	1.187	0.682	1.349	1.406	1.139	1712	524881079	XP_005097195.1	204	5.72787e-15	PREDICTED: sialomucin core protein 24-like [Aplysia californica]	--	--	--	--	--	--	--	--	--	--	--	--	--	--	--	--	--	--	--	--	--	--	--
c117448_g1	1	1.034	0.952	1.82	1.814	1.981	1817	676448181	XP_009051650.1	989	6.86617e-127	hypothetical protein LOTGIDRAFT_208963 [Lottia gigantea] >gi|556109152|gb|ESO97804.1| hypothetical protein LOTGIDRAFT_208963 [Lottia gigantea]	--	--	--	--	--	--	--	--	--	Q9MYP6	627	1.06035e-74	17-beta-hydroxysteroid dehydrogenase 14 OS=Bos taurus GN=HSD17B14 PE=2 SV=1	PF01370//PF02882//PF00106	NAD dependent epimerase/dehydratase family//Tetrahydrofolate dehydrogenase/cyclohydrolase, NAD(P)-binding domain//short chain dehydrogenase	GO:0055114//GO:0009396//GO:0008152//GO:0044237//GO:0046487	oxidation-reduction process//folic acid-containing compound biosynthetic process//metabolic process//cellular metabolic process//glyoxylate metabolic process	GO:0003824//GO:0004488//GO:0016491//GO:0050662	catalytic activity//methylenetetrahydrofolate dehydrogenase (NADP+) activity//oxidoreductase activity//coenzyme binding	--	--	KOG0725	Reductases with broad range of substrate specificities
c117505_g1	1	1.09	1.09	0.519	0.476	0.489	1809	405973812	EKC38504.1	1282	1.39129e-167	Coiled-coil domain-containing protein 19, mitochondrial [Crassostrea gigas]	--	--	--	--	--	--	--	--	--	Q9UL16	723	2.63382e-85	Coiled-coil domain-containing protein 19, mitochondrial OS=Homo sapiens GN=CCDC19 PE=2 SV=2	--	--	--	--	--	--	--	--	--	--
c117561_g1	1	0.927	0.961	1.032	1.017	0.917	2009	524911272	XP_005110502.1	1400	0	PREDICTED: acid ceramidase-like [Aplysia californica]	--	--	--	--	--	K12348	ASAH1	acid ceramidase	http://www.genome.jp/dbget-bin/www_bget?ko:K12348	A5A6P2	1093	2.00781e-141	Acid ceramidase OS=Pan troglodytes GN=ASAH1 PE=2 SV=1	PF02275//PF02772	Linear amide C-N hydrolases, choloylglycine hydrolase family//S-adenosylmethionine synthetase, central domain	GO:0006556//GO:0006555	S-adenosylmethionine biosynthetic process//methionine metabolic process	GO:0016787//GO:0004478	hydrolase activity//methionine adenosyltransferase activity	--	--	--	--
c117734_g1	1	0.92	1.042	0.879	0.889	0.907	930	676477305	XP_009061071.1	412	4.53298e-46	hypothetical protein LOTGIDRAFT_126420 [Lottia gigantea] >gi|556099713|gb|ESO88365.1| hypothetical protein LOTGIDRAFT_126420 [Lottia gigantea]	260797535	XM_002593712.1	104	3.26581e-45	Branchiostoma floridae hypothetical protein, mRNA	K12876	RBM8A, Y14	RNA-binding protein 8A	http://www.genome.jp/dbget-bin/www_bget?ko:K12876	Q5D018	369	4.10179e-41	RNA-binding protein 8A OS=Danio rerio GN=rbm8a PE=2 SV=1	PF00076	RNA recognition motif. (a.k.a. RRM, RBD, or RNP domain)	--	--	GO:0003676	nucleic acid binding	--	--	KOG0130	RNA-binding protein RBM8/Tsunagi (RRM superfamily)
c1177_g1	1	0.977	0.971	1.088	1.16	1.055	2607	126697336	ABO26625.1	1097	8.23426e-141	Ras-related protein Rab-1A [Haliotis discus discus]	356983947	JN413194.1	561	0	Reishia clavigera clone GS10 Ras-related protein Rab-1A mRNA, partial cds	K07875	RAB1B	Ras-related protein Rab-1B	http://www.genome.jp/dbget-bin/www_bget?ko:K07875	Q05974	1047	7.00995e-135	Ras-related protein Rab-1A OS=Lymnaea stagnalis GN=RAB1A PE=2 SV=1	PF10662//PF00352//PF02421//PF01926//PF00005//PF07728//PF04670//PF00025//PF00009//PF00503//PF00910//PF00071//PF00004//PF08477//PF03193	Ethanolamine utilisation - propanediol utilisation//Transcription factor TFIID (or TATA-binding protein, TBP)//Ferrous iron transport protein B//50S ribosome-binding GTPase//ABC transporter//AAA domain (dynein-related subfamily)//Gtr1/RagA G protein conserved region//ADP-ribosylation factor family//Elongation factor Tu GTP binding domain//G-protein alpha subunit//RNA helicase//Ras family//ATPase …	GO:0015031//GO:0007264//GO:0007186//GO:0015684//GO:0006576//GO:0007165//GO:0006352	protein transport//small GTPase mediated signal transduction//G-protein coupled receptor signaling pathway//ferrous iron transport//cellular biogenic amine metabolic process//signal transduction//DNA-templated transcription, initiation	GO:0005524//GO:0003723//GO:0004871//GO:0016887//GO:0003924//GO:0015093//GO:0031683//GO:0003724//GO:0005525//GO:0019001//GO:0003677	ATP binding//RNA binding//signal transducer activity//ATPase activity//GTPase activity//ferrous iron transmembrane transporter activity//G-protein beta/gamma-subunit complex binding//RNA helicase activity//GTP binding//guanyl nucleotide binding//DNA binding	GO:0005737//GO:0016021//GO:0005634//GO:0005622	cytoplasm//integral component of membrane//nucleus//intracellular	KOG0084	GTPase Rab1/YPT1, small G protein superfamily, and related GTP-binding proteins
c117853_g1	1	0.88	0.878	0.663	0.691	0.829	2138	524885463	XP_005099339.1	1703	0	PREDICTED: constitutive coactivator of PPAR-gamma-like protein 1-like isoform X4 [Aplysia californica]	--	--	--	--	--	--	--	--	--	A6H7H1	727	5.30603e-81	Constitutive coactivator of PPAR-gamma-like protein 1 OS=Bos taurus GN=FAM120A PE=2 SV=1	PF12940	Recombination-activation protein 1 (RAG1)	GO:0033151	V(D)J recombination	GO:0043565	sequence-specific DNA binding	--	--	--	--
c117893_g1	1	0.908	1.082	1.094	0.928	1.13	1668	676472779	XP_009059601.1	1097	3.88604e-143	hypothetical protein LOTGIDRAFT_218669 [Lottia gigantea] >gi|556101165|gb|ESO89817.1| hypothetical protein LOTGIDRAFT_218669 [Lottia gigantea]	--	--	--	--	--	K05696	PTPN1, PTP1B	tyrosine-protein phosphatase non-receptor type 1	http://www.genome.jp/dbget-bin/www_bget?ko:K05696	O13016	935	1.34575e-118	Tyrosine-protein phosphatase non-receptor type 1 OS=Gallus gallus GN=PTPN1 PE=1 SV=1	PF00782//PF00102	Dual specificity phosphatase, catalytic domain//Protein-tyrosine phosphatase	GO:0006570//GO:0006470	tyrosine metabolic process//protein dephosphorylation	GO:0004725//GO:0008138	protein tyrosine phosphatase activity//protein tyrosine/serine/threonine phosphatase activity	--	--	KOG0789	Protein tyrosine phosphatase
c117935_g1	1	1.038	0.881	1.049	1.043	1.154	1519	524885681	XP_005099445.1	941	7.26617e-120	PREDICTED: nucleolysin TIA-1-like isoform X7 [Aplysia californica]	--	--	--	--	--	K13201	TIA1, TIAL1	nucleolysin TIA-1/TIAR	http://www.genome.jp/dbget-bin/www_bget?ko:K13201	Q01085	693	3.91314e-84	Nucleolysin TIAR OS=Homo sapiens GN=TIAL1 PE=1 SV=1	PF00076	RNA recognition motif. (a.k.a. RRM, RBD, or RNP domain)	--	--	GO:0003676	nucleic acid binding	--	--	KOG0148	Apoptosis-promoting RNA-binding protein TIA-1/TIAR (RRM superfamily)
c117956_g1	1	0.984	0.965	0.73	0.834	0.75	1646	676477247	XP_009061051.1	1477	0	hypothetical protein LOTGIDRAFT_219437 [Lottia gigantea] >gi|556099691|gb|ESO88343.1| hypothetical protein LOTGIDRAFT_219437 [Lottia gigantea]	--	--	--	--	--	K07508	ACAA2	acetyl-CoA acyltransferase 2	http://www.genome.jp/dbget-bin/www_bget?ko:K07508	Q3T0R7	1298	7.12875e-174	3-ketoacyl-CoA thiolase, mitochondrial OS=Bos taurus GN=ACAA2 PE=2 SV=1	PF00108//PF02803	Thiolase, N-terminal domain//Thiolase, C-terminal domain	GO:0008152	metabolic process	GO:0016747	transferase activity, transferring acyl groups other than amino-acyl groups	--	--	KOG1391	Acetyl-CoA acetyltransferase
c118007_g1	1	1.119	1.187	0.716	0.782	0.565	1173	405961498	EKC27291.1	650	8.93557e-79	Uncharacterized protein C7orf62 [Crassostrea gigas]	--	--	--	--	--	--	--	--	--	Q8TBZ9	284	1.35536e-27	Uncharacterized protein C7orf62 OS=Homo sapiens GN=C7orf62 PE=2 SV=1	PF04940	Sensors of blue-light using FAD	GO:0007165	signal transduction	GO:0071949//GO:0009882	FAD binding//blue light photoreceptor activity	--	--	--	--
c118105_g1	1	0.811	0.964	1.005	0.809	0.949	1078	676482002	XP_009062557.1	655	2.57769e-80	hypothetical protein LOTGIDRAFT_235240 [Lottia gigantea] >gi|556098214|gb|ESO86866.1| hypothetical protein LOTGIDRAFT_235240 [Lottia gigantea]	--	--	--	--	--	--	--	--	--	Q0Z7W6	491	3.01002e-57	Thioredoxin-related transmembrane protein 1 OS=Bos taurus GN=TMX1 PE=2 SV=1	PF15050//PF00085//PF00974	SCIMP protein//Thioredoxin//Rhabdovirus spike glycoprotein	GO:0045454	cell redox homeostasis	--	--	GO:0019031//GO:0097197//GO:0016021//GO:0001772	viral envelope//tetraspanin-enriched microdomain//integral component of membrane//immunological synapse	KOG0190	Protein disulfide isomerase (prolyl 4-hydroxylase beta subunit)
c118287_g1	1	1.159	0.827	1.642	1.588	1.662	1336	676473592	XP_009059868.1	629	9.55834e-76	hypothetical protein LOTGIDRAFT_125346 [Lottia gigantea] >gi|556100858|gb|ESO89510.1| hypothetical protein LOTGIDRAFT_125346 [Lottia gigantea]	--	--	--	--	--	K13649	FOLR	folate receptor	http://www.genome.jp/dbget-bin/www_bget?ko:K13649	P41439	498	8.95458e-58	Folate receptor gamma OS=Homo sapiens GN=FOLR3 PE=1 SV=1	--	--	--	--	--	--	--	--	--	--
c118328_g1	1	0.746	0.815	1.573	1.018	1.407	735	676436018	XP_009047745.1	670	3.32367e-85	hypothetical protein LOTGIDRAFT_238259 [Lottia gigantea] >gi|556112922|gb|ESP01574.1| hypothetical protein LOTGIDRAFT_238259 [Lottia gigantea]	--	--	--	--	--	--	--	--	--	Q9UBI1	408	2.42846e-47	COMM domain-containing protein 3 OS=Homo sapiens GN=COMMD3 PE=1 SV=1	--	--	--	--	--	--	--	--	--	--
c118342_g1	1	1.127	1.044	2.012	1.817	1.801	977	676484661	XP_009063411.1	277	3.23006e-27	hypothetical protein LOTGIDRAFT_221100 [Lottia gigantea] >gi|556097257|gb|ESO85909.1| hypothetical protein LOTGIDRAFT_221100 [Lottia gigantea]	--	--	--	--	--	K09377	CSRP	cysteine and glycine-rich protein	http://www.genome.jp/dbget-bin/www_bget?ko:K09377	Q9BIW4	153	1.35993e-10	LIM domain-containing protein D OS=Dictyostelium discoideum GN=limD PE=2 SV=1	PF07967//PF00412	C3HC zinc finger-like//LIM domain	--	--	GO:0008270	zinc ion binding	GO:0005634	nucleus	KOG1700	Regulatory protein MLP and related LIM proteins
c118403_g1	1	1.089	1.068	1.057	1.141	1.143	696	10444078	AAG17699.1	998	7.984e-133	mitochondrial malate dehydrogenase precursor [Nucella lapillus]	524878972	XM_005096109.1	96	6.75908e-41	PREDICTED: Aplysia californica malate dehydrogenase, mitochondrial-like (LOC101855554), transcript variant X2, mRNA	K00026	MDH2	malate dehydrogenase	http://www.genome.jp/dbget-bin/www_bget?ko:K00026	P04636	749	8.9457e-97	Malate dehydrogenase, mitochondrial OS=Rattus norvegicus GN=Mdh2 PE=1 SV=2	PF01118//PF02866//PF00056//PF01113//PF02882//PF01073	Semialdehyde dehydrogenase, NAD binding domain//lactate/malate dehydrogenase, alpha/beta C-terminal domain//lactate/malate dehydrogenase, NAD binding domain//Dihydrodipicolinate reductase, N-terminus//Tetrahydrofolate dehydrogenase/cyclohydrolase, NAD(P)-binding domain//3-beta hydroxysteroid dehydrogenase/isomerase family	GO:0044262//GO:0006694//GO:0006099//GO:0006090//GO:0046487//GO:0008210//GO:0008209//GO:0009089//GO:0009396//GO:0006108//GO:0008207//GO:0019643//GO:0055114//GO:0009085	cellular carbohydrate metabolic process//steroid biosynthetic process//tricarboxylic acid cycle//pyruvate metabolic process//glyoxylate metabolic process//estrogen metabolic process//androgen metabolic process//lysine biosynthetic process via diaminopimelate//folic acid-containing compound biosynthetic process//malate metabolic process//C21-steroid hormone metabolic process//reductive tricarboxyl…	GO:0016616//GO:0003854//GO:0000166//GO:0008839//GO:0016620//GO:0004488//GO:0051287//GO:0003824//GO:0030060//GO:0016491	oxidoreductase activity, acting on the CH-OH group of donors, NAD or NADP as acceptor//3-beta-hydroxy-delta5-steroid dehydrogenase activity//nucleotide binding//4-hydroxy-tetrahydrodipicolinate reductase//oxidoreductase activity, acting on the aldehyde or oxo group of donors, NAD or NADP as acceptor//methylenetetrahydrofolate dehydrogenase (NADP+) activity//NAD binding//catalytic activity//L-mala…	--	--	KOG1494	NAD-dependent malate dehydrogenase
c118403_g2	1	1.02	0.913	0.989	0.951	0.886	574	30313533	AAN23837.1	632	7.01582e-80	mitochondrial malate dehydrogenase precursor [Nucella freycinetii]	--	--	--	--	--	K00026	MDH2	malate dehydrogenase	http://www.genome.jp/dbget-bin/www_bget?ko:K00026	P08249	434	2.56599e-50	Malate dehydrogenase, mitochondrial OS=Mus musculus GN=Mdh2 PE=1 SV=3	PF02447//PF02866	GntP family permease//lactate/malate dehydrogenase, alpha/beta C-terminal domain	GO:0044262//GO:0006108//GO:0055114//GO:0006099//GO:0019643//GO:0015725//GO:0006090//GO:0046487//GO:0035429	cellular carbohydrate metabolic process//malate metabolic process//oxidation-reduction process//tricarboxylic acid cycle//reductive tricarboxylic acid cycle//gluconate transport//pyruvate metabolic process//glyoxylate metabolic process//gluconate transmembrane transport	GO:0015128//GO:0030060//GO:0016616//GO:0000166	gluconate transmembrane transporter activity//L-malate dehydrogenase activity//oxidoreductase activity, acting on the CH-OH group of donors, NAD or NADP as acceptor//nucleotide binding	GO:0016020	membrane	KOG1494	NAD-dependent malate dehydrogenase
c118446_g1	1	0.925	0.896	0.195	0.159	0.167	847	--	--	--	--	--	--	--	--	--	--	--	--	--	--	--	--	--	--	PF00116	Cytochrome C oxidase subunit II, periplasmic domain	GO:0015992//GO:0006123	proton transport//mitochondrial electron transport, cytochrome c to oxygen	GO:0005507//GO:0004129	copper ion binding//cytochrome-c oxidase activity	GO:0045277//GO:0016020	respiratory chain complex IV//membrane	--	--
c118466_g1	1	1.095	1.101	1.918	2.33	1.731	1492	--	--	--	--	--	--	--	--	--	--	--	--	--	--	--	--	--	--	PF02910	Fumarate reductase flavoprotein C-term	GO:0055114	oxidation-reduction process	GO:0016491	oxidoreductase activity	--	--	--	--
c118486_g1	1	0.832	0.59	0.754	1.032	0.686	2215	68272049	AAY89300.1	987	3.54125e-126	guanine nucleotide-binding protein Rho [Biomphalaria glabrata]	562841120	XM_006149607.1	181	1.2452e-87	PREDICTED: Tupaia chinensis ras homolog family member C (RHOC), transcript variant X2, mRNA	K04513	RHOA	Ras homolog gene family, member A	http://www.genome.jp/dbget-bin/www_bget?ko:K04513	P01122	935	5.80702e-120	Ras-like GTP-binding protein RHO OS=Aplysia californica GN=RHO PE=2 SV=1	PF04670//PF01375//PF08477//PF06859//PF09271//PF00009//PF00071//PF00025	Gtr1/RagA G protein conserved region//Heat-labile enterotoxin alpha chain//Miro-like protein//Bicoid-interacting protein 3 (Bin3)//LAG1, DNA binding//Elongation factor Tu GTP binding domain//Ras family//ADP-ribosylation factor family	GO:0006355//GO:0009405//GO:0007264	regulation of transcription, DNA-templated//pathogenesis//small GTPase mediated signal transduction	GO:0003677//GO:0003700//GO:0003924//GO:0003824//GO:0008168//GO:0005525	DNA binding//sequence-specific DNA binding transcription factor activity//GTPase activity//catalytic activity//methyltransferase activity//GTP binding	GO:0005737//GO:0005667//GO:0016020//GO:0005576//GO:0005634//GO:0005622	cytoplasm//transcription factor complex//membrane//extracellular region//nucleus//intracellular	KOG0393	Ras-related small GTPase, Rho type
c118495_g1	1	0.729	1.071	0.77	0.924	0.666	1627	1169742	P42577.2	716	2.63158e-88	RecName: Full=Soma ferritin [Lymnaea stagnalis] >gi|9650|emb|CAA40096.1| snail soma ferritin [Lymnaea stagnalis] >gi|259469|gb|AAB24081.1| ferritin [Lymnaea stagnalis, soma, Peptide, 174 aa]	356984409	JN413221.1	120	7.39415e-54	Reishia clavigera clone GS37 ferritin mRNA, partial cds	K00522	FTH1	ferritin heavy chain	http://www.genome.jp/dbget-bin/www_bget?ko:K00522	P42577	716	7.88354e-90	Soma ferritin OS=Lymnaea stagnalis PE=2 SV=2	PF00210	Ferritin-like domain	GO:0015994//GO:0006826//GO:0006879//GO:0055114	chlorophyll metabolic process//iron ion transport//cellular iron ion homeostasis//oxidation-reduction process	GO:0008199//GO:0004322	ferric iron binding//ferroxidase activity	GO:0005737	cytoplasm	KOG2332	Ferritin
c118528_g1	1	1.247	1.525	1.327	1.162	1.261	1310	676458947	XP_009055141.1	454	5.30905e-50	hypothetical protein LOTGIDRAFT_161525 [Lottia gigantea] >gi|556105648|gb|ESO94300.1| hypothetical protein LOTGIDRAFT_161525 [Lottia gigantea]	--	--	--	--	--	--	--	--	--	Q8N6F8	267	2.81823e-25	Williams-Beuren syndrome chromosomal region 27 protein OS=Homo sapiens GN=WBSCR27 PE=2 SV=2	PF07757//PF05891//PF08241//PF01209//PF06325//PF05175	Predicted AdoMet-dependent methyltransferase//AdoMet dependent proline di-methyltransferase//Methyltransferase domain//ubiE/COQ5 methyltransferase family//Ribosomal protein L11 methyltransferase (PrmA)//Methyltransferase small domain	GO:0008152//GO:0006479	metabolic process//protein methylation	GO:0008276//GO:0008168	protein methyltransferase activity//methyltransferase activity	GO:0005737	cytoplasm	--	--
c118565_g1	1	0.974	1.006	1.246	1.254	1.242	1139	390370770	XP_003731886.1	289	2.38866e-27	PREDICTED: von Willebrand factor D and EGF domain-containing protein-like, partial [Strongylocentrotus purpuratus]	--	--	--	--	--	K18274	UMOD	uromodulin	http://www.genome.jp/dbget-bin/www_bget?ko:K18274	Q6DFV8	262	3.40752e-23	von Willebrand factor D and EGF domain-containing protein OS=Mus musculus GN=Vwde PE=2 SV=2	--	--	--	--	--	--	--	--	--	--
c118656_g1	1	1.094	1.116	1.324	1.446	1.343	774	676460276	XP_009055570.1	797	9.62218e-101	hypothetical protein LOTGIDRAFT_228655 [Lottia gigantea] >gi|556105302|gb|ESO93954.1| hypothetical protein LOTGIDRAFT_228655 [Lottia gigantea]	--	--	--	--	--	--	--	--	--	P14318	349	1.46269e-38	Muscle-specific protein 20 OS=Drosophila melanogaster GN=Mp20 PE=2 SV=2	PF00307	Calponin homology (CH) domain	--	--	GO:0005515	protein binding	--	--	KOG2046	Calponin
c118720_g1	1	0.979	1.059	0.859	0.915	0.866	1085	676424213	XP_009044214.1	223	5.95666e-18	hypothetical protein LOTGIDRAFT_228149 [Lottia gigantea] >gi|556117017|gb|ESP05669.1| hypothetical protein LOTGIDRAFT_228149 [Lottia gigantea]	--	--	--	--	--	--	--	--	--	Q32N32	123	3.93777e-06	Protein casc4 OS=Xenopus laevis GN=casc4 PE=2 SV=1	PF01576//PF04513//PF05791//PF02841//PF10186//PF01105//PF03955//PF06160//PF04111//PF07926//PF00038//PF00769//PF01496	Myosin tail//Baculovirus polyhedron envelope protein, PEP, C terminus//Bacillus haemolytic enterotoxin (HBL)//Guanylate-binding protein, C-terminal domain//UV radiation resistance protein and autophagy-related subunit 14//emp24/gp25L/p24 family/GOLD//Adenovirus hexon-associated protein (IX)//Septation ring formation regulator, EzrA//Autophagy protein Apg6//TPR/MLP1/MLP2-like protein//Intermediate…	GO:0006810//GO:0009405//GO:0006914//GO:0015992//GO:0010508//GO:0006606//GO:0015991//GO:0000921	transport//pathogenesis//autophagy//proton transport//positive regulation of autophagy//protein import into nucleus//ATP hydrolysis coupled proton transport//septin ring assembly	GO:0031423//GO:0003924//GO:0005198//GO:0005525//GO:0015078//GO:0003774//GO:0008092	hexon binding//GTPase activity//structural molecule activity//GTP binding//hydrogen ion transmembrane transporter activity//motor activity//cytoskeletal protein binding	GO:0005737//GO:0019028//GO:0016021//GO:0033179//GO:0019012//GO:0016020//GO:0019898//GO:0005940//GO:0005643//GO:0019031//GO:0016459//GO:0005882	cytoplasm//viral capsid//integral component of membrane//proton-transporting V-type ATPase, V0 domain//virion//membrane//extrinsic component of membrane//septin ring//nuclear pore//viral envelope//myosin complex//intermediate filament	--	--
c118754_g1	1	1.006	1.147	0.961	0.967	1.116	10360	405974809	EKC39426.1	2520	0	Metabotropic glutamate receptor 3 [Crassostrea gigas]	--	--	--	--	--	--	--	--	--	Q5RAL3	447	3.73164e-43	Metabotropic glutamate receptor 3 OS=Pongo abelii GN=GRM3 PE=2 SV=1	PF00003//PF05493	7 transmembrane sweet-taste receptor of 3 GCPR//ATP synthase subunit H	GO:0015991//GO:0015992//GO:0007186	ATP hydrolysis coupled proton transport//proton transport//G-protein coupled receptor signaling pathway	GO:0004930//GO:0015078	G-protein coupled receptor activity//hydrogen ion transmembrane transporter activity	GO:0033179//GO:0016021	proton-transporting V-type ATPase, V0 domain//integral component of membrane	KOG1056	Glutamate-gated metabotropic ion channel receptor subunit GRM2 and related subunits, G-protein coupled receptor superfamily
c118761_g1	1	0.738	0.792	1.429	1.08	1.029	1198	1169743	P42578.1	356	3.89234e-36	RecName: Full=Yolk ferritin; Flags: Precursor [Lymnaea stagnalis] >gi|9655|emb|CAA40097.1| snail yolk ferritin [Lymnaea stagnalis] >gi|259468|gb|AAB24080.1| ferritin [Lymnaea stagnalis, oocyte yolk, Peptide, 239 aa]	--	--	--	--	--	K00522	FTH1	ferritin heavy chain	http://www.genome.jp/dbget-bin/www_bget?ko:K00522	P42578	356	1.16605e-37	Yolk ferritin OS=Lymnaea stagnalis PE=1 SV=1	PF00210	Ferritin-like domain	GO:0006879	cellular iron ion homeostasis	GO:0008199	ferric iron binding	--	--	KOG2332	Ferritin
c118845_g1	1	1.008	1.129	0.887	1.1	1.132	1651	676448370	XP_009051710.1	1245	2.63509e-148	hypothetical protein LOTGIDRAFT_152977 [Lottia gigantea] >gi|556109218|gb|ESO97870.1| hypothetical protein LOTGIDRAFT_152977 [Lottia gigantea]	--	--	--	--	--	--	--	--	--	B3EWZ6	917	4.06296e-106	MAM and LDL-receptor class A domain-containing protein 2 (Fragment) OS=Acropora millepora PE=1 SV=1	PF00629	MAM domain	--	--	--	--	GO:0016020	membrane	--	--
c118865_g1	1	1.14	1.081	1.151	0.801	0.964	1355	676431527	XP_009046281.1	786	5.97965e-100	hypothetical protein LOTGIDRAFT_212320 [Lottia gigantea] >gi|556114159|gb|ESP02811.1| hypothetical protein LOTGIDRAFT_212320 [Lottia gigantea]	--	--	--	--	--	K03015	RPB7, POLR2G	DNA-directed RNA polymerase II subunit RPB7	http://www.genome.jp/dbget-bin/www_bget?ko:K03015	P62489	764	3.04341e-98	DNA-directed RNA polymerase II subunit RPB7 OS=Rattus norvegicus GN=Polr2g PE=2 SV=1	PF00575//PF03876	S1 RNA binding domain//SHS2 domain found in N terminus of Rpb7p/Rpc25p/MJ0397	GO:0006351//GO:0006206//GO:0006144	transcription, DNA-templated//pyrimidine nucleobase metabolic process//purine nucleobase metabolic process	GO:0003899//GO:0003723	DNA-directed RNA polymerase activity//RNA binding	GO:0005730	nucleolus	KOG3298	DNA-directed RNA polymerase subunit E'
c119018_g1	1	0.431	0.411	0.279	0.22	0.193	854	676463107	XP_009056489.1	150	3.05862e-09	hypothetical protein LOTGIDRAFT_232913 [Lottia gigantea] >gi|556104149|gb|ESO92801.1| hypothetical protein LOTGIDRAFT_232913 [Lottia gigantea]	--	--	--	--	--	--	--	--	--	--	--	--	--	PF13405//PF13499//PF10591//PF13202//PF08131//PF00036	EF-hand domain//EF-hand domain pair//Secreted protein acidic and rich in cysteine Ca binding region//EF hand//Defensin-like peptide family//EF hand	GO:0007165	signal transduction	GO:0005509	calcium ion binding	GO:0005576//GO:0005578	extracellular region//proteinaceous extracellular matrix	--	--
c119060_g1	1	0.968	1.084	2.105	2.069	1.957	4968	318609972	BAJ61596.1	2446	0	paramyosin [Haliotis discus discus]	318609971	AB571843.1	329	1.50366e-169	Haliotis discus discus hald2 mRNA for paramyosin, complete cds	K17751	MYH6_7	myosin heavy chain 6/7	http://www.genome.jp/dbget-bin/www_bget?ko:K17751	O96064	2291	0	Paramyosin OS=Mytilus galloprovincialis PE=2 SV=1	PF08405//PF02183//PF00038//PF08091//PF01576//PF08826	Viral polyprotein N-terminal//Homeobox associated leucine zipper//Intermediate filament protein//Spider insecticidal peptide//Myosin tail//DMPK coiled coil domain like	GO:0006508//GO:0016310//GO:0006468//GO:0006355//GO:0009069//GO:0006144//GO:0009405//GO:0044419	proteolysis//phosphorylation//protein phosphorylation//regulation of transcription, DNA-templated//serine family amino acid metabolic process//purine nucleobase metabolic process//pathogenesis//interspecies interaction between organisms	GO:0004674//GO:0003774//GO:0003677//GO:0004197//GO:0017111//GO:0005524//GO:0003968//GO:0005198	protein serine/threonine kinase activity//motor activity//DNA binding//cysteine-type endopeptidase activity//nucleoside-triphosphatase activity//ATP binding//RNA-directed RNA polymerase activity//structural molecule activity	GO:0005576//GO:0005882//GO:0031379//GO:0005634//GO:0016459	extracellular region//intermediate filament//RNA-directed RNA polymerase complex//nucleus//myosin complex	KOG0161	Myosin class II heavy chain
c119269_g1	1	1.109	1.032	1.314	1.313	1.166	2261	584028732	XP_006808893.1	381	3.08567e-38	PREDICTED: GTPase IMAP family member 4-like [Neolamprologus brichardi]	--	--	--	--	--	--	--	--	--	Q8NHV1	306	5.06658e-29	GTPase IMAP family member 7 OS=Homo sapiens GN=GIMAP7 PE=1 SV=1	PF04548//PF04670//PF01580//PF02421//PF01926	AIG1 family//Gtr1/RagA G protein conserved region//FtsK/SpoIIIE family//Ferrous iron transport protein B//50S ribosome-binding GTPase	GO:0007059//GO:0051301//GO:0007049//GO:0015684	chromosome segregation//cell division//cell cycle//ferrous iron transport	GO:0005524//GO:0000166//GO:0005525//GO:0015093//GO:0003677	ATP binding//nucleotide binding//GTP binding//ferrous iron transmembrane transporter activity//DNA binding	GO:0005634//GO:0005737//GO:0016021	nucleus//cytoplasm//integral component of membrane	--	--
c119399_g1	1	1.045	0.933	1.213	1.02	0.859	558	506968059	AGM32373.1	496	8.09127e-60	ribosomal protein L19e [Coptotermes formosanus]	343459024	JN216926.1	123	5.23981e-56	Epinephelus bruneus clone JKJRRC001_07-C02-T3 ribosomal protein L19 mRNA, partial cds	K02885	RP-L19e, RPL19	large subunit ribosomal protein L19e	http://www.genome.jp/dbget-bin/www_bget?ko:K02885	P36241	463	3.04483e-56	60S ribosomal protein L19 OS=Drosophila melanogaster GN=RpL19 PE=1 SV=2	PF10186//PF01280	UV radiation resistance protein and autophagy-related subunit 14//Ribosomal protein L19e	GO:0042254//GO:0010508//GO:0006412	ribosome biogenesis//positive regulation of autophagy//translation	GO:0003735	structural constituent of ribosome	GO:0005622//GO:0005840	intracellular//ribosome	KOG1696	60s ribosomal protein L19
c119402_g1	1	1	1.287	0.575	0.522	0.56	603	37544592	AAM48585.1	285	6.79126e-29	anoxia-induced let-like protein [Littorina littorea]	--	--	--	--	--	--	--	--	--	--	--	--	--	--	--	--	--	--	--	--	--	--	--
c119504_g1	1	0.988	1.228	2.618	2.246	2.456	1380	405970588	EKC35481.1	1030	1.95697e-133	Peroxisomal sarcosine oxidase [Crassostrea gigas]	--	--	--	--	--	K00306	PIPOX	sarcosine oxidase / L-pipecolate oxidase	http://www.genome.jp/dbget-bin/www_bget?ko:K00306	Q29RU9	831	4.68378e-105	Peroxisomal sarcosine oxidase OS=Bos taurus GN=PIPOX PE=2 SV=2	PF00070//PF05834//PF01593//PF07992//PF02737//PF01134//PF01266	Pyridine nucleotide-disulphide oxidoreductase//Lycopene cyclase protein//Flavin containing amine oxidoreductase//Pyridine nucleotide-disulphide oxidoreductase//3-hydroxyacyl-CoA dehydrogenase, NAD binding domain//Glucose inhibited division protein A//FAD dependent oxidoreductase	GO:0006631//GO:0008033//GO:0006552//GO:0006633//GO:0006574//GO:0006554//GO:0006550//GO:0018874//GO:0055114//GO:0006568//GO:0016117	fatty acid metabolic process//tRNA processing//leucine catabolic process//fatty acid biosynthetic process//valine catabolic process//lysine catabolic process//isoleucine catabolic process//benzoate metabolic process//oxidation-reduction process//tryptophan metabolic process//carotenoid biosynthetic process	GO:0050660//GO:0016491//GO:0003857//GO:0016705	flavin adenine dinucleotide binding//oxidoreductase activity//3-hydroxyacyl-CoA dehydrogenase activity//oxidoreductase activity, acting on paired donors, with incorporation or reduction of molecular oxygen	--	--	KOG2820	FAD-dependent oxidoreductase
c119513_g1	1	1.041	1.143	1.085	1.036	1.11	1506	565309934	ETE63309.1	1049	3.5068e-136	Phosphotriesterase-related protein [Ophiophagus hannah]	--	--	--	--	--	K07048	PTER, php	phosphotriesterase-related protein	http://www.genome.jp/dbget-bin/www_bget?ko:K07048	A6QLJ8	1018	5.27687e-133	Phosphotriesterase-related protein OS=Bos taurus GN=PTER PE=2 SV=1	PF02126	Phosphotriesterase family	GO:0009056	catabolic process	GO:0008270	zinc ion binding	--	--	--	--
c119718_g1	1	1.296	1.351	1.04	1.009	1.351	1238	524884676	XP_005098957.1	269	2.7568e-25	PREDICTED: proteasome assembly chaperone 3-like isoform X1 [Aplysia californica]	--	--	--	--	--	K11877	PSMG3, PAC3	proteasome assembly chaperone 3	http://www.genome.jp/dbget-bin/www_bget?ko:K11877	Q2NKS3	193	4.04141e-16	Proteasome assembly chaperone 3 OS=Bos taurus GN=PSMG3 PE=2 SV=1	--	--	--	--	--	--	--	--	--	--
c119967_g1	1	0.979	0.989	0.583	0.549	0.506	953	405965644	EKC31006.1	421	2.81347e-45	Cysteine-rich secretory protein LCCL domain-containing 2 [Crassostrea gigas]	--	--	--	--	--	K13449	PR1	pathogenesis-related protein 1	http://www.genome.jp/dbget-bin/www_bget?ko:K13449	A6QLZ7	254	5.39131e-23	Cysteine-rich secretory protein LCCL domain-containing 2 OS=Bos taurus GN=CRISPLD2 PE=2 SV=1	--	--	--	--	--	--	--	--	KOG3017	Defense-related protein containing SCP domain
c120124_g2	1	1.03	0.973	0.964	0.971	1.076	501	676426555	XP_009044661.1	395	7.71522e-41	hypothetical protein LOTGIDRAFT_237278 [Lottia gigantea] >gi|556115966|gb|ESP04618.1| hypothetical protein LOTGIDRAFT_237278 [Lottia gigantea]	--	--	--	--	--	--	--	--	--	Q92621	254	1.56161e-23	Nuclear pore complex protein Nup205 OS=Homo sapiens GN=NUP205 PE=1 SV=3	--	--	--	--	--	--	--	--	--	--
c120194_g1	1	0.892	1.168	4.67	4.305	4.622	1023	549438767	AGX25261.1	893	1.59789e-104	mega-hemocyanin [Melanoides tuberculata]	549438768	KC405576.1	119	1.65107e-53	Melanoides tuberculata strain MtH550 mega-hemocyanin mRNA, complete cds	--	--	--	--	P12659	679	1.15711e-78	Hemocyanin A-type, units Ode to Odg (Fragment) OS=Enteroctopus dofleini PE=2 SV=2	PF00264	Common central domain of tyrosinase	GO:0008152	metabolic process	GO:0016491	oxidoreductase activity	--	--	--	--
c12023_g1	1	0.99	1.095	0.993	1.027	0.981	510	56199560	AAV84269.1	221	5.56301e-20	ribosomal protein P2-like [Culicoides sonorensis]	512929476	XM_004906381.1	52	1.40074e-16	PREDICTED: Heterocephalus glaber 60S acidic ribosomal protein P1-like (LOC101701335), mRNA >gi|513004364|ref|XM_004863604.1| PREDICTED: Heterocephalus glaber 60S acidic ribosomal protein P1-like (LOC101701335), mRNA	K02943	RP-LP2, RPLP2	large subunit ribosomal protein LP2	http://www.genome.jp/dbget-bin/www_bget?ko:K02943	P02399	186	1.3471e-16	60S acidic ribosomal protein P2 OS=Artemia salina PE=1 SV=1	PF00428	60s Acidic ribosomal protein	GO:0006414//GO:0042254	translational elongation//ribosome biogenesis	GO:0003735	structural constituent of ribosome	GO:0005840//GO:0005622	ribosome//intracellular	KOG3449	60S acidic ribosomal protein P2
c120306_g1	1	1.118	0.982	0.949	1.074	0.944	1992	24266986	AAN52389.1	636	7.98919e-76	ribosomal protein S17 [Branchiostoma belcheri]	345322066	XM_001509565.2	125	1.51008e-56	PREDICTED: Ornithorhynchus anatinus 40S ribosomal protein S17-like (LOC100078488), mRNA	K02962	RP-S17e, RPS17	small subunit ribosomal protein S17e	http://www.genome.jp/dbget-bin/www_bget?ko:K02962	Q7ZUB2	602	2.39477e-72	40S ribosomal protein S17 OS=Coturnix coturnix japonica GN=RPS17 PE=2 SV=3	PF00833	Ribosomal S17	GO:0006412//GO:0042254	translation//ribosome biogenesis	GO:0003735	structural constituent of ribosome	GO:0005840//GO:0005622	ribosome//intracellular	KOG0187	40S ribosomal protein S17
c120320_g1	1	1.016	1.171	0.883	0.891	0.942	1099	524878458	XP_005095915.1	752	5.41225e-96	PREDICTED: myosin regulatory light chain sqh-like [Aplysia californica]	148232863	NM_001087310.1	196	2.79161e-96	Xenopus laevis myosin, light chain 12B, regulatory (myl12b), mRNA >gi|28302304|gb|BC046702.1| Xenopus laevis myosin regulatory light chain, mRNA (cDNA clone MGC:53190 IMAGE:5543121), complete cds	K12757	MYL12	myosin regulatory light chain 12	http://www.genome.jp/dbget-bin/www_bget?ko:K12757	P24032	706	1.3916e-90	Myosin regulatory light chain 2, smooth muscle minor isoform OS=Gallus gallus PE=2 SV=2	PF00036//PF02441//PF10591//PF13202//PF13499//PF13405	EF hand//Flavoprotein//Secreted protein acidic and rich in cysteine Ca binding region//EF hand//EF-hand domain pair//EF-hand domain	GO:0007165	signal transduction	GO:0005509//GO:0003824	calcium ion binding//catalytic activity	GO:0005578	proteinaceous extracellular matrix	KOG0031	Myosin regulatory light chain, EF-Hand protein superfamily
c120360_g1	1	0.99	0.792	0.676	0.807	0.669	2324	676461888	XP_009056089.1	2222	0	hypothetical protein LOTGIDRAFT_216255 [Lottia gigantea] >gi|556104744|gb|ESO93396.1| hypothetical protein LOTGIDRAFT_216255 [Lottia gigantea]	--	--	--	--	--	K01897	ACSL, fadD	long-chain acyl-CoA synthetase	http://www.genome.jp/dbget-bin/www_bget?ko:K01897	O88813	1708	0	Long-chain-fatty-acid--CoA ligase 5 OS=Rattus norvegicus GN=Acsl5 PE=2 SV=1	PF00501	AMP-binding enzyme	GO:0008152	metabolic process	GO:0003824	catalytic activity	--	--	KOG1256	Long-chain acyl-CoA synthetases (AMP-forming)
c120365_g1	1	1.084	0.961	0.971	1.046	1.015	1102	524886662	XP_005099924.1	906	8.68323e-117	PREDICTED: small glutamine-rich tetratricopeptide repeat-containing protein alpha-like isoform X1 [Aplysia californica] >gi|524886664|ref|XP_005099925.1| PREDICTED: small glutamine-rich tetratricopeptide repeat-containing protein alpha-like isoform X2 [Aplysia californica]	--	--	--	--	--	K16365	SGTA	small glutamine-rich tetratricopeptide repeat-containing protein alpha	http://www.genome.jp/dbget-bin/www_bget?ko:K16365	O43765	630	2.56888e-77	Small glutamine-rich tetratricopeptide repeat-containing protein alpha OS=Homo sapiens GN=SGTA PE=1 SV=1	PF13174//PF09280//PF06552//PF00515//PF13176//PF13181	Tetratricopeptide repeat//XPC-binding domain//Plant specific mitochondrial import receptor subunit TOM20//Tetratricopeptide repeat//Tetratricopeptide repeat//Tetratricopeptide repeat	GO:0006289//GO:0006281//GO:0045040//GO:0043161	nucleotide-excision repair//DNA repair//protein import into mitochondrial outer membrane//proteasome-mediated ubiquitin-dependent protein catabolic process	GO:0005515//GO:0003684	protein binding//damaged DNA binding	GO:0005742	mitochondrial outer membrane translocase complex	KOG0553	TPR repeat-containing protein
c120375_g1	1	1.181	1.016	1.011	1.006	0.955	1072	676493000	XP_009066104.1	159	3.1505e-10	hypothetical protein LOTGIDRAFT_236756 [Lottia gigantea] >gi|556094501|gb|ESO83154.1| hypothetical protein LOTGIDRAFT_236756 [Lottia gigantea]	--	--	--	--	--	--	--	--	--	F7BK26	133	2.74943e-08	ATPase inhibitor, mitochondrial OS=Xenopus tropicalis GN=atpif1 PE=3 SV=1	PF04568//PF10186//PF12919//PF05529	Mitochondrial ATPase inhibitor, IATP//UV radiation resistance protein and autophagy-related subunit 14//TcdA/TcdB catalytic glycosyltransferase domain//B-cell receptor-associated protein 31-like	GO:0006886//GO:0010508//GO:0045980	intracellular protein transport//positive regulation of autophagy//negative regulation of nucleotide metabolic process	GO:0016757//GO:0004857	transferase activity, transferring glycosyl groups//enzyme inhibitor activity	GO:0005783//GO:0005739//GO:0016021	endoplasmic reticulum//mitochondrion//integral component of membrane	--	--
c120488_g1	1	0.843	0.707	0.797	0.891	0.678	485	524878602	XP_005095984.1	278	2.87536e-29	PREDICTED: 40S ribosomal protein S29-like isoform X2 [Aplysia californica]	390177968	XM_001358546.3	54	1.02609e-17	Drosophila pseudoobscura pseudoobscura GA21118 (Dpse\GA21118), mRNA	K02980	RP-S29e, RPS29	small subunit ribosomal protein S29e	http://www.genome.jp/dbget-bin/www_bget?ko:K02980	Q4PM47	267	4.31917e-29	40S ribosomal protein S29 OS=Ixodes scapularis GN=RpS29 PE=3 SV=1	PF08273//PF00253	Zinc-binding domain of primase-helicase//Ribosomal protein S14p/S29e	GO:0006412//GO:0006269//GO:0042254//GO:0006351	translation//DNA replication, synthesis of RNA primer//ribosome biogenesis//transcription, DNA-templated	GO:0003735//GO:0003896//GO:0008270//GO:0004386	structural constituent of ribosome//DNA primase activity//zinc ion binding//helicase activity	GO:0005622//GO:0005730//GO:0005657//GO:0005840	intracellular//nucleolus//replication fork//ribosome	KOG3506	40S ribosomal protein S29
c120490_g1	1	0.926	1.06	0.682	0.707	0.777	3365	405968838	EKC33867.1	3273	0	WD repeat-containing protein 63 [Crassostrea gigas]	--	--	--	--	--	--	--	--	--	Q8IWG1	2130	0	WD repeat-containing protein 63 OS=Homo sapiens GN=WDR63 PE=2 SV=1	PF00400	WD domain, G-beta repeat	--	--	GO:0005515	protein binding	--	--	KOG0302	Ribosome Assembly protein
c120494_g1	1	0.949	0.97	1.211	1.139	0.98	1417	260835830	XP_002612910.1	500	9.01541e-58	hypothetical protein BRAFLDRAFT_115527 [Branchiostoma floridae] >gi|229298292|gb|EEN68919.1| hypothetical protein BRAFLDRAFT_115527 [Branchiostoma floridae]	426227990	XM_004008049.1	69	1.43959e-25	PREDICTED: Ovis aries ATPase, H+ transporting, lysosomal 14kDa, V1 subunit F (ATP6V1F), mRNA	K02151	ATPeV1F, ATP6S14	V-type H+-transporting ATPase subunit F	http://www.genome.jp/dbget-bin/www_bget?ko:K02151	O44091	487	1.78159e-57	V-type proton ATPase subunit F 1 OS=Drosophila pseudoobscura pseudoobscura GN=Vha14 PE=2 SV=2	PF11722//PF01990//PF01338//PF00953	CCCH zinc finger in TRM13 protein//ATP synthase (F/14-kDa) subunit//Bacillus thuringiensis toxin//Glycosyl transferase family 4	GO:0034220//GO:0006629//GO:0009405//GO:0015992//GO:0015986//GO:0006119//GO:0015991//GO:0009252	ion transmembrane transport//lipid metabolic process//pathogenesis//proton transport//ATP synthesis coupled proton transport//oxidative phosphorylation//ATP hydrolysis coupled proton transport//peptidoglycan biosynthetic process	GO:0008168//GO:0008963//GO:0046933//GO:0046961	methyltransferase activity//phospho-N-acetylmuramoyl-pentapeptide-transferase activity//proton-transporting ATP synthase activity, rotational mechanism//proton-transporting ATPase activity, rotational mechanism	GO:0045259//GO:0016021//GO:0033180//GO:0005576	proton-transporting ATP synthase complex//integral component of membrane//proton-transporting V-type ATPase, V1 domain//extracellular region	KOG3432	Vacuolar H+-ATPase V1 sector, subunit F
c120625_g1	1	1.058	0.905	0.835	0.903	0.781	2966	524883762	XP_005098507.1	1482	0	PREDICTED: heterogeneous nuclear ribonucleoprotein R-like isoform X2 [Aplysia californica]	--	--	--	--	--	K13160	SYNCRIP, HNRPQ	heterogeneous nuclear ribonucleoprotein Q	http://www.genome.jp/dbget-bin/www_bget?ko:K13160	Q7TMK9	1098	2.99955e-135	Heterogeneous nuclear ribonucleoprotein Q OS=Mus musculus GN=Syncrip PE=1 SV=2	PF00076	RNA recognition motif. (a.k.a. RRM, RBD, or RNP domain)	--	--	GO:0003676	nucleic acid binding	--	--	KOG0117	Heterogeneous nuclear ribonucleoprotein R (RRM superfamily)
c120625_g2	1	1.016	0.899	0.91	0.964	0.979	2985	524883762	XP_005098507.1	1483	0	PREDICTED: heterogeneous nuclear ribonucleoprotein R-like isoform X2 [Aplysia californica]	--	--	--	--	--	K13160	SYNCRIP, HNRPQ	heterogeneous nuclear ribonucleoprotein Q	http://www.genome.jp/dbget-bin/www_bget?ko:K13160	Q7TMK9	1114	1.67669e-137	Heterogeneous nuclear ribonucleoprotein Q OS=Mus musculus GN=Syncrip PE=1 SV=2	PF00076	RNA recognition motif. (a.k.a. RRM, RBD, or RNP domain)	--	--	GO:0003676	nucleic acid binding	--	--	KOG0117	Heterogeneous nuclear ribonucleoprotein R (RRM superfamily)
c120637_g2	1	1.114	0.939	1.232	1.425	1.104	2590	524909813	XP_005109804.1	1659	0	PREDICTED: succinyl-CoA:3-ketoacid coenzyme A transferase 1, mitochondrial-like [Aplysia californica]	182891145	BC163972.1	140	9.03544e-65	Danio rerio 3-oxoacid CoA transferase 1a, mRNA (cDNA clone MGC:191147 IMAGE:100059456), complete cds	K01027	OXCT	3-oxoacid CoA-transferase	http://www.genome.jp/dbget-bin/www_bget?ko:K01027	P55809	1593	0	Succinyl-CoA:3-ketoacid coenzyme A transferase 1, mitochondrial OS=Homo sapiens GN=OXCT1 PE=1 SV=1	PF03136//PF01144	Pup-ligase protein//Coenzyme A transferase	GO:0019941//GO:0010498//GO:0008152	modification-dependent protein catabolic process//proteasomal protein catabolic process//metabolic process	GO:0008410	CoA-transferase activity	--	--	--	--
c120664_g1	1	0.835	0.909	0.846	0.815	0.709	713	405960427	EKC26352.1	280	1.25838e-25	PDZ and LIM domain protein 5 [Crassostrea gigas]	--	--	--	--	--	--	--	--	--	A1ZA47	186	2.36746e-14	PDZ and LIM domain protein Zasp OS=Drosophila melanogaster GN=Zasp52 PE=1 SV=2	PF13180//PF00595	PDZ domain//PDZ domain (Also known as DHR or GLGF)	--	--	GO:0005515	protein binding	--	--	KOG3528	FOG: PDZ domain
c120668_g1	1	0.992	0.942	0.816	0.877	0.773	2869	676428003	XP_009045132.1	2660	0	hypothetical protein LOTGIDRAFT_136673 [Lottia gigantea] >gi|556115534|gb|ESP04186.1| hypothetical protein LOTGIDRAFT_136673 [Lottia gigantea]	524874353	XM_005093856.1	498	0	PREDICTED: Aplysia californica eukaryotic translation initiation factor 3 subunit C-like (LOC101854153), transcript variant X2, mRNA	K03252	EIF3C	translation initiation factor 3 subunit C	http://www.genome.jp/dbget-bin/www_bget?ko:K03252	Q6PFQ2	1999	0	Eukaryotic translation initiation factor 3 subunit C OS=Danio rerio GN=eif3c PE=1 SV=1	PF01399//PF05470//PF06403	PCI domain//Eukaryotic translation initiation factor 3 subunit 8 N-terminus//Lamprin	GO:0006446//GO:0006413	regulation of translational initiation//translational initiation	GO:0031369//GO:0005515//GO:0003743//GO:0005198	translation initiation factor binding//protein binding//translation initiation factor activity//structural molecule activity	GO:0005852//GO:0005840//GO:0005578	eukaryotic translation initiation factor 3 complex//ribosome//proteinaceous extracellular matrix	KOG1076	Translation initiation factor 3, subunit c (eIF-3c)
c120715_g1	1	1.135	1.121	1.558	1.391	1.501	396	524886491	XP_005099839.1	469	3.68162e-53	PREDICTED: uncharacterized protein LOC101856665 isoform X2 [Aplysia californica]	--	--	--	--	--	K10092	LGALS7	galectin-7	http://www.genome.jp/dbget-bin/www_bget?ko:K10092	P47929	169	2.34765e-14	Galectin-7 OS=Homo sapiens GN=LGALS7 PE=1 SV=2	PF00337	Galactoside-binding lectin	--	--	GO:0030246	carbohydrate binding	--	--	KOG3587	Galectin, galactose-binding lectin
c120877_g1	1	0.943	1.231	1.119	1.013	0.958	1477	524864903	XP_005089285.1	1303	1.41864e-172	PREDICTED: protein SSUH2 homolog [Aplysia californica]	--	--	--	--	--	--	--	--	--	Q9Y2M2	625	1.80356e-74	Protein SSUH2 homolog OS=Homo sapiens GN=SSUH2 PE=1 SV=1	--	--	--	--	--	--	--	--	KOG2813	Predicted molecular chaperone, contains DnaJ domain
c120960_g1	1	1.05	1	0.489	0.425	0.429	2547	405973087	EKC37819.1	197	1.62972e-15	SH3 domain-binding glutamic acid-rich protein [Crassostrea gigas]	--	--	--	--	--	--	--	--	--	--	--	--	--	PF00462	Glutaredoxin	GO:0006118//GO:0045454	electron transport//cell redox homeostasis	GO:0015035//GO:0009055	protein disulfide oxidoreductase activity//electron carrier activity	--	--	--	--
c120986_g1	1	1.019	1.031	0.949	1.033	1.164	1536	676488969	XP_009064786.1	1371	0	hypothetical protein LOTGIDRAFT_236234 [Lottia gigantea] >gi|556095934|gb|ESO84586.1| hypothetical protein LOTGIDRAFT_236234 [Lottia gigantea]	--	--	--	--	--	K05610	UCHL5, UCH37	ubiquitin carboxyl-terminal hydrolase L5	http://www.genome.jp/dbget-bin/www_bget?ko:K05610	Q9XSJ0	1198	2.52476e-160	Ubiquitin carboxyl-terminal hydrolase isozyme L5 OS=Bos taurus GN=UCHL5 PE=2 SV=1	PF01088	Ubiquitin carboxyl-terminal hydrolase, family 1	GO:0006511//GO:0016579	ubiquitin-dependent protein catabolic process//protein deubiquitination	GO:0004221	ubiquitin thiolesterase activity	GO:0005622	intracellular	KOG2778	Ubiquitin C-terminal hydrolase
c121021_g1	1	1.026	0.929	0.991	0.944	0.915	734	405976110	EKC40630.1	831	8.11714e-108	60S ribosomal protein L13a [Crassostrea gigas]	390460695	XR_087406.2	44	5.76411e-12	PREDICTED: Callithrix jacchus 60S ribosomal protein L13a-like (LOC100399033), misc_RNA	K02872	RP-L13Ae, RPL13A	large subunit ribosomal protein L13Ae	http://www.genome.jp/dbget-bin/www_bget?ko:K02872	P40429	698	7.46043e-91	60S ribosomal protein L13a OS=Homo sapiens GN=RPL13A PE=1 SV=2	PF01323//PF00572//PF01917	DSBA-like thioredoxin domain//Ribosomal protein L13//Archaebacterial flagellin	GO:0006118//GO:0006412//GO:0042254//GO:0006928	electron transport//translation//ribosome biogenesis//cellular component movement	GO:0015035//GO:0005198//GO:0003735	protein disulfide oxidoreductase activity//structural molecule activity//structural constituent of ribosome	GO:0005840	ribosome	KOG3204	60S ribosomal protein L13a
c121045_g1	1	0.86	1.066	0.726	0.767	0.783	1572	676427118	XP_009044843.1	1726	0	hypothetical protein LOTGIDRAFT_170757 [Lottia gigantea] >gi|556115860|gb|ESP04512.1| hypothetical protein LOTGIDRAFT_170757 [Lottia gigantea]	466006033	XM_004269172.1	145	9.04077e-68	PREDICTED: Orcinus orca solute carrier family 25 (mitochondrial carrier; phosphate carrier), member 25, transcript variant 5 (SLC25A25), mRNA	K14684	SLC25A23S	solute carrier family 25 (mitochondrial phosphate transporter), member 23/24/25/41	http://www.genome.jp/dbget-bin/www_bget?ko:K14684	Q5XH95	1508	0	Calcium-binding mitochondrial carrier protein SCaMC-2 OS=Xenopus tropicalis GN=slc25a25 PE=2 SV=1	PF13405//PF13499//PF10591//PF13202//PF00036	EF-hand domain//EF-hand domain pair//Secreted protein acidic and rich in cysteine Ca binding region//EF hand//EF hand	GO:0007165	signal transduction	GO:0005509	calcium ion binding	GO:0005578	proteinaceous extracellular matrix	KOG0036	Predicted mitochondrial carrier protein
c121205_g1	1	1.022	1.237	0.998	0.905	1.293	1373	676439544	XP_009048887.1	911	1.06676e-117	hypothetical protein LOTGIDRAFT_140722 [Lottia gigantea] >gi|556111787|gb|ESP00439.1| hypothetical protein LOTGIDRAFT_140722 [Lottia gigantea]	--	--	--	--	--	K00357	QDPR	dihydropteridine reductase	http://www.genome.jp/dbget-bin/www_bget?ko:K00357	Q8BVI4	799	2.40892e-102	Dihydropteridine reductase OS=Mus musculus GN=Qdpr PE=1 SV=2	PF01370//PF00106	NAD dependent epimerase/dehydratase family//short chain dehydrogenase	GO:0008152//GO:0044237	metabolic process//cellular metabolic process	GO:0003824//GO:0050662//GO:0016491	catalytic activity//coenzyme binding//oxidoreductase activity	--	--	--	--
c121234_g1	1	1.094	0.947	0.713	0.673	0.687	880	524867177	XP_005090401.1	857	5.77535e-102	PREDICTED: SCO-spondin-like [Aplysia californica]	--	--	--	--	--	K03900	VWF	von Willebrand factor	http://www.genome.jp/dbget-bin/www_bget?ko:K03900	Q2PC93	436	7.54548e-46	SCO-spondin OS=Gallus gallus GN=SSPO PE=2 SV=1	PF01412	Putative GTPase activating protein for Arf	GO:0032312	regulation of ARF GTPase activity	GO:0008270//GO:0008060	zinc ion binding//ARF GTPase activator activity	--	--	--	--
c121260_g1	1	1.177	1.377	1.27	0.999	1.23	3364	565310991	ETE64000.1	2862	0	Serine/threonine-protein phosphatase 6 regulatory ankyrin repeat subunit A, partial [Ophiophagus hannah]	551502508	XM_005802741.1	105	3.36717e-45	PREDICTED: Xiphophorus maculatus serine/threonine-protein phosphatase 6 regulatory ankyrin repeat subunit A-like (LOC102230647), mRNA	K15502	ANKRD28	serine/threonine-protein phosphatase 6 regulatory ankyrin repeat subunit A	http://www.genome.jp/dbget-bin/www_bget?ko:K15502	Q505D1	2860	0	Serine/threonine-protein phosphatase 6 regulatory ankyrin repeat subunit A OS=Mus musculus GN=Ankrd28 PE=1 SV=1	PF00023//PF13606	Ankyrin repeat//Ankyrin repeat	--	--	GO:0005515	protein binding	--	--	KOG0504	FOG: Ankyrin repeat
c121281_g1	1	1.09	0.933	1.018	1.044	1.011	2414	524873378	XP_005093436.1	2258	0	PREDICTED: T-complex protein 1 subunit delta-like isoform X3 [Aplysia californica]	524873375	XM_005093378.1	412	0	PREDICTED: Aplysia californica T-complex protein 1 subunit delta-like (LOC101845906), transcript variant X2, mRNA	K09496	CCT4	T-complex protein 1 subunit delta	http://www.genome.jp/dbget-bin/www_bget?ko:K09496	P53451	2002	0	T-complex protein 1 subunit delta OS=Takifugu rubripes GN=cct4 PE=2 SV=1	PF00118//PF03009	TCP-1/cpn60 chaperonin family//Glycerophosphoryl diester phosphodiesterase family	GO:0006071//GO:0046486//GO:0009395//GO:0044267	glycerol metabolic process//glycerolipid metabolic process//phospholipid catabolic process//cellular protein metabolic process	GO:0005524//GO:0008889	ATP binding//glycerophosphodiester phosphodiesterase activity	--	--	KOG0358	Chaperonin complex component, TCP-1 delta subunit (CCT4)
c121301_g1	1	0.906	1.143	1.459	1.029	1.114	938	--	--	--	--	--	--	--	--	--	--	--	--	--	--	--	--	--	--	PF04111//PF11365//PF01496//PF10186//PF10473//PF13851//PF07851//PF02932//PF02185//PF01576//PF06009//PF07111	Autophagy protein Apg6//Protein of unknown function (DUF3166)//V-type ATPase 116kDa subunit family//UV radiation resistance protein and autophagy-related subunit 14//Leucine-rich repeats of kinetochore protein Cenp-F/LEK1//Growth-arrest specific micro-tubule binding//TMPIT-like protein//Neurotransmitter-gated ion-channel transmembrane region//Hr1 repeat//Myosin tail//Laminin Domain II//Alpha heli…	GO:0006811//GO:0006914//GO:0015992//GO:0007165//GO:0015991//GO:0007155//GO:0010506//GO:0048870//GO:0030154//GO:0010508	ion transport//autophagy//proton transport//signal transduction//ATP hydrolysis coupled proton transport//cell adhesion//regulation of autophagy//cell motility//cell differentiation//positive regulation of autophagy	GO:0008134//GO:0042803//GO:0015078//GO:0003774//GO:0045502	transcription factor binding//protein homodimerization activity//hydrogen ion transmembrane transporter activity//motor activity//dynein binding	GO:0031514//GO:0005604//GO:0005737//GO:0005667//GO:0016021//GO:0033179//GO:0016020//GO:0030286//GO:0016459//GO:0005634//GO:0005615	motile cilium//basement membrane//cytoplasm//transcription factor complex//integral component of membrane//proton-transporting V-type ATPase, V0 domain//membrane//dynein complex//myosin complex//nucleus//extracellular space	--	--
c121349_g1	1	1.133	1.194	0.42	0.65	0.402	778	47213343	CAF92966.1	149	5.65884e-09	unnamed protein product [Tetraodon nigroviridis]	--	--	--	--	--	--	--	--	--	--	--	--	--	--	--	--	--	--	--	--	--	--	--
c121394_g2	1	0.992	1.033	0.948	1.04	1.106	1244	676435114	XP_009047452.1	861	9.72317e-109	hypothetical protein LOTGIDRAFT_238118 [Lottia gigantea] >gi|556113215|gb|ESP01867.1| hypothetical protein LOTGIDRAFT_238118 [Lottia gigantea]	410921167	XM_003974006.1	87	1.24181e-35	PREDICTED: Takifugu rubripes CUGBP Elav-like family member 5-like, transcript variant 4 (LOC101071298), mRNA	K13207	CUGBP, BRUNOL, CELF	CUG-BP- and ETR3-like factor	http://www.genome.jp/dbget-bin/www_bget?ko:K13207	Q6DGV1	538	5.86118e-61	CUGBP Elav-like family member 4 OS=Danio rerio GN=celf4 PE=2 SV=1	PF00076	RNA recognition motif. (a.k.a. RRM, RBD, or RNP domain)	--	--	GO:0003676	nucleic acid binding	--	--	KOG0146	RNA-binding protein ETR-3 (RRM superfamily)
c121434_g1	1	1.047	0.75	1.113	1.223	0.979	2522	524896519	XP_005104733.1	781	9.92211e-94	PREDICTED: 14-3-3 protein beta/alpha-like [Aplysia californica]	390190104	AB697750.1	34	7.40133e-06	Marchantia polymorpha Mp14-3-3a mRNA for 14-3-3 protein, complete cds	K16197	YWHAB_Q_Z	14-3-3 protein beta/theta/zeta	http://www.genome.jp/dbget-bin/www_bget?ko:K16197	P29310	703	4.89017e-84	14-3-3 protein zeta OS=Drosophila melanogaster GN=14-3-3zeta PE=1 SV=1	--	--	--	--	--	--	--	--	KOG0841	Multifunctional chaperone (14-3-3 family)
c121458_g1	1	0.943	0.929	1.033	1.031	1.014	2055	676496588	XP_009067264.1	2020	0	hypothetical protein LOTGIDRAFT_170380 [Lottia gigantea] >gi|556093447|gb|ESO82100.1| hypothetical protein LOTGIDRAFT_170380 [Lottia gigantea]	525028110	XM_005061419.1	357	0	PREDICTED: Ficedula albicollis citrate synthase (CS), mRNA	K01647	CS, gltA	citrate synthase	http://www.genome.jp/dbget-bin/www_bget?ko:K01647	Q7ZVY5	1886	0	Citrate synthase, mitochondrial OS=Danio rerio GN=cs PE=2 SV=1	PF00285	Citrate synthase	GO:0044262	cellular carbohydrate metabolic process	GO:0046912	transferase activity, transferring acyl groups, acyl groups converted into alkyl on transfer	--	--	KOG2617	Citrate synthase
c121712_g1	1	0.887	0.9	1.045	1.338	1.134	878	451899216	AGF80276.1	495	2.3676e-59	mitochondrial cytochrome c [Locusta migratoria]	512954464	XM_004839538.1	111	3.95163e-49	PREDICTED: Heterocephalus glaber cytochrome c, somatic-like (LOC101718508), mRNA	K08738	CYC	cytochrome c	http://www.genome.jp/dbget-bin/www_bget?ko:K08738	P00040	495	8.24869e-61	Cytochrome c OS=Schistocerca gregaria PE=1 SV=2	PF02167//PF00034//PF13442	Cytochrome C1 family//Cytochrome c//Cytochrome C oxidase, cbb3-type, subunit III	GO:0006118	electron transport	GO:0005506//GO:0009055//GO:0020037	iron ion binding//electron carrier activity//heme binding	--	--	KOG3453	Cytochrome c
c121742_g1	1	1.231	1.089	1.286	0.39	1.02	504	--	--	--	--	--	--	--	--	--	--	--	--	--	--	--	--	--	--	--	--	--	--	--	--	--	--	--	--
c121767_g1	1	1.014	1.004	0.47	0.444	0.462	850	676490419	XP_009065264.1	259	1.31951e-23	hypothetical protein LOTGIDRAFT_229628 [Lottia gigantea] >gi|556095485|gb|ESO84138.1| hypothetical protein LOTGIDRAFT_229628 [Lottia gigantea]	--	--	--	--	--	--	--	--	--	P86729	136	1.7272e-08	Ependymin-related protein 2 OS=Haliotis asinina PE=1 SV=1	PF00811	Ependymin	GO:0007160	cell-matrix adhesion	GO:0005509	calcium ion binding	GO:0005576	extracellular region	--	--
c121783_g1	1	1.222	0.663	0.701	0.568	0.577	2388	524914616	XP_005112120.1	728	1.07977e-87	PREDICTED: centrin-2-like [Aplysia californica]	529422099	XM_005230846.1	194	7.97528e-95	PREDICTED: Falco peregrinus centrin-2-like (LOC101915822), mRNA	K16465	CETN1	centrin-1	http://www.genome.jp/dbget-bin/www_bget?ko:K16465	Q9R1K9	651	6.21521e-78	Centrin-2 OS=Mus musculus GN=Cetn2 PE=2 SV=1	PF10591//PF08236//PF13202//PF08283//PF00036//PF13405//PF13499	Secreted protein acidic and rich in cysteine Ca binding region//SRI (Set2 Rpb1 interacting) domain//EF hand//Geminivirus rep protein central domain//EF hand//EF-hand domain//EF-hand domain pair	GO:0007165//GO:0006355//GO:0006308//GO:0006554//GO:0006479//GO:0034968	signal transduction//regulation of transcription, DNA-templated//DNA catabolic process//lysine catabolic process//protein methylation//histone lysine methylation	GO:0018024//GO:0016888//GO:0005509	histone-lysine N-methyltransferase activity//endodeoxyribonuclease activity, producing 5'-phosphomonoesters//calcium ion binding	GO:0005694//GO:0005578	chromosome//proteinaceous extracellular matrix	KOG0028	Ca2+-binding protein (centrin/caltractin), EF-Hand superfamily protein
c121790_g1	1	1.096	1.182	3.723	3.451	3.569	2148	405968675	EKC33724.1	585	8.76423e-62	EF-hand domain-containing protein D1 [Crassostrea gigas]	--	--	--	--	--	--	--	--	--	--	--	--	--	PF00361//PF00811	NADH-Ubiquinone/plastoquinone (complex I), various chains//Ependymin	GO:0006120//GO:0006744//GO:0015992//GO:0007160//GO:0055114//GO:0006814	mitochondrial electron transport, NADH to ubiquinone//ubiquinone biosynthetic process//proton transport//cell-matrix adhesion//oxidation-reduction process//sodium ion transport	GO:0005509//GO:0008137	calcium ion binding//NADH dehydrogenase (ubiquinone) activity	GO:0005576	extracellular region	--	--
c121818_g1	1	0.922	1.065	0.788	0.694	0.772	2289	405976261	EKC40774.1	1603	0	Glutaredoxin [Crassostrea gigas]	--	--	--	--	--	--	--	--	--	Q9UTI2	157	7.8903e-11	Glutaredoxin-2 OS=Schizosaccharomyces pombe (strain 972 / ATCC 24843) GN=grx2 PE=3 SV=1	PF00610//PF00462//PF13417//PF01323//PF13409	Domain found in Dishevelled, Egl-10, and Pleckstrin (DEP)//Glutaredoxin//Glutathione S-transferase, N-terminal domain//DSBA-like thioredoxin domain//Glutathione S-transferase, N-terminal domain	GO:0045454//GO:0006118//GO:0035556	cell redox homeostasis//electron transport//intracellular signal transduction	GO:0015035//GO:0005515//GO:0009055	protein disulfide oxidoreductase activity//protein binding//electron carrier activity	--	--	KOG1752	Glutaredoxin and related proteins
c121875_g1	1	0.997	1.014	0.999	1.165	1.074	2128	524868645	XP_005091123.1	1960	0	PREDICTED: 26S protease regulatory subunit 8-like [Aplysia californica]	542181680	XM_005496435.1	574	0	PREDICTED: Zonotrichia albicollis 26S protease regulatory subunit 8-like (LOC102072747), transcript variant X2, mRNA	K03066	PSMC5, RPT6	26S proteasome regulatory subunit T6	http://www.genome.jp/dbget-bin/www_bget?ko:K03066	O18413	1896	0	26S protease regulatory subunit 8 OS=Drosophila melanogaster GN=Rpt6 PE=1 SV=2	PF00158//PF00125//PF04111//PF02562//PF00004//PF00910//PF05496//PF02326//PF07728//PF07726//PF01078//PF00992//PF06068//PF01695//PF01057//PF07724//PF06414//PF02185	Sigma-54 interaction domain//Core histone H2A/H2B/H3/H4//Autophagy protein Apg6//PhoH-like protein//ATPase family associated with various cellular activities (AAA)//RNA helicase//Holliday junction DNA helicase ruvB N-terminus//Plant ATP synthase F0//AAA domain (dynein-related subfamily)//ATPase family associated with various cellular activities (AAA)//Magnesium chelatase, subunit ChlI//Troponin//…	GO:0007165//GO:0006310//GO:0015994//GO:0015995//GO:0015986//GO:0006281//GO:0019079//GO:0006914//GO:0006355//GO:0015992//GO:0015979	signal transduction//DNA recombination//chlorophyll metabolic process//chlorophyll biosynthetic process//ATP synthesis coupled proton transport//DNA repair//viral genome replication//autophagy//regulation of transcription, DNA-templated//proton transport//photosynthesis	GO:0015078//GO:0003724//GO:0003677//GO:0009378//GO:0016301//GO:0016851//GO:0016887//GO:0008134//GO:0003723//GO:0005524//GO:0003678	hydrogen ion transmembrane transporter activity//RNA helicase activity//DNA binding//four-way junction helicase activity//kinase activity//magnesium chelatase activity//ATPase activity//transcription factor binding//RNA binding//ATP binding//DNA helicase activity	GO:0005861//GO:0010007//GO:0005657//GO:0009379//GO:0000276//GO:0005667	troponin complex//magnesium chelatase complex//replication fork//Holliday junction helicase complex//mitochondrial proton-transporting ATP synthase complex, coupling factor F(o)//transcription factor complex	KOG0728	26S proteasome regulatory complex, ATPase RPT6
c121877_g2	1	0.963	0.766	0.831	0.856	0.728	1087	198420685	XP_002130156.1	1084	1.80398e-144	PREDICTED: 60S ribosomal protein L5 [Ciona intestinalis]	524902754	XM_005107547.1	199	5.93257e-98	PREDICTED: Aplysia californica 60S ribosomal protein L5-like (LOC101847367), mRNA	K02932	RP-L5e, RPL5	large subunit ribosomal protein L5e	http://www.genome.jp/dbget-bin/www_bget?ko:K02932	Q26481	1015	1.4052e-135	60S ribosomal protein L5 OS=Styela clava GN=RPL5 PE=3 SV=3	PF00861	Ribosomal L18p/L5e family	GO:0006412//GO:0042254	translation//ribosome biogenesis	GO:0003735//GO:0008097	structural constituent of ribosome//5S rRNA binding	GO:0005840//GO:0005622	ribosome//intracellular	KOG0875	60S ribosomal protein L5
c121919_g1	1	0.833	0.767	0.699	0.87	0.722	2168	524907670	XP_005108951.1	1214	3.83019e-147	PREDICTED: fibroin heavy chain-like [Aplysia californica]	--	--	--	--	--	--	--	--	--	Q9HCJ3	414	2.60435e-41	Ribonucleoprotein PTB-binding 2 OS=Homo sapiens GN=RAVER2 PE=1 SV=2	PF00913//PF00076	Trypanosome variant surface glycoprotein (A-type)//RNA recognition motif. (a.k.a. RRM, RBD, or RNP domain)	GO:0020012	evasion or tolerance of host immune response	GO:0003676	nucleic acid binding	--	--	KOG0145	RNA-binding protein ELAV/HU (RRM superfamily)
c122008_g1	1	0.872	1.165	1.291	1.204	1.214	4761	501296180	BAN20954.1	728	3.40943e-80	igf2 mRNA binding protein, putative [Riptortus pedestris]	--	--	--	--	--	K17391	IGF2BP1	insulin-like growth factor 2 mRNA-binding protein 1	http://www.genome.jp/dbget-bin/www_bget?ko:K17391	Q5SF07	416	1.09233e-40	Insulin-like growth factor 2 mRNA-binding protein 2 OS=Mus musculus GN=Igf2bp2 PE=1 SV=1	PF07650//PF00013//PF13184//PF00692//PF13014//PF00076	KH domain//KH domain//NusA-like KH domain//dUTPase//KH domain//RNA recognition motif. (a.k.a. RRM, RBD, or RNP domain)	GO:0046080	dUTP metabolic process	GO:0016787//GO:0003676//GO:0003723	hydrolase activity//nucleic acid binding//RNA binding	--	--	KOG2193	IGF-II mRNA-binding protein IMP, contains RRM and KH domains
c122071_g1	1	1.018	1.439	1.023	0.888	0.913	1776	676446627	XP_009051142.1	1294	6.91443e-160	hypothetical protein LOTGIDRAFT_226642 [Lottia gigantea] >gi|556109508|gb|ESO98160.1| hypothetical protein LOTGIDRAFT_226642 [Lottia gigantea]	356984377	JN413219.1	201	7.58697e-99	Reishia clavigera clone GS35 serine carboxypeptidase mRNA, partial cds	K07752	CPD	carboxypeptidase D	http://www.genome.jp/dbget-bin/www_bget?ko:K07752	P83852	946	1.28184e-120	Carboxypeptidase D (Fragment) OS=Lophonetta specularioides GN=CPD PE=1 SV=1	PF04952//PF00246	Succinylglutamate desuccinylase / Aspartoacylase family//Zinc carboxypeptidase	GO:0008152//GO:0006508	metabolic process//proteolysis	GO:0004181//GO:0008270//GO:0016788	metallocarboxypeptidase activity//zinc ion binding//hydrolase activity, acting on ester bonds	--	--	KOG2649	Zinc carboxypeptidase
c122113_g1	1	1.137	0.853	2.885	2.313	2.54	479	591386827	XP_007067833.1	178	7.48579e-14	PREDICTED: chelonianin-like [Chelonia mydas]	--	--	--	--	--	K06238	COL6A	collagen, type VI, alpha	http://www.genome.jp/dbget-bin/www_bget?ko:K06238	P00993	164	1.18694e-13	Chelonianin OS=Caretta caretta PE=1 SV=1	PF00014	Kunitz/Bovine pancreatic trypsin inhibitor domain	--	--	GO:0004867	serine-type endopeptidase inhibitor activity	--	--	KOG4295	Serine proteinase inhibitor (KU family)
c122130_g1	1	1.313	0.947	0.606	0.871	0.678	964	676471291	XP_009059130.1	551	6.67391e-64	hypothetical protein LOTGIDRAFT_123818, partial [Lottia gigantea] >gi|556101394|gb|ESO90046.1| hypothetical protein LOTGIDRAFT_123818, partial [Lottia gigantea]	--	--	--	--	--	--	--	--	--	P50478	429	4.94932e-46	Amphiphysin OS=Gallus gallus GN=AMPH PE=2 SV=1	PF07926//PF14942//PF03114//PF02255//PF02561//PF00631	TPR/MLP1/MLP2-like protein//Organelle biogenesis, Muted-like protein//BAR domain//PTS system, Lactose/Cellobiose specific IIA subunit//Flagellar protein FliS//GGL domain	GO:0006810//GO:0008643//GO:0007186//GO:0009401//GO:0007165//GO:0006606	transport//carbohydrate transport//G-protein coupled receptor signaling pathway//phosphoenolpyruvate-dependent sugar phosphotransferase system//signal transduction//protein import into nucleus	GO:0005351//GO:0004871//GO:0005515	sugar:proton symporter activity//signal transducer activity//protein binding	GO:0005737//GO:0016020//GO:0009288//GO:0031083//GO:0005643//GO:0005834//GO:0030133	cytoplasm//membrane//bacterial-type flagellum//BLOC-1 complex//nuclear pore//heterotrimeric G-protein complex//transport vesicle	KOG3771	Amphiphysin
c122149_g1	1	0.883	0.958	0.443	0.434	0.448	3389	524907120	XP_005108686.1	1039	5.535e-127	PREDICTED: uncharacterized protein LOC101862217 [Aplysia californica]	--	--	--	--	--	--	--	--	--	--	--	--	--	--	--	--	--	--	--	--	--	--	--
c122242_g1	1	1.157	1.181	2.954	3.659	3.467	1645	524910699	XP_005110224.1	840	1.13354e-100	PREDICTED: peroxidasin-like [Aplysia californica]	--	--	--	--	--	--	--	--	--	P11247	548	1.45418e-59	Myeloperoxidase OS=Mus musculus GN=Mpo PE=2 SV=2	PF03098	Animal haem peroxidase	GO:0006804//GO:0006979//GO:0055114	peroxidase reaction//response to oxidative stress//oxidation-reduction process	GO:0020037//GO:0004601	heme binding//peroxidase activity	--	--	KOG2408	Peroxidase/oxygenase
c122278_g4	1	0.64	0.887	0.795	0.722	0.784	2192	524890231	XP_005101663.1	616	1.74552e-66	PREDICTED: nuclear receptor ROR-beta-like [Aplysia californica]	--	--	--	--	--	--	--	--	--	Q14995	249	9.42956e-21	Nuclear receptor subfamily 1 group D member 2 OS=Homo sapiens GN=NR1D2 PE=1 SV=3	PF00104	Ligand-binding domain of nuclear hormone receptor	GO:0043401//GO:0006355//GO:0007165	steroid hormone mediated signaling pathway//regulation of transcription, DNA-templated//signal transduction	GO:0003707//GO:0003700	steroid hormone receptor activity//sequence-specific DNA binding transcription factor activity	GO:0005634//GO:0005667	nucleus//transcription factor complex	--	--
c122310_g1	1	0.925	1.027	0.974	0.913	0.986	891	524897568	XP_005105244.1	300	1.09433e-26	PREDICTED: triple functional domain protein-like [Aplysia californica]	--	--	--	--	--	--	--	--	--	--	--	--	--	PF02535//PF04514//PF00773//PF10156//PF06524//PF03896//PF04147	ZIP Zinc transporter//Bluetongue virus non-structural protein NS2//RNB domain//Subunit 17 of Mediator complex//NOA36 protein//Translocon-associated protein (TRAP), alpha subunit//Nop14-like family	GO:0006357//GO:0030001//GO:0055085//GO:0051252	regulation of transcription from RNA polymerase II promoter//metal ion transport//transmembrane transport//regulation of RNA metabolic process	GO:0004540//GO:0003723//GO:0046873//GO:0008270//GO:0001104	ribonuclease activity//RNA binding//metal ion transmembrane transporter activity//zinc ion binding//RNA polymerase II transcription cofactor activity	GO:0005634//GO:0032040//GO:0005783//GO:0016020//GO:0016592	nucleus//small-subunit processome//endoplasmic reticulum//membrane//mediator complex	--	--
c122342_g1	1	1.116	1.374	1.44	1.239	1.179	1632	524892630	XP_005102841.1	1558	0	PREDICTED: N-chimaerin-like [Aplysia californica]	524892629	XM_005102784.1	79	4.59223e-31	PREDICTED: Aplysia californica N-chimaerin-like (LOC101855199), mRNA	--	--	--	--	Q91V57	1153	3.07637e-151	N-chimaerin OS=Mus musculus GN=Chn1 PE=1 SV=2	PF00017//PF00620//PF00130//PF02318//PF07740	SH2 domain//RhoGAP domain//Phorbol esters/diacylglycerol binding domain (C1 domain)//FYVE-type zinc finger//Ion channel inhibitory toxin	GO:0035556//GO:0006886//GO:0009405//GO:0007165//GO:0006810	intracellular signal transduction//intracellular protein transport//pathogenesis//signal transduction//transport	GO:0005515//GO:0008200//GO:0017137	protein binding//ion channel inhibitor activity//Rab GTPase binding	GO:0005576	extracellular region	KOG1453	Chimaerin and related Rho GTPase activating proteins
c122354_g1	1	1.079	0.86	0.452	0.472	0.594	1124	260818816	XP_002604578.1	508	5.69258e-56	hypothetical protein BRAFLDRAFT_126750 [Branchiostoma floridae] >gi|229289906|gb|EEN60589.1| hypothetical protein BRAFLDRAFT_126750 [Branchiostoma floridae]	--	--	--	--	--	--	--	--	--	--	--	--	--	PF07174	Fibronectin-attachment protein (FAP)	--	--	GO:0050840	extracellular matrix binding	GO:0005576	extracellular region	--	--
c122411_g1	1	0.908	0.954	0.731	0.695	0.57	929	524900458	XP_005106649.1	246	1.09321e-22	PREDICTED: uncharacterized protein LOC101863840 [Aplysia californica]	--	--	--	--	--	--	--	--	--	--	--	--	--	PF01506	Hepatitis C virus non-structural 5a protein membrane anchor	GO:0006508//GO:0006144	proteolysis//purine nucleobase metabolic process	GO:0004197//GO:0017111//GO:0003968//GO:0004252	cysteine-type endopeptidase activity//nucleoside-triphosphatase activity//RNA-directed RNA polymerase activity//serine-type endopeptidase activity	GO:0031379	RNA-directed RNA polymerase complex	--	--
c122496_g1	1	0.907	0.912	0.768	0.539	0.823	1047	676459773	XP_009055410.1	790	8.62416e-101	hypothetical protein LOTGIDRAFT_104834, partial [Lottia gigantea] >gi|556105132|gb|ESO93784.1| hypothetical protein LOTGIDRAFT_104834, partial [Lottia gigantea]	--	--	--	--	--	--	--	--	--	--	--	--	--	--	--	--	--	--	--	--	--	--	--
c122502_g1	1	1.013	0.719	0.822	0.797	0.807	698	676471236	XP_009059112.1	415	3.78152e-48	hypothetical protein LOTGIDRAFT_77624, partial [Lottia gigantea] >gi|556101427|gb|ESO90079.1| hypothetical protein LOTGIDRAFT_77624, partial [Lottia gigantea]	--	--	--	--	--	K17278	PGRMC1_2	membrane-associated progesterone receptor component	http://www.genome.jp/dbget-bin/www_bget?ko:K17278	Q6IUR5	328	6.00297e-36	Neudesin OS=Rattus norvegicus GN=Nenf PE=2 SV=1	PF00173	Cytochrome b5-like Heme/Steroid binding domain	--	--	GO:0020037	heme binding	--	--	KOG1110	Putative steroid membrane receptor Hpr6.6/25-Dx
c122578_g1	1	1.095	0.93	0.93	1.023	1.223	2799	524877795	XP_005095595.1	222	6.68348e-16	PREDICTED: uncharacterized protein LOC101858399 [Aplysia californica]	--	--	--	--	--	--	--	--	--	--	--	--	--	PF00076	RNA recognition motif. (a.k.a. RRM, RBD, or RNP domain)	--	--	GO:0003676	nucleic acid binding	--	--	--	--
c122610_g1	1	1.185	1.107	1.05	1.017	0.905	2538	524883770	XP_005098511.1	609	2.53933e-65	PREDICTED: nucleolin-like [Aplysia californica]	--	--	--	--	--	K11294	NCL, NSR1	nucleolin	http://www.genome.jp/dbget-bin/www_bget?ko:K11294	P20397	458	1.29911e-46	Nucleolin OS=Xenopus laevis GN=ncl PE=2 SV=3	PF01782//PF01056//PF06391//PF01817//PF00076	RimM N-terminal domain//Myc amino-terminal region//CDK-activating kinase assembly factor MAT1//Chorismate mutase type II//RNA recognition motif. (a.k.a. RRM, RBD, or RNP domain)	GO:0006355//GO:0006364//GO:0046417//GO:0007049	regulation of transcription, DNA-templated//rRNA processing//chorismate metabolic process//cell cycle	GO:0003676//GO:0003700	nucleic acid binding//sequence-specific DNA binding transcription factor activity	GO:0005634//GO:0005667	nucleus//transcription factor complex	KOG0123	Polyadenylate-binding protein (RRM superfamily)
c122651_g1	1	1.027	0.508	0.488	0.353	0.343	551	--	--	--	--	--	--	--	--	--	--	--	--	--	--	--	--	--	--	PF01213//PF10591//PF02468	Adenylate cyclase associated (CAP) N terminal//Secreted protein acidic and rich in cysteine Ca binding region//Photosystem II reaction centre N protein (psbN)	GO:0007165//GO:0007010//GO:0015979	signal transduction//cytoskeleton organization//photosynthesis	GO:0003779//GO:0005509	actin binding//calcium ion binding	GO:0009523//GO:0009539//GO:0016020//GO:0005578	photosystem II//photosystem II reaction center//membrane//proteinaceous extracellular matrix	--	--
c122667_g1	1	0.845	1.031	0.505	0.487	0.585	766	557006704	XP_006004812.1	608	1.18629e-75	PREDICTED: dynein light chain 1, axonemal [Latimeria chalumnae]	--	--	--	--	--	K10411	DNAL1	dynein light chain 1, axonemal	http://www.genome.jp/dbget-bin/www_bget?ko:K10411	Q05A62	599	6.78573e-76	Dynein light chain 1, axonemal OS=Mus musculus GN=Dnal1 PE=2 SV=2	PF00560	Leucine Rich Repeat	--	--	GO:0005515	protein binding	--	--	KOG0531	Protein phosphatase 1, regulatory subunit, and related proteins
c122679_g1	1	1.041	0.851	0.855	0.753	0.761	1520	676477536	XP_009061140.1	1031	5.71444e-134	hypothetical protein LOTGIDRAFT_219490 [Lottia gigantea] >gi|556099459|gb|ESO88111.1| hypothetical protein LOTGIDRAFT_219490 [Lottia gigantea]	--	--	--	--	--	K17095	ANXA7_11	annexin A7/11	http://www.genome.jp/dbget-bin/www_bget?ko:K17095	P20073	711	2.56379e-85	Annexin A7 OS=Homo sapiens GN=ANXA7 PE=1 SV=3	PF00191	Annexin	--	--	GO:0005509//GO:0005544	calcium ion binding//calcium-dependent phospholipid binding	--	--	KOG0819	Annexin
c122732_g1	1	1.081	1.423	4.938	4.091	3.921	1533	82698283	ABB89131.1	683	1.69629e-81	serine protease CFSP2 [Azumapecten farreri]	209418845	FJ360742.1	41	5.73234e-10	Portunus trituberculatus strain LZW serine proteinase (SP) mRNA, complete cds	K09643	TMPRSS13, TMPRSS11	transmembrane protease, serine 13	http://www.genome.jp/dbget-bin/www_bget?ko:K09643	Q9BYE2	497	1.03134e-53	Transmembrane protease serine 13 OS=Homo sapiens GN=TMPRSS13 PE=2 SV=4	PF00089//PF01176//PF02395	Trypsin//Translation initiation factor 1A / IF-1//Immunoglobulin A1 protease	GO:0006413//GO:0006508//GO:0006446	translational initiation//proteolysis//regulation of translational initiation	GO:0003824//GO:0003743//GO:0004252//GO:0003723	catalytic activity//translation initiation factor activity//serine-type endopeptidase activity//RNA binding	GO:0005840	ribosome	KOG3627	Trypsin
c122732_g2	1	0.825	1.01	3.992	4.005	3.742	1095	82698283	ABB89131.1	687	4.54913e-84	serine protease CFSP2 [Azumapecten farreri]	356984082	JN413202.1	177	1.01452e-85	Reishia clavigera clone GS18 kininogen mRNA, partial cds	K09643	TMPRSS13, TMPRSS11	transmembrane protease, serine 13	http://www.genome.jp/dbget-bin/www_bget?ko:K09643	Q9BYE2	464	1.65492e-50	Transmembrane protease serine 13 OS=Homo sapiens GN=TMPRSS13 PE=2 SV=4	PF02395//PF00089	Immunoglobulin A1 protease//Trypsin	GO:0006508	proteolysis	GO:0004252//GO:0003824	serine-type endopeptidase activity//catalytic activity	--	--	KOG3627	Trypsin
c122744_g1	1	1.195	1.103	1.165	1.078	1.381	907	240848703	NP_001155744.1	216	3.03192e-18	programmed cell death protein 5 [Acyrthosiphon pisum] >gi|239790917|dbj|BAH71990.1| ACYPI008105 [Acyrthosiphon pisum]	--	--	--	--	--	K06875	PDCD5, TFAR19	programmed cell death protein 5	http://www.genome.jp/dbget-bin/www_bget?ko:K06875	Q2HJH9	185	1.12263e-15	Programmed cell death protein 5 OS=Bos taurus GN=PDCD5 PE=2 SV=3	PF01984//PF00487	Double-stranded DNA-binding domain//Fatty acid desaturase	GO:0006629	lipid metabolic process	GO:0003677	DNA binding	--	--	KOG3431	Apoptosis-related protein/predicted DNA-binding protein
c122765_g1	1	1.161	0.86	0.942	0.891	0.796	831	148233499	NP_001085947.1	284	1.42371e-28	diazepam binding inhibitor [Xenopus laevis] >gi|49256161|gb|AAH73580.1| Dbia protein [Xenopus laevis]	38048186	AY231973.1	62	6.46953e-22	Drosophila yakuba clone yak-em_CG8498 mRNA sequence	K08762	DBI, ACBP	diazepam-binding inhibitor (GABA receptor modulator, acyl-CoA-binding protein)	http://www.genome.jp/dbget-bin/www_bget?ko:K08762	Q9PRL8	264	3.67544e-27	Acyl-CoA-binding protein OS=Gallus gallus GN=DBI PE=1 SV=1	PF00887	Acyl CoA binding protein	--	--	GO:0000062	fatty-acyl-CoA binding	--	--	KOG0817	Acyl-CoA-binding protein
c122791_g1	1	1.281	0.76	1.097	1.169	1.001	812	289919158	ADD21627.1	941	2.02048e-125	ribosomal protein L10a, partial [Littorina saxatilis]	289919157	GQ122192.1	372	0	Littorina saxatilis ribosomal protein L10a mRNA, partial cds	K02865	RP-L10Ae, RPL10A	large subunit ribosomal protein L10Ae	http://www.genome.jp/dbget-bin/www_bget?ko:K02865	Q4R5P3	729	6.60771e-95	60S ribosomal protein L10a OS=Macaca fascicularis GN=RPL10A PE=2 SV=3	--	--	GO:0042254//GO:0006412	ribosome biogenesis//translation	GO:0003723//GO:0003735	RNA binding//structural constituent of ribosome	GO:0015934//GO:0005840	large ribosomal subunit//ribosome	KOG1570	60S ribosomal protein L10A
c122817_g2	1	1.236	0.928	1.107	1.399	1.324	532	676456197	XP_009054248.1	608	1.23318e-74	hypothetical protein LOTGIDRAFT_215196 [Lottia gigantea] >gi|556106396|gb|ESO95048.1| hypothetical protein LOTGIDRAFT_215196 [Lottia gigantea]	359353254	CP003153.1	40	6.86598e-10	Dechlorosoma suillum PS, complete genome	K01711	gmd, GMDS	GDPmannose 4,6-dehydratase	http://www.genome.jp/dbget-bin/www_bget?ko:K01711	Q8K3X3	574	5.43845e-71	GDP-mannose 4,6 dehydratase OS=Cricetulus griseus GN=GMDS PE=2 SV=1	PF01370//PF02719//PF00106//PF04321	NAD dependent epimerase/dehydratase family//Polysaccharide biosynthesis protein//short chain dehydrogenase//RmlD substrate binding domain	GO:0009225//GO:0019872//GO:0044237//GO:0009117//GO:0030639//GO:0045226//GO:0009058//GO:0008152	nucleotide-sugar metabolic process//streptomycin biosynthetic process//cellular metabolic process//nucleotide metabolic process//polyketide biosynthetic process//extracellular polysaccharide biosynthetic process//biosynthetic process//metabolic process	GO:0050662//GO:0016491//GO:0003824//GO:0008831	coenzyme binding//oxidoreductase activity//catalytic activity//dTDP-4-dehydrorhamnose reductase activity	--	--	--	--
c122818_g1	1	1.089	0.758	1.129	1.021	1.114	1170	395829735	XP_003788001.1	1182	2.66621e-158	PREDICTED: malate dehydrogenase, cytoplasmic-like [Otolemur garnettii]	--	--	--	--	--	K00025	MDH1	malate dehydrogenase	http://www.genome.jp/dbget-bin/www_bget?ko:K00025	P40925	1173	1.96734e-158	Malate dehydrogenase, cytoplasmic OS=Homo sapiens GN=MDH1 PE=1 SV=4	PF02866//PF00056	lactate/malate dehydrogenase, alpha/beta C-terminal domain//lactate/malate dehydrogenase, NAD binding domain	GO:0055114	oxidation-reduction process	GO:0016491//GO:0016616	oxidoreductase activity//oxidoreductase activity, acting on the CH-OH group of donors, NAD or NADP as acceptor	--	--	KOG1494	NAD-dependent malate dehydrogenase
c122906_g1	1	1.03	0.805	0.594	0.532	0.542	618	387598225	AFJ91768.1	519	4.14843e-64	histone h2a, partial [Ostrea edulis]	163637080	EU152938.1	372	0	Crassostrea gigas clone 91 H2A histone family member V mRNA, partial cds	K11251	H2A	histone H2A	http://www.genome.jp/dbget-bin/www_bget?ko:K11251	Q5BJ65	513	1.49751e-64	Histone H2A.V OS=Xenopus tropicalis GN=h2afv PE=2 SV=3	PF00808//PF00125	Histone-like transcription factor (CBF/NF-Y) and archaeal histone//Core histone H2A/H2B/H3/H4	--	--	GO:0043565//GO:0003677	sequence-specific DNA binding//DNA binding	GO:0005622	intracellular	KOG1757	Histone 2A
c122986_g1	1	0.948	1.011	0.509	0.562	0.603	1055	405960572	EKC26486.1	459	6.45049e-51	Transforming growth factor-beta-induced protein ig-h3 [Crassostrea gigas]	--	--	--	--	--	--	--	--	--	P82198	267	4.15082e-24	Transforming growth factor-beta-induced protein ig-h3 OS=Mus musculus GN=Tgfbi PE=2 SV=1	--	--	--	--	--	--	--	--	KOG1437	Fasciclin and related adhesion glycoproteins
c12298_g1	1	0.968	1.088	0.988	1.037	1.07	967	443731104	ELU16342.1	1012	2.02064e-135	hypothetical protein CAPTEDRAFT_192455 [Capitella teleta]	57524537	NM_001004002.1	232	2.37737e-116	Danio rerio RAB4B, member RAS oncogene family (rab4b), mRNA >gi|51330884|gb|BC080219.1| Danio rerio zgc:101015, mRNA (cDNA clone MGC:101015 IMAGE:7150364), complete cds	K07880	RAB4B	Ras-related protein Rab-4B	http://www.genome.jp/dbget-bin/www_bget?ko:K07880	Q68EK7	964	1.11016e-129	Ras-related protein Rab-4B OS=Danio rerio GN=rab4b PE=2 SV=1	PF08477//PF00071//PF00503//PF00009//PF00025//PF04670//PF01926//PF03029	Miro-like protein//Ras family//G-protein alpha subunit//Elongation factor Tu GTP binding domain//ADP-ribosylation factor family//Gtr1/RagA G protein conserved region//50S ribosome-binding GTPase//Conserved hypothetical ATP binding protein	GO:0007264//GO:0007186//GO:0007165	small GTPase mediated signal transduction//G-protein coupled receptor signaling pathway//signal transduction	GO:0004871//GO:0005525//GO:0000166//GO:0019001//GO:0003924//GO:0031683	signal transducer activity//GTP binding//nucleotide binding//guanyl nucleotide binding//GTPase activity//G-protein beta/gamma-subunit complex binding	GO:0005622//GO:0005634//GO:0005737	intracellular//nucleus//cytoplasm	KOG0086	GTPase Rab4, small G protein superfamily
c123013_g1	1	1.243	0.899	0.736	0.602	0.789	785	340387330	XP_003392160.1	1254	8.61679e-172	PREDICTED: dynein heavy chain 5, axonemal-like, partial [Amphimedon queenslandica]	260795934	XM_002592914.1	261	1.45077e-132	Branchiostoma floridae hypothetical protein, mRNA	--	--	--	--	Q8TE73	1221	3.1967e-151	Dynein heavy chain 5, axonemal OS=Homo sapiens GN=DNAH5 PE=1 SV=3	PF00758//PF07728//PF04139	Erythropoietin/thrombopoietin//AAA domain (dynein-related subfamily)//Rad9	GO:0001539//GO:0000077//GO:0006200//GO:0007017//GO:0007018//GO:0007165	cilium or flagellum-dependent cell motility//DNA damage checkpoint//ATP catabolic process//microtubule-based process//microtubule-based movement//signal transduction	GO:0003777//GO:0005179//GO:0005524//GO:0016887	microtubule motor activity//hormone activity//ATP binding//ATPase activity	GO:0030896//GO:0005874//GO:0005858//GO:0005576	checkpoint clamp complex//microtubule//axonemal dynein complex//extracellular region	KOG3595	Dyneins, heavy chain
c123069_g1	1	1.075	0.919	1.063	0.981	0.886	1643	524880101	XP_005096718.1	772	4.54146e-92	PREDICTED: Na(+)/H(+) exchange regulatory cofactor NHE-RF1-like [Aplysia californica]	--	--	--	--	--	K13365	SLC9A3R1, NHERF1	Na(+)/H(+) exchange regulatory cofactor NHE-RF1	http://www.genome.jp/dbget-bin/www_bget?ko:K13365	Q28619	537	5.06085e-61	Na(+)/H(+) exchange regulatory cofactor NHE-RF1 OS=Oryctolagus cuniculus GN=SLC9A3R1 PE=1 SV=3	PF00595//PF13180	PDZ domain (Also known as DHR or GLGF)//PDZ domain	--	--	GO:0005515	protein binding	--	--	KOG3528	FOG: PDZ domain
c123107_g1	1	0.706	0.747	2.544	2.465	2.214	1055	405965716	EKC31075.1	253	3.38725e-23	hypothetical protein CGI_10020276 [Crassostrea gigas]	--	--	--	--	--	--	--	--	--	--	--	--	--	PF13202//PF10591//PF00036//PF09066//PF13405//PF13499	EF hand//Secreted protein acidic and rich in cysteine Ca binding region//EF hand//Beta2-adaptin appendage, C-terminal sub-domain//EF-hand domain//EF-hand domain pair	GO:0007165//GO:0016192//GO:0006886	signal transduction//vesicle-mediated transport//intracellular protein transport	GO:0005509	calcium ion binding	GO:0005578//GO:0030131	proteinaceous extracellular matrix//clathrin adaptor complex	--	--
c123213_g1	1	1.063	0.976	0.96	0.98	0.932	1199	443719698	ELU09742.1	569	1.65471e-68	hypothetical protein CAPTEDRAFT_178290 [Capitella teleta]	--	--	--	--	--	K02431	fucU	L-fucose mutarotase	http://www.genome.jp/dbget-bin/www_bget?ko:K02431	A2VDF0	463	3.68118e-54	Fucose mutarotase OS=Homo sapiens GN=FUOM PE=1 SV=2	PF05025	RbsD / FucU transport protein family	GO:0005996	monosaccharide metabolic process	GO:0016853//GO:0048029	isomerase activity//monosaccharide binding	--	--	--	--
c123219_g1	1	0.89	0.807	1.234	1.135	1.283	859	524871535	XP_005092540.1	743	7.19898e-95	PREDICTED: vesicle-associated membrane protein 7-like [Aplysia californica]	--	--	--	--	--	K08511	ATVAMP72	vesicle-associated membrane protein 72	http://www.genome.jp/dbget-bin/www_bget?ko:K08511	Q5ZL74	341	1.01873e-36	Vesicle-associated membrane protein 7 OS=Gallus gallus GN=VAMP7 PE=2 SV=1	PF01105//PF00957//PF10717//PF00015//PF05531//PF05478	emp24/gp25L/p24 family/GOLD//Synaptobrevin//Occlusion-derived virus envelope protein ODV-E18//Methyl-accepting chemotaxis protein (MCP) signalling domain//Nucleopolyhedrovirus P10 protein//Prominin	GO:0016192//GO:0007165//GO:0006810	vesicle-mediated transport//signal transduction//transport	GO:0004871	signal transducer activity	GO:0016021//GO:0019028//GO:0016020//GO:0019031	integral component of membrane//viral capsid//membrane//viral envelope	KOG0859	Synaptobrevin/VAMP-like protein
c123224_g1	1	1.104	1.149	0.922	0.862	0.98	2100	676454661	XP_009053754.1	1290	1.62365e-164	hypothetical protein LOTGIDRAFT_144613 [Lottia gigantea] >gi|556106909|gb|ESO95561.1| hypothetical protein LOTGIDRAFT_144613 [Lottia gigantea]	--	--	--	--	--	K00910	ADRBK, GRK	beta-adrenergic-receptor kinase	http://www.genome.jp/dbget-bin/www_bget?ko:K00910	P32865	701	9.45178e-80	G protein-coupled receptor kinase 1 OS=Drosophila melanogaster GN=Gprk1 PE=2 SV=2	--	--	--	--	--	--	--	--	KOG0986	G protein-coupled receptor kinase
c123224_g2	1	1.014	0.902	0.792	0.809	0.642	2443	676454661	XP_009053754.1	3296	0	hypothetical protein LOTGIDRAFT_144613 [Lottia gigantea] >gi|556106909|gb|ESO95561.1| hypothetical protein LOTGIDRAFT_144613 [Lottia gigantea]	543298459	XM_005431100.1	456	0	PREDICTED: Geospiza fortis adrenergic, beta, receptor kinase 1 (ADRBK1), mRNA	K00910	ADRBK, GRK	beta-adrenergic-receptor kinase	http://www.genome.jp/dbget-bin/www_bget?ko:K00910	P26818	2539	0	Beta-adrenergic receptor kinase 2 OS=Bos taurus GN=ADRBK2 PE=2 SV=1	PF00615//PF07714//PF00069//PF06293	Regulator of G protein signaling domain//Protein tyrosine kinase//Protein kinase domain//Lipopolysaccharide kinase (Kdo/WaaP) family	GO:0038032//GO:0009103//GO:0006468	termination of G-protein coupled receptor signaling pathway//lipopolysaccharide biosynthetic process//protein phosphorylation	GO:0016773//GO:0004672//GO:0005524	phosphotransferase activity, alcohol group as acceptor//protein kinase activity//ATP binding	GO:0016020	membrane	KOG0986	G protein-coupled receptor kinase
c123254_g1	1	0.705	0.822	4.637	2.343	3.955	822	524888332	XP_005100738.1	456	1.71261e-51	PREDICTED: low-density lipoprotein receptor-related protein 2-like [Aplysia californica]	--	--	--	--	--	K06233	LRP2	low density lipoprotein-related protein 2	http://www.genome.jp/dbget-bin/www_bget?ko:K06233	O88307	395	9.09811e-41	Sortilin-related receptor OS=Mus musculus GN=Sorl1 PE=1 SV=3	PF02274//PF00057	Amidinotransferase//Low-density lipoprotein receptor domain class A	GO:0006807	nitrogen compound metabolic process	GO:0016813//GO:0005515	hydrolase activity, acting on carbon-nitrogen (but not peptide) bonds, in linear amidines//protein binding	GO:0005737	cytoplasm	KOG1215	Low-density lipoprotein receptors containing Ca2+-binding EGF-like domains
c123267_g1	1	1.189	0.593	0.465	0.524	0.605	1048	676468526	XP_009058237.1	480	1.44962e-54	hypothetical protein LOTGIDRAFT_163475 [Lottia gigantea] >gi|556102313|gb|ESO90965.1| hypothetical protein LOTGIDRAFT_163475 [Lottia gigantea]	--	--	--	--	--	--	--	--	--	--	--	--	--	--	--	--	--	--	--	--	--	--	--
c12327_g1	1	0.94	1.09	1.096	0.701	0.718	2474	676434013	XP_009047088.1	2338	0	hypothetical protein LOTGIDRAFT_207667 [Lottia gigantea] >gi|556113609|gb|ESP02261.1| hypothetical protein LOTGIDRAFT_207667 [Lottia gigantea]	432926810	XM_004080888.1	63	5.49331e-22	PREDICTED: Oryzias latipes cullin-2-like (LOC101155234), mRNA	K03870	CUL2	cullin 2	http://www.genome.jp/dbget-bin/www_bget?ko:K03870	Q9D4H8	2152	0	Cullin-2 OS=Mus musculus GN=Cul2 PE=1 SV=2	PF00888//PF10557//PF01821	Cullin family//Cullin protein neddylation domain//Anaphylotoxin-like domain	GO:0006511	ubiquitin-dependent protein catabolic process	GO:0031625	ubiquitin protein ligase binding	GO:0005576//GO:0031461	extracellular region//cullin-RING ubiquitin ligase complex	KOG2284	E3 ubiquitin ligase, Cullin 2 component
c123342_g1	1	1.02	0.988	1.746	1.738	1.575	1611	524872446	XP_005092985.1	1158	2.08517e-153	PREDICTED: proliferating cell nuclear antigen-like [Aplysia californica]	--	--	--	--	--	K04802	PCNA	proliferating cell nuclear antigen	http://www.genome.jp/dbget-bin/www_bget?ko:K04802	P17918	1031	8.52988e-136	Proliferating cell nuclear antigen OS=Mus musculus GN=Pcna PE=1 SV=2	PF04139//PF00705//PF02144//PF02747	Rad9//Proliferating cell nuclear antigen, N-terminal domain//Repair protein Rad1/Rec1/Rad17//Proliferating cell nuclear antigen, C-terminal domain	GO:0006281//GO:0000077//GO:0006275	DNA repair//DNA damage checkpoint//regulation of DNA replication	GO:0003677	DNA binding	GO:0030896//GO:0005634	checkpoint clamp complex//nucleus	KOG1636	DNA polymerase delta processivity factor (proliferating cell nuclear antigen)
c123344_g1	1	0.926	0.969	1.108	1.008	1.107	1678	321477681	EFX88639.1	782	1.63981e-96	hypothetical protein DAPPUDRAFT_304712 [Daphnia pulex]	--	--	--	--	--	K00411	UQCRFS1, RIP1, petA	ubiquinol-cytochrome c reductase iron-sulfur subunit	http://www.genome.jp/dbget-bin/www_bget?ko:K00411	Q69BJ9	672	1.02372e-81	Cytochrome b-c1 complex subunit Rieske, mitochondrial OS=Aotus azarae GN=UQCRFS1 PE=3 SV=1	PF09165//PF00355//PF02921	Ubiquinol-cytochrome c reductase 8 kDa, N-terminal//Rieske [2Fe-2S] domain//Ubiquinol cytochrome reductase transmembrane region	GO:0055114//GO:0006119//GO:0006118//GO:0015992	oxidation-reduction process//oxidative phosphorylation//electron transport//proton transport	GO:0051537//GO:0016679//GO:0051536//GO:0016491//GO:0008121	2 iron, 2 sulfur cluster binding//oxidoreductase activity, acting on diphenols and related substances as donors//iron-sulfur cluster binding//oxidoreductase activity//ubiquinol-cytochrome-c reductase activity	GO:0016020	membrane	KOG1671	Ubiquinol cytochrome c reductase, subunit RIP1
c123357_g1	1	1.11	0.787	0.631	0.932	0.86	1413	676457754	XP_009054754.1	1095	3.12615e-143	hypothetical protein LOTGIDRAFT_118406 [Lottia gigantea] >gi|556105818|gb|ESO94470.1| hypothetical protein LOTGIDRAFT_118406 [Lottia gigantea]	432911866	XM_004078711.1	71	1.10965e-26	PREDICTED: Oryzias latipes band 4.1-like protein 3-like (LOC101175596), mRNA	K06107	EPB41, 4.1R	erythrocyte membrane protein band 4.1	http://www.genome.jp/dbget-bin/www_bget?ko:K06107	Q9WTP0	924	3.81626e-113	Band 4.1-like protein 1 OS=Rattus norvegicus GN=Epb41l1 PE=1 SV=1	--	--	--	--	--	--	--	--	KOG3527	Erythrocyte membrane protein 4.1 and related proteins of the ERM family
c123415_g1	1	1.004	1.112	1.169	1.078	1.039	880	524887834	XP_005100500.1	470	4.10531e-55	PREDICTED: cytochrome c oxidase subunit 5B, mitochondrial-like [Aplysia californica]	--	--	--	--	--	K02265	COX5B	cytochrome c oxidase subunit 5b	http://www.genome.jp/dbget-bin/www_bget?ko:K02265	P19536	225	3.59102e-21	Cytochrome c oxidase subunit 5B, mitochondrial OS=Mus musculus GN=Cox5b PE=1 SV=1	PF01215//PF05041	Cytochrome c oxidase subunit Vb//Pecanex protein (C-terminus)	GO:0006123//GO:0015992	mitochondrial electron transport, cytochrome c to oxygen//proton transport	GO:0004129	cytochrome-c oxidase activity	GO:0016021//GO:0005740//GO:0045277	integral component of membrane//mitochondrial envelope//respiratory chain complex IV	KOG3352	Cytochrome c oxidase, subunit Vb/COX4
c123423_g1	1	0.936	0.967	0.929	0.78	0.786	930	676469183	XP_009058449.1	143	1.07909e-07	hypothetical protein LOTGIDRAFT_233585 [Lottia gigantea] >gi|556102141|gb|ESO90793.1| hypothetical protein LOTGIDRAFT_233585 [Lottia gigantea]	--	--	--	--	--	--	--	--	--	Q5XII0	122	1.71484e-06	Mammalian ependymin-related protein 1 OS=Rattus norvegicus GN=Epdr1 PE=2 SV=1	PF01370//PF00811	NAD dependent epimerase/dehydratase family//Ependymin	GO:0044237//GO:0007160	cellular metabolic process//cell-matrix adhesion	GO:0050662//GO:0005509//GO:0003824	coenzyme binding//calcium ion binding//catalytic activity	GO:0005576	extracellular region	--	--
c123437_g1	1	0.908	1.023	0.926	0.913	1.176	1842	405978690	EKC43060.1	2365	0	Propionyl-CoA carboxylase beta chain, mitochondrial [Crassostrea gigas]	56298168	CR680327.2	489	0	Tetraodon nigroviridis full-length cDNA	K01966	PCCB, pccB	propionyl-CoA carboxylase beta chain	http://www.genome.jp/dbget-bin/www_bget?ko:K01966	P05166	2243	0	Propionyl-CoA carboxylase beta chain, mitochondrial OS=Homo sapiens GN=PCCB PE=1 SV=3	PF01039	Carboxyl transferase domain	--	--	GO:0016874	ligase activity	--	--	KOG0540	3-Methylcrotonyl-CoA carboxylase, non-biotin containing subunit/Acetyl-CoA carboxylase carboxyl transferase, subunit beta
c123445_g1	1	0.694	0.968	0.795	0.781	0.827	2880	524914581	XP_005112103.1	1320	7.91478e-172	PREDICTED: alpha/beta hydrolase domain-containing protein 17B-like isoform X1 [Aplysia californica] >gi|524914583|ref|XP_005112104.1| PREDICTED: alpha/beta hydrolase domain-containing protein 17B-like isoform X2 [Aplysia californica]	542162044	XM_005489638.1	165	1.27414e-78	PREDICTED: Zonotrichia albicollis abhydrolase domain containing 17B (ABHD17B), transcript variant X2, mRNA	--	--	--	--	Q5ZJ01	1174	1.65416e-151	Alpha/beta hydrolase domain-containing protein 17B OS=Gallus gallus GN=ABHD17B PE=2 SV=1	PF02230//PF01738//PF01213//PF00326//PF03583//PF03547	Phospholipase/Carboxylesterase//Dienelactone hydrolase family//Adenylate cyclase associated (CAP) N terminal//Prolyl oligopeptidase family//Secretory lipase//Membrane transport protein	GO:0007010//GO:0046486//GO:0016042//GO:0006508//GO:0055085	cytoskeleton organization//glycerolipid metabolic process//lipid catabolic process//proteolysis//transmembrane transport	GO:0008236//GO:0003779//GO:0004806//GO:0016787	serine-type peptidase activity//actin binding//triglyceride lipase activity//hydrolase activity	GO:0016021	integral component of membrane	KOG1552	Predicted alpha/beta hydrolase
c123517_g1	1	1.033	1.097	0.782	0.682	0.831	866	773571	CAA60122.1	1207	3.19854e-159	neurofilament protein NF70 [Helix aspersa]	524885016	XM_005099063.1	305	5.57903e-157	PREDICTED: Aplysia californica microtubule-associated protein futsch-like (LOC101864226), transcript variant X3, mRNA	--	--	--	--	Q01240	915	1.56862e-118	60 kDa neurofilament protein OS=Doryteuthis pealeii PE=2 SV=1	PF02403//PF06009//PF05837//PF01576//PF07716//PF00170//PF13851//PF10473//PF05557//PF00038//PF00015//PF04977	Seryl-tRNA synthetase N-terminal domain//Laminin Domain II//Centromere protein H (CENP-H)//Myosin tail//Basic region leucine zipper//bZIP transcription factor//Growth-arrest specific micro-tubule binding//Leucine-rich repeats of kinetochore protein Cenp-F/LEK1//Mitotic checkpoint protein//Intermediate filament protein//Methyl-accepting chemotaxis protein (MCP) signalling domain//Septum formation …	GO:0007049//GO:0006355//GO:0051382//GO:0007094//GO:0048870//GO:0006544//GO:0006434//GO:0006563//GO:0007165//GO:0006566//GO:0007155	cell cycle//regulation of transcription, DNA-templated//kinetochore assembly//mitotic spindle assembly checkpoint//cell motility//glycine metabolic process//seryl-tRNA aminoacylation//L-serine metabolic process//signal transduction//threonine metabolic process//cell adhesion	GO:0042803//GO:0005198//GO:0004871//GO:0008134//GO:0043565//GO:0005524//GO:0045502//GO:0003700//GO:0000166//GO:0004828//GO:0003774	protein homodimerization activity//structural molecule activity//signal transducer activity//transcription factor binding//sequence-specific DNA binding//ATP binding//dynein binding//sequence-specific DNA binding transcription factor activity//nucleotide binding//serine-tRNA ligase activity//motor activity	GO:0005737//GO:0005667//GO:0016020//GO:0031514//GO:0005604//GO:0030286//GO:0016459//GO:0000776//GO:0005882	cytoplasm//transcription factor complex//membrane//motile cilium//basement membrane//dynein complex//myosin complex//kinetochore//intermediate filament	KOG0977	Nuclear envelope protein lamin, intermediate filament superfamily
c123543_g1	1	1.444	1.637	1.525	1.664	1.925	736	524908342	XP_005109272.1	597	1.41358e-71	PREDICTED: C2 domain-containing protein 2-like [Aplysia californica]	--	--	--	--	--	--	--	--	--	Q9Y426	164	1.04618e-11	C2 domain-containing protein 2 OS=Homo sapiens GN=C2CD2 PE=1 SV=2	PF00168	C2 domain	--	--	GO:0005515	protein binding	--	--	--	--
c123561_g1	1	0.994	0.979	0.971	1.064	0.947	1222	524885581	XP_005099396.1	734	3.30012e-92	PREDICTED: ATP synthase subunit O, mitochondrial-like [Aplysia californica]	--	--	--	--	--	K02137	ATPeF0O, ATP5O, ATP5	F-type H+-transporting ATPase subunit O	http://www.genome.jp/dbget-bin/www_bget?ko:K02137	Q24439	530	3.1045e-63	ATP synthase subunit O, mitochondrial OS=Drosophila melanogaster GN=Oscp PE=2 SV=2	PF00213	ATP synthase delta (OSCP) subunit	GO:0015986	ATP synthesis coupled proton transport	GO:0046933	proton-transporting ATP synthase activity, rotational mechanism	GO:0045259	proton-transporting ATP synthase complex	KOG1662	Mitochondrial F1F0-ATP synthase, subunit OSCP/ATP5
c123632_g1	1	1.097	1.027	0.849	1.069	0.923	1726	260798180	XP_002594078.1	1216	3.61825e-160	hypothetical protein BRAFLDRAFT_57395 [Branchiostoma floridae] >gi|229279311|gb|EEN50089.1| hypothetical protein BRAFLDRAFT_57395 [Branchiostoma floridae]	254265931	FP103042.2	34	5.03743e-06	Methylobacterium extorquens DM4 str. DM4 chromosome, complete genome	K13239	PECI	peroxisomal 3,2-trans-enoyl-CoA isomerase	http://www.genome.jp/dbget-bin/www_bget?ko:K13239	Q5XIC0	955	6.3404e-122	Enoyl-CoA delta isomerase 2, mitochondrial OS=Rattus norvegicus GN=Eci2 PE=1 SV=1	PF00378//PF00887	Enoyl-CoA hydratase/isomerase family//Acyl CoA binding protein	GO:0008152	metabolic process	GO:0003824//GO:0000062	catalytic activity//fatty-acyl-CoA binding	--	--	KOG0016	Enoyl-CoA hydratase/isomerase
c1236_g1	1	0.937	1.09	0.956	1.002	0.955	611	188572395	ACD65104.1	605	1.03622e-76	putative 40S ribosomal protein RPS16 [Novocrania anomala]	390343335	XM_774944.3	105	5.85099e-46	PREDICTED: Strongylocentrotus purpuratus 40S ribosomal protein S16-like, transcript variant 1 (LOC577040), mRNA	K02960	RP-S16e, RPS16	small subunit ribosomal protein S16e	http://www.genome.jp/dbget-bin/www_bget?ko:K02960	Q98TR7	588	1.40297e-75	40S ribosomal protein S16 OS=Heteropneustes fossilis GN=rps16 PE=2 SV=1	PF00380	Ribosomal protein S9/S16	GO:0006412//GO:0042254	translation//ribosome biogenesis	GO:0003735	structural constituent of ribosome	GO:0005840	ribosome	KOG1753	40S ribosomal protein S16
c123707_g1	1	1.619	1.288	1.202	0.984	0.953	1321	524871662	XP_005092602.1	857	7.53302e-109	PREDICTED: protein N-terminal asparagine amidohydrolase-like [Aplysia californica]	--	--	--	--	--	K14662	NTAN1	protein N-terminal asparagine amidohydrolase	http://www.genome.jp/dbget-bin/www_bget?ko:K14662	Q96AB6	657	2.12486e-80	Protein N-terminal asparagine amidohydrolase OS=Homo sapiens GN=NTAN1 PE=1 SV=3	PF14736	Protein N-terminal asparagine amidohydrolase	GO:0006528	asparagine metabolic process	GO:0008418	protein-N-terminal asparagine amidohydrolase activity	--	--	--	--
c123768_g1	1	1.086	1.032	0.881	0.777	0.982	1042	524906263	XP_005108462.1	361	3.68738e-34	PREDICTED: uncharacterized protein LOC101850281 [Aplysia californica]	524906262	XM_005108405.1	111	4.712e-49	PREDICTED: Aplysia californica uncharacterized LOC101850281 (LOC101850281), mRNA	--	--	--	--	Q8SQ27	310	2.19314e-29	RNA-binding protein 12 OS=Macaca mulatta GN=RBM12 PE=2 SV=1	--	--	--	--	--	--	--	--	KOG4307	RNA binding protein RBM12/SWAN
c123773_g1	1	1.015	0.94	1.087	1.084	1.065	3141	405971611	EKC36437.1	2601	0	V-type proton ATPase subunit B [Crassostrea gigas]	195500541	XM_002097380.1	663	0	Drosophila yakuba GE24501 (Dyak\GE24501), mRNA	K02147	ATPeV1B, ATP6B	V-type H+-transporting ATPase subunit B	http://www.genome.jp/dbget-bin/www_bget?ko:K02147	P31401	2445	0	V-type proton ATPase subunit B OS=Manduca sexta GN=VHA55 PE=2 SV=1	PF02874//PF00006//PF00306	ATP synthase alpha/beta family, beta-barrel domain//ATP synthase alpha/beta family, nucleotide-binding domain//ATP synthase alpha/beta chain, C terminal domain	GO:0015992//GO:0046034//GO:0015991	proton transport//ATP metabolic process//ATP hydrolysis coupled proton transport	GO:0016820//GO:0005524	hydrolase activity, acting on acid anhydrides, catalyzing transmembrane movement of substances//ATP binding	GO:0033178	proton-transporting two-sector ATPase complex, catalytic domain	KOG1351	Vacuolar H+-ATPase V1 sector, subunit B
c123798_g1	1	1.134	1.121	0.825	0.708	0.839	928	676429940	XP_009045764.1	503	1.82473e-59	hypothetical protein LOTGIDRAFT_137242 [Lottia gigantea] >gi|556114882|gb|ESP03534.1| hypothetical protein LOTGIDRAFT_137242 [Lottia gigantea]	--	--	--	--	--	--	--	--	--	A8Y5T1	320	5.52113e-34	Uncharacterized protein C1orf194 homolog OS=Danio rerio GN=si:ch211-163l21.7 PE=4 SV=1	--	--	--	--	--	--	--	--	--	--
c123959_g1	1	1.423	0.969	0.636	0.816	1.513	1931	524888625	XP_005100881.1	1811	0	PREDICTED: 1-phosphatidylinositol 4,5-bisphosphate phosphodiesterase beta-1-like [Aplysia californica]	--	--	--	--	--	K05858	PLCB	phosphatidylinositol phospholipase C, beta	http://www.genome.jp/dbget-bin/www_bget?ko:K05858	P25455	1176	1.24212e-143	1-phosphatidylinositol 4,5-bisphosphate phosphodiesterase classes I and II OS=Drosophila melanogaster GN=Plc21C PE=2 SV=3	PF08703//PF06631//PF00168//PF00387	PLC-beta C terminal//Protein of unknown function (DUF1154)//C2 domain//Phosphatidylinositol-specific phospholipase C, Y domain	GO:0046339//GO:0006629//GO:0016042//GO:0007165//GO:0035556//GO:0009395	diacylglycerol metabolic process//lipid metabolic process//lipid catabolic process//signal transduction//intracellular signal transduction//phospholipid catabolic process	GO:0005509//GO:0005515//GO:0004435	calcium ion binding//protein binding//phosphatidylinositol phospholipase C activity	--	--	KOG1265	Phospholipase C
c124008_g1	1	0.984	1.003	0.498	0.516	0.689	987	--	--	--	--	--	--	--	--	--	--	--	--	--	--	--	--	--	--	PF07926//PF04728//PF06810//PF00038//PF05531//PF01920//PF05046//PF05791//PF05478//PF02403//PF06009//PF10392//PF00804//PF04513//PF04108	TPR/MLP1/MLP2-like protein//Lipoprotein leucine-zipper//Phage minor structural protein GP20//Intermediate filament protein//Nucleopolyhedrovirus P10 protein//Prefoldin subunit//Mitochondrial large subunit ribosomal protein (Img2)//Bacillus haemolytic enterotoxin (HBL)//Prominin//Seryl-tRNA synthetase N-terminal domain//Laminin Domain II//Golgi transport complex subunit 5//Syntaxin//Baculovirus po…	GO:0006434//GO:0006412//GO:0006606//GO:0006563//GO:0006891//GO:0006566//GO:0007155//GO:0006544//GO:0042254//GO:0009405//GO:0006914//GO:0006457	seryl-tRNA aminoacylation//translation//protein import into nucleus//L-serine metabolic process//intra-Golgi vesicle-mediated transport//threonine metabolic process//cell adhesion//glycine metabolic process//ribosome biogenesis//pathogenesis//autophagy//protein folding	GO:0000166//GO:0004828//GO:0003735//GO:0051082//GO:0005524//GO:0005198	nucleotide binding//serine-tRNA ligase activity//structural constituent of ribosome//unfolded protein binding//ATP binding//structural molecule activity	GO:0005622//GO:0017119//GO:0005882//GO:0016272//GO:0019867//GO:0005643//GO:0019031//GO:0005604//GO:0005840//GO:0005737//GO:0016021//GO:0019028//GO:0016020	intracellular//Golgi transport complex//intermediate filament//prefoldin complex//outer membrane//nuclear pore//viral envelope//basement membrane//ribosome//cytoplasm//integral component of membrane//viral capsid//membrane	--	--
c124030_g1	1	0.882	1.546	0.571	0.87	0.773	2911	524868707	XP_005091153.1	801	1.1118e-88	PREDICTED: uncharacterized protein LOC101862702 [Aplysia californica]	--	--	--	--	--	--	--	--	--	--	--	--	--	PF00789//PF00627	UBX domain//UBA/TS-N domain	--	--	GO:0005515	protein binding	--	--	KOG1947	Leucine rich repeat proteins, some proteins contain F-box
c124085_g1	1	1.289	1.16	1.199	0.924	1.055	772	524878439	XP_005095906.1	615	1.78003e-76	PREDICTED: uncharacterized protein LOC101853306 [Aplysia californica]	--	--	--	--	--	--	--	--	--	Q9BUH6	150	1.40757e-10	Uncharacterized protein C9orf142 OS=Homo sapiens GN=C9orf142 PE=1 SV=2	--	--	--	--	--	--	--	--	--	--
c124091_g1	1	0.992	1.113	1.402	1.688	1.634	1747	405978323	EKC42724.1	286	3.25291e-24	GTPase IMAP family member 7 [Crassostrea gigas]	--	--	--	--	--	--	--	--	--	Q8NHV1	226	5.13615e-19	GTPase IMAP family member 7 OS=Homo sapiens GN=GIMAP7 PE=1 SV=1	PF04670//PF04548//PF08702//PF00005//PF01926//PF12501//PF01580//PF05049//PF01544	Gtr1/RagA G protein conserved region//AIG1 family//Fibrinogen alpha/beta chain family//ABC transporter//50S ribosome-binding GTPase//Phosphate ATP-binding cassette transporter//FtsK/SpoIIIE family//Interferon-inducible GTPase (IIGP)//CorA-like Mg2+ transporter protein	GO:0007049//GO:0051301//GO:0030001//GO:0030168//GO:0051258//GO:0006817//GO:0007059//GO:0055085//GO:0007165	cell cycle//cell division//metal ion transport//platelet activation//protein polymerization//phosphate ion transport//chromosome segregation//transmembrane transport//signal transduction	GO:0016817//GO:0030674//GO:0005524//GO:0016887//GO:0003677//GO:0005102//GO:0046873//GO:0005525//GO:0000166	hydrolase activity, acting on acid anhydrides//protein binding, bridging//ATP binding//ATPase activity//DNA binding//receptor binding//metal ion transmembrane transporter activity//GTP binding//nucleotide binding	GO:0016020//GO:0016021//GO:0005737//GO:0005577//GO:0005634	membrane//integral component of membrane//cytoplasm//fibrinogen complex//nucleus	--	--
c124108_g1	1	1.819	1.986	1.286	1.011	2.088	2959	524883568	XP_005098411.1	2596	0	PREDICTED: nuclear pore complex protein Nup107-like [Aplysia californica]	--	--	--	--	--	K14301	NUP107	nuclear pore complex protein Nup107	http://www.genome.jp/dbget-bin/www_bget?ko:K14301	Q8BH74	1974	0	Nuclear pore complex protein Nup107 OS=Mus musculus GN=Nup107 PE=2 SV=1	PF04121	Nuclear pore protein 84 / 107	GO:0006810	transport	--	--	GO:0005643	nuclear pore	KOG1964	Nuclear pore complex, rNup107 component (sc Nup84)
c124196_g1	1	0.932	1.041	1.176	1.105	1.111	1326	524911302	XP_005110516.1	1333	1.80161e-179	PREDICTED: eukaryotic translation initiation factor 3 subunit M-like [Aplysia californica]	--	--	--	--	--	K15030	EIF3M	translation initiation factor 3 subunit M	http://www.genome.jp/dbget-bin/www_bget?ko:K15030	Q7T3B0	984	1.85331e-128	Eukaryotic translation initiation factor 3 subunit M OS=Danio rerio GN=eif3m PE=2 SV=2	PF01399	PCI domain	--	--	GO:0005515	protein binding	--	--	KOG2753	Uncharacterized conserved protein, contains PCI domain
c124262_g1	1	0.702	1.021	0.759	0.607	0.762	1251	325296753	NP_001191612.1	848	4.00407e-109	SNAP-25 [Aplysia californica] >gi|88659836|gb|ABD47745.1| SNAP-25 [Aplysia californica]	325296752	NM_001204683.1	205	3.16755e-101	Aplysia californica SNAP-25 (LOC100533400), mRNA >gi|88659835|gb|DQ382281.1| Aplysia californica SNAP-25 mRNA, complete cds	K18211	SNAP25	synaptosomal-associated protein 25	http://www.genome.jp/dbget-bin/www_bget?ko:K18211	P36975	671	4.06971e-84	Synaptosomal-associated protein 25 OS=Drosophila melanogaster GN=Snap25 PE=2 SV=1	PF02321//PF07730//PF05739	Outer membrane efflux protein//Histidine kinase//SNARE domain	GO:0016310//GO:0006810//GO:0000160	phosphorylation//transport//phosphorelay signal transduction system	GO:0005215//GO:0005515//GO:0046983//GO:0000155	transporter activity//protein binding//protein dimerization activity//phosphorelay sensor kinase activity	GO:0009365//GO:0043005//GO:0016021	protein histidine kinase complex//neuron projection//integral component of membrane	KOG3065	SNAP-25 (synaptosome-associated protein) component of SNARE complex
c124297_g1	1	0.974	0.896	0.782	0.792	0.782	620	166952367	ABZ04266.1	576	3.28665e-72	ribosomal protein rps15 [Lineus viridis]	350535135	NM_001245484.1	200	9.19879e-99	Taeniopygia guttata ribosomal protein S15-like (LOC100190080), mRNA >gi|76155081|gb|DQ213655.1| Taeniopygia guttata clone 0061P0007H04 putative ribosomal protein S15 mRNA, complete cds	K02958	RP-S15e, RPS15	small subunit ribosomal protein S15e	http://www.genome.jp/dbget-bin/www_bget?ko:K02958	Q945U1	496	1.20725e-61	40S ribosomal protein S15 OS=Elaeis oleifera GN=RPS15 PE=2 SV=1	PF00203	Ribosomal protein S19	GO:0042254//GO:0006412	ribosome biogenesis//translation	GO:0003723//GO:0003735	RNA binding//structural constituent of ribosome	GO:0015935//GO:0005840	small ribosomal subunit//ribosome	KOG0898	40S ribosomal protein S15
c124353_g1	1	1.045	0.944	0.964	0.966	1.15	563	524871732	XP_005092637.1	317	6.89395e-31	PREDICTED: collagen alpha-1(XI) chain-like [Aplysia californica]	--	--	--	--	--	--	--	--	--	P20909	211	8.30725e-18	Collagen alpha-1(XI) chain OS=Rattus norvegicus GN=Col11a1 PE=1 SV=2	PF05887//PF01690	Procyclic acidic repetitive protein (PARP)//Potato leaf roll virus readthrough protein	--	--	--	--	GO:0016020//GO:0019028	membrane//viral capsid	--	--
c124363_g1	1	0.989	0.979	0.914	0.991	0.967	602	350626507	AEQ33586.1	751	2.12227e-94	selenium binding protein 1 [Triaenodon obesus]	514478576	XM_003478894.2	84	2.718e-34	PREDICTED: Cavia porcellus selenium binding protein 1 (Selenbp1), mRNA	K17285	SELENBP1	selenium-binding protein 1	http://www.genome.jp/dbget-bin/www_bget?ko:K17285	Q6DCH7	736	1.22235e-93	Selenium-binding protein 1-B OS=Xenopus laevis GN=selenbp1-b PE=2 SV=1	PF05694	56kDa selenium binding protein (SBP56)	--	--	GO:0008430	selenium binding	--	--	KOG0918	Selenium-binding protein
c124405_g1	1	0.804	1.056	1.069	0.887	1.208	1890	524908175	XP_005109193.1	1252	1.4161e-162	PREDICTED: ectonucleotide pyrophosphatase/phosphodiesterase family member 5-like isoform X1 [Aplysia californica] >gi|524908177|ref|XP_005109194.1| PREDICTED: ectonucleotide pyrophosphatase/phosphodiesterase family member 5-like isoform X2 [Aplysia californica]	--	--	--	--	--	K18398	ENPP5	ectonucleotide pyrophosphatase/phosphodiesterase family member 5	http://www.genome.jp/dbget-bin/www_bget?ko:K18398	Q9UJA9	880	6.79507e-109	Ectonucleotide pyrophosphatase/phosphodiesterase family member 5 OS=Homo sapiens GN=ENPP5 PE=1 SV=1	PF01676//PF01119//PF00884//PF01663	Metalloenzyme superfamily//DNA mismatch repair protein, C-terminal domain//Sulfatase//Type I phosphodiesterase / nucleotide pyrophosphatase	GO:0008152//GO:0006298	metabolic process//mismatch repair	GO:0005524//GO:0003824//GO:0046872//GO:0008484//GO:0030983	ATP binding//catalytic activity//metal ion binding//sulfuric ester hydrolase activity//mismatched DNA binding	--	--	KOG2645	Type I phosphodiesterase/nucleotide pyrophosphatase
c124427_g1	1	0.979	1.117	1.14	1.048	1.064	2718	524887319	XP_005100247.1	1396	0	PREDICTED: dnaJ homolog subfamily B member 11-like [Aplysia californica]	--	--	--	--	--	K09517	DNAJB11	DnaJ homolog subfamily B member 11	http://www.genome.jp/dbget-bin/www_bget?ko:K09517	Q5RAJ6	1158	9.12044e-149	DnaJ homolog subfamily B member 11 OS=Pongo abelii GN=DNAJB11 PE=2 SV=1	--	--	--	--	--	--	--	--	KOG0713	Molecular chaperone (DnaJ superfamily)
c124436_g1	1	1.073	1.115	1.061	1.075	1.053	2151	524885821	XP_005099514.1	1166	6.65707e-152	PREDICTED: proteasome subunit alpha type-1-like isoform X2 [Aplysia californica]	156371280	XM_001628643.1	128	3.50928e-58	Nematostella vectensis predicted protein (NEMVEDRAFT_v1g10968) partial mRNA	K02725	PSMA1	20S proteasome subunit alpha 6	http://www.genome.jp/dbget-bin/www_bget?ko:K02725	Q9R1P4	1053	9.49919e-137	Proteasome subunit alpha type-1 OS=Mus musculus GN=Psma1 PE=1 SV=1	PF10584//PF00227	Proteasome subunit A N-terminal signature//Proteasome subunit	GO:0006511//GO:0051603	ubiquitin-dependent protein catabolic process//proteolysis involved in cellular protein catabolic process	GO:0004298//GO:0004175	threonine-type endopeptidase activity//endopeptidase activity	GO:0019773//GO:0005839	proteasome core complex, alpha-subunit complex//proteasome core complex	KOG0863	20S proteasome, regulatory subunit alpha type PSMA1/PRE5
c124455_g1	1	1.091	1.179	1.1	0.959	1.177	1315	524893132	XP_005103086.1	1369	0	PREDICTED: tumor suppressor candidate 3-like [Aplysia californica]	390337839	XM_776527.3	157	1.60707e-74	PREDICTED: Strongylocentrotus purpuratus magnesium transporter protein 1-like (LOC576190), mRNA	K12669	OST3, OST6	oligosaccharyltransferase complex subunit gamma	http://www.genome.jp/dbget-bin/www_bget?ko:K12669	Q8BTV1	1089	9.31697e-145	Tumor suppressor candidate 3 OS=Mus musculus GN=Tusc3 PE=2 SV=1	PF04893//PF04116//PF00085	Yip1 domain//Fatty acid hydroxylase superfamily//Thioredoxin	GO:0055114//GO:0006633//GO:0045454	oxidation-reduction process//fatty acid biosynthetic process//cell redox homeostasis	GO:0016491//GO:0005506	oxidoreductase activity//iron ion binding	GO:0016020	membrane	KOG2603	Oligosaccharyltransferase, gamma subunit
c124461_g1	1	1.011	0.806	0.714	0.824	0.911	1809	524883090	XP_005098179.1	1102	3.33182e-144	PREDICTED: transcriptional activator protein Pur-beta-like isoform X6 [Aplysia californica]	524883089	XM_005098122.1	286	4.3349e-146	PREDICTED: Aplysia californica transcriptional activator protein Pur-beta-like (LOC101863981), transcript variant X6, mRNA	--	--	--	--	Q6PHK6	615	1.3655e-72	Transcriptional activator protein Pur-beta OS=Danio rerio GN=purb PE=2 SV=3	PF05363	Herpesvirus US12 family	GO:0019049	evasion or tolerance of host defenses by virus	--	--	--	--	--	--
c124532_g1	1	1.111	0.845	1.123	1.199	1.07	1433	524902931	XP_005107685.1	1105	3.0617e-145	PREDICTED: cathepsin B-like [Aplysia californica]	356984174	JN413208.1	315	2.58576e-162	Reishia clavigera clone GS24 cathepsin B mRNA, partial cds	K01363	CTSB	cathepsin B	http://www.genome.jp/dbget-bin/www_bget?ko:K01363	P07688	892	1.03028e-114	Cathepsin B OS=Bos taurus GN=CTSB PE=1 SV=5	PF08127//PF03051//PF00112	Peptidase family C1 propeptide//Peptidase C1-like family//Papain family cysteine protease	GO:0006508//GO:0050790	proteolysis//regulation of catalytic activity	GO:0004197//GO:0008234	cysteine-type endopeptidase activity//cysteine-type peptidase activity	--	--	KOG1543	Cysteine proteinase Cathepsin L
c124551_g1	1	1.205	0.879	0.78	0.796	0.726	541	--	--	--	--	--	--	--	--	--	--	--	--	--	--	--	--	--	--	PF15050	SCIMP protein	--	--	--	--	GO:0001772//GO:0016021//GO:0097197	immunological synapse//integral component of membrane//tetraspanin-enriched microdomain	--	--
c124563_g1	1	1.356	1.293	5.73	3.691	6.169	899	524888332	XP_005100738.1	281	5.7547e-26	PREDICTED: low-density lipoprotein receptor-related protein 2-like [Aplysia californica]	--	--	--	--	--	K06233	LRP2	low density lipoprotein-related protein 2	http://www.genome.jp/dbget-bin/www_bget?ko:K06233	O75096	249	9.19063e-22	Low-density lipoprotein receptor-related protein 4 OS=Homo sapiens GN=LRP4 PE=1 SV=4	PF00057	Low-density lipoprotein receptor domain class A	--	--	GO:0005515	protein binding	--	--	KOG1215	Low-density lipoprotein receptors containing Ca2+-binding EGF-like domains
c124690_g1	1	1.201	1.515	0.818	0.672	0.713	383	471218988	XP_004024028.1	430	7.13455e-52	hypothetical protein IMG5_201690 [Ichthyophthirius multifiliis] >gi|340500249|gb|EGR27144.1| hypothetical protein IMG5_201690 [Ichthyophthirius multifiliis]	116640893	CT836636.1	202	4.25383e-100	Oryza sativa (indica cultivar-group) cDNA clone:OSIGCRA215C12, full insert sequence	K11252	H2B	histone H2B	http://www.genome.jp/dbget-bin/www_bget?ko:K11252	P08994	427	6.65335e-53	Histone H2B.2 OS=Tetrahymena thermophila (strain SB210) GN=HTB2 PE=1 SV=2	PF00808//PF00125	Histone-like transcription factor (CBF/NF-Y) and archaeal histone//Core histone H2A/H2B/H3/H4	GO:0006334	nucleosome assembly	GO:0003677//GO:0043565//GO:0046982	DNA binding//sequence-specific DNA binding//protein heterodimerization activity	GO:0000786//GO:0005634//GO:0005622	nucleosome//nucleus//intracellular	KOG1744	Histone H2B
c124699_g1	1	1.184	0.951	0.978	0.886	0.948	1833	524913818	XP_005111733.1	668	4.05862e-78	PREDICTED: heterogeneous nuclear ribonucleoprotein 87F-like isoform X3 [Aplysia californica]	--	--	--	--	--	K13158	HNRNPA2B1	heterogeneous nuclear ribonucleoprotein A2/B1	http://www.genome.jp/dbget-bin/www_bget?ko:K13158	P51990	564	2.08353e-64	Heterogeneous nuclear ribonucleoprotein A2 homolog 2 OS=Xenopus laevis PE=2 SV=1	PF01213//PF00076	Adenylate cyclase associated (CAP) N terminal//RNA recognition motif. (a.k.a. RRM, RBD, or RNP domain)	GO:0007010	cytoskeleton organization	GO:0003779//GO:0003676	actin binding//nucleic acid binding	--	--	KOG0118	FOG: RRM domain
c124751_g1	1	1.058	1.39	2.127	1.917	1.791	1524	676452431	XP_009053029.1	582	2.28335e-67	hypothetical protein LOTGIDRAFT_239347, partial [Lottia gigantea] >gi|556107640|gb|ESO96292.1| hypothetical protein LOTGIDRAFT_239347, partial [Lottia gigantea]	--	--	--	--	--	K01672	E4.2.1.1	carbonic anhydrase	http://www.genome.jp/dbget-bin/www_bget?ko:K01672	Q9MZ30	415	4.41084e-44	Carbonic anhydrase 12 OS=Oryctolagus cuniculus GN=CA12 PE=2 SV=2	PF01687	Riboflavin kinase	GO:0009231	riboflavin biosynthetic process	GO:0008531	riboflavin kinase activity	--	--	KOG0382	Carbonic anhydrase
c12476_g1	1	0.786	0.907	0.913	0.733	0.796	756	524881583	XP_005097442.1	959	3.49931e-123	PREDICTED: FERM domain-containing protein 5-like isoform X3 [Aplysia californica]	--	--	--	--	--	--	--	--	--	Q6P5H6	646	6.77748e-79	FERM domain-containing protein 5 OS=Mus musculus GN=Frmd5 PE=2 SV=1	PF08069	Ribosomal S13/S15 N-terminal domain	GO:0042254//GO:0006412	ribosome biogenesis//translation	GO:0003735	structural constituent of ribosome	GO:0005840	ribosome	KOG3527	Erythrocyte membrane protein 4.1 and related proteins of the ERM family
c124840_g1	1	0.841	0.93	0.955	0.871	0.876	1776	657595936	XP_008302652.1	690	1.72518e-83	PREDICTED: signal peptidase complex subunit 2 [Stegastes partitus]	--	--	--	--	--	K12947	SPCS2, SPC2	signal peptidase complex subunit 2	http://www.genome.jp/dbget-bin/www_bget?ko:K12947	Q5BJI9	676	6.59305e-83	Probable signal peptidase complex subunit 2 OS=Danio rerio GN=spcs2 PE=2 SV=1	PF01569//PF06703	PAP2 superfamily//Microsomal signal peptidase 25 kDa subunit (SPC25)	GO:0006465	signal peptide processing	GO:0008233//GO:0003824	peptidase activity//catalytic activity	GO:0005787//GO:0016021//GO:0016020	signal peptidase complex//integral component of membrane//membrane	KOG4072	Signal peptidase complex, subunit SPC25
c124888_g1	1	1.011	1.008	0.95	0.94	1.183	1022	405966262	EKC31569.1	802	1.7242e-92	Deleted in malignant brain tumors 1 protein [Crassostrea gigas]	--	--	--	--	--	K13912	DMBT1	deleted in malignant brain tumors 1 protein	http://www.genome.jp/dbget-bin/www_bget?ko:K13912	Q9UGM3	615	4.02415e-69	Deleted in malignant brain tumors 1 protein OS=Homo sapiens GN=DMBT1 PE=1 SV=2	PF09272//PF00530	Hepsin, SRCR//Scavenger receptor cysteine-rich domain	GO:0007165	signal transduction	GO:0070008//GO:0005044//GO:0004252	serine-type exopeptidase activity//scavenger receptor activity//serine-type endopeptidase activity	GO:0016020	membrane	--	--
c124895_g1	1	1.2	1.09	1.144	1.302	1.202	1687	676481536	XP_009062408.1	1510	0	hypothetical protein LOTGIDRAFT_127955 [Lottia gigantea] >gi|556098363|gb|ESO87015.1| hypothetical protein LOTGIDRAFT_127955 [Lottia gigantea]	--	--	--	--	--	--	--	--	--	Q5R9H4	1331	7.53187e-176	APOBEC1 complementation factor OS=Pongo abelii GN=A1CF PE=2 SV=1	PF00076//PF00879//PF00428	RNA recognition motif. (a.k.a. RRM, RBD, or RNP domain)//Defensin propeptide//60s Acidic ribosomal protein	GO:0042254//GO:0006414//GO:0006952	ribosome biogenesis//translational elongation//defense response	GO:0003676//GO:0003735	nucleic acid binding//structural constituent of ribosome	GO:0005622//GO:0005840	intracellular//ribosome	KOG0117	Heterogeneous nuclear ribonucleoprotein R (RRM superfamily)
c124950_g1	1	1.036	0.952	1.027	1.022	0.915	1572	325297146	NP_001191582.1	1482	0	cAMP-dependent protein kinase regulatory subunit [Aplysia californica] >gi|400119|sp|P31319.2|KAPR_APLCA RecName: Full=cAMP-dependent protein kinase regulatory subunit; AltName: Full=N4 subunit of protein kinase A [Aplysia californica] >gi|5588|emb|CAA44246.1| type N4 regulatory subunit of protein kinase A [Aplysia californica]	543366701	XM_005526652.1	257	4.96305e-130	PREDICTED: Pseudopodoces humilis protein kinase, cAMP-dependent, regulatory, type I, alpha (PRKAR1A), transcript variant X2, mRNA	K04739	PRKAR	cAMP-dependent protein kinase regulator	http://www.genome.jp/dbget-bin/www_bget?ko:K04739	P31319	1482	0	cAMP-dependent protein kinase regulatory subunit OS=Aplysia californica PE=2 SV=2	--	--	GO:0007165//GO:0001932//GO:0045859	signal transduction//regulation of protein phosphorylation//regulation of protein kinase activity	GO:0008603//GO:0030552	cAMP-dependent protein kinase regulator activity//cAMP binding	GO:0005952	cAMP-dependent protein kinase complex	KOG1113	cAMP-dependent protein kinase types I and II, regulatory subunit
c124978_g1	1	1.063	0.95	1.877	2.135	1.831	2267	524867820	XP_005090717.1	1233	2.01859e-152	PREDICTED: neurogenic locus notch homolog protein 1-like isoform X5 [Aplysia californica]	--	--	--	--	--	--	--	--	--	P28798	807	1.71674e-95	Granulins OS=Mus musculus GN=Grn PE=1 SV=2	--	--	--	--	--	--	--	--	KOG4296	Epithelin/granulin
c124981_g1	1	0.933	1.314	2.065	2.283	2.078	872	405952361	EKC20182.1	572	1.08733e-69	Viral dihydrofolate reductase [Crassostrea gigas]	--	--	--	--	--	K00287	folA	dihydrofolate reductase	http://www.genome.jp/dbget-bin/www_bget?ko:K00287	P00378	450	3.82783e-53	Dihydrofolate reductase OS=Gallus gallus GN=DHFR PE=1 SV=1	PF00186	Dihydrofolate reductase	GO:0006761//GO:0055114//GO:0046656//GO:0009165//GO:0006545	dihydrofolate biosynthetic process//oxidation-reduction process//folic acid biosynthetic process//nucleotide biosynthetic process//glycine biosynthetic process	GO:0004146	dihydrofolate reductase activity	--	--	KOG1324	Dihydrofolate reductase
c124994_g1	1	0.977	0.99	0.874	0.867	0.884	2048	405977264	EKC41723.1	568	4.79743e-65	Chromobox-like protein 5 [Crassostrea gigas]	--	--	--	--	--	K11585	CBX1, HP1B, SWI6	chromobox protein 1	http://www.genome.jp/dbget-bin/www_bget?ko:K11585	P83917	440	9.27614e-49	Chromobox protein homolog 1 OS=Mus musculus GN=Cbx1 PE=1 SV=1	PF01393	Chromo shadow domain	--	--	--	--	GO:0005634	nucleus	KOG1911	Heterochromatin-associated protein HP1 and related CHROMO domain proteins
c124996_g1	1	1.01	0.866	0.936	0.857	1.05	3240	524864669	XP_005089169.1	2299	0	PREDICTED: transmembrane 9 superfamily member 4-like isoform X2 [Aplysia californica]	241739706	XM_002405099.1	360	0	Ixodes scapularis endosomal membrane protein EMP70, putative, mRNA	K17086	TM9SF2_4	transmembrane 9 superfamily member 2/4	http://www.genome.jp/dbget-bin/www_bget?ko:K17086	Q92544	1998	0	Transmembrane 9 superfamily member 4 OS=Homo sapiens GN=TM9SF4 PE=1 SV=2	PF00895//PF02990	ATP synthase protein 8//Endomembrane protein 70	GO:0015992//GO:0015986	proton transport//ATP synthesis coupled proton transport	GO:0015078	hydrogen ion transmembrane transporter activity	GO:0016021//GO:0000276	integral component of membrane//mitochondrial proton-transporting ATP synthase complex, coupling factor F(o)	KOG1278	Endosomal membrane proteins, EMP70
c125079_g1	1	1.041	0.991	1.639	1.838	1.72	2604	156144968	ABU53030.1	523	7.43367e-58	calponin [Haliotis diversicolor]	--	--	--	--	--	--	--	--	--	Q5E9F5	293	6.58121e-28	Transgelin-2 OS=Bos taurus GN=TAGLN2 PE=2 SV=3	PF00307	Calponin homology (CH) domain	--	--	GO:0005515	protein binding	--	--	KOG2046	Calponin
c125091_g1	1	0.856	0.635	0.735	0.709	0.798	1603	585657468	XP_006815842.1	943	1.92419e-121	PREDICTED: parkin coregulated gene protein homolog [Saccoglossus kowalevskii]	529422147	XM_005230869.1	155	2.54626e-73	PREDICTED: Falco peregrinus PARK2 co-regulated (PACRG), transcript variant X1, mRNA >gi|541982050|ref|XM_005443100.1| PREDICTED: Falco cherrug PARK2 co-regulated (PACRG), transcript variant X1, mRNA	--	--	--	--	Q9DAK2	889	7.53974e-115	Parkin coregulated gene protein homolog OS=Mus musculus GN=Pacrg PE=1 SV=1	--	--	--	--	--	--	--	--	KOG3961	Uncharacterized conserved protein
c125162_g1	1	0.956	0.94	0.671	0.689	0.703	1322	676495991	XP_009067066.1	1005	1.78546e-131	hypothetical protein LOTGIDRAFT_223434 [Lottia gigantea] >gi|556093615|gb|ESO82268.1| hypothetical protein LOTGIDRAFT_223434 [Lottia gigantea]	--	--	--	--	--	K03783	punA	purine-nucleoside phosphorylase	http://www.genome.jp/dbget-bin/www_bget?ko:K03783	P55859	793	5.76702e-101	Purine nucleoside phosphorylase OS=Bos taurus GN=PNP PE=1 SV=3	PF01048	Phosphorylase superfamily	GO:0009116	nucleoside metabolic process	GO:0003824	catalytic activity	--	--	KOG3984	Purine nucleoside phosphorylase
c125243_g1	1	1.03	1.38	0.923	0.831	0.82	1118	317120038	ADV02385.1	877	7.21335e-113	17 beta-hydroxysteroid dehydrogenase type 11 [Haliotis diversicolor supertexta]	--	--	--	--	--	K15734	SDR16C5	all-trans-retinol dehydrogenase (NAD+)	http://www.genome.jp/dbget-bin/www_bget?ko:K15734	Q5M875	587	5.88931e-71	17-beta-hydroxysteroid dehydrogenase 13 OS=Rattus norvegicus GN=Hsd17b13 PE=2 SV=1	PF02826//PF00056//PF00106//PF01370//PF02719//PF12242//PF03435	D-isomer specific 2-hydroxyacid dehydrogenase, NAD binding domain//lactate/malate dehydrogenase, NAD binding domain//short chain dehydrogenase//NAD dependent epimerase/dehydratase family//Polysaccharide biosynthesis protein//NAD(P)H binding domain of trans-2-enoyl-CoA reductase//Saccharopine dehydrogenase	GO:0044237//GO:0055114//GO:0009058//GO:0008152	cellular metabolic process//oxidation-reduction process//biosynthetic process//metabolic process	GO:0016491//GO:0050662//GO:0016616//GO:0048037//GO:0003824	oxidoreductase activity//coenzyme binding//oxidoreductase activity, acting on the CH-OH group of donors, NAD or NADP as acceptor//cofactor binding//catalytic activity	--	--	KOG1201	Hydroxysteroid 17-beta dehydrogenase 11
c125254_g1	1	1.213	1.313	1.129	1.366	1.471	1079	676483007	XP_009062884.1	453	7.21952e-52	hypothetical protein LOTGIDRAFT_150831 [Lottia gigantea] >gi|556097689|gb|ESO86341.1| hypothetical protein LOTGIDRAFT_150831 [Lottia gigantea]	--	--	--	--	--	K01112	E3.1.3.-	--	http://www.genome.jp/dbget-bin/www_bget?ko:K01112	Q9NRX4	296	9.1594e-31	14 kDa phosphohistidine phosphatase OS=Homo sapiens GN=PHPT1 PE=1 SV=1	--	--	--	--	--	--	--	--	--	--
c125265_g1	1	0.907	0.989	0.973	1.154	0.956	1795	676427659	XP_009045019.1	1508	0	hypothetical protein LOTGIDRAFT_170914 [Lottia gigantea] >gi|556115670|gb|ESP04322.1| hypothetical protein LOTGIDRAFT_170914 [Lottia gigantea]	432888604	XM_004075026.1	285	1.54681e-145	PREDICTED: Oryzias latipes serine/threonine-protein phosphatase 6 catalytic subunit-like, transcript variant 1 (LOC101168723), mRNA	K15498	PPP6C	serine/threonine-protein phosphatase 6 catalytic subunit	http://www.genome.jp/dbget-bin/www_bget?ko:K15498	Q64620	1456	0	Serine/threonine-protein phosphatase 6 catalytic subunit OS=Rattus norvegicus GN=Ppp6c PE=2 SV=2	PF00149//PF05767	Calcineurin-like phosphoesterase//Poxvirus virion envelope protein A14	--	--	GO:0016787	hydrolase activity	GO:0019031	viral envelope	KOG0373	Serine/threonine specific protein phosphatase involved in cell cycle control, PP2A-related
c125310_g1	1	0.887	1.005	0.875	0.737	0.902	1630	676422540	XP_009043966.1	910	7.0263e-115	hypothetical protein LOTGIDRAFT_181264 [Lottia gigantea] >gi|556116769|gb|ESP05421.1| hypothetical protein LOTGIDRAFT_181264 [Lottia gigantea]	--	--	--	--	--	--	--	--	--	Q8IUS5	758	2.0609e-93	Epoxide hydrolase 4 OS=Homo sapiens GN=EPHX4 PE=2 SV=2	PF07859//PF01738	alpha/beta hydrolase fold//Dienelactone hydrolase family	GO:0008152	metabolic process	GO:0016787	hydrolase activity	--	--	KOG4178	Soluble epoxide hydrolase
c125363_g1	1	0.937	0.957	0.897	0.942	0.996	966	443714899	ELU07097.1	890	3.91472e-116	hypothetical protein CAPTEDRAFT_168475 [Capitella teleta]	524915989	XM_005112722.1	90	2.05587e-37	PREDICTED: Aplysia californica COP9 signalosome complex subunit 7a-like (LOC101847167), mRNA	K12180	COPS7, CSN7	COP9 signalosome complex subunit 7	http://www.genome.jp/dbget-bin/www_bget?ko:K12180	Q8BV13	727	4.61156e-93	COP9 signalosome complex subunit 7b OS=Mus musculus GN=Cops7b PE=1 SV=1	PF01399	PCI domain	--	--	GO:0005515	protein binding	--	--	KOG3250	COP9 signalosome, subunit CSN7
c125389_g1	1	0.851	1.052	0.709	0.924	0.799	1321	--	--	--	--	--	--	--	--	--	--	--	--	--	--	--	--	--	--	PF07716//PF01310//PF04977//PF06005//PF06426	Basic region leucine zipper//Adenovirus hexon associated protein, protein VIII//Septum formation initiator//Protein of unknown function (DUF904)//Serine acetyltransferase, N-terminal	GO:0000917//GO:0006535//GO:0006534//GO:0006355//GO:0007049//GO:0043093//GO:0042967	barrier septum assembly//cysteine biosynthetic process from serine//cysteine metabolic process//regulation of transcription, DNA-templated//cell cycle//cytokinesis by binary fission//acyl-carrier-protein biosynthetic process	GO:0043565//GO:0009001//GO:0003700//GO:0031423	sequence-specific DNA binding//serine O-acetyltransferase activity//sequence-specific DNA binding transcription factor activity//hexon binding	GO:0005737//GO:0005667	cytoplasm//transcription factor complex	--	--
c125392_g1	1	0.803	1.167	0.595	0.638	0.537	1571	676455220	XP_009053934.1	1047	1.92364e-135	hypothetical protein LOTGIDRAFT_116872 [Lottia gigantea] >gi|556106774|gb|ESO95426.1| hypothetical protein LOTGIDRAFT_116872 [Lottia gigantea]	112419852	BT026669.1	36	3.53744e-07	Gasterosteus aculeatus clone CEC37-H02 mRNA sequence	K14156	CHK	choline/ethanolamine kinase	http://www.genome.jp/dbget-bin/www_bget?ko:K14156	Q9Y259	742	8.53493e-91	Choline/ethanolamine kinase OS=Homo sapiens GN=CHKB PE=1 SV=3	--	--	--	--	--	--	--	--	KOG2686	Choline kinase
c125393_g1	1	1.073	0.818	0.713	0.724	0.864	1605	47551163	NP_999761.1	515	1.25133e-54	radial spokehead [Strongylocentrotus purpuratus] >gi|2905895|gb|AAC38955.1| radial spokehead [Strongylocentrotus purpuratus]	--	--	--	--	--	--	--	--	--	Q8CDR2	422	3.72093e-43	Radial spoke head protein 6 homolog A OS=Mus musculus GN=Rsph6a PE=2 SV=1	PF15234//PF02167	Linker for activation of T-cells//Cytochrome C1 family	GO:0006118//GO:0007165	electron transport//signal transduction	GO:0009055//GO:0005506//GO:0020037	electron carrier activity//iron ion binding//heme binding	GO:0016020	membrane	--	--
c125647_g1	1	1.245	1.109	1.207	1.17	1.309	1115	602639810	XP_007426723.1	962	6.10024e-127	PREDICTED: GTP-binding nuclear protein Ran [Python bivittatus] >gi|637345192|ref|XP_008117245.1| PREDICTED: GTP-binding nuclear protein Ran [Anolis carolinensis]	225716947	BT079896.1	240	9.83707e-121	Esox lucius clone eluc-evq-526-310 GTP-binding nuclear protein Ran putative mRNA, complete cds	K07936	RAN	GTP-binding nuclear protein Ran	http://www.genome.jp/dbget-bin/www_bget?ko:K07936	P42558	951	5.94258e-127	GTP-binding nuclear protein Ran OS=Gallus gallus GN=RAN PE=2 SV=1	PF08477//PF00025//PF00071//PF00503//PF00910//PF00009//PF03029//PF01926//PF04670	Miro-like protein//ADP-ribosylation factor family//Ras family//G-protein alpha subunit//RNA helicase//Elongation factor Tu GTP binding domain//Conserved hypothetical ATP binding protein//50S ribosome-binding GTPase//Gtr1/RagA G protein conserved region	GO:0007165//GO:0007186//GO:0007264	signal transduction//G-protein coupled receptor signaling pathway//small GTPase mediated signal transduction	GO:0000166//GO:0005525//GO:0004871//GO:0003724//GO:0003723//GO:0031683//GO:0003924//GO:0019001	nucleotide binding//GTP binding//signal transducer activity//RNA helicase activity//RNA binding//G-protein beta/gamma-subunit complex binding//GTPase activity//guanyl nucleotide binding	GO:0005634//GO:0005622//GO:0005737	nucleus//intracellular//cytoplasm	KOG0096	GTPase Ran/TC4/GSP1 (nuclear protein transport pathway), small G protein superfamily
c125677_g1	1	1.247	1.229	1.195	1.271	1.533	1048	405963930	EKC29461.1	570	6.27615e-69	hypothetical protein CGI_10025468 [Crassostrea gigas]	--	--	--	--	--	--	--	--	--	--	--	--	--	--	--	--	--	--	--	--	--	--	--
c125691_g1	1	1.073	0.908	0.78	0.791	1.094	1813	524911700	XP_005110710.1	699	1.64638e-84	PREDICTED: charged multivesicular body protein 4c-like [Aplysia californica]	548374837	XM_005733037.1	116	1.38177e-51	PREDICTED: Pundamilia nyererei charged multivesicular body protein 4c-like (LOC102198794), mRNA	K12194	CHMP4, SNF7, VPS32	charged multivesicular body protein 4	http://www.genome.jp/dbget-bin/www_bget?ko:K12194	Q9D8B3	530	2.90536e-61	Charged multivesicular body protein 4b OS=Mus musculus GN=Chmp4b PE=1 SV=2	PF03357//PF10186	Snf7//UV radiation resistance protein and autophagy-related subunit 14	GO:0010508//GO:0015031	positive regulation of autophagy//protein transport	--	--	--	--	KOG1656	Protein involved in glucose derepression and pre-vacuolar endosome protein sorting
c125734_g1	1	1.015	0.985	0.815	0.867	0.957	3527	232136	P30683.3	1745	0	RecName: Full=Guanine nucleotide-binding protein G(o) subunit alpha [Lymnaea stagnalis] >gi|9633|emb|CAA78806.1| GTP-binding protein alpha-o subunit [Lymnaea stagnalis]	432943285	XM_004083093.1	271	1.85838e-137	PREDICTED: Oryzias latipes guanine nucleotide-binding protein G(i) subunit alpha-1-like (LOC101157265), mRNA	K04534	GNAO, G-ALPHA-O	guanine nucleotide-binding protein G(o) subunit alpha	http://www.genome.jp/dbget-bin/www_bget?ko:K04534	P30683	1745	0	Guanine nucleotide-binding protein G(o) subunit alpha OS=Lymnaea stagnalis PE=2 SV=3	PF01926//PF08477//PF04670//PF00025//PF00503//PF08099//PF00071	50S ribosome-binding GTPase//Miro-like protein//Gtr1/RagA G protein conserved region//ADP-ribosylation factor family//G-protein alpha subunit//Scorpion calcine family//Ras family	GO:0006810//GO:0007264//GO:0007186//GO:0009405//GO:0007165	transport//small GTPase mediated signal transduction//G-protein coupled receptor signaling pathway//pathogenesis//signal transduction	GO:0003924//GO:0031683//GO:0046872//GO:0019855//GO:0004871//GO:0019001//GO:0005525	GTPase activity//G-protein beta/gamma-subunit complex binding//metal ion binding//calcium channel inhibitor activity//signal transducer activity//guanyl nucleotide binding//GTP binding	GO:0005737//GO:0005634//GO:0005622//GO:0005576	cytoplasm//nucleus//intracellular//extracellular region	KOG0082	G-protein alpha subunit (small G protein superfamily)
c125753_g1	1	0.902	0.869	0.723	0.571	0.549	1311	676486625	XP_009064035.1	344	4.68123e-35	hypothetical protein LOTGIDRAFT_207166 [Lottia gigantea] >gi|556096685|gb|ESO85337.1| hypothetical protein LOTGIDRAFT_207166 [Lottia gigantea]	--	--	--	--	--	K11275	H1_5	histone H1/5	http://www.genome.jp/dbget-bin/www_bget?ko:K11275	P15870	213	2.45758e-18	Histone H1-delta OS=Strongylocentrotus purpuratus PE=3 SV=1	PF00538//PF00892	linker histone H1 and H5 family//EamA-like transporter family	GO:0006334	nucleosome assembly	GO:0003677	DNA binding	GO:0000786//GO:0005634//GO:0016020	nucleosome//nucleus//membrane	KOG4012	Histone H1
c125840_g1	1	0.77	0.686	0.868	0.803	1.003	541	524871930	XP_005092735.1	752	2.31124e-88	PREDICTED: fibrillin-2-like [Aplysia californica]	--	--	--	--	--	--	--	--	--	P35556	412	2.38661e-44	Fibrillin-2 OS=Homo sapiens GN=FBN2 PE=1 SV=3	PF07645//PF00008	Calcium-binding EGF domain//EGF-like domain	--	--	GO:0005509//GO:0005515	calcium ion binding//protein binding	--	--	KOG1217	Fibrillins and related proteins containing Ca2+-binding EGF-like domains
c125928_g1	1	1.076	1.27	1.83	2.149	1.913	1068	676423185	XP_009044071.1	667	7.42047e-83	hypothetical protein LOTGIDRAFT_102899 [Lottia gigantea] >gi|556116874|gb|ESP05526.1| hypothetical protein LOTGIDRAFT_102899 [Lottia gigantea]	--	--	--	--	--	--	--	--	--	Q9EPQ7	345	9.48736e-37	StAR-related lipid transfer protein 5 OS=Mus musculus GN=Stard5 PE=2 SV=2	PF01852	START domain	--	--	GO:0008289	lipid binding	--	--	--	--
c125929_g1	1	1.183	1.131	1.027	1.01	0.993	2025	676453270	XP_009053301.1	1856	0	hypothetical protein LOTGIDRAFT_214738 [Lottia gigantea] >gi|556107536|gb|ESO96188.1| hypothetical protein LOTGIDRAFT_214738 [Lottia gigantea]	158295694	XM_001688794.1	248	6.47047e-125	Anopheles gambiae str. PEST AGAP006340-PC (AgaP_AGAP006340) mRNA, complete cds	K04413	MINK	misshapen/NIK-related kinase	http://www.genome.jp/dbget-bin/www_bget?ko:K04413	Q23356	1425	0	Serine/threonine-protein kinase mig-15 OS=Caenorhabditis elegans GN=mig-15 PE=2 SV=3	PF01056//PF00780	Myc amino-terminal region//CNH domain	GO:0006355	regulation of transcription, DNA-templated	GO:0005083//GO:0003700	small GTPase regulator activity//sequence-specific DNA binding transcription factor activity	GO:0005667	transcription factor complex	--	--
c126070_g1	1	1.051	1.078	0.87	0.923	1.057	793	524879077	XP_005096218.1	355	7.89969e-37	PREDICTED: OCIA domain-containing protein 1-like [Aplysia californica]	--	--	--	--	--	--	--	--	--	Q9W1X9	249	1.52054e-23	OCIA domain-containing protein 1 OS=Drosophila melanogaster GN=asrij PE=2 SV=1	--	--	--	--	--	--	--	--	--	--
c126107_g1	1	0.951	0.948	1.108	1.101	0.954	2131	330976894	AEC48730.1	735	1.097e-89	ubiquitin-conjugating enzyme E2 b [Eriocheir sinensis]	530588402	XM_005287860.1	156	9.46196e-74	PREDICTED: Chrysemys picta bellii ubiquitin-conjugating enzyme E2D 3 (UBE2D3), transcript variant X1, mRNA	K06689	UBE2D_E, UBC4, UBC5	ubiquitin-conjugating enzyme E2 D/E	http://www.genome.jp/dbget-bin/www_bget?ko:K06689	P25867	730	1.8057e-90	Ubiquitin-conjugating enzyme E2-17 kDa OS=Drosophila melanogaster GN=eff PE=2 SV=1	PF02055//PF05743//PF05773//PF00179	O-Glycosyl hydrolase family 30//UEV domain//RWD domain//Ubiquitin-conjugating enzyme	GO:0015031//GO:0005975//GO:0006807//GO:0006665//GO:0006687//GO:0006464	protein transport//carbohydrate metabolic process//nitrogen compound metabolic process//sphingolipid metabolic process//glycosphingolipid metabolic process//cellular protein modification process	GO:0004348//GO:0005524//GO:0005515//GO:0016881	glucosylceramidase activity//ATP binding//protein binding//acid-amino acid ligase activity	--	--	KOG0417	Ubiquitin-protein ligase
c126126_g1	1	0.682	0.956	0.752	0.777	0.733	4428	325296735	NP_001191603.1	2022	0	importin beta 1 [Aplysia californica] >gi|67782245|gb|AAY81965.1| importin beta 1 [Aplysia californica]	532051248	XM_005368326.1	162	9.1535e-77	PREDICTED: Microtus ochrogaster karyopherin (importin) beta 1 (Kpnb1), transcript variant X2, mRNA	K14293	KPNB1	importin subunit beta-1	http://www.genome.jp/dbget-bin/www_bget?ko:K14293	Q14974	1723	0	Importin subunit beta-1 OS=Homo sapiens GN=KPNB1 PE=1 SV=2	PF08064//PF00895//PF02985//PF00514	UME (NUC010) domain//ATP synthase protein 8//HEAT repeat//Armadillo/beta-catenin-like repeat	GO:0015031//GO:0016310//GO:0006886//GO:0015992//GO:0009069//GO:0015986	protein transport//phosphorylation//intracellular protein transport//proton transport//serine family amino acid metabolic process//ATP synthesis coupled proton transport	GO:0015078//GO:0008565//GO:0004674//GO:0005515	hydrogen ion transmembrane transporter activity//protein transporter activity//protein serine/threonine kinase activity//protein binding	GO:0000276//GO:0005643	mitochondrial proton-transporting ATP synthase complex, coupling factor F(o)//nuclear pore	KOG1241	Karyopherin (importin) beta 1
c126208_g1	1	0.912	0.95	0.961	0.854	0.871	1876	524864140	XP_005088908.1	1050	1.17444e-134	PREDICTED: metaxin-1-like [Aplysia californica]	--	--	--	--	--	K17776	MTX	metaxin	http://www.genome.jp/dbget-bin/www_bget?ko:K17776	Q27HK4	623	2.66181e-73	Metaxin-1 OS=Sus scrofa GN=MTX1 PE=2 SV=1	PF10568//PF01852//PF11801	Outer mitochondrial membrane transport complex protein//START domain//Tom37 C-terminal domain	GO:0006626	protein targeting to mitochondrion	GO:0008289	lipid binding	GO:0005741	mitochondrial outer membrane	KOG3028	Translocase of outer mitochondrial membrane complex, subunit TOM37/Metaxin 1
c126220_g1	1	0.814	0.779	0.604	0.428	0.376	1471	--	--	--	--	--	--	--	--	--	--	--	--	--	--	--	--	--	--	--	--	--	--	--	--	--	--	--	--
c126236_g1	1	0.806	1.158	0.823	0.845	1.155	1385	405973730	EKC38424.1	797	2.91001e-99	hypothetical protein CGI_10008799 [Crassostrea gigas]	--	--	--	--	--	--	--	--	--	--	--	--	--	--	--	--	--	--	--	--	--	--	--
c126250_g1	1	1.084	1.101	0.962	0.999	0.826	1896	524881344	XP_005097324.1	1091	1.68883e-141	PREDICTED: enoyl-CoA hydratase, mitochondrial-like [Aplysia californica]	524881343	XM_005097267.1	134	1.42592e-61	PREDICTED: Aplysia californica enoyl-CoA hydratase, mitochondrial-like (LOC101846811), mRNA	K07511	ECHS1	enoyl-CoA hydratase	http://www.genome.jp/dbget-bin/www_bget?ko:K07511	Q8BH95	968	1.06164e-124	Enoyl-CoA hydratase, mitochondrial OS=Mus musculus GN=Echs1 PE=1 SV=1	PF01708//PF01343//PF00378	Geminivirus putative movement protein//Peptidase family S49//Enoyl-CoA hydratase/isomerase family	GO:0008152//GO:0006508//GO:0046740	metabolic process//proteolysis//transport of virus in host, cell to cell	GO:0003824//GO:0008233	catalytic activity//peptidase activity	GO:0016021	integral component of membrane	KOG1680	Enoyl-CoA hydratase
c126451_g1	1	1.221	0.958	1.112	0.984	0.961	349	34484255	AAQ72762.1	512	5.36296e-61	sodium/potassium ATPase alpha subunit [Lottia austrodigitalis]	507981326	XM_004694154.1	140	1.12239e-65	PREDICTED: Condylura cristata ATPase, Na+/K+ transporting, alpha 3 polypeptide (ATP1A3), transcript variant X3, mRNA	K01539	ATP1A	sodium/potassium-transporting ATPase subunit alpha	http://www.genome.jp/dbget-bin/www_bget?ko:K01539	P28774	428	5.82131e-48	Sodium/potassium-transporting ATPase subunit alpha-B OS=Artemia franciscana PE=2 SV=1	--	--	GO:0008152//GO:0006812	metabolic process//cation transport	GO:0015662//GO:0005524	ATPase activity, coupled to transmembrane movement of ions, phosphorylative mechanism//ATP binding	GO:0016021	integral component of membrane	KOG0203	Na+/K+ ATPase, alpha subunit
c126477_g1	1	1.085	0.65	0.715	0.651	0.472	3205	524887166	XP_005100172.1	359	2.1321e-35	PREDICTED: serine/arginine-rich splicing factor 2-like isoform X1 [Aplysia californica]	--	--	--	--	--	K12891	SFRS2	splicing factor, arginine/serine-rich 2	http://www.genome.jp/dbget-bin/www_bget?ko:K12891	Q5R1W5	308	1.80274e-29	Serine/arginine-rich splicing factor 2 OS=Pan troglodytes GN=SRSF2 PE=2 SV=3	PF00076	RNA recognition motif. (a.k.a. RRM, RBD, or RNP domain)	--	--	GO:0003676	nucleic acid binding	--	--	KOG4207	Predicted splicing factor, SR protein superfamily
c126481_g1	1	0.979	0.822	0.384	0.249	0.383	893	524887696	XP_005100432.1	322	2.13732e-33	PREDICTED: uncharacterized protein LOC101854804 [Aplysia californica]	--	--	--	--	--	--	--	--	--	--	--	--	--	PF13499//PF13405//PF00036//PF13202	EF-hand domain pair//EF-hand domain//EF hand//EF hand	--	--	GO:0005509	calcium ion binding	--	--	--	--
c126663_g2	1	1.235	1.226	1.044	1.172	1.063	859	524870008	XP_005091790.1	391	2.98869e-42	PREDICTED: eukaryotic translation initiation factor 3 subunit J-like [Aplysia californica]	--	--	--	--	--	K03245	EIF3J	translation initiation factor 3 subunit J	http://www.genome.jp/dbget-bin/www_bget?ko:K03245	Q7SXU0	221	9.52138e-20	Eukaryotic translation initiation factor 3 subunit J-A OS=Danio rerio GN=eif3ja PE=1 SV=1	PF08597//PF02932	Translation initiation factor eIF3 subunit//Neurotransmitter-gated ion-channel transmembrane region	GO:0006446//GO:0006811	regulation of translational initiation//ion transport	GO:0003743	translation initiation factor activity	GO:0016020//GO:0005852//GO:0005840//GO:0005737	membrane//eukaryotic translation initiation factor 3 complex//ribosome//cytoplasm	KOG4813	Translation initiation factor eIF3, p35 subunit
c126691_g1	1	0.851	0.911	1.27	1.377	1.715	988	405965813	EKC31167.1	363	7.42582e-38	Williams-Beuren syndrome chromosomal region 27 protein [Crassostrea gigas]	--	--	--	--	--	--	--	--	--	Q8N6F8	202	5.24223e-17	Williams-Beuren syndrome chromosomal region 27 protein OS=Homo sapiens GN=WBSCR27 PE=2 SV=2	PF08241//PF05891//PF03141//PF01209	Methyltransferase domain//AdoMet dependent proline di-methyltransferase//Putative S-adenosyl-L-methionine-dependent methyltransferase//ubiE/COQ5 methyltransferase family	GO:0008152	metabolic process	GO:0008168	methyltransferase activity	--	--	--	--
c126697_g1	1	1.118	1.638	0.787	0.791	0.8	1320	524891407	XP_005102237.1	1342	0	PREDICTED: 2-amino-3-carboxymuconate-6-semialdehyde decarboxylase-like isoform X1 [Aplysia californica]	334329853	XM_001369735.2	86	4.74689e-35	PREDICTED: Monodelphis domestica 2-amino-3-carboxymuconate-6-semialdehyde decarboxylase-like (LOC100015778), mRNA	K03392	ACMSD	aminocarboxymuconate-semialdehyde decarboxylase	http://www.genome.jp/dbget-bin/www_bget?ko:K03392	Q0II68	1233	1.21215e-166	2-amino-3-carboxymuconate-6-semialdehyde decarboxylase OS=Bos taurus GN=ACMSD PE=2 SV=1	PF08015//PF04909	Fungal mating-type pheromone//Amidohydrolase	GO:0007165//GO:0008152	signal transduction//metabolic process	GO:0003824//GO:0000772	catalytic activity//mating pheromone activity	GO:0016020	membrane	--	--
c126698_g1	1	0.955	0.956	1.592	1.594	1.356	1512	336454164	AEI58896.1	1439	0	cathepsin D [Pinctada maxima]	356984213	JN413210.1	241	3.73953e-121	Reishia clavigera clone GS26 cathepsin D mRNA, partial cds	K01379	CTSD	cathepsin D	http://www.genome.jp/dbget-bin/www_bget?ko:K01379	Q03168	1311	1.14157e-176	Lysosomal aspartic protease OS=Aedes aegypti GN=AAEL006169 PE=1 SV=2	PF00026//PF07966	Eukaryotic aspartyl protease//A1 Propeptide	GO:0006508	proteolysis	GO:0004190	aspartic-type endopeptidase activity	--	--	KOG1339	Aspartyl protease
c126715_g1	1	1.025	1.07	0.791	1.09	1.178	1057	524898060	XP_005105484.1	935	1.0173e-120	PREDICTED: hsc70-interacting protein-like isoform X1 [Aplysia californica] >gi|524898062|ref|XP_005105485.1| PREDICTED: hsc70-interacting protein-like isoform X2 [Aplysia californica]	524898061	XM_005105428.1	176	3.51819e-85	PREDICTED: Aplysia californica hsc70-interacting protein-like (LOC101852869), transcript variant X2, mRNA	K09560	ST13	suppressor of tumorigenicity protein 13	http://www.genome.jp/dbget-bin/www_bget?ko:K09560	Q5ZLF0	783	1.06412e-99	Hsc70-interacting protein OS=Gallus gallus GN=ST13 PE=2 SV=1	PF05680//PF13181//PF00515	ATP synthase E chain//Tetratricopeptide repeat//Tetratricopeptide repeat	GO:0015986//GO:0015992	ATP synthesis coupled proton transport//proton transport	GO:0005515//GO:0015078	protein binding//hydrogen ion transmembrane transporter activity	GO:0000276	mitochondrial proton-transporting ATP synthase complex, coupling factor F(o)	KOG1308	Hsp70-interacting protein Hip/Transient component of progesterone receptor complexes and an Hsp70-binding protein
c126812_g1	1	0.981	0.93	1.094	1.133	1.188	3000	676476666	XP_009060864.1	1958	0	hypothetical protein LOTGIDRAFT_219173 [Lottia gigantea] >gi|556099804|gb|ESO88456.1| hypothetical protein LOTGIDRAFT_219173 [Lottia gigantea]	--	--	--	--	--	K01697	E4.2.1.22, CBS	cystathionine beta-synthase	http://www.genome.jp/dbget-bin/www_bget?ko:K01697	Q9N0V7	1598	0	Cystathionine beta-synthase OS=Oryctolagus cuniculus GN=CBS PE=2 SV=3	PF04644//PF02673//PF00571//PF11968//PF02186	Motilin/ghrelin//Bacitracin resistance protein BacA//CBS domain//Putative methyltransferase (DUF3321)//TFIIE beta subunit core domain	GO:0000154//GO:0006396//GO:0016311//GO:0007165//GO:0006367//GO:0009252	rRNA modification//RNA processing//dephosphorylation//signal transduction//transcription initiation from RNA polymerase II promoter//peptidoglycan biosynthetic process	GO:0016433//GO:0050380//GO:0030554//GO:0005179	rRNA (adenine) methyltransferase activity//undecaprenyl-diphosphatase activity//adenyl nucleotide binding//hormone activity	GO:0016020//GO:0005673//GO:0005576	membrane//transcription factor TFIIE complex//extracellular region	KOG1252	Cystathionine beta-synthase and related enzymes
c126865_g1	1	0.953	1.2	1.229	0.982	0.926	941	524868815	XP_005091207.1	802	1.10838e-103	PREDICTED: eukaryotic translation initiation factor 3 subunit K-like [Aplysia californica]	507666750	XM_004636783.1	79	2.6104e-31	PREDICTED: Octodon degus eukaryotic translation initiation factor 3, subunit K (Eif3k), transcript variant X1, mRNA	K15028	EIF3K	translation initiation factor 3 subunit K	http://www.genome.jp/dbget-bin/www_bget?ko:K15028	Q6GNI4	719	1.11064e-92	Eukaryotic translation initiation factor 3 subunit K OS=Xenopus laevis GN=eif3k PE=2 SV=1	PF04085	rod shape-determining protein MreC	GO:0008360	regulation of cell shape	--	--	--	--	--	--
c126881_g1	1	1.075	1.03	1.041	0.92	1.076	3922	--	--	--	--	--	--	--	--	--	--	--	--	--	--	--	--	--	--	--	--	--	--	--	--	--	--	--	--
c12688_g1	1	1.115	0.793	1.198	1.128	0.769	1645	357622963	EHJ74303.1	557	3.63922e-65	transcription elongation factor B polypeptide 1 [Danaus plexippus]	--	--	--	--	--	K03872	TCEB1	transcription elongation factor B, polypeptide 1	http://www.genome.jp/dbget-bin/www_bget?ko:K03872	P83941	545	2.62041e-65	Transcription elongation factor B polypeptide 1 OS=Rattus norvegicus GN=Tceb1 PE=1 SV=1	PF03931	Skp1 family, tetramerisation domain	GO:0006511//GO:0006414//GO:0006448	ubiquitin-dependent protein catabolic process//translational elongation//regulation of translational elongation	GO:0003746	translation elongation factor activity	GO:0005840	ribosome	KOG3473	RNA polymerase II transcription elongation factor Elongin/SIII, subunit elongin C
c126895_g1	1	1.384	1.328	1.471	1.259	1.5	1424	29378327	AAO83845.1	1144	8.92124e-152	syntaxin 1A [Lymnaea stagnalis]	532000343	XM_005344642.1	203	4.67995e-100	PREDICTED: Microtus ochrogaster syntaxin 1A (brain) (Stx1a), mRNA	K08486	STX1B_2_3	syntaxin 1B/2/3	http://www.genome.jp/dbget-bin/www_bget?ko:K08486	Q16932	1135	5.74537e-152	Syntaxin OS=Aplysia californica PE=2 SV=1	PF00015//PF05739//PF00804//PF03233	Methyl-accepting chemotaxis protein (MCP) signalling domain//SNARE domain//Syntaxin//Aphid transmission protein	GO:0007165//GO:0019089//GO:0016192//GO:0006886//GO:0006810	signal transduction//transmission of virus//vesicle-mediated transport//intracellular protein transport//transport	GO:0004871//GO:0005484//GO:0005515	signal transducer activity//SNAP receptor activity//protein binding	GO:0005622//GO:0016020	intracellular//membrane	KOG0810	SNARE protein Syntaxin 1 and related proteins
c126903_g1	1	1.001	0.818	0.986	0.843	0.857	1594	524902448	XP_005107474.1	1343	0	PREDICTED: ADP,ATP carrier protein 3, mitochondrial-like [Aplysia californica]	166406857	EU244376.1	171	3.22889e-82	Haliotis diversicolor clone HDr4CJ344 ADP/ATP carrier protein mRNA, partial cds; mitochondrial	K05863	SLC25A4S, ANT	solute carrier family 25 (mitochondrial adenine nucleotide translocator), member 4/5/6/31	http://www.genome.jp/dbget-bin/www_bget?ko:K05863	P27080	928	1.09682e-119	ADP,ATP carrier protein OS=Chlamydomonas reinhardtii GN=ABT PE=1 SV=1	--	--	--	--	--	--	--	--	KOG0749	Mitochondrial ADP/ATP carrier proteins
c126903_g2	1	0.857	0.911	0.777	0.809	0.764	2898	524902448	XP_005107474.1	1275	8.85879e-165	PREDICTED: ADP,ATP carrier protein 3, mitochondrial-like [Aplysia californica]	524902447	XM_005107417.1	324	5.25223e-167	PREDICTED: Aplysia californica ADP,ATP carrier protein 3, mitochondrial-like (LOC101857978), mRNA	K05863	SLC25A4S, ANT	solute carrier family 25 (mitochondrial adenine nucleotide translocator), member 4/5/6/31	http://www.genome.jp/dbget-bin/www_bget?ko:K05863	P27080	938	2.61932e-116	ADP,ATP carrier protein OS=Chlamydomonas reinhardtii GN=ABT PE=1 SV=1	PF00225	Kinesin motor domain	GO:0007018//GO:0007017	microtubule-based movement//microtubule-based process	GO:0003777//GO:0005524//GO:0008017	microtubule motor activity//ATP binding//microtubule binding	GO:0005874//GO:0045298	microtubule//tubulin complex	KOG0749	Mitochondrial ADP/ATP carrier proteins
c12690_g1	1	1.075	1.028	1.394	1.356	1.312	1019	126697388	ABO26651.1	718	2.15466e-91	nucleoside diphosphate kinase B [Haliotis discus discus]	--	--	--	--	--	K00940	E2.7.4.6, ndk	nucleoside-diphosphate kinase	http://www.genome.jp/dbget-bin/www_bget?ko:K00940	Q5RFH3	601	1.82462e-75	Nucleoside diphosphate kinase B OS=Pongo abelii GN=NME2 PE=2 SV=1	PF00334	Nucleoside diphosphate kinase	GO:0006206//GO:0006165//GO:0006183//GO:0006228//GO:0006144//GO:0006241	pyrimidine nucleobase metabolic process//nucleoside diphosphate phosphorylation//GTP biosynthetic process//UTP biosynthetic process//purine nucleobase metabolic process//CTP biosynthetic process	GO:0046872//GO:0004550//GO:0005524	metal ion binding//nucleoside diphosphate kinase activity//ATP binding	GO:0005737	cytoplasm	KOG0888	Nucleoside diphosphate kinase
c126932_g1	1	1.043	0.92	0.976	0.952	0.837	2054	676484696	XP_009063422.1	1064	1.11332e-134	hypothetical protein LOTGIDRAFT_130108, partial [Lottia gigantea] >gi|556097268|gb|ESO85920.1| hypothetical protein LOTGIDRAFT_130108, partial [Lottia gigantea]	--	--	--	--	--	--	--	--	--	P26591	622	1.14362e-67	Glutamate receptor OS=Lymnaea stagnalis PE=2 SV=1	PF00060//PF00497//PF10613//PF00501	Ligand-gated ion channel//Bacterial extracellular solute-binding proteins, family 3//Ligated ion channel L-glutamate- and glycine-binding site//AMP-binding enzyme	GO:0007268//GO:0008152//GO:0006810//GO:0007165//GO:0006811	synaptic transmission//metabolic process//transport//signal transduction//ion transport	GO:0004970//GO:0005234//GO:0003824//GO:0005215	ionotropic glutamate receptor activity//extracellular-glutamate-gated ion channel activity//catalytic activity//transporter activity	GO:0016020	membrane	KOG1052	Glutamate-gated kainate-type ion channel receptor subunit GluR5 and related subunits
c126984_g1	1	0.946	0.915	1.047	1.099	0.937	1265	676488352	XP_009064588.1	1219	3.21093e-164	hypothetical protein LOTGIDRAFT_168464 [Lottia gigantea] >gi|556096139|gb|ESO84791.1| hypothetical protein LOTGIDRAFT_168464 [Lottia gigantea]	344274305	XM_003408910.1	88	3.51263e-36	PREDICTED: Loxodonta africana voltage-dependent anion-selective channel protein 2-like (LOC100667776), mRNA	K15040	VDAC2	voltage-dependent anion channel protein 2	http://www.genome.jp/dbget-bin/www_bget?ko:K15040	P81004	1108	6.28591e-149	Voltage-dependent anion-selective channel protein 2 OS=Xenopus laevis GN=vdac2 PE=1 SV=1	PF01459	Eukaryotic porin	GO:0055085	transmembrane transport	--	--	GO:0005741	mitochondrial outer membrane	KOG3126	Porin/voltage-dependent anion-selective channel protein
c127005_g1	1	1.186	0.861	1.015	1.074	1.12	1271	676463920	XP_009056756.1	1259	2.55218e-165	hypothetical protein LOTGIDRAFT_190595 [Lottia gigantea] >gi|556103963|gb|ESO92615.1| hypothetical protein LOTGIDRAFT_190595 [Lottia gigantea]	224058508	XM_002188367.1	45	2.82691e-12	PREDICTED: Taeniopygia guttata leucine rich repeat containing 40 (LRRC40), mRNA	--	--	--	--	Q5ZLN0	929	1.93036e-117	Leucine-rich repeat-containing protein 40 OS=Gallus gallus GN=LRRC40 PE=2 SV=1	PF00560	Leucine Rich Repeat	--	--	GO:0005515	protein binding	--	--	KOG0472	Leucine-rich repeat protein
c12701_g2	1	0.944	1.007	0.543	0.537	0.646	924	524913631	XP_005111642.1	477	2.78242e-54	PREDICTED: UPF0740 protein v1g200856-like [Aplysia californica]	--	--	--	--	--	--	--	--	--	Q3KPS4	238	2.11254e-22	UPF0740 protein C1orf192 homolog OS=Xenopus laevis PE=2 SV=1	--	--	--	--	--	--	--	--	--	--
c127092_g1	1	1.095	0.705	1.03	1.075	0.943	1038	524868994	XP_005091294.1	565	1.61157e-66	PREDICTED: translocon-associated protein subunit alpha-like [Aplysia californica]	--	--	--	--	--	K13249	SSR1	translocon-associated protein subunit alpha	http://www.genome.jp/dbget-bin/www_bget?ko:K13249	Q9CY50	447	9.63522e-51	Translocon-associated protein subunit alpha OS=Mus musculus GN=Ssr1 PE=1 SV=1	PF04650//PF03896	YSIRK type signal peptide//Translocon-associated protein (TRAP), alpha subunit	--	--	--	--	GO:0016020//GO:0005783	membrane//endoplasmic reticulum	KOG1631	Translocon-associated complex TRAP, alpha subunit
c127097_g1	1	0.784	0.981	0.916	0.823	0.984	1334	676450399	XP_009052366.1	808	3.79809e-102	hypothetical protein LOTGIDRAFT_214411 [Lottia gigantea] >gi|556108217|gb|ESO96869.1| hypothetical protein LOTGIDRAFT_214411 [Lottia gigantea]	--	--	--	--	--	K06210	NMNAT	nicotinamide mononucleotide adenylyltransferase	http://www.genome.jp/dbget-bin/www_bget?ko:K06210	Q0VD50	744	1.02479e-93	Nicotinamide mononucleotide adenylyltransferase 1 OS=Bos taurus GN=NMNAT1 PE=2 SV=1	PF01467	Cytidylyltransferase	GO:0009058	biosynthetic process	GO:0003824	catalytic activity	--	--	KOG3199	Nicotinamide mononucleotide adenylyl transferase
c127115_g1	1	1.078	1.074	0.952	0.89	0.712	808	585657774	XP_006815897.1	220	9.67353e-19	PREDICTED: UPF0556 protein C19orf10-like [Saccoglossus kowalevskii]	--	--	--	--	--	--	--	--	--	Q9CPT4	164	1.36037e-12	UPF0556 protein C19orf10 homolog OS=Mus musculus GN=D17Wsu104e PE=2 SV=1	--	--	--	--	--	--	--	--	--	--
c127178_g1	1	0.956	0.95	0.812	1.029	0.745	1826	524909430	XP_005109762.1	1593	0	PREDICTED: ribose-phosphate pyrophosphokinase 1-like isoform X1 [Aplysia californica]	524909429	XM_005109705.1	390	0	PREDICTED: Aplysia californica ribose-phosphate pyrophosphokinase 1-like (LOC101854290), transcript variant X1, mRNA	K00948	PRPS, prsA	ribose-phosphate pyrophosphokinase	http://www.genome.jp/dbget-bin/www_bget?ko:K00948	P60892	1478	0	Ribose-phosphate pyrophosphokinase 1 OS=Rattus norvegicus GN=Prps1 PE=1 SV=2	PF14572//PF02140//PF00156	Phosphoribosyl synthetase-associated domain//Galactose binding lectin domain//Phosphoribosyl transferase domain	GO:0009116//GO:0006144//GO:0006098//GO:0009165	nucleoside metabolic process//purine nucleobase metabolic process//pentose-phosphate shunt//nucleotide biosynthetic process	GO:0000287//GO:0004749//GO:0030246	magnesium ion binding//ribose phosphate diphosphokinase activity//carbohydrate binding	--	--	KOG1448	Ribose-phosphate pyrophosphokinase
c127298_g1	1	1.053	0.907	0.442	0.55	0.562	1506	676473282	XP_009059767.1	357	2.84195e-35	hypothetical protein LOTGIDRAFT_164994 [Lottia gigantea] >gi|556100750|gb|ESO89402.1| hypothetical protein LOTGIDRAFT_164994 [Lottia gigantea]	--	--	--	--	--	--	--	--	--	Q15063	202	3.59515e-15	Periostin OS=Homo sapiens GN=POSTN PE=1 SV=2	--	--	--	--	--	--	--	--	--	--
c127496_g1	1	0.975	1.196	1.345	0.698	1.302	559	405968058	EKC33161.1	305	3.1305e-30	Prostaglandin reductase 1 [Crassostrea gigas]	--	--	--	--	--	K13948	PTGR1, LTB4DH	prostaglandin reductase 1	http://www.genome.jp/dbget-bin/www_bget?ko:K13948	Q29073	286	5.24705e-29	Prostaglandin reductase 1 OS=Sus scrofa GN=PTGR1 PE=1 SV=1	--	--	--	--	--	--	--	--	KOG1196	Predicted NAD-dependent oxidoreductase
c127514_g1	1	1.174	0.946	1.024	0.887	0.814	1805	405964098	EKC29620.1	367	1.75687e-35	hypothetical protein CGI_10027408 [Crassostrea gigas]	--	--	--	--	--	--	--	--	--	--	--	--	--	--	--	--	--	--	--	--	--	--	--
c127532_g1	1	0.997	0.807	0.602	0.763	0.357	550	--	--	--	--	--	--	--	--	--	--	--	--	--	--	--	--	--	--	PF08509//PF03047	Adenylate cyclase G-alpha binding domain//COMC family	GO:0006171//GO:0006144//GO:0007165	cAMP biosynthetic process//purine nucleobase metabolic process//signal transduction	GO:0000287//GO:0005186//GO:0004016	magnesium ion binding//pheromone activity//adenylate cyclase activity	--	--	--	--
c127575_g1	1	0.835	0.824	0.987	0.825	0.82	935	676471070	XP_009059060.1	346	5.25328e-36	hypothetical protein LOTGIDRAFT_233865 [Lottia gigantea] >gi|556101739|gb|ESO90391.1| hypothetical protein LOTGIDRAFT_233865 [Lottia gigantea]	--	--	--	--	--	--	--	--	--	Q78IK4	152	3.38665e-10	Apolipoprotein O-like OS=Mus musculus GN=Apool PE=2 SV=1	--	--	--	--	--	--	--	--	KOG4798	Uncharacterized conserved protein
c127614_g3	1	0.811	0.841	0.823	0.909	1.051	968	524895340	XP_005104155.1	686	8.72577e-82	PREDICTED: atlastin-2-like isoform X2 [Aplysia californica]	432843759	XM_004065604.1	50	3.54654e-15	PREDICTED: Oryzias latipes atlastin-2-like (LOC101169833), mRNA	K17339	ATL	atlastin	http://www.genome.jp/dbget-bin/www_bget?ko:K17339	Q6GN29	510	1.10401e-57	Atlastin-2 OS=Xenopus laevis GN=atl2 PE=2 SV=1	PF02841	Guanylate-binding protein, C-terminal domain	--	--	GO:0003924//GO:0005525	GTPase activity//GTP binding	--	--	KOG2037	Guanylate-binding protein
c127631_g1	1	0.738	1.017	0.493	0.521	0.514	988	676451930	XP_009052867.1	514	3.37908e-60	hypothetical protein LOTGIDRAFT_159930 [Lottia gigantea] >gi|556107862|gb|ESO96514.1| hypothetical protein LOTGIDRAFT_159930 [Lottia gigantea]	--	--	--	--	--	K10343	SPSB1_4, SSB1, SSB4	SPRY domain-containing SOCS box protein 1/4	http://www.genome.jp/dbget-bin/www_bget?ko:K10343	Q96BD6	233	5.17799e-21	SPRY domain-containing SOCS box protein 1 OS=Homo sapiens GN=SPSB1 PE=1 SV=1	PF00622	SPRY domain	--	--	GO:0005515	protein binding	--	--	KOG3953	SOCS box protein SSB-1, contains SPRY domain
c127656_g1	1	1.121	1.071	1.122	1.063	1.179	1986	524906379	XP_005108503.1	1668	0	PREDICTED: alpha-L-fucosidase-like [Aplysia californica]	--	--	--	--	--	K01206	FUCA	alpha-L-fucosidase	http://www.genome.jp/dbget-bin/www_bget?ko:K01206	C3YWU0	1444	0	Alpha-L-fucosidase OS=Branchiostoma floridae GN=BRAFLDRAFT_56888 PE=3 SV=2	PF01120	Alpha-L-fucosidase	GO:0005975	carbohydrate metabolic process	GO:0004560	alpha-L-fucosidase activity	--	--	--	--
c127759_g1	1	0.762	1.039	0.801	0.784	1.065	1173	524908170	XP_005109191.1	717	1.30628e-88	PREDICTED: putative methyltransferase DDB_G0268948-like isoform X1 [Aplysia californica]	--	--	--	--	--	--	--	--	--	Q55EX9	339	5.02504e-35	Putative methyltransferase DDB_G0268948 OS=Dictyostelium discoideum GN=DDB_G0268948 PE=1 SV=2	PF02390//PF05175//PF01209//PF08241//PF05148//PF05401//PF05724//PF05958//PF09445//PF02353	Putative methyltransferase//Methyltransferase small domain//ubiE/COQ5 methyltransferase family//Methyltransferase domain//Hypothetical methyltransferase//Nodulation protein S (NodS)//Thiopurine S-methyltransferase (TPMT)//tRNA (Uracil-5-)-methyltransferase//RNA cap guanine-N2 methyltransferase//Mycolic acid cyclopropane synthetase	GO:0009312//GO:0001510//GO:0006400//GO:0008033//GO:0009451//GO:0009877//GO:0006396//GO:0008610//GO:0008152//GO:0009452	oligosaccharide biosynthetic process//RNA methylation//tRNA modification//tRNA processing//RNA modification//nodulation//RNA processing//lipid biosynthetic process//metabolic process//7-methylguanosine RNA capping	GO:0008168//GO:0008176//GO:0008173//GO:0008757	methyltransferase activity//tRNA (guanine-N7-)-methyltransferase activity//RNA methyltransferase activity//S-adenosylmethionine-dependent methyltransferase activity	--	--	KOG3010	Methyltransferase
c127767_g1	1	1.004	0.853	0.411	0.366	0.331	1021	--	--	--	--	--	--	--	--	--	--	--	--	--	--	--	--	--	--	--	--	--	--	--	--	--	--	--	--
c127874_g1	1	0.975	1.088	1.129	1.114	1.199	905	532525792	AGT97387.1	1108	1.15802e-149	17 beta-hydroxysteroid dehydrogenase 10 [Mytilus galloprovincialis]	--	--	--	--	--	K08683	HSD17B10	3-hydroxyacyl-CoA dehydrogenase / 3-hydroxy-2-methylbutyryl-CoA dehydrogenase	http://www.genome.jp/dbget-bin/www_bget?ko:K08683	O18404	1024	1.85095e-138	3-hydroxyacyl-CoA dehydrogenase type-2 OS=Drosophila melanogaster GN=scu PE=1 SV=1	PF01370//PF00106//PF00107	NAD dependent epimerase/dehydratase family//short chain dehydrogenase//Zinc-binding dehydrogenase	GO:0044237//GO:0055114//GO:0008152	cellular metabolic process//oxidation-reduction process//metabolic process	GO:0016491//GO:0050662//GO:0008270//GO:0003824	oxidoreductase activity//coenzyme binding//zinc ion binding//catalytic activity	--	--	KOG0725	Reductases with broad range of substrate specificities
c127900_g1	1	1.082	0.966	0.968	0.865	0.966	1707	676441149	XP_009049403.1	759	1.30677e-92	hypothetical protein LOTGIDRAFT_230887 [Lottia gigantea] >gi|556111313|gb|ESO99964.1| hypothetical protein LOTGIDRAFT_230887 [Lottia gigantea]	--	--	--	--	--	--	--	--	--	--	--	--	--	--	--	--	--	--	--	--	--	--	--
c128111_g1	1	0.538	1.142	0.507	0.8	0.498	949	325120995	NP_001191401.1	1503	0	calcium-independent protein kinase C [Aplysia californica] >gi|6016444|sp|Q16975.1|KPC2_APLCA RecName: Full=Calcium-independent protein kinase C; AltName: Full=APL II [Aplysia californica] >gi|155792|gb|AAA27771.1| protein kinase C [Aplysia californica] >gi|228059|prf||1716374B protein kinase C II	356984753	JN413238.1	263	1.36609e-133	Reishia clavigera clone GS54 protein kinase C epsilon mRNA, partial cds	K18050	PRKCE	novel protein kinase C epsilon type	http://www.genome.jp/dbget-bin/www_bget?ko:K18050	Q16975	1503	0	Calcium-independent protein kinase C OS=Aplysia californica GN=PRKC2 PE=1 SV=1	PF00433//PF06293//PF01163//PF07714//PF00069	Protein kinase C terminal domain//Lipopolysaccharide kinase (Kdo/WaaP) family//RIO1 family//Protein tyrosine kinase//Protein kinase domain	GO:0006468//GO:0007165//GO:0009069//GO:0016310//GO:0009103//GO:0035556	protein phosphorylation//signal transduction//serine family amino acid metabolic process//phosphorylation//lipopolysaccharide biosynthetic process//intracellular signal transduction	GO:0046872//GO:0016773//GO:0004672//GO:0003824//GO:0004674//GO:0005524//GO:0004697	metal ion binding//phosphotransferase activity, alcohol group as acceptor//protein kinase activity//catalytic activity//protein serine/threonine kinase activity//ATP binding//protein kinase C activity	GO:0016020//GO:0005622	membrane//intracellular	KOG0694	Serine/threonine protein kinase
c128132_g1	1	0.987	0.883	1.097	1.175	1.34	1171	--	--	--	--	--	--	--	--	--	--	--	--	--	--	--	--	--	--	PF06954//PF02238	Resistin//Cytochrome c oxidase subunit VIIa	GO:0006118//GO:0007165//GO:0015992//GO:0006123	electron transport//signal transduction//proton transport//mitochondrial electron transport, cytochrome c to oxygen	GO:0004129//GO:0005179//GO:0009055	cytochrome-c oxidase activity//hormone activity//electron carrier activity	GO:0045277//GO:0005746//GO:0005576	respiratory chain complex IV//mitochondrial respiratory chain//extracellular region	--	--
c128230_g1	1	0.961	1.098	1.115	0.925	1.072	3219	524905977	XP_005108344.1	717	7.597e-84	PREDICTED: ras-related protein Rab-5C-like isoform X1 [Aplysia californica] >gi|524905979|ref|XP_005108345.1| PREDICTED: ras-related protein Rab-5C-like isoform X2 [Aplysia californica]	542192307	XM_005471303.1	56	5.58309e-18	PREDICTED: Oreochromis niloticus ras-related protein Rab-5C-like (LOC100706267), transcript variant X2, mRNA	K07889	RAB5C	Ras-related protein Rab-5C	http://www.genome.jp/dbget-bin/www_bget?ko:K07889	Q58DS9	578	2.84133e-66	Ras-related protein Rab-5C OS=Bos taurus GN=RAB5C PE=2 SV=1	PF09326//PF08477//PF03193//PF00071//PF00009//PF00025//PF07728//PF04670//PF15088//PF01926	Domain of unknown function (DUF1982)//Miro-like protein//Protein of unknown function, DUF258//Ras family//Elongation factor Tu GTP binding domain//ADP-ribosylation factor family//AAA domain (dynein-related subfamily)//Gtr1/RagA G protein conserved region//NADH dehydrogenase [ubiquinone] 1 subunit C1, mitochondrial//50S ribosome-binding GTPase	GO:0007264//GO:0055114	small GTPase mediated signal transduction//oxidation-reduction process	GO:0005525//GO:0016887//GO:0005524//GO:0051536//GO:0016651//GO:0003924	GTP binding//ATPase activity//ATP binding//iron-sulfur cluster binding//oxidoreductase activity, acting on NAD(P)H//GTPase activity	GO:0005622//GO:0005634//GO:0005737//GO:0005747//GO:0005739	intracellular//nucleus//cytoplasm//mitochondrial respiratory chain complex I//mitochondrion	KOG0092	GTPase Rab5/YPT51 and related small G protein superfamily GTPases
c128232_g1	1	1.061	0.982	1.934	1.71	1.526	1678	524890698	XP_005101892.1	246	2.157e-20	PREDICTED: cystatin-like [Aplysia californica]	--	--	--	--	--	--	--	--	--	--	--	--	--	PF00031	Cystatin domain	--	--	GO:0004869	cysteine-type endopeptidase inhibitor activity	--	--	--	--
c128264_g1	1	1.147	1.197	0.982	0.954	1.353	580	158263254	ABW24383.1	211	1.11434e-18	cytochrome c oxidase subunit VIc [Riftia pachyptila]	--	--	--	--	--	K02268	COX6C	cytochrome c oxidase subunit 6c	http://www.genome.jp/dbget-bin/www_bget?ko:K02268	P80977	168	3.08258e-14	Cytochrome c oxidase subunit 6C-1 OS=Thunnus obesus PE=1 SV=2	PF02937	Cytochrome c oxidase subunit VIc	GO:0006123//GO:0015992	mitochondrial electron transport, cytochrome c to oxygen//proton transport	GO:0004129	cytochrome-c oxidase activity	GO:0045277	respiratory chain complex IV	--	--
c128281_g1	1	0.856	0.872	0.338	0.308	0.237	1241	299507650	ADJ21804.1	505	7.94687e-57	fasciclin domain-containing protein [Haliotis discus discus]	--	--	--	--	--	--	--	--	--	O11780	258	1.07503e-22	Transforming growth factor-beta-induced protein ig-h3 OS=Sus scrofa GN=TGFBI PE=1 SV=1	--	--	--	--	--	--	--	--	KOG1437	Fasciclin and related adhesion glycoproteins
c128289_g1	1	1.072	1.059	0.448	0.429	0.488	1817	524870186	XP_005091879.1	1901	0	PREDICTED: uncharacterized protein LOC101846193 [Aplysia californica]	--	--	--	--	--	--	--	--	--	--	--	--	--	PF01213	Adenylate cyclase associated (CAP) N terminal	GO:0007010	cytoskeleton organization	GO:0003779	actin binding	--	--	--	--
c128319_g1	1	0.463	0.664	0.621	0.465	0.498	835	405977202	EKC41664.1	313	4.96093e-32	hypothetical protein CGI_10015749 [Crassostrea gigas]	--	--	--	--	--	--	--	--	--	--	--	--	--	PF13499//PF13405//PF00036//PF00404//PF13202//PF10591	EF-hand domain pair//EF-hand domain//EF hand//Dockerin type I repeat//EF hand//Secreted protein acidic and rich in cysteine Ca binding region	GO:0005975//GO:0007165	carbohydrate metabolic process//signal transduction	GO:0005509//GO:0004553	calcium ion binding//hydrolase activity, hydrolyzing O-glycosyl compounds	GO:0005578	proteinaceous extracellular matrix	--	--
c128325_g1	1	1.098	0.918	1.136	1.092	1.1	1636	676436336	XP_009047849.1	1312	2.91694e-175	hypothetical protein LOTGIDRAFT_157389 [Lottia gigantea] >gi|556112563|gb|ESP01215.1| hypothetical protein LOTGIDRAFT_157389 [Lottia gigantea]	241608252	XM_002406518.1	134	1.22681e-61	Ixodes scapularis conserved hypothetical protein, mRNA	K13208	ELAVL2_3_4	ELAV like protein 2/3/4	http://www.genome.jp/dbget-bin/www_bget?ko:K13208	Q15717	1011	8.08557e-132	ELAV-like protein 1 OS=Homo sapiens GN=ELAVL1 PE=1 SV=2	PF00076	RNA recognition motif. (a.k.a. RRM, RBD, or RNP domain)	--	--	GO:0003676	nucleic acid binding	--	--	KOG0145	RNA-binding protein ELAV/HU (RRM superfamily)
c128350_g1	1	1.216	1.133	1.405	1.432	1.191	2842	676433925	XP_009047059.1	1202	5.69065e-148	hypothetical protein LOTGIDRAFT_172228 [Lottia gigantea] >gi|556113580|gb|ESP02232.1| hypothetical protein LOTGIDRAFT_172228 [Lottia gigantea]	--	--	--	--	--	K00472	E1.14.11.2	prolyl 4-hydroxylase	http://www.genome.jp/dbget-bin/www_bget?ko:K00472	Q24JN5	185	1.71747e-13	Prolyl 4-hydroxylase 5 OS=Arabidopsis thaliana GN=P4H5 PE=2 SV=1	PF13640	2OG-Fe(II) oxygenase superfamily	GO:0055114	oxidation-reduction process	GO:0016491//GO:0016706	oxidoreductase activity//oxidoreductase activity, acting on paired donors, with incorporation or reduction of molecular oxygen, 2-oxoglutarate as one donor, and incorporation of one atom each of oxygen into both donors	--	--	KOG1591	Prolyl 4-hydroxylase alpha subunit
c128353_g1	1	0.668	1.274	0.954	0.84	1.208	1722	676443460	XP_009050122.1	692	1.14277e-83	hypothetical protein LOTGIDRAFT_82572, partial [Lottia gigantea] >gi|556110532|gb|ESO99183.1| hypothetical protein LOTGIDRAFT_82572, partial [Lottia gigantea]	--	--	--	--	--	K09865	AQP2	aquaporin-2	http://www.genome.jp/dbget-bin/www_bget?ko:K09865	P56402	550	1.17138e-63	Aquaporin-2 OS=Mus musculus GN=Aqp2 PE=2 SV=2	PF04111//PF00230	Autophagy protein Apg6//Major intrinsic protein	GO:0006914//GO:0006810	autophagy//transport	GO:0005215	transporter activity	GO:0016020	membrane	KOG0223	Aquaporin (major intrinsic protein family)
c128368_g1	1	0.995	1.011	1.461	1.281	1.011	1710	542146151	XP_005482097.1	1438	0	PREDICTED: lipoamide acyltransferase component of branched-chain alpha-keto acid dehydrogenase complex, mitochondrial [Zonotrichia albicollis]	530622714	XM_005300903.1	74	2.89871e-28	PREDICTED: Chrysemys picta bellii dihydrolipoamide branched chain transacylase E2 (DBT), transcript variant X5, mRNA	K09699	DBT, bkdB	2-oxoisovalerate dehydrogenase E2 component (dihydrolipoyl transacylase)	http://www.genome.jp/dbget-bin/www_bget?ko:K09699	P11182	1398	0	Lipoamide acyltransferase component of branched-chain alpha-keto acid dehydrogenase complex, mitochondrial OS=Homo sapiens GN=DBT PE=1 SV=3	PF02817//PF00198	e3 binding domain//2-oxoacid dehydrogenases acyltransferase (catalytic domain)	GO:0008152	metabolic process	GO:0016746	transferase activity, transferring acyl groups	--	--	KOG0559	Dihydrolipoamide succinyltransferase (2-oxoglutarate dehydrogenase, E2 subunit)
c12836_g1	1	0.837	0.848	0.723	0.845	0.799	348	--	--	--	--	--	--	--	--	--	--	--	--	--	--	--	--	--	--	--	--	--	--	--	--	--	--	--	--
c128373_g1	1	1.049	0.956	1.085	1.079	0.977	909	405973087	EKC37819.1	348	3.91869e-34	SH3 domain-binding glutamic acid-rich protein [Crassostrea gigas]	--	--	--	--	--	--	--	--	--	Q9WUZ7	222	6.09841e-20	SH3 domain-binding glutamic acid-rich protein OS=Mus musculus GN=Sh3bgr PE=2 SV=1	PF03276//PF00462	Spumavirus gag protein//Glutaredoxin	GO:0045454//GO:0019076//GO:0046718//GO:0075521//GO:0006118	cell redox homeostasis//viral release from host cell//viral entry into host cell//microtubule-dependent intracellular transport of viral material towards nucleus//electron transport	GO:0009055//GO:0015035	electron carrier activity//protein disulfide oxidoreductase activity	GO:0042025//GO:0019028//GO:0030430	host cell nucleus//viral capsid//host cell cytoplasm	--	--
c128383_g1	1	0.994	0.952	0.959	0.977	0.87	1723	524864808	XP_005089238.1	1315	1.28599e-175	PREDICTED: succinyl-CoA ligase [ADP/GDP-forming] subunit alpha, mitochondrial-like isoform X3 [Aplysia californica] >gi|524864810|ref|XP_005089239.1| PREDICTED: succinyl-CoA ligase [ADP/GDP-forming] subunit alpha, mitochondrial-like isoform X4 [Aplysia californica]	543281627	XM_005428341.1	251	1.17979e-126	PREDICTED: Geospiza fortis succinyl-CoA ligase subunit alpha, mitochondrial-like (LOC102038977), mRNA	K01899	LSC1	succinyl-CoA synthetase alpha subunit	http://www.genome.jp/dbget-bin/www_bget?ko:K01899	P13086	1186	2.0419e-157	Succinyl-CoA ligase [ADP/GDP-forming] subunit alpha, mitochondrial OS=Rattus norvegicus GN=Suclg1 PE=2 SV=2	PF00549//PF02629//PF13380	CoA-ligase//CoA binding domain//CoA binding domain	GO:0008152	metabolic process	GO:0003824//GO:0048037	catalytic activity//cofactor binding	--	--	KOG1255	Succinyl-CoA synthetase, alpha subunit
c128401_g2	1	0.732	1.126	0.634	0.538	0.495	2787	676433530	XP_009046930.1	1836	0	hypothetical protein LOTGIDRAFT_224863 [Lottia gigantea] >gi|556113695|gb|ESP02347.1| hypothetical protein LOTGIDRAFT_224863 [Lottia gigantea]	548533889	XM_005701518.1	70	7.96146e-26	PREDICTED: Capra hircus galactosidase, beta 1-like 2 (GLB1L2), mRNA	--	--	--	--	Q8IW92	1252	2.04696e-158	Beta-galactosidase-1-like protein 2 OS=Homo sapiens GN=GLB1L2 PE=2 SV=1	PF02449//PF00150//PF01301	Beta-galactosidase//Cellulase (glycosyl hydrolase family 5)//Glycosyl hydrolases family 35	GO:0006687//GO:0006012//GO:0005975//GO:0046486//GO:0006027	glycosphingolipid metabolic process//galactose metabolic process//carbohydrate metabolic process//glycerolipid metabolic process//glycosaminoglycan catabolic process	GO:0004553//GO:0004565	hydrolase activity, hydrolyzing O-glycosyl compounds//beta-galactosidase activity	GO:0009341	beta-galactosidase complex	KOG0496	Beta-galactosidase
c128434_g1	1	1.018	0.951	1.043	1.104	1.002	1559	676454931	XP_009053841.1	1157	7.82959e-154	hypothetical protein LOTGIDRAFT_232029 [Lottia gigantea] >gi|556106675|gb|ESO95327.1| hypothetical protein LOTGIDRAFT_232029 [Lottia gigantea]	524910382	XM_005110014.1	270	2.92013e-137	PREDICTED: Aplysia californica proteasome subunit alpha type-5-like (LOC101847692), mRNA	K02729	PSMA5	20S proteasome subunit alpha 5	http://www.genome.jp/dbget-bin/www_bget?ko:K02729	Q9Z2U1	1066	1.07121e-141	Proteasome subunit alpha type-5 OS=Mus musculus GN=Psma5 PE=1 SV=1	PF10584//PF00227	Proteasome subunit A N-terminal signature//Proteasome subunit	GO:0006511//GO:0051603	ubiquitin-dependent protein catabolic process//proteolysis involved in cellular protein catabolic process	GO:0004298//GO:0004175	threonine-type endopeptidase activity//endopeptidase activity	GO:0019773//GO:0005839	proteasome core complex, alpha-subunit complex//proteasome core complex	KOG0176	20S proteasome, regulatory subunit alpha type PSMA5/PUP2
c128456_g1	1	1.015	0.953	0.706	0.802	0.913	3657	405953892	EKC21462.1	1235	1.09845e-154	Serine/threonine-protein kinase 25 [Crassostrea gigas]	524913310	XM_005111430.1	289	1.90048e-147	PREDICTED: Aplysia californica serine/threonine-protein kinase 25-like (LOC101853134), transcript variant X7, mRNA	K08838	STK24_25_MST4	serine/threonine-protein kinase 24/25/MST4	http://www.genome.jp/dbget-bin/www_bget?ko:K08838	Q9P289	1105	5.56553e-137	Serine/threonine-protein kinase MST4 OS=Homo sapiens GN=MST4 PE=1 SV=2	PF07714//PF00069//PF02784	Protein tyrosine kinase//Protein kinase domain//Pyridoxal-dependent decarboxylase, pyridoxal binding domain	GO:0006468	protein phosphorylation	GO:0003824//GO:0005524//GO:0004672	catalytic activity//ATP binding//protein kinase activity	--	--	KOG0201	Serine/threonine protein kinase
c128466_g1	1	0.935	1.013	0.886	0.975	0.989	2610	443682886	ELT87321.1	2478	0	hypothetical protein CAPTEDRAFT_168560 [Capitella teleta]	410925957	XM_003976397.1	113	9.3015e-50	PREDICTED: Takifugu rubripes c-Maf-inducing protein-like (LOC101076915), mRNA	--	--	--	--	Q8IY22	1860	0	C-Maf-inducing protein OS=Homo sapiens GN=CMIP PE=1 SV=3	--	--	--	--	--	--	--	--	--	--
c128467_g1	1	1.251	0.844	0.566	0.514	0.508	1778	676436935	XP_009048042.1	215	3.46909e-16	hypothetical protein LOTGIDRAFT_157589 [Lottia gigantea] >gi|556112756|gb|ESP01408.1| hypothetical protein LOTGIDRAFT_157589 [Lottia gigantea]	--	--	--	--	--	--	--	--	--	--	--	--	--	--	--	--	--	--	--	--	--	--	--
c128490_g1	1	0.796	1.338	1.166	1.091	1.089	1959	676490508	XP_009065293.1	850	7.42854e-107	hypothetical protein LOTGIDRAFT_155494 [Lottia gigantea] >gi|556095518|gb|ESO84171.1| hypothetical protein LOTGIDRAFT_155494 [Lottia gigantea]	--	--	--	--	--	--	--	--	--	Q5ZI57	757	1.24194e-94	Trafficking protein particle complex subunit 3 OS=Gallus gallus GN=TRAPPC3 PE=2 SV=1	--	--	--	--	--	--	--	--	KOG3330	Transport protein particle (TRAPP) complex subunit
c128494_g1	1	0.875	1.201	0.991	0.92	0.883	1451	668464923	KFB52161.1	1992	0	hypothetical protein ZHAS_00020488 [Anopheles sinensis]	505840578	XM_004613751.1	417	0	PREDICTED: Sorex araneus NADH dehydrogenase (ubiquinone) Fe-S protein 2, 49kDa (NADH-coenzyme Q reductase) (NDUFS2), mRNA	K03935	NDUFS2	NADH dehydrogenase (ubiquinone) Fe-S protein 2	http://www.genome.jp/dbget-bin/www_bget?ko:K03935	Q641Y2	1913	0	NADH dehydrogenase [ubiquinone] iron-sulfur protein 2, mitochondrial OS=Rattus norvegicus GN=Ndufs2 PE=1 SV=1	PF00346//PF05933	Respiratory-chain NADH dehydrogenase, 49 Kd subunit//Fungal ATP synthase protein 8 (A6L)	GO:0015992//GO:0015986//GO:0055114	proton transport//ATP synthesis coupled proton transport//oxidation-reduction process	GO:0048038//GO:0016651//GO:0015078//GO:0051287	quinone binding//oxidoreductase activity, acting on NAD(P)H//hydrogen ion transmembrane transporter activity//NAD binding	GO:0000276	mitochondrial proton-transporting ATP synthase complex, coupling factor F(o)	KOG2870	NADH:ubiquinone oxidoreductase, NDUFS2/49 kDa subunit
c128498_g2	1	0.92	0.737	0.739	0.634	0.528	1741	545876598	XP_005672440.1	485	1.54541e-54	PREDICTED: dynein heavy chain 5, axonemal-like [Sus scrofa]	--	--	--	--	--	--	--	--	--	Q8TE73	501	1.85912e-51	Dynein heavy chain 5, axonemal OS=Homo sapiens GN=DNAH5 PE=1 SV=3	PF03028	Dynein heavy chain and region D6 of dynein motor	GO:0007017//GO:0007018	microtubule-based process//microtubule-based movement	GO:0003777	microtubule motor activity	GO:0005874//GO:0030286	microtubule//dynein complex	--	--
c128498_g3	1	1.012	0.986	0.852	0.866	0.604	906	443696052	ELT96832.1	1382	2.40688e-180	hypothetical protein CAPTEDRAFT_19382 [Capitella teleta]	505790385	XM_004605619.1	167	3.02486e-80	PREDICTED: Sorex araneus dynein, axonemal, heavy chain 5 (DNAH5), mRNA	--	--	--	--	Q8TE73	1319	1.2014e-163	Dynein heavy chain 5, axonemal OS=Homo sapiens GN=DNAH5 PE=1 SV=3	PF03028	Dynein heavy chain and region D6 of dynein motor	GO:0007017//GO:0007018	microtubule-based process//microtubule-based movement	GO:0003777	microtubule motor activity	GO:0030286//GO:0005874	dynein complex//microtubule	KOG3595	Dyneins, heavy chain
c128545_g1	1	0.905	1.075	0.708	0.768	0.844	5083	676493735	XP_009066334.1	1028	5.98241e-124	hypothetical protein LOTGIDRAFT_134202 [Lottia gigantea] >gi|556094313|gb|ESO82966.1| hypothetical protein LOTGIDRAFT_134202 [Lottia gigantea]	--	--	--	--	--	--	--	--	--	Q5U534	542	7.24662e-59	Mitochondrial amidoxime-reducing component 1 OS=Xenopus laevis GN=marc1 PE=2 SV=1	PF03473	MOSC domain	--	--	GO:0003824//GO:0030151//GO:0030170	catalytic activity//molybdenum ion binding//pyridoxal phosphate binding	--	--	KOG2362	Uncharacterized Fe-S protein
c128581_g1	1	0.914	1.112	4.573	4.142	3.72	1136	676484289	XP_009063298.1	534	1.50142e-61	hypothetical protein LOTGIDRAFT_235630 [Lottia gigantea] >gi|556097399|gb|ESO86051.1| hypothetical protein LOTGIDRAFT_235630 [Lottia gigantea]	--	--	--	--	--	--	--	--	--	--	--	--	--	--	--	--	--	--	--	--	--	--	--
c128599_g1	1	0.735	0.72	1.072	0.619	0.938	1781	524911110	XP_005110424.1	1045	2.57854e-136	PREDICTED: casein kinase II subunit beta-like [Aplysia californica]	356984666	JN413234.1	363	0	Reishia clavigera clone GS50 casein kinase II mRNA, partial cds	K03115	CSNK2B	casein kinase II subunit beta	http://www.genome.jp/dbget-bin/www_bget?ko:K03115	P28021	970	1.43264e-126	Casein kinase II subunit beta OS=Xenopus laevis GN=csnk2b PE=1 SV=1	PF01214//PF10408	Casein kinase II regulatory subunit//Ubiquitin elongating factor core	GO:0006511//GO:0045859//GO:0016567	ubiquitin-dependent protein catabolic process//regulation of protein kinase activity//protein ubiquitination	GO:0019887//GO:0034450	protein kinase regulator activity//ubiquitin-ubiquitin ligase activity	GO:0000151//GO:0005956	ubiquitin ligase complex//protein kinase CK2 complex	KOG3092	Casein kinase II, beta subunit
c128650_g1	1	1.239	1.114	0.953	1.143	1.155	1815	--	--	--	--	--	--	--	--	--	--	--	--	--	--	--	--	--	--	PF05808	Podoplanin	--	--	--	--	GO:0016021	integral component of membrane	--	--
c128653_g1	1	1.18	1.323	0.73	0.743	1.006	1164	405973106	EKC37838.1	991	1.1445e-129	Dehydrogenase/reductase SDR family member 1 [Crassostrea gigas]	--	--	--	--	--	K11163	DHRS1	dehydrogenase/reductase SDR family member 1	http://www.genome.jp/dbget-bin/www_bget?ko:K11163	Q99L04	844	4.53085e-109	Dehydrogenase/reductase SDR family member 1 OS=Mus musculus GN=Dhrs1 PE=2 SV=1	PF00106	short chain dehydrogenase	GO:0008152	metabolic process	GO:0016491	oxidoreductase activity	--	--	KOG0725	Reductases with broad range of substrate specificities
c128703_g1	1	1.07	0.975	1.181	1.271	1.389	1748	676439149	XP_009048763.1	486	6.11855e-54	hypothetical protein LOTGIDRAFT_157925 [Lottia gigantea] >gi|556111992|gb|ESP00644.1| hypothetical protein LOTGIDRAFT_157925 [Lottia gigantea]	--	--	--	--	--	K10425	DCTN3	dynactin 3	http://www.genome.jp/dbget-bin/www_bget?ko:K10425	O75935	244	4.80665e-22	Dynactin subunit 3 OS=Homo sapiens GN=DCTN3 PE=1 SV=1	PF03280	Proteobacterial lipase chaperone protein	GO:0006457	protein folding	GO:0051082	unfolded protein binding	GO:0016020	membrane	--	--
c128706_g1	1	1.127	0.894	1.454	1.401	1.342	1522	524908282	XP_005109244.1	609	5.25673e-73	PREDICTED: ATP synthase subunit delta, mitochondrial-like [Aplysia californica]	--	--	--	--	--	K02134	ATPeF1D, ATP5D, ATP16	F-type H+-transporting ATPase subunit delta	http://www.genome.jp/dbget-bin/www_bget?ko:K02134	Q9D3D9	417	2.29415e-46	ATP synthase subunit delta, mitochondrial OS=Mus musculus GN=Atp5d PE=1 SV=1	PF02823	ATP synthase, Delta/Epsilon chain, beta-sandwich domain	GO:0006119//GO:0015992//GO:0015986	oxidative phosphorylation//proton transport//ATP synthesis coupled proton transport	GO:0046961//GO:0046933	proton-transporting ATPase activity, rotational mechanism//proton-transporting ATP synthase activity, rotational mechanism	GO:0045261//GO:0045259	proton-transporting ATP synthase complex, catalytic core F(1)//proton-transporting ATP synthase complex	KOG1758	Mitochondrial F1F0-ATP synthase, subunit delta/ATP16
c128759_g1	1	1.068	1.213	0.313	0.279	0.3	2121	524888855	XP_005100992.1	731	8.76524e-84	PREDICTED: neuroligin-2-like [Aplysia californica]	--	--	--	--	--	K03929	pnbA	para-nitrobenzyl esterase	http://www.genome.jp/dbget-bin/www_bget?ko:K03929	Q8N0W4	554	6.51239e-59	Neuroligin-4, X-linked OS=Homo sapiens GN=NLGN4X PE=1 SV=1	PF07859	alpha/beta hydrolase fold	GO:0008152	metabolic process	GO:0016787	hydrolase activity	--	--	KOG1516	Carboxylesterase and related proteins
c128762_g1	1	1.675	0.999	1.097	1.192	1.431	1187	229893781	ACQ90248.1	137	3.82521e-07	profilin [Fenneropenaeus chinensis]	--	--	--	--	--	--	--	--	--	P32006	126	3.78518e-07	Profilin OS=Strongylocentrotus purpuratus PE=2 SV=2	PF00235	Profilin	GO:0030036	actin cytoskeleton organization	GO:0003779	actin binding	--	--	--	--
c128792_g3	1	2.092	1.612	1.843	1.702	2.511	5121	524870325	XP_005091947.1	2642	0	PREDICTED: ankyrin repeat domain-containing protein 17-like isoform X2 [Aplysia californica]	512959298	XM_004841881.1	219	2.18312e-108	PREDICTED: Heterocephalus glaber eukaryotic translation initiation factor 4E binding protein 3 (Eif4ebp3), transcript variant X9, mRNA	K16726	ANKRD17, MASK	ankyrin repeat domain-containing protein 17	http://www.genome.jp/dbget-bin/www_bget?ko:K16726	Q8IWZ3	2276	0	Ankyrin repeat and KH domain-containing protein 1 OS=Homo sapiens GN=ANKHD1 PE=1 SV=1	PF13606//PF00023	Ankyrin repeat//Ankyrin repeat	--	--	GO:0005515	protein binding	--	--	KOG0504	FOG: Ankyrin repeat
c128825_g1	1	1.045	0.997	1.192	1.32	1.065	3844	291222671	XP_002731335.1	875	2.46916e-104	PREDICTED: phosphatidylinositol transfer protein alpha isoform-like isoform X1 [Saccoglossus kowalevskii]	--	--	--	--	--	--	--	--	--	P48738	830	1.12857e-99	Phosphatidylinositol transfer protein alpha isoform OS=Oryctolagus cuniculus GN=PITPNA PE=3 SV=2	PF02121//PF02459	Phosphatidylinositol transfer protein//Adenoviral DNA terminal protein	GO:0006260//GO:0006810	DNA replication//transport	GO:0003677	DNA binding	GO:0005622	intracellular	KOG3668	Phosphatidylinositol transfer protein
c128841_g1	1	1.206	0.908	0.424	0.383	0.369	1513	405967027	EKC32241.1	476	3.54237e-53	Apolipoprotein D [Crassostrea gigas]	--	--	--	--	--	K03098	APOD	apolipoprotein D and lipocalin family protein	http://www.genome.jp/dbget-bin/www_bget?ko:K03098	P51910	368	2.73852e-39	Apolipoprotein D OS=Mus musculus GN=Apod PE=2 SV=1	PF12740//PF03973	Chlorophyllase enzyme//Triabin	GO:0015994//GO:0030682//GO:0015996	chlorophyll metabolic process//evasion or tolerance of host defense response//chlorophyll catabolic process	GO:0047746	chlorophyllase activity	--	--	KOG4824	Apolipoprotein D/Lipocalin
c128871_g1	1	0.998	0.989	1.318	1.281	1.078	2605	676464069	XP_009056803.1	733	3.48891e-86	hypothetical protein LOTGIDRAFT_233095 [Lottia gigantea] >gi|556104011|gb|ESO92663.1| hypothetical protein LOTGIDRAFT_233095 [Lottia gigantea]	4249743	AF118826.1	217	1.42701e-107	Ilyanassa obsoleta tropomyosin mRNA, partial cds	K10373	TPM1	tropomyosin 1	http://www.genome.jp/dbget-bin/www_bget?ko:K10373	P43689	727	7.54898e-87	Tropomyosin-2 OS=Biomphalaria glabrata PE=2 SV=1	PF05791//PF08702//PF06009//PF06160//PF04111//PF07926//PF10473//PF02346//PF06008//PF01576//PF04513//PF10392//PF02996//PF00038//PF05557//PF13851	Bacillus haemolytic enterotoxin (HBL)//Fibrinogen alpha/beta chain family//Laminin Domain II//Septation ring formation regulator, EzrA//Autophagy protein Apg6//TPR/MLP1/MLP2-like protein//Leucine-rich repeats of kinetochore protein Cenp-F/LEK1//Chordopoxvirus fusion protein//Laminin Domain I//Myosin tail//Baculovirus polyhedron envelope protein, PEP, C terminus//Golgi transport complex subunit 5/…	GO:0030168//GO:0006914//GO:0006457//GO:0000921//GO:0007155//GO:0006606//GO:0007165//GO:0030334//GO:0051258//GO:0009405//GO:0019064//GO:0030155//GO:0006891//GO:0048870//GO:0007094//GO:0045995	platelet activation//autophagy//protein folding//septin ring assembly//cell adhesion//protein import into nucleus//signal transduction//regulation of cell migration//protein polymerization//pathogenesis//fusion of virus membrane with host plasma membrane//regulation of cell adhesion//intra-Golgi vesicle-mediated transport//cell motility//mitotic spindle assembly checkpoint//regulation of embryoni…	GO:0030674//GO:0042803//GO:0045502//GO:0051082//GO:0008134//GO:0005198//GO:0003774//GO:0005102	protein binding, bridging//protein homodimerization activity//dynein binding//unfolded protein binding//transcription factor binding//structural molecule activity//motor activity//receptor binding	GO:0016020//GO:0016021//GO:0019028//GO:0016459//GO:0005577//GO:0019031//GO:0005604//GO:0031514//GO:0005667//GO:0005606//GO:0017119//GO:0005882//GO:0016272//GO:0030286//GO:0005940//GO:0005643	membrane//integral component of membrane//viral capsid//myosin complex//fibrinogen complex//viral envelope//basement membrane//motile cilium//transcription factor complex//laminin-1 complex//Golgi transport complex//intermediate filament//prefoldin complex//dynein complex//septin ring//nuclear pore	KOG1003	Actin filament-coating protein tropomyosin
c128888_g1	1	1.01	1.285	1.052	1.078	0.912	1396	405964790	EKC30236.1	169	7.57643e-11	Complement C1q tumor necrosis factor-related protein 3 [Crassostrea gigas]	--	--	--	--	--	--	--	--	--	O75973	126	1.41458e-06	C1q-related factor OS=Homo sapiens GN=C1QL1 PE=2 SV=1	PF02183//PF00170	Homeobox associated leucine zipper//bZIP transcription factor	GO:0006355	regulation of transcription, DNA-templated	GO:0003677//GO:0003700//GO:0043565	DNA binding//sequence-specific DNA binding transcription factor activity//sequence-specific DNA binding	GO:0005634//GO:0005667	nucleus//transcription factor complex	--	--
c128900_g1	1	1.132	0.941	1.167	0.888	1.174	6782	524885134	XP_005099178.1	3708	0	PREDICTED: supervillin-like [Aplysia californica]	511990576	XM_004812930.1	42	7.16687e-10	PREDICTED: Mustela putorius furo supervillin-like (LOC101691047), transcript variant X12, mRNA	K10369	SVIL	supervillin	http://www.genome.jp/dbget-bin/www_bget?ko:K10369	O46385	2022	0	Supervillin OS=Bos taurus GN=SVIL PE=1 SV=2	PF04727//PF08121//PF02209	ELMO/CED-12 family//Waglerin family//Villin headpiece domain	GO:0006909//GO:0007268//GO:0007010//GO:0007165	phagocytosis//synaptic transmission//cytoskeleton organization//signal transduction	GO:0030550//GO:0003779	acetylcholine receptor inhibitor activity//actin binding	GO:0005856//GO:0005576	cytoskeleton//extracellular region	KOG0445	Actin regulatory protein supervillin (gelsolin/villin family)
c128900_g2	1	0.953	1.365	0.999	0.872	1.178	625	166952311	ABZ04238.1	549	3.10583e-68	ribosomal protein rpl27 [Lineus viridis]	504175772	XM_004597340.1	128	9.81733e-59	PREDICTED: Ochotona princeps ribosomal protein L27 (RPL27), mRNA	K02901	RP-L27e, RPL27	large subunit ribosomal protein L27e	http://www.genome.jp/dbget-bin/www_bget?ko:K02901	P61354	509	8.74297e-64	60S ribosomal protein L27 OS=Rattus norvegicus GN=Rpl27 PE=2 SV=2	PF01777	Ribosomal L27e protein family	GO:0006412//GO:0042254	translation//ribosome biogenesis	GO:0003735	structural constituent of ribosome	GO:0005840//GO:0005622	ribosome//intracellular	KOG3418	60S ribosomal protein L27
c128900_g4	1	0.951	1.163	1.067	1.042	1.048	1256	676421769	XP_009043856.1	742	2.14666e-93	hypothetical protein LOTGIDRAFT_181139 [Lottia gigantea] >gi|556116659|gb|ESP05311.1| hypothetical protein LOTGIDRAFT_181139 [Lottia gigantea]	--	--	--	--	--	K02734	PSMB2	20S proteasome subunit beta 4	http://www.genome.jp/dbget-bin/www_bget?ko:K02734	P49721	626	1.80843e-77	Proteasome subunit beta type-2 OS=Homo sapiens GN=PSMB2 PE=1 SV=1	PF00227	Proteasome subunit	GO:0051603	proteolysis involved in cellular protein catabolic process	GO:0004298	threonine-type endopeptidase activity	GO:0005839	proteasome core complex	KOG0177	20S proteasome, regulatory subunit beta type PSMB2/PRE1
c128906_g1	1	0.986	0.96	1.42	1.483	1.504	793	524869864	XP_005091721.1	376	1.73281e-41	PREDICTED: fatty acid-binding protein, brain-like [Aplysia californica]	--	--	--	--	--	K08752	FABP3	fatty acid-binding protein 3, muscle and heart	http://www.genome.jp/dbget-bin/www_bget?ko:K08752	O01814	237	8.29039e-23	Fatty acid-binding protein homolog 5 OS=Caenorhabditis elegans GN=lbp-5 PE=3 SV=1	--	--	--	--	--	--	--	--	KOG4015	Fatty acid-binding protein FABP
c128907_g1	1	0.989	1.004	4.356	2.529	4.025	1786	405960149	EKC26094.1	611	1.32263e-64	Blastula protease 10 [Crassostrea gigas]	--	--	--	--	--	K08076	E3.4.24.21	astacin	http://www.genome.jp/dbget-bin/www_bget?ko:K08076	Q20942	351	1.83651e-33	Zinc metalloproteinase nas-38 OS=Caenorhabditis elegans GN=nas-38 PE=3 SV=2	PF01400//PF00413	Astacin (Peptidase family M12A)//Matrixin	GO:0006508	proteolysis	GO:0008270//GO:0004222	zinc ion binding//metalloendopeptidase activity	GO:0031012	extracellular matrix	KOG3714	Meprin A metalloprotease
c128937_g2	1	0.777	0.733	2.001	1.106	0.876	608	524871930	XP_005092735.1	721	8.13189e-84	PREDICTED: fibrillin-2-like [Aplysia californica]	--	--	--	--	--	--	--	--	--	Q61555	512	2.5053e-57	Fibrillin-2 OS=Mus musculus GN=Fbn2 PE=1 SV=2	PF00008//PF07645	EGF-like domain//Calcium-binding EGF domain	--	--	GO:0005515//GO:0005509	protein binding//calcium ion binding	--	--	KOG1217	Fibrillins and related proteins containing Ca2+-binding EGF-like domains
c128946_g1	1	1.202	0.966	0.967	0.88	0.874	1177	676433047	XP_009046772.1	585	1.26406e-68	hypothetical protein LOTGIDRAFT_171957 [Lottia gigantea] >gi|556113904|gb|ESP02556.1| hypothetical protein LOTGIDRAFT_171957 [Lottia gigantea]	--	--	--	--	--	K06508	CD81, TAPA1, TSPAN28	CD81 antigen	http://www.genome.jp/dbget-bin/www_bget?ko:K06508	P60034	188	7.82237e-15	CD81 antigen OS=Pan troglodytes GN=CD81 PE=2 SV=1	PF00335	Tetraspanin family	--	--	--	--	GO:0016021	integral component of membrane	KOG3882	Tetraspanin family integral membrane protein
c128954_g2	1	1.133	0.896	4.825	2.036	4.35	663	260821541	XP_002606091.1	415	6.09067e-46	hypothetical protein BRAFLDRAFT_88001 [Branchiostoma floridae] >gi|229291429|gb|EEN62101.1| hypothetical protein BRAFLDRAFT_88001 [Branchiostoma floridae]	--	--	--	--	--	--	--	--	--	Q32KJ8	270	1.29187e-25	Arylsulfatase I OS=Rattus norvegicus GN=Arsi PE=2 SV=1	--	--	--	--	--	--	--	--	KOG3867	Sulfatase
c129056_g1	1	0.924	0.916	0.557	0.491	0.504	4142	524871445	XP_005092495.1	1771	0	PREDICTED: WD repeat-containing protein 16-like [Aplysia californica]	--	--	--	--	--	--	--	--	--	Q5F201	1334	4.87891e-166	WD repeat-containing protein 16 OS=Mus musculus GN=Wdr16 PE=2 SV=1	PF00400	WD domain, G-beta repeat	--	--	GO:0005515	protein binding	--	--	KOG0266	WD40 repeat-containing protein
c129057_g1	1	0.976	1.067	1.416	0.754	1.069	689	41053650	NP_956572.1	228	9.6509e-21	SH3 domain-binding glutamic acid-rich-like protein 3 [Danio rerio] >gi|29179668|gb|AAH49323.1| SH3 domain binding glutamic acid-rich protein like 3 [Danio rerio]	--	--	--	--	--	--	--	--	--	Q91VW3	202	1.35132e-18	SH3 domain-binding glutamic acid-rich-like protein 3 OS=Mus musculus GN=Sh3bgrl3 PE=1 SV=1	PF13417//PF00462	Glutathione S-transferase, N-terminal domain//Glutaredoxin	GO:0006118//GO:0045454	electron transport//cell redox homeostasis	GO:0009055//GO:0005515//GO:0015035	electron carrier activity//protein binding//protein disulfide oxidoreductase activity	--	--	--	--
c129070_g1	1	1.045	0.913	0.85	0.8	0.834	894	325209004	NP_001191451.1	688	3.88255e-86	vesicle-associated membrane protein/synaptobrevin-binding protein [Aplysia californica] >gi|2499127|sp|Q16943.1|VP33_APLCA RecName: Full=Vesicle-associated membrane protein/synaptobrevin-binding protein; AltName: Full=VAP-33 [Aplysia californica] >gi|1000369|gb|AAC46883.1| vesicle-associated membrane protein/synaptobrevin binding protein [Aplysia californica]	304376731	BT048700.2	59	3.24761e-20	Salmo salar clone ssal-evd-518-267 Vesicle-associated membrane protein-associated protein B putative mRNA, complete cds	K06096	VAPA	vesicle-associated membrane protein-associated protein A	http://www.genome.jp/dbget-bin/www_bget?ko:K06096	Q16943	688	1.16311e-87	Vesicle-associated membrane protein/synaptobrevin-binding protein OS=Aplysia californica PE=2 SV=1	PF00635//PF00170//PF04977//PF02183//PF01166//PF06005	MSP (Major sperm protein) domain//bZIP transcription factor//Septum formation initiator//Homeobox associated leucine zipper//TSC-22/dip/bun family//Protein of unknown function (DUF904)	GO:0043093//GO:0007049//GO:0006355//GO:0000917	cytokinesis by binary fission//cell cycle//regulation of transcription, DNA-templated//barrier septum assembly	GO:0003677//GO:0003700//GO:0005198//GO:0043565	DNA binding//sequence-specific DNA binding transcription factor activity//structural molecule activity//sequence-specific DNA binding	GO:0005737//GO:0005667//GO:0016020//GO:0005634	cytoplasm//transcription factor complex//membrane//nucleus	KOG0439	VAMP-associated protein involved in inositol metabolism
c129070_g2	1	1.14	0.89	1.062	0.923	0.888	1270	325209004	NP_001191451.1	679	5.61598e-83	vesicle-associated membrane protein/synaptobrevin-binding protein [Aplysia californica] >gi|2499127|sp|Q16943.1|VP33_APLCA RecName: Full=Vesicle-associated membrane protein/synaptobrevin-binding protein; AltName: Full=VAP-33 [Aplysia californica] >gi|1000369|gb|AAC46883.1| vesicle-associated membrane protein/synaptobrevin binding protein [Aplysia californica]	320172508	HQ731439.1	50	4.69328e-15	Branchiostoma belcheri vesicle-associated membrane protein-associated protein A/B mRNA, complete cds, alternatively spliced	K06096	VAPA	vesicle-associated membrane protein-associated protein A	http://www.genome.jp/dbget-bin/www_bget?ko:K06096	Q16943	679	1.6824e-84	Vesicle-associated membrane protein/synaptobrevin-binding protein OS=Aplysia californica PE=2 SV=1	PF00635//PF01754//PF04977//PF01166	MSP (Major sperm protein) domain//A20-like zinc finger//Septum formation initiator//TSC-22/dip/bun family	GO:0006355//GO:0007049	regulation of transcription, DNA-templated//cell cycle	GO:0003677//GO:0003700//GO:0005198//GO:0008270	DNA binding//sequence-specific DNA binding transcription factor activity//structural molecule activity//zinc ion binding	GO:0005667	transcription factor complex	KOG0439	VAMP-associated protein involved in inositol metabolism
c1290_g1	1	0.973	1.268	1.006	1.058	1.334	1100	524884410	XP_005098825.1	357	2.73086e-37	PREDICTED: uncharacterized protein ZC395.10-like isoform X1 [Aplysia californica]	--	--	--	--	--	K15730	PTGES3	cytosolic prostaglandin-E synthase	http://www.genome.jp/dbget-bin/www_bget?ko:K15730	Q9VH95	197	1.85023e-16	Uncharacterized protein CG16817 OS=Drosophila melanogaster GN=CG16817 PE=1 SV=1	--	--	--	--	--	--	--	--	KOG3158	HSP90 co-chaperone p23
c129211_g1	1	0.962	1.032	0.939	0.877	1.093	1549	405972170	EKC36956.1	865	2.91552e-99	Rho guanine nucleotide exchange factor 12 [Crassostrea gigas]	--	--	--	--	--	K12331	ARHGEF11	Rho guanine nucleotide exchange factor 11	http://www.genome.jp/dbget-bin/www_bget?ko:K12331	Q9ES67	625	1.24823e-68	Rho guanine nucleotide exchange factor 11 OS=Rattus norvegicus GN=Arhgef11 PE=1 SV=1	PF00621	RhoGEF domain	GO:0035023//GO:0043087	regulation of Rho protein signal transduction//regulation of GTPase activity	GO:0005089	Rho guanyl-nucleotide exchange factor activity	--	--	KOG3520	Predicted guanine nucleotide exchange factor
c129223_g1	1	0.746	0.988	0.681	0.85	0.774	848	443683514	ELT87741.1	875	1.52549e-111	hypothetical protein CAPTEDRAFT_162451 [Capitella teleta]	390347705	XM_777300.3	48	4.00483e-14	PREDICTED: Strongylocentrotus purpuratus nicotinamide phosphoribosyltransferase-like (LOC577046), mRNA	K03462	NAMPT	nicotinamide phosphoribosyltransferase	http://www.genome.jp/dbget-bin/www_bget?ko:K03462	Q99KQ4	572	7.11957e-68	Nicotinamide phosphoribosyltransferase OS=Mus musculus GN=Nampt PE=1 SV=1	--	--	--	--	--	--	--	--	--	--
c129232_g1	1	0.88	0.829	1.018	0.641	0.97	825	405975921	EKC40452.1	559	9.72866e-68	Clathrin light chain A [Crassostrea gigas]	--	--	--	--	--	K04644	CLTA, LCA	clathrin light chain A	http://www.genome.jp/dbget-bin/www_bget?ko:K04644	O08585	417	8.57228e-48	Clathrin light chain A OS=Mus musculus GN=Clta PE=1 SV=2	PF01086	Clathrin light chain	GO:0006886//GO:0016192	intracellular protein transport//vesicle-mediated transport	GO:0005198	structural molecule activity	GO:0030132//GO:0030130	clathrin coat of coated pit//clathrin coat of trans-Golgi network vesicle	KOG4031	Vesicle coat protein clathrin, light chain
c129278_g1	1	1.09	0.86	1.307	1.274	1.385	1730	524912187	XP_005110945.1	1911	0	PREDICTED: pyridoxal-dependent decarboxylase domain-containing protein 1-like [Aplysia californica]	524912186	XM_005110888.1	133	4.6713e-61	PREDICTED: Aplysia californica pyridoxal-dependent decarboxylase domain-containing protein 1-like (LOC101861400), mRNA	--	--	--	--	Q66HY8	1057	1.44862e-132	Pyridoxal-dependent decarboxylase domain-containing protein 1 OS=Danio rerio GN=pdxdc1 PE=2 SV=1	PF00282	Pyridoxal-dependent decarboxylase conserved domain	GO:0019752	carboxylic acid metabolic process	GO:0016831//GO:0030170	carboxy-lyase activity//pyridoxal phosphate binding	--	--	--	--
c129283_g1	1	1.347	1.011	1.415	0.9	1.136	2296	405963089	EKC28693.1	554	4.92042e-57	E3 ubiquitin-protein ligase MIB2 [Crassostrea gigas]	--	--	--	--	--	--	--	--	--	Q5ZIJ9	438	1.83954e-43	E3 ubiquitin-protein ligase MIB2 OS=Gallus gallus GN=MIB2 PE=2 SV=1	PF00023//PF13606	Ankyrin repeat//Ankyrin repeat	--	--	GO:0005515	protein binding	--	--	KOG4177	Ankyrin
c129339_g1	1	0.952	1.107	1.35	1.24	0.992	754	524874093	XP_005093787.1	461	6.07012e-54	PREDICTED: uncharacterized protein C167.05-like isoform X1 [Aplysia californica] >gi|524874095|ref|XP_005093788.1| PREDICTED: uncharacterized protein C167.05-like isoform X2 [Aplysia californica]	--	--	--	--	--	--	--	--	--	--	--	--	--	PF00582	Universal stress protein family	GO:0006950	response to stress	--	--	--	--	--	--
c129344_g1	1	0.983	0.95	0.844	0.9	0.804	1553	524874065	XP_005093774.1	708	2.03839e-85	PREDICTED: enolase-phosphatase E1-like [Aplysia californica]	--	--	--	--	--	K16054	DEP1	methylthioribulose 1-phosphate dehydratase / enolase-phosphatase E1	http://www.genome.jp/dbget-bin/www_bget?ko:K16054	Q0VD27	450	7.2828e-50	Enolase-phosphatase E1 OS=Bos taurus GN=ENOPH1 PE=2 SV=1	PF12689	Acid Phosphatase	--	--	GO:0016791	phosphatase activity	--	--	KOG2630	Enolase-phosphatase E-1
c129363_g1	1	1.023	1.048	1.073	1.23	1.262	2618	524915789	XP_005112685.1	1653	0	PREDICTED: elongation factor Tu, mitochondrial-like [Aplysia californica]	198458219	XM_001360921.2	128	4.28002e-58	Drosophila pseudoobscura pseudoobscura GA19322 (Dpse\GA19322), mRNA	K02358	tuf, TUFM	elongation factor Tu	http://www.genome.jp/dbget-bin/www_bget?ko:K02358	Q8BFR5	1355	3.87617e-177	Elongation factor Tu, mitochondrial OS=Mus musculus GN=Tufm PE=1 SV=1	PF03144//PF03143//PF00009//PF08477//PF01926//PF03324	Elongation factor Tu domain 2//Elongation factor Tu C-terminal domain//Elongation factor Tu GTP binding domain//Miro-like protein//50S ribosome-binding GTPase//Herpesvirus DNA helicase/primase complex associated protein	GO:0007264//GO:0019079	small GTPase mediated signal transduction//viral genome replication	GO:0005525//GO:0003924	GTP binding//GTPase activity	GO:0005622	intracellular	KOG0460	Mitochondrial translation elongation factor Tu
c129389_g1	1	1.031	1.026	1.349	0.948	1.162	977	573888799	XP_006632167.1	595	8.36882e-72	PREDICTED: 15-hydroxyprostaglandin dehydrogenase [NAD(+)]-like [Lepisosteus oculatus]	--	--	--	--	--	K00069	HPGD	15-hydroxyprostaglandin dehydrogenase (NAD)	http://www.genome.jp/dbget-bin/www_bget?ko:K00069	Q8VCC1	495	2.69e-58	15-hydroxyprostaglandin dehydrogenase [NAD(+)] OS=Mus musculus GN=Hpgd PE=2 SV=1	PF02882//PF01370//PF00106//PF00056//PF02737	Tetrahydrofolate dehydrogenase/cyclohydrolase, NAD(P)-binding domain//NAD dependent epimerase/dehydratase family//short chain dehydrogenase//lactate/malate dehydrogenase, NAD binding domain//3-hydroxyacyl-CoA dehydrogenase, NAD binding domain	GO:0044237//GO:0006552//GO:0006574//GO:0046487//GO:0018874//GO:0006568//GO:0008152//GO:0006633//GO:0006631//GO:0009396//GO:0006550//GO:0055114//GO:0006554	cellular metabolic process//leucine catabolic process//valine catabolic process//glyoxylate metabolic process//benzoate metabolic process//tryptophan metabolic process//metabolic process//fatty acid biosynthetic process//fatty acid metabolic process//folic acid-containing compound biosynthetic process//isoleucine catabolic process//oxidation-reduction process//lysine catabolic process	GO:0050662//GO:0003857//GO:0016491//GO:0004488//GO:0003824	coenzyme binding//3-hydroxyacyl-CoA dehydrogenase activity//oxidoreductase activity//methylenetetrahydrofolate dehydrogenase (NADP+) activity//catalytic activity	--	--	KOG0725	Reductases with broad range of substrate specificities
c129424_g1	1	1.009	1.219	1.701	1.617	1.783	1824	676488141	XP_009064523.1	1637	0	hypothetical protein LOTGIDRAFT_196347 [Lottia gigantea] >gi|556096069|gb|ESO84721.1| hypothetical protein LOTGIDRAFT_196347 [Lottia gigantea]	--	--	--	--	--	K00472	E1.14.11.2	prolyl 4-hydroxylase	http://www.genome.jp/dbget-bin/www_bget?ko:K00472	Q60716	1189	1.78971e-154	Prolyl 4-hydroxylase subunit alpha-2 OS=Mus musculus GN=P4ha2 PE=1 SV=1	PF13640//PF03171//PF03615//PF08336//PF01093	2OG-Fe(II) oxygenase superfamily//2OG-Fe(II) oxygenase superfamily//GCM motif protein//Prolyl 4-Hydroxylase alpha-subunit, N-terminal region//Clusterin	GO:0006560//GO:0008219//GO:0055114//GO:0018401//GO:0006355//GO:0006525	proline metabolic process//cell death//oxidation-reduction process//peptidyl-proline hydroxylation to 4-hydroxy-L-proline//regulation of transcription, DNA-templated//arginine metabolic process	GO:0003677//GO:0016706//GO:0016702//GO:0016491//GO:0004656	DNA binding//oxidoreductase activity, acting on paired donors, with incorporation or reduction of molecular oxygen, 2-oxoglutarate as one donor, and incorporation of one atom each of oxygen into both donors//oxidoreductase activity, acting on single donors with incorporation of molecular oxygen, incorporation of two atoms of oxygen//oxidoreductase activity//procollagen-proline 4-dioxygenase activ…	GO:0005783	endoplasmic reticulum	KOG1591	Prolyl 4-hydroxylase alpha subunit
c129550_g1	1	1.045	0.829	0.765	0.66	0.58	465	52626600	CAG30543.1	724	1.12018e-94	beta tubulin [Glomus sp. BEG19]	216296572	FJ387017.1	191	6.81787e-94	Trichoplax adhaerens beta-tubulin mRNA, complete cds	K07375	TUBB	tubulin beta	http://www.genome.jp/dbget-bin/www_bget?ko:K07375	P41386	724	2.81962e-94	Tubulin beta chain (Fragment) OS=Haliotis discus PE=2 SV=1	--	--	GO:0051258//GO:0007018	protein polymerization//microtubule-based movement	GO:0005525//GO:0005198	GTP binding//structural molecule activity	GO:0005874	microtubule	KOG1375	Beta tubulin
c12961_g1	1	0.868	0.98	0.918	0.998	0.913	1136	676469246	XP_009058470.1	964	2.1823e-127	hypothetical protein LOTGIDRAFT_204153 [Lottia gigantea] >gi|556102163|gb|ESO90815.1| hypothetical protein LOTGIDRAFT_204153 [Lottia gigantea]	442633499	NM_001259908.2	195	1.03892e-95	Drosophila melanogaster Rab8 (Rab8), transcript variant C, mRNA	K07901	RAB8A, MEL	Ras-related protein Rab-8A	http://www.genome.jp/dbget-bin/www_bget?ko:K07901	P35280	897	9.18276e-119	Ras-related protein Rab-8A OS=Rattus norvegicus GN=Rab8a PE=1 SV=2	PF08477//PF00025//PF00071//PF00735//PF00009//PF01926//PF04670//PF10662	Miro-like protein//ADP-ribosylation factor family//Ras family//Septin//Elongation factor Tu GTP binding domain//50S ribosome-binding GTPase//Gtr1/RagA G protein conserved region//Ethanolamine utilisation - propanediol utilisation	GO:0007264//GO:0006576//GO:0007049	small GTPase mediated signal transduction//cellular biogenic amine metabolic process//cell cycle	GO:0005524//GO:0005525//GO:0003924	ATP binding//GTP binding//GTPase activity	GO:0005634//GO:0005622//GO:0005737	nucleus//intracellular//cytoplasm	KOG0078	GTP-binding protein SEC4, small G protein superfamily, and related Ras family GTP-binding proteins
c129757_g1	1	0.898	0.937	1.125	1.124	1.008	1201	6746611	AAF27650.1	1658	0	malate dehydrogenase precursor [Nucella lapillus]	6746610	AF218064.1	647	0	Nucella lapillus malate dehydrogenase precursor (Mdh) mRNA, Mdh-10 allele, complete cds; nuclear gene for mitochondrial product	K00026	MDH2	malate dehydrogenase	http://www.genome.jp/dbget-bin/www_bget?ko:K00026	Q5NVR2	1210	7.5066e-164	Malate dehydrogenase, mitochondrial OS=Pongo abelii GN=MDH2 PE=2 SV=1	PF01118//PF02866//PF00056//PF01113//PF01073	Semialdehyde dehydrogenase, NAD binding domain//lactate/malate dehydrogenase, alpha/beta C-terminal domain//lactate/malate dehydrogenase, NAD binding domain//Dihydrodipicolinate reductase, N-terminus//3-beta hydroxysteroid dehydrogenase/isomerase family	GO:0044262//GO:0006099//GO:0006694//GO:0006090//GO:0046487//GO:0008210//GO:0008209//GO:0006108//GO:0009089//GO:0055114//GO:0008207//GO:0019643//GO:0009085	cellular carbohydrate metabolic process//tricarboxylic acid cycle//steroid biosynthetic process//pyruvate metabolic process//glyoxylate metabolic process//estrogen metabolic process//androgen metabolic process//malate metabolic process//lysine biosynthetic process via diaminopimelate//oxidation-reduction process//C21-steroid hormone metabolic process//reductive tricarboxylic acid cycle//lysine bi…	GO:0003854//GO:0016616//GO:0008839//GO:0000166//GO:0016620//GO:0051287//GO:0030060//GO:0016491	3-beta-hydroxy-delta5-steroid dehydrogenase activity//oxidoreductase activity, acting on the CH-OH group of donors, NAD or NADP as acceptor//4-hydroxy-tetrahydrodipicolinate reductase//nucleotide binding//oxidoreductase activity, acting on the aldehyde or oxo group of donors, NAD or NADP as acceptor//NAD binding//L-malate dehydrogenase activity//oxidoreductase activity	--	--	KOG1494	NAD-dependent malate dehydrogenase
c129788_g1	1	0.915	1.034	1.033	1.056	1.023	1547	524910660	XP_005110205.1	1632	0	PREDICTED: succinyl-CoA ligase [GDP-forming] subunit beta, mitochondrial-like [Aplysia californica]	470305761	XM_004348398.1	120	7.02282e-54	Capsaspora owczarzaki ATCC 30864 Suclg2 protein (CAOG_03543) mRNA, complete cds	K01900	LSC2	succinyl-CoA synthetase beta subunit	http://www.genome.jp/dbget-bin/www_bget?ko:K01900	P53590	1361	0	Succinyl-CoA ligase [GDP-forming] subunit beta, mitochondrial (Fragment) OS=Sus scrofa GN=SUCLG2 PE=1 SV=2	PF01342//PF00549	SAND domain//CoA-ligase	GO:0008152	metabolic process	GO:0003677//GO:0003824	DNA binding//catalytic activity	--	--	KOG1447	GTP-specific succinyl-CoA synthetase, beta subunit
c129916_g1	1	0.872	0.941	0.639	0.904	0.724	801	676455112	XP_009053899.1	446	1.75307e-51	hypothetical protein LOTGIDRAFT_215045 [Lottia gigantea] >gi|556106738|gb|ESO95390.1| hypothetical protein LOTGIDRAFT_215045 [Lottia gigantea]	--	--	--	--	--	K15901	CGI121, TPRKB	protein CGI121	http://www.genome.jp/dbget-bin/www_bget?ko:K15901	Q9Y3C4	370	1.20013e-41	EKC/KEOPS complex subunit TPRKB OS=Homo sapiens GN=TPRKB PE=1 SV=1	PF04997//PF12153	RNA polymerase Rpb1, domain 1//LPS binding domain of CAP18 (C terminal)	GO:0006144//GO:0006206//GO:0006351//GO:0042742	purine nucleobase metabolic process//pyrimidine nucleobase metabolic process//transcription, DNA-templated//defense response to bacterium	GO:0003677//GO:0003899	DNA binding//DNA-directed RNA polymerase activity	GO:0005730	nucleolus	KOG4066	Cell growth regulatory protein CGR11
c129978_g1	1	1.178	1.296	1.052	0.98	1.029	597	524885697	XP_005099453.1	328	8.66233e-34	PREDICTED: secretory carrier-associated membrane protein 1-like isoform X3 [Aplysia californica]	--	--	--	--	--	--	--	--	--	P56603	199	4.7883e-17	Secretory carrier-associated membrane protein 1 OS=Rattus norvegicus GN=Scamp1 PE=1 SV=1	PF04144//PF03857//PF00335	SCAMP family//Colicin immunity protein//Tetraspanin family	GO:0015031//GO:0030153//GO:0006955	protein transport//bacteriocin immunity//immune response	GO:0015643	toxic substance binding	GO:0019814//GO:0016021	immunoglobulin complex//integral component of membrane	KOG3088	Secretory carrier membrane protein
c129982_g1	1	1.001	1.021	1.321	1.387	1.542	2204	524874063	XP_005093773.1	794	1.86389e-88	PREDICTED: ribosome-binding protein 1-like isoform X5 [Aplysia californica]	--	--	--	--	--	K14000	RRBP1	ribosome-binding protein 1	http://www.genome.jp/dbget-bin/www_bget?ko:K14000	Q99PL5	243	1.2203e-19	Ribosome-binding protein 1 OS=Mus musculus GN=Rrbp1 PE=1 SV=2	PF00700	Bacterial flagellin C-terminal helical region	GO:0001539	cilium or flagellum-dependent cell motility	GO:0005198	structural molecule activity	GO:0009288	bacterial-type flagellum	--	--
c130017_g1	1	1.045	1.036	1.004	1.067	1.09	586	676478222	XP_009061363.1	957	2.79272e-126	hypothetical protein LOTGIDRAFT_193923 [Lottia gigantea] >gi|556099401|gb|ESO88053.1| hypothetical protein LOTGIDRAFT_193923 [Lottia gigantea]	195376730	XM_002047110.1	84	2.64157e-34	Drosophila virilis GJ13271 (Dvir\GJ13271), mRNA	--	--	--	--	Q90WD0	909	1.83617e-120	Actin-related protein 3 OS=Gallus gallus GN=ACTR3 PE=2 SV=1	--	--	--	--	--	--	--	--	KOG0678	Actin-related protein Arp2/3 complex, subunit Arp3
c130017_g2	1	0.651	1.153	0.627	0.845	1.116	729	676478222	XP_009061363.1	982	3.91422e-129	hypothetical protein LOTGIDRAFT_193923 [Lottia gigantea] >gi|556099401|gb|ESO88053.1| hypothetical protein LOTGIDRAFT_193923 [Lottia gigantea]	--	--	--	--	--	--	--	--	--	Q4V7C7	943	7.03084e-125	Actin-related protein 3 OS=Rattus norvegicus GN=Actr3 PE=1 SV=1	--	--	--	--	--	--	--	--	KOG0678	Actin-related protein Arp2/3 complex, subunit Arp3
c130017_g3	1	0.92	1.256	0.959	0.906	1.093	1474	524867523	XP_005090572.1	875	1.80895e-110	PREDICTED: uncharacterized protein LOC101853991 [Aplysia californica]	--	--	--	--	--	--	--	--	--	--	--	--	--	PF00822//PF03868	PMP-22/EMP/MP20/Claudin family//Ribosomal protein L6, N-terminal domain	GO:0006412//GO:0042254	translation//ribosome biogenesis	GO:0003735	structural constituent of ribosome	GO:0016021//GO:0005840//GO:0005622	integral component of membrane//ribosome//intracellular	--	--
c130067_g1	1	0.83	0.7	0.882	0.846	0.628	1320	524889607	XP_005101358.1	926	2.10355e-118	PREDICTED: protein amalgam-like [Aplysia californica]	--	--	--	--	--	--	--	--	--	Q24372	342	2.18453e-34	Lachesin OS=Drosophila melanogaster GN=Lac PE=1 SV=2	PF01688//PF02480	Alphaherpesvirus glycoprotein I//Alphaherpesvirus glycoprotein E	--	--	--	--	GO:0043657//GO:0016020	host cell//membrane	KOG3510	FOG: Immunoglobulin C-2 Type/fibronectin type III domains
c130123_g1	1	1.124	1.185	1.019	0.987	0.855	1350	524896868	XP_005104905.1	689	3.35469e-84	PREDICTED: uncharacterized protein LOC101857969 [Aplysia californica]	--	--	--	--	--	--	--	--	--	--	--	--	--	PF01157	Ribosomal protein L21e	GO:0042254//GO:0006412	ribosome biogenesis//translation	GO:0003735	structural constituent of ribosome	GO:0005622//GO:0005840	intracellular//ribosome	--	--
c130129_g1	1	1.002	0.8	0.6	0.58	0.562	2376	557755384	XP_005177432.1	301	1.31422e-28	PREDICTED: thioredoxin-2-like [Musca domestica]	356983987	JN413196.1	124	6.49099e-56	Reishia clavigera clone GS12 thioredoxin mRNA, partial cds	K03671	trxA	thioredoxin 1	http://www.genome.jp/dbget-bin/www_bget?ko:K03671	Q8IFW4	279	1.10644e-26	Thioredoxin-T OS=Drosophila melanogaster GN=TrxT PE=2 SV=1	PF00578//PF00085//PF08534	AhpC/TSA family//Thioredoxin//Redoxin	GO:0045454//GO:0055114	cell redox homeostasis//oxidation-reduction process	GO:0016209//GO:0016491	antioxidant activity//oxidoreductase activity	--	--	KOG0907	Thioredoxin
c130133_g1	1	1.054	1.074	0.661	0.646	0.766	3179	524871056	XP_005092304.1	3190	0	PREDICTED: kinesin-like protein KLP6-like isoform X1 [Aplysia californica] >gi|524871058|ref|XP_005092305.1| PREDICTED: kinesin-like protein KLP6-like isoform X2 [Aplysia californica] >gi|524871060|ref|XP_005092306.1| PREDICTED: kinesin-like protein KLP6-like isoform X3 [Aplysia californica] >gi|524871062|ref|XP_005092307.1| PREDICTED: kinesin-like protein KLP6-like isoform X4 [Aplysia californic…	260809344	XM_002599420.1	106	8.84172e-46	Branchiostoma floridae hypothetical protein, mRNA	--	--	--	--	F8WLE0	1505	0	Kinesin-like protein KIF28P OS=Rattus norvegicus GN=Kif28p PE=2 SV=1	PF03938//PF00225	Outer membrane protein (OmpH-like)//Kinesin motor domain	GO:0007018//GO:0007017	microtubule-based movement//microtubule-based process	GO:0008017//GO:0003777//GO:0051082//GO:0005524	microtubule binding//microtubule motor activity//unfolded protein binding//ATP binding	GO:0045298//GO:0005874	tubulin complex//microtubule	KOG0245	Kinesin-like protein
c130144_g1	1	1.056	1.127	0.96	0.638	0.963	538	676461773	XP_009056051.1	716	1.29218e-86	hypothetical protein LOTGIDRAFT_189988 [Lottia gigantea] >gi|556104704|gb|ESO93356.1| hypothetical protein LOTGIDRAFT_189988 [Lottia gigantea]	--	--	--	--	--	K08765	CPT1	carnitine O-palmitoyltransferase 1	http://www.genome.jp/dbget-bin/www_bget?ko:K08765	Q68Y62	623	1.28274e-74	Carnitine O-palmitoyltransferase 1, liver isoform OS=Equus caballus GN=CPT1A PE=2 SV=1	PF00755//PF00230	Choline/Carnitine o-acyltransferase//Major intrinsic protein	GO:0006810	transport	GO:0005215//GO:0016746	transporter activity//transferase activity, transferring acyl groups	GO:0016020	membrane	KOG3716	Carnitine O-acyltransferase CPTI
[truncated: 2,785 more rows]
