# Supplementary material for: Comprehensive and Quantitative Proteomic Analysis of Metamorphosis-Related Proteins in the Veined Rapa Whelk, Rapana venosa
Source: Int J Mol Sci. 2016 Jun 15;17(6):924. doi: 10.3390/ijms17060924 (PMC4926457; doi:10.3390/ijms17060924)
Supplement: Supplementary file 1 [file ijms-17-00924-s001.zip › ijms-133313-Supplementary Materials/Table S2. Quantitation and annotation information of differentially expressed proteins between competent larvae and post-larvae.xlsx]

## Sheet: C-Larva-VS-P-Larva.annotation
GeneID	CL.1_113	CL.2_114	CL.3_115	PL.1_118	PL.2_119	PL.3_121	C-Larva	P-Larva	log2_FC(P-Larva/C-Larva)	Pvalue	fdr	Gene Length	NR GI	NR ID	NR Score	NR Evalue	NR Description	NT GI	NT ID	NT Score	NT Evalue	NT Description	KO ID	KO Name	KO Description	Http Link	Swissprot ID	Swissprot Score	Swissprot Evalue	Swissprot Description	PFAM ID	PFAM description	Gene Ontology Biological Pathway	BP Description	Gene Ontology Molecular Function	MF Description	Gene Ontology Cellular Component	CC Description	KOG ID	KOG Description
c151154_g1	1	1.059	0.706	0.109	0.071	0.065	0.921667	0.0816667	-3.49643	0.000281359	0.00497955	1122	--	--	--	--	--	--	--	--	--	--	--	--	--	--	--	--	--	--	--	--	--	--	--	--	--	--	--	--
c140838_g1	1	0.866	0.699	0.119	0.151	0.179	0.855	0.149667	-2.51417	0.000377829	0.00579569	936	--	--	--	--	--	--	--	--	--	--	--	--	--	--	--	--	--	--	--	--	--	--	--	--	--	--	--	--
c118446_g1	1	0.925	0.896	0.195	0.159	0.167	0.940333	0.173667	-2.43685	1.70107e-05	0.00204894	847	--	--	--	--	--	--	--	--	--	--	--	--	--	--	--	--	--	--	PF00116	Cytochrome C oxidase subunit II, periplasmic domain	GO:0015992//GO:0006123	proton transport//mitochondrial electron transport, cytochrome c to oxygen	GO:0005507//GO:0004129	copper ion binding//cytochrome-c oxidase activity	GO:0045277//GO:0016020	respiratory chain complex IV//membrane	--	--
c63730_g1	1	1.331	0.347	0.245	0.159	0.144	0.892667	0.182667	-2.28891	0.0288431	0.0849793	708	405977497	EKC41942.1	387	1.56313e-43	hypothetical protein CGI_10011118 [Crassostrea gigas]	--	--	--	--	--	--	--	--	--	--	--	--	--	PF01607//PF00981	Chitin binding Peritrophin-A domain//Rotavirus RNA-binding Protein 53 (NS53)	GO:0006030	chitin metabolic process	GO:0008061//GO:0003723	chitin binding//RNA binding	GO:0005576	extracellular region	--	--
c154571_g1	1	0.823	1.009	0.288	0.146	0.174	0.944	0.202667	-2.21968	0.0018118	0.0149228	2848	524884769	XP_005099003.1	553	2.74712e-62	PREDICTED: uncharacterized protein C1orf194 homolog [Aplysia californica]	--	--	--	--	--	--	--	--	--	A8Y5T1	346	2.66081e-35	Uncharacterized protein C1orf194 homolog OS=Danio rerio GN=si:ch211-163l21.7 PE=4 SV=1	PF03039	Interleukin-12 alpha subunit	GO:0006955//GO:0007165//GO:0008283//GO:0040007	immune response//signal transduction//cell proliferation//growth	GO:0005143//GO:0008083	interleukin-12 receptor binding//growth factor activity	GO:0005576//GO:0042022	extracellular region//interleukin-12 receptor complex	--	--
c104246_g1	1	0.982	0.834	0.207	0.21	0.188	0.938667	0.201667	-2.21864	2.1932e-05	0.00204894	1322	524912209	XP_005110956.1	194	2.51443e-13	PREDICTED: uncharacterized protein LOC101845136 [Aplysia californica]	--	--	--	--	--	--	--	--	--	--	--	--	--	PF06990//PF09606//PF11593	Galactose-3-O-sulfotransferase//ARC105 or Med15 subunit of Mediator complex non-fungal//Mediator complex subunit 3 fungal	GO:0006687//GO:0009058//GO:0006357	glycosphingolipid metabolic process//biosynthetic process//regulation of transcription from RNA polymerase II promoter	GO:0001733//GO:0001104	galactosylceramide sulfotransferase activity//RNA polymerase II transcription cofactor activity	GO:0016021//GO:0016592//GO:0005794	integral component of membrane//mediator complex//Golgi apparatus	--	--
c133938_g1	1	0.881	0.298	0.154	0.161	0.19	0.726333	0.168333	-2.10931	0.0262677	0.0799265	1682	405960914	EKC26784.1	377	1.29218e-37	hypothetical protein CGI_10013214 [Crassostrea gigas]	--	--	--	--	--	--	--	--	--	O76217	120	4.16616e-06	Peritrophin-1 OS=Anopheles gambiae GN=Aper1 PE=2 SV=2	PF01529//PF01607	DHHC palmitoyltransferase//Chitin binding Peritrophin-A domain	GO:0006030	chitin metabolic process	GO:0008270//GO:0008061	zinc ion binding//chitin binding	GO:0005576	extracellular region	--	--
c150337_g1	1	0.861	1.036	0.256	0.169	0.286	0.965667	0.237	-2.02664	0.00110193	0.0109343	1501	676431458	XP_009046258.1	437	1.91157e-45	hypothetical protein LOTGIDRAFT_156733 [Lottia gigantea] >gi|556114136|gb|ESP02788.1| hypothetical protein LOTGIDRAFT_156733 [Lottia gigantea]	--	--	--	--	--	--	--	--	--	Q7LGC8	233	3.0156e-19	Carbohydrate sulfotransferase 3 OS=Homo sapiens GN=CHST3 PE=1 SV=3	PF00685//PF03840	Sulfotransferase domain//Preprotein translocase SecG subunit	GO:0009306//GO:0015031	protein secretion//protein transport	GO:0008146//GO:0015450	sulfotransferase activity//P-P-bond-hydrolysis-driven protein transmembrane transporter activity	GO:0016021//GO:0009941	integral component of membrane//chloroplast envelope	--	--
c148768_g2	1	1.182	0.834	0.248	0.245	0.27	1.00533	0.254333	-1.98288	0.000203644	0.00431502	965	--	--	--	--	--	--	--	--	--	--	--	--	--	--	--	--	--	--	--	--	--	--	--	--	--	--	--	--
c156517_g2	1	1.027	0.976	0.228	0.283	0.25	1.001	0.253667	-1.98044	2.81848e-05	0.00224012	2733	405975665	EKC40219.1	688	3.56119e-75	hypothetical protein CGI_10027868 [Crassostrea gigas]	--	--	--	--	--	--	--	--	--	--	--	--	--	PF01466	Skp1 family, dimerisation domain	GO:0006511	ubiquitin-dependent protein catabolic process	--	--	--	--	--	--
c141732_g1	1	1.446	0.917	0.281	0.332	0.271	1.121	0.294667	-1.92763	0.000992312	0.0103374	768	--	--	--	--	--	--	--	--	--	--	--	--	--	--	--	--	--	--	--	--	--	--	--	--	--	--	--	--
c152188_g1	1	0.941	0.919	0.288	0.264	0.216	0.953333	0.256	-1.89684	0.000118908	0.00344422	1431	524885266	XP_005099242.1	764	7.97201e-96	PREDICTED: UPF0573 protein C2orf70 homolog A-like [Aplysia californica]	--	--	--	--	--	--	--	--	--	Q5M7F8	368	6.66065e-40	UPF0573 protein C2orf70 homolog A OS=Xenopus laevis PE=2 SV=1	--	--	--	--	--	--	--	--	--	--
c128759_g1	1	1.068	1.213	0.313	0.279	0.3	1.09367	0.297333	-1.87902	3.88542e-05	0.00236233	2121	524888855	XP_005100992.1	731	8.76524e-84	PREDICTED: neuroligin-2-like [Aplysia californica]	--	--	--	--	--	K03929	pnbA	para-nitrobenzyl esterase	http://www.genome.jp/dbget-bin/www_bget?ko:K03929	Q8N0W4	554	6.51239e-59	Neuroligin-4, X-linked OS=Homo sapiens GN=NLGN4X PE=1 SV=1	PF07859	alpha/beta hydrolase fold	GO:0008152	metabolic process	GO:0016787	hydrolase activity	--	--	KOG1516	Carboxylesterase and related proteins
c152895_g1	1	1.058	1.211	0.282	0.304	0.326	1.08967	0.304	-1.84174	5.51374e-05	0.00264104	1850	443690889	ELT92899.1	921	1.54791e-113	hypothetical protein CAPTEDRAFT_165852 [Capitella teleta]	530745219	KF266708.1	85	2.41091e-34	Reishia clavigera microsatellite 50 sequence	--	--	--	--	Q8BM89	758	9.65491e-90	Arylsulfatase J OS=Mus musculus GN=Arsj PE=2 SV=1	PF01663//PF00884	Type I phosphodiesterase / nucleotide pyrophosphatase//Sulfatase	GO:0008152	metabolic process	GO:0003824//GO:0008484	catalytic activity//sulfuric ester hydrolase activity	--	--	KOG3867	Sulfatase
c135558_g1	1	0.875	1.155	0.264	0.369	0.247	1.01	0.293333	-1.78374	0.00108529	0.0109178	981	66474472	AAY46801.1	769	1.62399e-97	xylanase [Ampullaria crossean]	--	--	--	--	--	--	--	--	--	P10478	159	1.75152e-10	Endo-1,4-beta-xylanase Z OS=Clostridium thermocellum (strain ATCC 27405 / DSM 1237) GN=xynZ PE=1 SV=3	PF00331	Glycosyl hydrolase family 10	GO:0005975	carbohydrate metabolic process	GO:0004553//GO:0016798	hydrolase activity, hydrolyzing O-glycosyl compounds//hydrolase activity, acting on glycosyl bonds	--	--	--	--
c150903_g1	1	0.875	1.155	0.264	0.369	0.247	1.01	0.293333	-1.78374	0.00108529	0.0109178	1950	210023270	AAP31839.2	1661	0	family 10 cellulase [Ampullaria crossean]	66474471	AY941794.1	161	1.43646e-76	Ampullaria crossean xylanase mRNA, complete cds	--	--	--	--	P38535	360	4.39511e-34	Exoglucanase XynX OS=Clostridium thermocellum GN=xynX PE=3 SV=1	PF02018//PF00331	Carbohydrate binding domain//Glycosyl hydrolase family 10	GO:0005975	carbohydrate metabolic process	GO:0016798//GO:0004553	hydrolase activity, acting on glycosyl bonds//hydrolase activity, hydrolyzing O-glycosyl compounds	--	--	--	--
c155274_g2	1	1.049	1.2	0.288	0.345	0.314	1.083	0.315667	-1.77856	8.23435e-05	0.00299301	1621	405958805	EKC24897.1	298	3.42737e-27	hypothetical protein CGI_10021496 [Crassostrea gigas]	--	--	--	--	--	--	--	--	--	--	--	--	--	--	--	--	--	--	--	--	--	--	--
c150176_g1	1	1.002	1.036	0.322	0.288	0.279	1.01267	0.296333	-1.77287	1.05887e-05	0.00182788	1599	223868955	ACN22491.1	1766	0	endo-1,3-beta-D-glucanase [Littorina sitkana]	166783264	EU267001.1	46	9.94398e-13	Marsupenaeus japonicus pattern recognition protein LGBP mRNA, complete cds	--	--	--	--	Q8N0N3	641	3.57455e-76	Beta-1,3-glucan-binding protein OS=Penaeus monodon PE=2 SV=1	PF00722	Glycosyl hydrolases family 16	GO:0005975	carbohydrate metabolic process	GO:0004553	hydrolase activity, hydrolyzing O-glycosyl compounds	--	--	--	--
c132239_g1	1	1.031	1.135	0.29	0.332	0.311	1.05533	0.311	-1.76271	2.36025e-05	0.00204894	2238	524890927	XP_005102004.1	1188	2.78994e-150	PREDICTED: uncharacterized protein LOC101863912 [Aplysia californica]	519328072	KF020641.1	119	3.67628e-53	Rapana venosa clone Rv07 microsatellite sequence	--	--	--	--	Q00971	821	2.19414e-97	Neutral protease OS=Vibrio proteolyticus GN=nprV PE=1 SV=1	PF01447//PF02868//PF00255	Thermolysin metallopeptidase, catalytic domain//Thermolysin metallopeptidase, alpha-helical domain//Glutathione peroxidase	GO:0006979//GO:0006749//GO:0055114//GO:0006804	response to oxidative stress//glutathione metabolic process//oxidation-reduction process//peroxidase reaction	GO:0004222//GO:0004602	metalloendopeptidase activity//glutathione peroxidase activity	--	--	--	--
c116554_g1	1	1.045	0.914	0.301	0.318	0.292	0.986333	0.303667	-1.69959	1.46513e-05	0.00201024	921	405965644	EKC31006.1	278	3.56596e-25	Cysteine-rich secretory protein LCCL domain-containing 2 [Crassostrea gigas]	--	--	--	--	--	--	--	--	--	Q32LB5	233	3.11229e-21	GLIPR1-like protein 1 OS=Bos taurus GN=GLIPR1L1 PE=2 SV=1	--	--	--	--	--	--	--	--	KOG3017	Defense-related protein containing SCP domain
c132082_g1	1	1.178	1.028	0.402	0.283	0.306	1.06867	0.330333	-1.69382	0.000553305	0.00722755	2142	676451664	XP_009052780.1	726	9.79426e-83	hypothetical protein LOTGIDRAFT_159824 [Lottia gigantea] >gi|556107763|gb|ESO96415.1| hypothetical protein LOTGIDRAFT_159824 [Lottia gigantea]	--	--	--	--	--	--	--	--	--	P08472	206	2.26335e-15	Mesenchyme-specific cell surface glycoprotein OS=Strongylocentrotus purpuratus PE=2 SV=2	--	--	--	--	--	--	--	--	--	--
c94761_g1	1	0.958	1.136	0.272	0.339	0.347	1.03133	0.319333	-1.69138	0.000224933	0.00447724	1377	676484289	XP_009063298.1	552	2.71929e-63	hypothetical protein LOTGIDRAFT_235630 [Lottia gigantea] >gi|556097399|gb|ESO86051.1| hypothetical protein LOTGIDRAFT_235630 [Lottia gigantea]	--	--	--	--	--	--	--	--	--	--	--	--	--	--	--	--	--	--	--	--	--	--	--
c148176_g1	1	0.98	1.041	0.272	0.361	0.335	1.007	0.322667	-1.64195	0.000188632	0.00430071	2348	676439299	XP_009048808.1	1487	0	hypothetical protein LOTGIDRAFT_157979 [Lottia gigantea] >gi|556112037|gb|ESP00689.1| hypothetical protein LOTGIDRAFT_157979 [Lottia gigantea]	--	--	--	--	--	--	--	--	--	--	--	--	--	--	--	--	--	--	--	--	--	--	--
c142023_g1	1	0.881	0.623	0.31	0.217	0.276	0.834667	0.267667	-1.64076	0.00304707	0.019543	1508	676449612	XP_009052110.1	370	2.23234e-38	hypothetical protein LOTGIDRAFT_239166 [Lottia gigantea] >gi|556108548|gb|ESO97200.1| hypothetical protein LOTGIDRAFT_239166 [Lottia gigantea]	--	--	--	--	--	--	--	--	--	--	--	--	--	--	--	--	--	--	--	--	--	--	--
c138104_g2	1	1.114	0.989	0.233	0.324	0.439	1.03433	0.332	-1.63945	0.0033374	0.0203591	1290	405951454	EKC19365.1	1022	1.355e-134	Outer dense fiber protein 3 [Crassostrea gigas]	524892433	XM_005102688.1	163	7.27937e-78	PREDICTED: Aplysia californica outer dense fiber protein 3-like (LOC101852106), mRNA	--	--	--	--	Q5EB30	663	4.46326e-82	Outer dense fiber protein 3 OS=Xenopus tropicalis GN=odf3 PE=2 SV=1	PF05953	Allatostatin	GO:0007218	neuropeptide signaling pathway	GO:0005184	neuropeptide hormone activity	--	--	--	--
c128281_g1	1	0.856	0.872	0.338	0.308	0.237	0.909333	0.294333	-1.62736	0.00062972	0.00785741	1241	299507650	ADJ21804.1	505	7.94687e-57	fasciclin domain-containing protein [Haliotis discus discus]	--	--	--	--	--	--	--	--	--	O11780	258	1.07503e-22	Transforming growth factor-beta-induced protein ig-h3 OS=Sus scrofa GN=TGFBI PE=1 SV=1	--	--	--	--	--	--	--	--	KOG1437	Fasciclin and related adhesion glycoproteins
c147734_g1	1	1.161	0.81	0.337	0.307	0.323	0.990333	0.322333	-1.61936	0.000498438	0.00689478	953	209419744	ACI46676.1	352	3.21032e-37	Cu/Zn superoxide dismutase [Gossypium arboreum]	--	--	--	--	--	K04565	SOD1	superoxide dismutase, Cu-Zn family	http://www.genome.jp/dbget-bin/www_bget?ko:K04565	Q07796	342	2.88023e-37	Superoxide dismutase [Cu-Zn] OS=Ipomoea batatas GN=SODCC PE=2 SV=2	PF00080	Copper/zinc superoxide dismutase (SODC)	GO:0006801//GO:0055114	superoxide metabolic process//oxidation-reduction process	GO:0046872	metal ion binding	--	--	KOG0441	Cu2+/Zn2+ superoxide dismutase SOD1
c138823_g1	1	0.709	0.947	0.256	0.312	0.299	0.885333	0.289	-1.61515	0.000815905	0.00915566	774	--	--	--	--	--	--	--	--	--	--	--	--	--	--	--	--	--	--	--	--	--	--	--	--	--	--	--	--
c48453_g1	1	1.021	0.9	0.307	0.315	0.336	0.973667	0.319333	-1.60836	1.94062e-05	0.00204894	1436	260824165	XP_002607038.1	476	5.12802e-49	hypothetical protein BRAFLDRAFT_127065 [Branchiostoma floridae] >gi|229292384|gb|EEN63048.1| hypothetical protein BRAFLDRAFT_127065 [Branchiostoma floridae]	--	--	--	--	--	--	--	--	--	O11780	246	9.46418e-21	Transforming growth factor-beta-induced protein ig-h3 OS=Sus scrofa GN=TGFBI PE=1 SV=1	PF01418	Helix-turn-helix domain, rpiR family	GO:0006355	regulation of transcription, DNA-templated	GO:0003700	sequence-specific DNA binding transcription factor activity	GO:0005667	transcription factor complex	KOG1437	Fasciclin and related adhesion glycoproteins
c150472_g1	1	0.832	1.134	0.293	0.272	0.413	0.988667	0.326	-1.60061	0.00204875	0.015606	2329	410812233	AFV81458.1	641	4.63835e-74	testicular haploid expressed protein, partial [Scrobicularia plana]	--	--	--	--	--	--	--	--	--	--	--	--	--	PF01336	OB-fold nucleic acid binding domain	--	--	GO:0003676	nucleic acid binding	--	--	--	--
c149951_g1	1	1.026	0.912	0.31	0.389	0.276	0.979333	0.325	-1.59136	0.000482729	0.00684002	1402	524898531	XP_005105713.1	689	1.01509e-83	PREDICTED: caffeoyl-CoA O-methyltransferase 1-like isoform X1 [Aplysia californica] >gi|524898533|ref|XP_005105714.1| PREDICTED: caffeoyl-CoA O-methyltransferase 1-like isoform X2 [Aplysia californica]	--	--	--	--	--	--	--	--	--	Q00719	268	1.59441e-25	O-methyltransferase MdmC OS=Streptomyces mycarofaciens GN=mdmC PE=3 SV=1	PF04989//PF01596//PF01135//PF03602	Cephalosporin hydroxylase//O-methyltransferase//Protein-L-isoaspartate(D-aspartate) O-methyltransferase (PCMT)//Conserved hypothetical protein 95	GO:0046500//GO:0008610//GO:0031167//GO:0006479//GO:0006464	S-adenosylmethionine metabolic process//lipid biosynthetic process//rRNA methylation//protein methylation//cellular protein modification process	GO:0008171//GO:0008168//GO:0004719	O-methyltransferase activity//methyltransferase activity//protein-L-isoaspartate (D-aspartate) O-methyltransferase activity	--	--	KOG1663	O-methyltransferase
c151517_g3	1	1.142	0.947	0.413	0.327	0.288	1.02967	0.342667	-1.5873	0.000746984	0.00861995	2502	676460460	XP_009055630.1	1940	0	hypothetical protein LOTGIDRAFT_104703, partial [Lottia gigantea] >gi|556105369|gb|ESO94021.1| hypothetical protein LOTGIDRAFT_104703, partial [Lottia gigantea]	--	--	--	--	--	K05038	SLC6A5S	solute carrier family 6 (neurotransmitter transporter, amino acid) member 5/7/9/14	http://www.genome.jp/dbget-bin/www_bget?ko:K05038	Q761V0	1453	0	Sodium- and chloride-dependent glycine transporter 2 OS=Mus musculus GN=Slc6a5 PE=2 SV=1	PF00209	Sodium:neurotransmitter symporter family	GO:0006812//GO:0006836	cation transport//neurotransmitter transport	GO:0005328	neurotransmitter:sodium symporter activity	GO:0016021	integral component of membrane	KOG3660	Sodium-neurotransmitter symporter
c96519_g1	1	1.214	0.638	0.323	0.325	0.304	0.950667	0.317333	-1.58294	0.00517391	0.0260565	1203	151303715	ABR92638.1	609	7.75909e-74	endo-beta-1,4-glucanase [Ampullaria crossean]	--	--	--	--	--	--	--	--	--	P82186	415	9.95398e-47	Endoglucanase OS=Mytilus edulis PE=1 SV=1	--	--	--	--	GO:0016798	hydrolase activity, acting on glycosyl bonds	--	--	--	--
c153806_g1	1	1.03	0.935	0.375	0.334	0.281	0.988333	0.33	-1.58253	0.000239315	0.00467578	496	676476981	XP_009060972.1	535	2.70944e-63	hypothetical protein LOTGIDRAFT_193495 [Lottia gigantea] >gi|556099600|gb|ESO88252.1| hypothetical protein LOTGIDRAFT_193495 [Lottia gigantea]	--	--	--	--	--	--	--	--	--	Q6AYM2	349	9.58955e-38	Tektin-2 OS=Rattus norvegicus GN=Tekt2 PE=2 SV=1	PF03148	Tektin family	GO:0000226	microtubule cytoskeleton organization	--	--	GO:0005874	microtubule	--	--
c144315_g1	1	0.938	1.053	0.365	0.291	0.365	0.997	0.340333	-1.55065	0.000198059	0.00430071	1557	405957998	EKC24169.1	861	1.57561e-108	hypothetical protein CGI_10006712 [Crassostrea gigas]	--	--	--	--	--	--	--	--	--	A8E5W8	525	3.3248e-60	Protein FAM166B OS=Xenopus tropicalis GN=fam166b PE=2 SV=1	--	--	--	--	--	--	--	--	--	--
c141121_g1	1	0.875	0.913	0.363	0.301	0.288	0.929333	0.317333	-1.5502	0.000185493	0.00430071	2331	524897031	XP_005104983.1	1416	0	PREDICTED: RIB43A-like with coiled-coils protein 2-like [Aplysia californica]	--	--	--	--	--	--	--	--	--	Q9H4K1	570	8.66959e-65	RIB43A-like with coiled-coils protein 2 OS=Homo sapiens GN=RIBC2 PE=2 SV=1	--	--	--	--	--	--	--	--	--	--
c156057_g1	1	0.782	0.883	0.26	0.293	0.359	0.888333	0.304	-1.54703	0.000799936	0.00906775	3001	405971923	EKC36725.1	1793	0	Uncharacterized protein C7orf31 [Crassostrea gigas]	--	--	--	--	--	--	--	--	--	Q8N865	449	2.62432e-45	Uncharacterized protein C7orf31 OS=Homo sapiens GN=C7orf31 PE=2 SV=3	PF09339//PF05822	IclR helix-turn-helix domain//Pyrimidine 5'-nucleotidase (UMPH-1)	GO:0006355	regulation of transcription, DNA-templated	GO:0000287//GO:0003677//GO:0008253	magnesium ion binding//DNA binding//5'-nucleotidase activity	GO:0005737	cytoplasm	--	--
c106890_g1	1	1.097	0.811	0.432	0.269	0.308	0.969333	0.336333	-1.5271	0.00302496	0.0194528	1011	523582279	AGQ50335.1	722	1.2601e-90	goose-type lysozyme [Haliotis discus discus] >gi|523582283|gb|AGQ50337.1| goose-type lysozyme [Haliotis discus discus]	--	--	--	--	--	--	--	--	--	B3A0P5	662	4.25973e-81	Glycine, glutamate and proline-rich protein OS=Lottia gigantea PE=1 SV=1	PF01316	Arginine repressor, DNA binding domain	GO:0006525//GO:0006355	arginine metabolic process//regulation of transcription, DNA-templated	GO:0003700	sequence-specific DNA binding transcription factor activity	GO:0005667	transcription factor complex	--	--
c144852_g1	1	0.728	0.781	0.275	0.258	0.361	0.836333	0.298	-1.48877	0.00184407	0.0149674	1477	524888876	XP_005101002.1	442	1.25295e-45	PREDICTED: neuroligin-2-like [Aplysia californica]	--	--	--	--	--	K03929	pnbA	para-nitrobenzyl esterase	http://www.genome.jp/dbget-bin/www_bget?ko:K03929	P07882	395	3.72947e-40	Bile salt-activated lipase OS=Rattus norvegicus GN=Cel PE=1 SV=2	PF07859	alpha/beta hydrolase fold	GO:0008152	metabolic process	GO:0016787	hydrolase activity	--	--	KOG1516	Carboxylesterase and related proteins
c126481_g1	1	0.979	0.822	0.384	0.249	0.383	0.933667	0.338667	-1.46304	0.00277863	0.0183631	893	524887696	XP_005100432.1	322	2.13732e-33	PREDICTED: uncharacterized protein LOC101854804 [Aplysia californica]	--	--	--	--	--	--	--	--	--	--	--	--	--	PF13499//PF13405//PF00036//PF13202	EF-hand domain pair//EF-hand domain//EF hand//EF hand	--	--	GO:0005509	calcium ion binding	--	--	--	--
c215267_g1	1	1.072	1.041	0.45	0.321	0.369	1.03767	0.38	-1.44927	0.000534181	0.00711674	486	524908883	XP_005109531.1	282	5.54066e-29	PREDICTED: caveolin-1-like [Aplysia californica]	524908880	XM_005109473.1	117	9.7867e-53	PREDICTED: Aplysia californica caveolin-1-like (LOC101860370), mRNA	K12959	CAV3	caveolin 3	http://www.genome.jp/dbget-bin/www_bget?ko:K12959	P51638	157	2.27619e-12	Caveolin-3 OS=Rattus norvegicus GN=Cav3 PE=1 SV=1	--	--	--	--	--	--	--	--	--	--
c115382_g1	1	1.072	0.657	0.39	0.321	0.295	0.909667	0.335333	-1.43974	0.0048248	0.0248983	489	524867177	XP_005090401.1	466	1.69854e-50	PREDICTED: SCO-spondin-like [Aplysia californica]	--	--	--	--	--	K03900	VWF	von Willebrand factor	http://www.genome.jp/dbget-bin/www_bget?ko:K03900	Q2PC93	330	1.45231e-33	SCO-spondin OS=Gallus gallus GN=SSPO PE=2 SV=1	--	--	--	--	--	--	--	--	--	--
c150230_g2	1	0.968	0.997	0.392	0.352	0.366	0.988333	0.37	-1.41747	7.66814e-06	0.00182788	2409	676455397	XP_009053992.1	1627	0	hypothetical protein LOTGIDRAFT_203870 [Lottia gigantea] >gi|556106835|gb|ESO95487.1| hypothetical protein LOTGIDRAFT_203870 [Lottia gigantea]	555949350	XM_005886824.1	62	1.92309e-21	PREDICTED: Bos mutus tektin-4-like (LOC102286695), mRNA	--	--	--	--	Q969V4	1116	7.91619e-143	Tektin-1 OS=Homo sapiens GN=TEKT1 PE=2 SV=1	PF03148//PF04513//PF01496	Tektin family//Baculovirus polyhedron envelope protein, PEP, C terminus//V-type ATPase 116kDa subunit family	GO:0015992//GO:0015991//GO:0000226	proton transport//ATP hydrolysis coupled proton transport//microtubule cytoskeleton organization	GO:0015078//GO:0005198	hydrogen ion transmembrane transporter activity//structural molecule activity	GO:0019028//GO:0033179//GO:0005874//GO:0019031	viral capsid//proton-transporting V-type ATPase, V0 domain//microtubule//viral envelope	KOG2685	Cystoskeletal protein Tektin
c119018_g1	1	0.431	0.411	0.279	0.22	0.193	0.614	0.230667	-1.41243	0.0430379	0.111478	854	676463107	XP_009056489.1	150	3.05862e-09	hypothetical protein LOTGIDRAFT_232913 [Lottia gigantea] >gi|556104149|gb|ESO92801.1| hypothetical protein LOTGIDRAFT_232913 [Lottia gigantea]	--	--	--	--	--	--	--	--	--	--	--	--	--	PF13405//PF13499//PF10591//PF13202//PF08131//PF00036	EF-hand domain//EF-hand domain pair//Secreted protein acidic and rich in cysteine Ca binding region//EF hand//Defensin-like peptide family//EF hand	GO:0007165	signal transduction	GO:0005509	calcium ion binding	GO:0005576//GO:0005578	extracellular region//proteinaceous extracellular matrix	--	--
c150230_g3	1	0.929	0.917	0.4	0.312	0.359	0.948667	0.357	-1.40998	0.000216031	0.00443738	3142	676487567	XP_009064337.1	2222	0	hypothetical protein LOTGIDRAFT_131220 [Lottia gigantea] >gi|556096297|gb|ESO84949.1| hypothetical protein LOTGIDRAFT_131220 [Lottia gigantea]	--	--	--	--	--	--	--	--	--	Q6X6Z7	1314	2.31466e-168	Tektin-3 OS=Mus musculus GN=Tekt3 PE=2 SV=1	PF02185//PF04513//PF03148	Hr1 repeat//Baculovirus polyhedron envelope protein, PEP, C terminus//Tektin family	GO:0007165//GO:0000226	signal transduction//microtubule cytoskeleton organization	GO:0005198	structural molecule activity	GO:0005874//GO:0019031//GO:0019028	microtubule//viral envelope//viral capsid	KOG2685	Cystoskeletal protein Tektin
c131099_g1	1	1.014	0.668	0.321	0.37	0.32	0.894	0.337	-1.40753	0.00269749	0.0180048	855	676490419	XP_009065264.1	246	9.22657e-22	hypothetical protein LOTGIDRAFT_229628 [Lottia gigantea] >gi|556095485|gb|ESO84138.1| hypothetical protein LOTGIDRAFT_229628 [Lottia gigantea]	--	--	--	--	--	--	--	--	--	--	--	--	--	PF00811	Ependymin	GO:0007160	cell-matrix adhesion	GO:0005509	calcium ion binding	GO:0005576	extracellular region	--	--
c128841_g1	1	1.206	0.908	0.424	0.383	0.369	1.038	0.392	-1.40488	0.000482049	0.00684002	1513	405967027	EKC32241.1	476	3.54237e-53	Apolipoprotein D [Crassostrea gigas]	--	--	--	--	--	K03098	APOD	apolipoprotein D and lipocalin family protein	http://www.genome.jp/dbget-bin/www_bget?ko:K03098	P51910	368	2.73852e-39	Apolipoprotein D OS=Mus musculus GN=Apod PE=2 SV=1	PF12740//PF03973	Chlorophyllase enzyme//Triabin	GO:0015994//GO:0030682//GO:0015996	chlorophyll metabolic process//evasion or tolerance of host defense response//chlorophyll catabolic process	GO:0047746	chlorophyllase activity	--	--	KOG4824	Apolipoprotein D/Lipocalin
c152732_g1	1	1.291	1.432	0.506	0.435	0.466	1.241	0.469	-1.40384	0.00111948	0.0110105	3340	676468177	XP_009058125.1	801	3.11949e-95	hypothetical protein LOTGIDRAFT_105456 [Lottia gigantea] >gi|556102784|gb|ESO91436.1| hypothetical protein LOTGIDRAFT_105456 [Lottia gigantea]	524866325	XM_005089928.1	136	1.95577e-62	PREDICTED: Aplysia californica uncharacterized LOC101858454 (LOC101858454), mRNA	--	--	--	--	Q86UP9	378	1.13481e-38	Lipoma HMGIC fusion partner-like 3 protein OS=Homo sapiens GN=LHFPL3 PE=2 SV=3	PF03955//PF00822//PF03341//PF01284//PF13903//PF00032	Adenovirus hexon-associated protein (IX)//PMP-22/EMP/MP20/Claudin family//Poxvirus mRNA capping enzyme, small subunit//Membrane-associating domain//PMP-22/EMP/MP20/Claudin tight junction//Cytochrome b(C-terminal)/b6/petD	GO:0009451//GO:0006370//GO:0006118	RNA modification//7-methylguanosine mRNA capping//electron transport	GO:0031423//GO:0004482//GO:0009055//GO:0016491	hexon binding//mRNA (guanine-N7-)-methyltransferase activity//electron carrier activity//oxidoreductase activity	GO:0016021//GO:0019012//GO:0016020	integral component of membrane//virion//membrane	KOG4026	Uncharacterized conserved protein
c157397_g1	1	0.971	1.09	0.387	0.39	0.401	1.02033	0.392667	-1.37766	1.25026e-05	0.0019239	28514	405962038	EKC27752.1	16576	0	Protocadherin Fat 4 [Crassostrea gigas]	--	--	--	--	--	--	--	--	--	Q6V0I7	1840	0	Protocadherin Fat 4 OS=Homo sapiens GN=FAT4 PE=1 SV=2	PF09077//PF00028	Mu B transposition protein, C terminal//Cadherin domain	GO:0007156//GO:0006313	homophilic cell adhesion//transposition, DNA-mediated	GO:0005509//GO:0003677	calcium ion binding//DNA binding	GO:0016020	membrane	KOG1219	Uncharacterized conserved protein, contains laminin, cadherin and EGF domains
c127767_g1	1	1.004	0.853	0.411	0.366	0.331	0.952333	0.369333	-1.36654	0.000325767	0.00537935	1021	--	--	--	--	--	--	--	--	--	--	--	--	--	--	--	--	--	--	--	--	--	--	--	--	--	--	--	--
c107587_g1	1	1.097	0.924	0.406	0.388	0.381	1.007	0.391667	-1.36237	5.91413e-05	0.0027051	942	193878321	ACF25905.1	433	1.51918e-48	GST4 [Azumapecten farreri]	--	--	--	--	--	--	--	--	--	P46088	310	3.78496e-32	Glutathione S-transferase OS=Nototodarus sloanii PE=1 SV=1	PF02798//PF13409//PF13417//PF02714	Glutathione S-transferase, N-terminal domain//Glutathione S-transferase, N-terminal domain//Glutathione S-transferase, N-terminal domain//Domain of unknown function DUF221	--	--	GO:0005515	protein binding	GO:0016020	membrane	KOG1695	Glutathione S-transferase
c134158_g1	1	1.36	1.719	0.612	0.469	0.508	1.35967	0.529667	-1.3601	0.00621997	0.0297249	906	524881986	XP_005097639.1	256	1.27548e-22	PREDICTED: uncharacterized protein LOC101859634 [Aplysia californica]	--	--	--	--	--	--	--	--	--	--	--	--	--	--	--	--	--	--	--	--	--	--	--
c135127_g1	1	1.096	0.802	0.424	0.369	0.338	0.966	0.377	-1.35746	0.00118596	0.011462	820	--	--	--	--	--	--	--	--	--	--	--	--	--	--	--	--	--	--	--	--	--	--	--	--	--	--	--	--
c139990_g1	1	0.88	1.055	0.333	0.369	0.446	0.978333	0.382667	-1.35424	0.000734303	0.00861995	1582	261289819	XP_002611771.1	544	1.54672e-60	hypothetical protein BRAFLDRAFT_128896 [Branchiostoma floridae] >gi|229297143|gb|EEN67781.1| hypothetical protein BRAFLDRAFT_128896 [Branchiostoma floridae]	--	--	--	--	--	--	--	--	--	Q9FKR0	173	5.14747e-12	Probable S-adenosylmethionine-dependent methyltransferase At5g38780 OS=Arabidopsis thaliana GN=At5g38780 PE=2 SV=1	PF11051//PF03492//PF00619	Mannosyltransferase putative//SAM dependent carboxyl methyltransferase//Caspase recruitment domain	GO:0006486//GO:0042981	protein glycosylation//regulation of apoptotic process	GO:0005515//GO:0008168	protein binding//methyltransferase activity	GO:0005622	intracellular	--	--
c157300_g2	1	1.338	0.626	0.503	0.327	0.332	0.988	0.387333	-1.35094	0.025622	0.078318	4490	524871930	XP_005092735.1	4357	0	PREDICTED: fibrillin-2-like [Aplysia californica]	--	--	--	--	--	K06825	FBN1	fibrillin 1	http://www.genome.jp/dbget-bin/www_bget?ko:K06825	P98133	2838	0	Fibrillin-1 OS=Bos taurus GN=FBN1 PE=1 SV=1	PF06247//PF07645//PF00008	Plasmodium ookinete surface protein Pvs28//Calcium-binding EGF domain//EGF-like domain	--	--	GO:0005509//GO:0005515	calcium ion binding//protein binding	GO:0016020//GO:0009986	membrane//cell surface	KOG1217	Fibrillins and related proteins containing Ca2+-binding EGF-like domains
c139659_g3	1	1.076	1.165	0.396	0.392	0.509	1.08033	0.432333	-1.32126	0.000662224	0.0080996	1147	676490419	XP_009065264.1	275	3.18683e-25	hypothetical protein LOTGIDRAFT_229628 [Lottia gigantea] >gi|556095485|gb|ESO84138.1| hypothetical protein LOTGIDRAFT_229628 [Lottia gigantea]	--	--	--	--	--	--	--	--	--	--	--	--	--	PF11910//PF00811	Cyanobacterial and plant NDH-1 subunit O//Ependymin	GO:0006118//GO:0007160//GO:0055114	electron transport//cell-matrix adhesion//oxidation-reduction process	GO:0016655//GO:0005509	oxidoreductase activity, acting on NAD(P)H, quinone or similar compound as acceptor//calcium ion binding	GO:0005576//GO:0005886	extracellular region//plasma membrane	--	--
c154249_g1	1	0.947	1.014	0.429	0.363	0.394	0.987	0.395333	-1.31998	6.33372e-05	0.0027051	2239	405963183	EKC28780.1	1433	0	hypothetical protein CGI_10018075 [Crassostrea gigas]	--	--	--	--	--	--	--	--	--	Q2YDN4	354	4.14941e-34	Coiled-coil domain-containing protein 105 OS=Bos taurus GN=CCDC105 PE=2 SV=1	PF03148//PF03869//PF01920//PF03165//PF04111	Tektin family//Arc-like DNA binding domain//Prefoldin subunit//MH1 domain//Autophagy protein Apg6	GO:0006914//GO:0006355//GO:0000226//GO:0006457	autophagy//regulation of transcription, DNA-templated//microtubule cytoskeleton organization//protein folding	GO:0051082//GO:0003677	unfolded protein binding//DNA binding	GO:0005622//GO:0016272//GO:0005874	intracellular//prefoldin complex//microtubule	--	--
c157459_g1	1	0.923	0.981	0.419	0.372	0.377	0.968	0.389333	-1.314	3.41817e-05	0.00236233	1376	261289819	XP_002611771.1	628	1.51107e-73	hypothetical protein BRAFLDRAFT_128896 [Branchiostoma floridae] >gi|229297143|gb|EEN67781.1| hypothetical protein BRAFLDRAFT_128896 [Branchiostoma floridae]	--	--	--	--	--	--	--	--	--	Q9LS10	175	1.95904e-12	Probable S-adenosylmethionine-dependent methyltransferase At5g38100 OS=Arabidopsis thaliana GN=At5g38100 PE=2 SV=1	PF03492	SAM dependent carboxyl methyltransferase	--	--	GO:0008168	methyltransferase activity	--	--	--	--
c156565_g1	1	0.966	1.24	0.459	0.344	0.495	1.06867	0.432667	-1.30448	0.0025704	0.0177074	5612	676475230	XP_009060405.1	3269	0	hypothetical protein LOTGIDRAFT_229226 [Lottia gigantea] >gi|556100728|gb|ESO89380.1| hypothetical protein LOTGIDRAFT_229226 [Lottia gigantea]	--	--	--	--	--	--	--	--	--	Q8N7X0	1368	1.40672e-156	Androglobin OS=Homo sapiens GN=ADGB PE=2 SV=3	PF00042//PF00648//PF00612	Globin//Calpain family cysteine protease//IQ calmodulin-binding motif	GO:0006508	proteolysis	GO:0020037//GO:0004198//GO:0005515//GO:0005506	heme binding//calcium-dependent cysteine-type endopeptidase activity//protein binding//iron ion binding	GO:0005622	intracellular	--	--
c155866_g1	1	0.944	0.964	0.407	0.342	0.435	0.969333	0.394667	-1.29636	0.000253913	0.00482654	3542	405975469	EKC40032.1	2023	0	Tektin-3 [Crassostrea gigas]	524912895	XM_005111227.1	495	0	PREDICTED: Aplysia californica tektin-3-like (LOC101847623), mRNA	--	--	--	--	A6H782	947	1.69787e-113	Tektin-3 OS=Bos taurus GN=TEKT3 PE=2 SV=1	PF15202//PF05929//PF03148//PF04048//PF04799//PF04810	Adipogenin//Phage capsid scaffolding protein (GPO) serine peptidase//Tektin family//Sec8 exocyst complex component specific domain//fzo-like conserved region//Sec23/Sec24 zinc finger	GO:0045444//GO:0006888//GO:0019069//GO:0008053//GO:0000226//GO:0006886//GO:0015031//GO:0006904//GO:0006184	fat cell differentiation//ER to Golgi vesicle-mediated transport//viral capsid assembly//mitochondrial fusion//microtubule cytoskeleton organization//intracellular protein transport//protein transport//vesicle docking involved in exocytosis//GTP catabolic process	GO:0008270//GO:0003924	zinc ion binding//GTPase activity	GO:0005741//GO:0005874//GO:0000145//GO:0016021//GO:0030127	mitochondrial outer membrane//microtubule//exocyst//integral component of membrane//COPII vesicle coat	KOG2685	Cystoskeletal protein Tektin
c146803_g1	1	0.819	1.114	0.492	0.325	0.383	0.977667	0.4	-1.28934	0.00392509	0.022289	1941	524868453	XP_005091029.1	1109	1.04518e-141	PREDICTED: protein TBATA-like isoform X1 [Aplysia californica] >gi|524868455|ref|XP_005091030.1| PREDICTED: protein TBATA-like isoform X2 [Aplysia californica]	--	--	--	--	--	--	--	--	--	Q32KL8	253	4.29806e-22	Protein TBATA OS=Bos taurus GN=TBATA PE=2 SV=1	--	--	--	--	--	--	--	--	--	--
c133577_g1	1	0.938	0.896	0.288	0.435	0.438	0.944667	0.387	-1.28747	0.00306902	0.0195855	793	524869373	XP_005091481.1	417	3.57436e-42	PREDICTED: uncharacterized protein LOC101854471 [Aplysia californica]	--	--	--	--	--	--	--	--	--	--	--	--	--	--	--	--	--	--	--	--	--	--	--
c147269_g1	1	1.175	0.778	0.358	0.403	0.45	0.984333	0.403667	-1.28598	0.00299426	0.0193298	1106	--	--	--	--	--	--	--	--	--	--	--	--	--	--	--	--	--	--	PF07462	Merozoite surface protein 1 (MSP1) C-terminus	GO:0009405	pathogenesis	--	--	GO:0016020	membrane	--	--
c154917_g2	1	1.199	1.211	0.386	0.559	0.463	1.13667	0.469333	-1.27612	0.0019592	0.0152008	1442	390351350	XP_799953.2	293	6.33222e-28	PREDICTED: uncharacterized protein LOC577313 [Strongylocentrotus purpuratus]	--	--	--	--	--	--	--	--	--	--	--	--	--	--	--	--	--	--	--	--	--	--	--
c151206_g1	1	0.887	1.148	0.445	0.48	0.335	1.01167	0.42	-1.26827	0.00260528	0.0177074	1683	676474651	XP_009060213.1	815	2.22459e-100	hypothetical protein LOTGIDRAFT_229075 [Lottia gigantea] >gi|556100523|gb|ESO89175.1| hypothetical protein LOTGIDRAFT_229075 [Lottia gigantea]	--	--	--	--	--	--	--	--	--	Q8YTC2	151	5.98222e-09	Uncharacterized WD repeat-containing protein alr2800 OS=Nostoc sp. (strain PCC 7120 / UTEX 2576) GN=alr2800 PE=4 SV=1	PF00400	WD domain, G-beta repeat	--	--	GO:0005515	protein binding	--	--	KOG0282	mRNA splicing factor
c131993_g1	1	1.05	1.093	0.44	0.406	0.462	1.04767	0.436	-1.26478	4.30245e-05	0.00248706	1664	--	--	--	--	--	--	--	--	--	--	--	--	--	--	--	--	--	--	--	--	--	--	--	--	--	--	--	--
c138628_g1	1	1.243	0.687	0.455	0.455	0.327	0.976667	0.412333	-1.24406	0.014646	0.053293	691	665795090	XP_008545276.1	137	1.01135e-06	PREDICTED: neurogenic locus notch homolog protein 2-like [Microplitis demolitor]	--	--	--	--	--	--	--	--	--	--	--	--	--	PF01378//PF12515	B domain//Ca2+-ATPase N terminal autoinhibitory domain	--	--	GO:0005516	calmodulin binding	GO:0005618	cell wall	--	--
c156326_g1	1	0.966	0.986	0.43	0.372	0.454	0.984	0.418667	-1.23286	0.000141684	0.00369012	3668	405960997	EKC26860.1	1129	1.29414e-134	Matrilin-2 [Crassostrea gigas]	--	--	--	--	--	--	--	--	--	Q8NFW1	240	7.7191e-19	Collagen alpha-1(XXII) chain OS=Homo sapiens GN=COL22A1 PE=1 SV=2	PF01607//PF00193	Chitin binding Peritrophin-A domain//Extracellular link domain	GO:0006030//GO:0007155	chitin metabolic process//cell adhesion	GO:0008061//GO:0005540	chitin binding//hyaluronic acid binding	GO:0005576	extracellular region	--	--
c135584_g1	1	1.004	0.996	0.334	0.507	0.436	1	0.425667	-1.2322	0.002059	0.0156137	706	325504381	CBX41690.1	403	1.27526e-45	putative C1q domain containing protein MgC1q41 [Mytilus galloprovincialis]	--	--	--	--	--	--	--	--	--	Q4ZJM9	200	2.94724e-17	Complement C1q-like protein 4 OS=Mus musculus GN=C1ql4 PE=1 SV=1	--	--	--	--	--	--	--	--	--	--
c153983_g1	1	0.769	0.98	0.403	0.349	0.421	0.916333	0.391	-1.2287	0.00112873	0.0110153	1709	405971092	EKC35947.1	573	1.78576e-59	Rootletin [Crassostrea gigas]	--	--	--	--	--	K16469	CROCC	rootletin	http://www.genome.jp/dbget-bin/www_bget?ko:K16469	Q8CJ40	214	2.43518e-16	Rootletin OS=Mus musculus GN=Crocc PE=1 SV=2	PF04111//PF06810//PF04871//PF04513	Autophagy protein Apg6//Phage minor structural protein GP20//Uso1 / p115 like vesicle tethering protein, C terminal region//Baculovirus polyhedron envelope protein, PEP, C terminus	GO:0006886//GO:0015031//GO:0006914	intracellular protein transport//protein transport//autophagy	GO:0008565//GO:0005198	protein transporter activity//structural molecule activity	GO:0016020//GO:0019031//GO:0005737//GO:0019028	membrane//viral envelope//cytoplasm//viral capsid	--	--
c136380_g1	1	0.787	0.814	0.357	0.368	0.385	0.867	0.37	-1.22851	0.000409579	0.00616662	1554	524881913	XP_005097604.1	593	2.21105e-68	PREDICTED: uncharacterized protein LOC101850800 [Aplysia californica]	--	--	--	--	--	--	--	--	--	--	--	--	--	--	--	--	--	--	--	--	--	--	--
c145003_g2	1	0.988	0.93	0.396	0.384	0.467	0.972667	0.415667	-1.22652	0.000191636	0.00430071	919	676449126	XP_009051954.1	519	1.0954e-57	hypothetical protein LOTGIDRAFT_159383 [Lottia gigantea] >gi|556108702|gb|ESO97354.1| hypothetical protein LOTGIDRAFT_159383 [Lottia gigantea]	--	--	--	--	--	--	--	--	--	--	--	--	--	PF01565	FAD binding domain	GO:0055114//GO:0006040	oxidation-reduction process//amino sugar metabolic process	GO:0016491//GO:0008762//GO:0050660	oxidoreductase activity//UDP-N-acetylmuramate dehydrogenase activity//flavin adenine dinucleotide binding	--	--	--	--
c149968_g1	1	0.947	1.027	0.463	0.361	0.449	0.991333	0.424333	-1.22417	0.000477748	0.00682731	1393	405961240	EKC27073.1	614	2.32495e-69	Sperm surface protein Sp17 [Crassostrea gigas]	--	--	--	--	--	--	--	--	--	O19021	317	5.95309e-33	Sperm surface protein Sp17 OS=Macaca fascicularis GN=SPA17 PE=2 SV=1	PF10447//PF00612	Exosome component EXOSC1/CSL4//IQ calmodulin-binding motif	--	--	GO:0005515//GO:0003723	protein binding//RNA binding	GO:0000178	exosome (RNase complex)	--	--
c107124_g1	1	0.981	1.29	0.409	0.444	0.549	1.09033	0.467333	-1.22225	0.00243287	0.0172729	246	524869373	XP_005091481.1	139	5.85634e-08	PREDICTED: uncharacterized protein LOC101854471 [Aplysia californica]	--	--	--	--	--	--	--	--	--	--	--	--	--	--	--	--	--	--	--	--	--	--	--
c145354_g1	1	0.902	1.108	0.348	0.478	0.471	1.00333	0.432333	-1.21459	0.00206121	0.0156137	1199	325504311	CBX41655.1	163	4.65379e-10	putative C1q domain containing protein MgC1q6 [Mytilus galloprovincialis]	--	--	--	--	--	--	--	--	--	P83425	151	4.19486e-10	Heavy metal-binding protein HIP OS=Mytilus edulis PE=1 SV=1	--	--	--	--	--	--	--	--	--	--
c150560_g1	1	1.38	1.612	0.561	0.405	0.76	1.33067	0.575333	-1.20968	0.0206951	0.0674508	1719	--	--	--	--	--	--	--	--	--	--	--	--	--	--	--	--	--	--	PF01695//PF01637//PF07088//PF02562	IstB-like ATP binding protein//Archaeal ATPase//GvpD gas vesicle protein//PhoH-like protein	--	--	GO:0005524	ATP binding	--	--	--	--
c152977_g2	1	1.056	0.82	0.444	0.442	0.361	0.958667	0.415667	-1.2056	0.00125189	0.0119268	1705	676447696	XP_009051492.1	546	2.45165e-58	hypothetical protein LOTGIDRAFT_228264 [Lottia gigantea] >gi|556108983|gb|ESO97635.1| hypothetical protein LOTGIDRAFT_228264 [Lottia gigantea]	--	--	--	--	--	--	--	--	--	C7G0B5	329	1.14277e-30	Protein PIF OS=Pinctada fucata PE=1 SV=1	PF01821//PF01607//PF04103	Anaphylotoxin-like domain//Chitin binding Peritrophin-A domain//CD20-like family	GO:0006030	chitin metabolic process	GO:0008061	chitin binding	GO:0016021//GO:0005576	integral component of membrane//extracellular region	--	--
c128289_g1	1	1.072	1.059	0.448	0.429	0.488	1.04367	0.455	-1.19772	4.42137e-05	0.00248706	1817	524870186	XP_005091879.1	1901	0	PREDICTED: uncharacterized protein LOC101846193 [Aplysia californica]	--	--	--	--	--	--	--	--	--	--	--	--	--	PF01213	Adenylate cyclase associated (CAP) N terminal	GO:0007010	cytoskeleton organization	GO:0003779	actin binding	--	--	--	--
c136294_g1	1	0.848	1.142	0.353	0.415	0.539	0.996667	0.435667	-1.19389	0.00513604	0.025944	872	524890154	XP_005101626.1	251	1.48792e-20	PREDICTED: collagen alpha-6(VI) chain-like, partial [Aplysia californica]	--	--	--	--	--	--	--	--	--	Q641F3	175	7.8949e-13	Collagen alpha-1(XXI) chain OS=Xenopus laevis GN=col21a1 PE=2 SV=1	--	--	--	--	--	--	--	--	--	--
c91762_g1	1	1.089	1.086	0.399	0.426	0.563	1.05833	0.462667	-1.19375	0.00155002	0.0137124	1010	405958072	EKC24235.1	608	2.48448e-74	Sperm-associated antigen 8 [Crassostrea gigas]	--	--	--	--	--	--	--	--	--	Q99932	220	1.35813e-18	Sperm-associated antigen 8 OS=Homo sapiens GN=SPAG8 PE=1 SV=2	--	--	--	--	--	--	--	--	--	--
c153806_g3	1	0.975	1.046	0.416	0.419	0.486	1.007	0.440333	-1.1934	0.000110262	0.00338251	1350	676476981	XP_009060972.1	1456	0	hypothetical protein LOTGIDRAFT_193495 [Lottia gigantea] >gi|556099600|gb|ESO88252.1| hypothetical protein LOTGIDRAFT_193495 [Lottia gigantea]	524883828	XM_005098483.1	242	9.25768e-122	PREDICTED: Aplysia californica tektin-2-like (LOC101851499), transcript variant X2, mRNA	--	--	--	--	Q26648	953	3.01742e-123	Tektin-B1 OS=Strongylocentrotus purpuratus PE=1 SV=1	PF09177//PF03148	Syntaxin 6, N-terminal//Tektin family	GO:0000226//GO:0048193	microtubule cytoskeleton organization//Golgi vesicle transport	--	--	GO:0016020//GO:0005874	membrane//microtubule	KOG2685	Cystoskeletal protein Tektin
c155699_g1	1	0.752	0.952	0.499	0.316	0.372	0.901333	0.395667	-1.18778	0.00646428	0.0305318	4565	443726920	ELU13912.1	2250	0	hypothetical protein CAPTEDRAFT_219639 [Capitella teleta]	260791260	XM_002590612.1	73	2.81677e-27	Branchiostoma floridae hypothetical protein, mRNA	--	--	--	--	A4FU69	1406	1.73241e-165	EF-hand calcium-binding domain-containing protein 5 OS=Homo sapiens GN=EFCAB5 PE=1 SV=3	PF13185//PF00036//PF00637//PF13405//PF04727//PF13499	GAF domain//EF hand//Region in Clathrin and VPS//EF-hand domain//ELMO/CED-12 family//EF-hand domain pair	GO:0006909//GO:0016192//GO:0006886	phagocytosis//vesicle-mediated transport//intracellular protein transport	GO:0005515//GO:0005509	protein binding//calcium ion binding	GO:0005856	cytoskeleton	--	--
c135777_g1	1	0.915	1.004	0.404	0.456	0.424	0.973	0.428	-1.18483	5.99383e-05	0.0027051	1247	524914569	XP_005112098.1	635	1.22811e-76	PREDICTED: periostin-like [Aplysia californica]	--	--	--	--	--	--	--	--	--	Q62009	236	9.39464e-20	Periostin OS=Mus musculus GN=Postn PE=1 SV=2	PF00383	Cytidine and deoxycytidylate deaminase zinc-binding region	--	--	GO:0016787//GO:0008270	hydrolase activity//zinc ion binding	--	--	KOG1437	Fasciclin and related adhesion glycoproteins
c120960_g1	1	1.05	1	0.489	0.425	0.429	1.01667	0.447667	-1.18335	6.88073e-05	0.00277219	2547	405973087	EKC37819.1	197	1.62972e-15	SH3 domain-binding glutamic acid-rich protein [Crassostrea gigas]	--	--	--	--	--	--	--	--	--	--	--	--	--	PF00462	Glutaredoxin	GO:0006118//GO:0045454	electron transport//cell redox homeostasis	GO:0015035//GO:0009055	protein disulfide oxidoreductase activity//electron carrier activity	--	--	--	--
c121349_g1	1	1.133	1.194	0.42	0.65	0.402	1.109	0.490667	-1.17644	0.00668342	0.0312142	778	47213343	CAF92966.1	149	5.65884e-09	unnamed protein product [Tetraodon nigroviridis]	--	--	--	--	--	--	--	--	--	--	--	--	--	--	--	--	--	--	--	--	--	--	--
c140035_g1	1	0.846	0.822	0.491	0.352	0.344	0.889333	0.395667	-1.16844	0.00325113	0.0201259	721	524912079	XP_005110893.1	239	1.31414e-19	PREDICTED: uncharacterized protein LOC101849090 [Aplysia californica]	--	--	--	--	--	--	--	--	--	--	--	--	--	--	--	--	--	--	--	--	--	--	--
c137870_g1	1	1.11	0.824	0.413	0.405	0.49	0.978	0.436	-1.16551	0.00163173	0.0140631	2128	524885408	XP_005099312.1	1252	2.54749e-160	PREDICTED: endoglucanase-like isoform X1 [Aplysia californica] >gi|524885410|ref|XP_005099313.1| PREDICTED: endoglucanase-like isoform X2 [Aplysia californica] >gi|524885412|ref|XP_005099314.1| PREDICTED: endoglucanase-like isoform X3 [Aplysia californica]	--	--	--	--	--	K01179	E3.2.1.4	endoglucanase	http://www.genome.jp/dbget-bin/www_bget?ko:K01179	P26221	722	2.35409e-81	Endoglucanase E-4 OS=Thermobifida fusca GN=celD PE=1 SV=2	PF00553//PF00759	Cellulose binding domain//Glycosyl hydrolase family 9	GO:0005975	carbohydrate metabolic process	GO:0030246//GO:0004553	carbohydrate binding//hydrolase activity, hydrolyzing O-glycosyl compounds	--	--	--	--
c148786_g1	1	1.033	1.093	0.539	0.447	0.408	1.042	0.464667	-1.16509	0.000695159	0.00830219	3417	676484958	XP_009063506.1	1180	5.76799e-148	hypothetical protein LOTGIDRAFT_130261 [Lottia gigantea] >gi|556097123|gb|ESO85775.1| hypothetical protein LOTGIDRAFT_130261 [Lottia gigantea]	505771308	XM_004601089.1	168	3.2555e-80	PREDICTED: Sorex araneus radial spoke 3 homolog (Chlamydomonas) (RSPH3), mRNA	--	--	--	--	A8E4N3	896	5.20397e-105	Radial spoke head protein 3 homolog OS=Bos taurus GN=RSPH3 PE=2 SV=1	--	--	--	--	--	--	--	--	--	--
c148494_g1	1	0.806	0.974	0.37	0.414	0.465	0.926667	0.416333	-1.15431	0.00107562	0.0109178	2081	524913140	XP_005111403.1	515	1.03532e-52	PREDICTED: cannabidiolic acid synthase-like 1-like [Aplysia californica]	--	--	--	--	--	--	--	--	--	A6P6V9	162	2.79956e-10	Cannabidiolic acid synthase OS=Cannabis sativa GN=CBDAS PE=1 SV=1	PF08031//PF01565	Berberine and berberine like//FAD binding domain	GO:0006040//GO:0055114	amino sugar metabolic process//oxidation-reduction process	GO:0050660//GO:0008762//GO:0016491	flavin adenine dinucleotide binding//UDP-N-acetylmuramate dehydrogenase activity//oxidoreductase activity	--	--	--	--
c155234_g1	1	1.023	1.105	0.499	0.402	0.518	1.04267	0.473	-1.14037	0.000712467	0.00841869	4027	281833714	ADA77513.1	1724	0	thioester-containing protein-B [Azumapecten farreri]	--	--	--	--	--	--	--	--	--	Q8R422	1266	9.06752e-148	CD109 antigen OS=Mus musculus GN=Cd109 PE=2 SV=1	PF07678//PF07975//PF00207//PF01835//PF00098	A-macroglobulin complement component//TFIIH C1-like domain//Alpha-2-macroglobulin family//MG2 domain//Zinc knuckle	GO:0006281	DNA repair	GO:0008270//GO:0004866//GO:0003676	zinc ion binding//endopeptidase inhibitor activity//nucleic acid binding	GO:0005615	extracellular space	KOG1366	Alpha-macroglobulin
c140066_g1	1	0.936	1.123	0.468	0.428	0.493	1.01967	0.463	-1.13901	0.00030494	0.00517624	1757	300433302	ADK13094.1	1240	1.51079e-160	arylsulfatase [Dicathais orbita]	--	--	--	--	--	--	--	--	--	P50429	371	8.0176e-37	Arylsulfatase B OS=Mus musculus GN=Arsb PE=2 SV=3	PF05434//PF01663//PF00884	TMEM9//Type I phosphodiesterase / nucleotide pyrophosphatase//Sulfatase	GO:0008152	metabolic process	GO:0003824//GO:0008484	catalytic activity//sulfuric ester hydrolase activity	GO:0016021	integral component of membrane	KOG3867	Sulfatase
c121767_g1	1	1.014	1.004	0.47	0.444	0.462	1.006	0.458667	-1.13311	1.42303e-06	0.00119031	850	676490419	XP_009065264.1	259	1.31951e-23	hypothetical protein LOTGIDRAFT_229628 [Lottia gigantea] >gi|556095485|gb|ESO84138.1| hypothetical protein LOTGIDRAFT_229628 [Lottia gigantea]	--	--	--	--	--	--	--	--	--	P86729	136	1.7272e-08	Ependymin-related protein 2 OS=Haliotis asinina PE=1 SV=1	PF00811	Ependymin	GO:0007160	cell-matrix adhesion	GO:0005509	calcium ion binding	GO:0005576	extracellular region	--	--
c153521_g1	1	0.911	1.132	0.488	0.45	0.459	1.01433	0.465667	-1.12316	0.000327787	0.00537935	3292	405964721	EKC30173.1	2721	0	EF-hand domain-containing protein 1 [Crassostrea gigas]	524903778	XM_005108025.1	420	0	PREDICTED: Aplysia californica EF-hand domain-containing protein 1-like (LOC101861235), transcript variant X2, mRNA	--	--	--	--	Q5JVL4	1725	0	EF-hand domain-containing protein 1 OS=Homo sapiens GN=EFHC1 PE=1 SV=1	PF00036//PF08712//PF13202//PF13499//PF13405	EF hand//Scaffold protein Nfu/NifU N terminal//EF hand//EF-hand domain pair//EF-hand domain	--	--	GO:0005509//GO:0005506	calcium ion binding//iron ion binding	--	--	KOG0043	Uncharacterized conserved protein, contains DM10 domain
c108461_g1	1	1.053	0.782	0.426	0.484	0.394	0.945	0.434667	-1.1204	0.00214407	0.0159328	1665	405965813	EKC31167.1	579	4.0369e-67	Williams-Beuren syndrome chromosomal region 27 protein [Crassostrea gigas]	--	--	--	--	--	--	--	--	--	Q8N6F8	272	2.26548e-25	Williams-Beuren syndrome chromosomal region 27 protein OS=Homo sapiens GN=WBSCR27 PE=2 SV=2	PF01209//PF08241//PF05148	ubiE/COQ5 methyltransferase family//Methyltransferase domain//Hypothetical methyltransferase	GO:0008152	metabolic process	GO:0008168	methyltransferase activity	--	--	--	--
c142570_g1	1	0.997	0.835	0.44	0.441	0.431	0.944	0.437333	-1.11005	0.000217735	0.00443738	1893	676428532	XP_009045306.1	702	6.20883e-81	hypothetical protein LOTGIDRAFT_230170 [Lottia gigantea] >gi|556115172|gb|ESP03824.1| hypothetical protein LOTGIDRAFT_230170 [Lottia gigantea]	--	--	--	--	--	--	--	--	--	Q9V5N8	180	3.9458e-12	Protocadherin-like wing polarity protein stan OS=Drosophila melanogaster GN=stan PE=1 SV=4	PF00028//PF08613//PF05454//PF02480	Cadherin domain//Cyclin//Dystroglycan (Dystrophin-associated glycoprotein 1)//Alphaherpesvirus glycoprotein E	GO:0007156//GO:0000079//GO:0007016	homophilic cell adhesion//regulation of cyclin-dependent protein serine/threonine kinase activity//cytoskeletal anchoring at plasma membrane	GO:0005509//GO:0019901	calcium ion binding//protein kinase binding	GO:0016010//GO:0016020	dystrophin-associated glycoprotein complex//membrane	KOG4289	Cadherin EGF LAG seven-pass G-type receptor
c150027_g1	1	1.01	0.815	0.463	0.452	0.396	0.941667	0.437	-1.10758	0.000847918	0.00942006	1953	524885520	XP_005099366.1	637	7.71252e-76	PREDICTED: myosin essential light chain, striated adductor muscle-like [Aplysia californica]	406654474	JX457354.1	80	1.53329e-31	Hyriopsis cumingii myosin essential light chain mRNA, complete cds	K12751	MYL6	myosin light chain 6	http://www.genome.jp/dbget-bin/www_bget?ko:K12751	P07291	544	8.65284e-64	Myosin essential light chain, striated adductor muscle OS=Argopecten irradians PE=1 SV=2	PF13499//PF13405//PF00036	EF-hand domain pair//EF-hand domain//EF hand	--	--	GO:0005509	calcium ion binding	--	--	KOG0030	Myosin essential light chain, EF-Hand protein superfamily
c209974_g1	1	0.932	0.839	0.47	0.441	0.381	0.923667	0.430667	-1.1008	0.000683561	0.00825209	322	118151639	ABK63640.1	454	7.33467e-54	major vault protein, partial [Mytilus galloprovincialis]	--	--	--	--	--	K17266	MVP	major vault protein	http://www.genome.jp/dbget-bin/www_bget?ko:K17266	Q5EAJ7	426	4.66e-48	Major vault protein OS=Strongylocentrotus purpuratus GN=MVP PE=1 SV=1	--	--	--	--	--	--	--	--	--	--
c122149_g1	1	0.883	0.958	0.443	0.434	0.448	0.947	0.441667	-1.10041	3.53018e-05	0.00236233	3389	524907120	XP_005108686.1	1039	5.535e-127	PREDICTED: uncharacterized protein LOC101862217 [Aplysia californica]	--	--	--	--	--	--	--	--	--	--	--	--	--	--	--	--	--	--	--	--	--	--	--
c117505_g1	1	1.09	1.09	0.519	0.476	0.489	1.06	0.494667	-1.09954	3.82297e-05	0.00236233	1809	405973812	EKC38504.1	1282	1.39129e-167	Coiled-coil domain-containing protein 19, mitochondrial [Crassostrea gigas]	--	--	--	--	--	--	--	--	--	Q9UL16	723	2.63382e-85	Coiled-coil domain-containing protein 19, mitochondrial OS=Homo sapiens GN=CCDC19 PE=2 SV=2	--	--	--	--	--	--	--	--	--	--
c122651_g1	1	1.027	0.508	0.488	0.353	0.343	0.845	0.394667	-1.09832	0.0473561	0.119156	551	--	--	--	--	--	--	--	--	--	--	--	--	--	--	--	--	--	--	PF01213//PF10591//PF02468	Adenylate cyclase associated (CAP) N terminal//Secreted protein acidic and rich in cysteine Ca binding region//Photosystem II reaction centre N protein (psbN)	GO:0007165//GO:0007010//GO:0015979	signal transduction//cytoskeleton organization//photosynthesis	GO:0003779//GO:0005509	actin binding//calcium ion binding	GO:0009523//GO:0009539//GO:0016020//GO:0005578	photosystem II//photosystem II reaction center//membrane//proteinaceous extracellular matrix	--	--
c107872_g1	1	1.056	1.483	0.525	0.528	0.604	1.17967	0.552333	-1.09477	0.0047827	0.0247573	605	300433302	ADK13094.1	407	3.37399e-43	arylsulfatase [Dicathais orbita]	--	--	--	--	--	K12375	ARSI_J	arylsulfatase I/J	http://www.genome.jp/dbget-bin/www_bget?ko:K12375	P15848	231	9.91571e-21	Arylsulfatase B OS=Homo sapiens GN=ARSB PE=1 SV=1	PF00884	Sulfatase	GO:0008152//GO:0006687//GO:0008210//GO:0008209	metabolic process//glycosphingolipid metabolic process//estrogen metabolic process//androgen metabolic process	GO:0008484//GO:0004065	sulfuric ester hydrolase activity//arylsulfatase activity	--	--	KOG3867	Sulfatase
c140066_g2	1	1.056	1.483	0.525	0.528	0.604	1.17967	0.552333	-1.09477	0.0047827	0.0247573	529	300433302	ADK13094.1	567	1.59266e-66	arylsulfatase [Dicathais orbita]	--	--	--	--	--	K12375	ARSI_J	arylsulfatase I/J	http://www.genome.jp/dbget-bin/www_bget?ko:K12375	Q8BM89	345	1.5805e-36	Arylsulfatase J OS=Mus musculus GN=Arsj PE=2 SV=1	PF00884	Sulfatase	GO:0008209//GO:0006687//GO:0008210//GO:0008152	androgen metabolic process//glycosphingolipid metabolic process//estrogen metabolic process//metabolic process	GO:0008484//GO:0004065	sulfuric ester hydrolase activity//arylsulfatase activity	--	--	KOG3867	Sulfatase
c153015_g1	1	0.793	0.903	0.381	0.469	0.417	0.898667	0.422333	-1.0894	0.00111498	0.0109985	3707	676458645	XP_009055043.1	1529	0	hypothetical protein LOTGIDRAFT_215685 [Lottia gigantea] >gi|556105544|gb|ESO94196.1| hypothetical protein LOTGIDRAFT_215685 [Lottia gigantea]	562835137	XM_006146840.1	48	1.80293e-13	PREDICTED: Tupaia chinensis angiotensin-converting enzyme-like (LOC102495265), mRNA	K01283	E3.4.15.1, ACE	peptidyl-dipeptidase A	http://www.genome.jp/dbget-bin/www_bget?ko:K01283	Q10751	1207	1.96899e-142	Angiotensin-converting enzyme (Fragment) OS=Gallus gallus GN=ACE PE=2 SV=1	PF09261//PF08066//PF01401	Alpha mannosidase, middle domain//PMC2NT (NUC016) domain//Angiotensin-converting enzyme	GO:0006396//GO:0005975//GO:0006508	RNA processing//carbohydrate metabolic process//proteolysis	GO:0004553//GO:0008270//GO:0008237//GO:0008241	hydrolase activity, hydrolyzing O-glycosyl compounds//zinc ion binding//metallopeptidase activity//peptidyl-dipeptidase activity	GO:0000176//GO:0016020	nuclear exosome (RNase complex)//membrane	KOG3690	Angiotensin I-converting enzymes - M2 family peptidases
c131813_g1	1	1.125	1.241	0.582	0.378	0.628	1.122	0.529333	-1.08382	0.0105224	0.0421904	676	524882167	XP_005097728.1	1120	7.73932e-137	PREDICTED: dynein beta chain, ciliary-like [Aplysia californica]	505855427	XM_004621068.1	253	3.47349e-128	PREDICTED: Sorex araneus dynein, axonemal, heavy chain 17 (DNAH17), mRNA	--	--	--	--	P23098	1013	6.68362e-124	Dynein beta chain, ciliary OS=Tripneustes gratilla PE=1 SV=1	PF07728//PF00005//PF05970//PF03029//PF06414//PF00158//PF03193//PF00503	AAA domain (dynein-related subfamily)//ABC transporter//PIF1-like helicase//Conserved hypothetical ATP binding protein//Zeta toxin//Sigma-54 interaction domain//Protein of unknown function, DUF258//G-protein alpha subunit	GO:0007186//GO:0006355//GO:0006281//GO:0000723//GO:0007165	G-protein coupled receptor signaling pathway//regulation of transcription, DNA-templated//DNA repair//telomere maintenance//signal transduction	GO:0003678//GO:0003924//GO:0031683//GO:0005524//GO:0016887//GO:0004871//GO:0008134//GO:0019001//GO:0016301//GO:0005525//GO:0000166	DNA helicase activity//GTPase activity//G-protein beta/gamma-subunit complex binding//ATP binding//ATPase activity//signal transducer activity//transcription factor binding//guanyl nucleotide binding//kinase activity//GTP binding//nucleotide binding	GO:0005667//GO:0005657	transcription factor complex//replication fork	KOG3595	Dyneins, heavy chain
c141690_g1	1	0.992	0.968	0.47	0.452	0.478	0.986667	0.466667	-1.08017	2.59986e-06	0.00132686	1433	--	--	--	--	--	--	--	--	--	--	--	--	--	--	--	--	--	--	PF14942//PF03200	Organelle biogenesis, Muted-like protein//Mannosyl oligosaccharide glucosidase	GO:0009311	oligosaccharide metabolic process	GO:0004573	mannosyl-oligosaccharide glucosidase activity	GO:0031083//GO:0030133	BLOC-1 complex//transport vesicle	--	--
c155424_g1	1	0.621	0.985	0.465	0.403	0.365	0.868667	0.411	-1.07966	0.0130517	0.0493153	3826	405970436	EKC35340.1	5078	0	WD repeat-containing protein 35 [Crassostrea gigas]	524911661	XM_005110634.1	813	0	PREDICTED: Aplysia californica WD repeat-containing protein 35-like (LOC101858448), mRNA	--	--	--	--	A6N6J5	4292	0	WD repeat-containing protein 35 OS=Rattus norvegicus GN=Wdr35 PE=1 SV=1	PF03742//PF02060//PF13176//PF00400//PF04053//PF00637	PetN//Slow voltage-gated potassium channel//Tetratricopeptide repeat//WD domain, G-beta repeat//Coatomer WD associated region//Region in Clathrin and VPS	GO:0017004//GO:0006886//GO:0016192//GO:0006811//GO:0006118//GO:0006813	cytochrome complex assembly//intracellular protein transport//vesicle-mediated transport//ion transport//electron transport//potassium ion transport	GO:0005198//GO:0005249//GO:0045158//GO:0005515	structural molecule activity//voltage-gated potassium channel activity//electron transporter, transferring electrons within cytochrome b6/f complex of photosystem II activity//protein binding	GO:0009512//GO:0016020//GO:0030117//GO:0008076	cytochrome b6f complex//membrane//membrane coat//voltage-gated potassium channel complex	KOG2503	Tubby superfamily protein TULP4
c106095_g1	1	0.884	0.98	0.463	0.492	0.403	0.954667	0.452667	-1.07655	0.000441818	0.00653734	1387	676434827	XP_009047356.1	583	4.73499e-65	hypothetical protein LOTGIDRAFT_230584 [Lottia gigantea] >gi|556113546|gb|ESP02198.1| hypothetical protein LOTGIDRAFT_230584 [Lottia gigantea]	--	--	--	--	--	--	--	--	--	Q06317	127	2.30376e-06	Penicillin-binding protein 4 OS=Amycolatopsis lactamdurans GN=pbp PE=3 SV=1	--	--	--	--	--	--	--	--	--	--
c133819_g1	1	1.176	0.844	0.507	0.441	0.487	1.00667	0.478333	-1.0735	0.00212373	0.0159321	2037	524869728	XP_005091655.1	1356	1.29682e-176	PREDICTED: uncharacterized protein LOC101853761 [Aplysia californica]	--	--	--	--	--	--	--	--	--	P08472	193	7.07292e-14	Mesenchyme-specific cell surface glycoprotein OS=Strongylocentrotus purpuratus PE=2 SV=2	--	--	--	--	--	--	--	--	--	--
c147059_g1	1	0.904	1.118	0.483	0.38	0.582	1.00733	0.481667	-1.06443	0.00555769	0.0273308	2629	524869728	XP_005091655.1	1387	1.44634e-178	PREDICTED: uncharacterized protein LOC101853761 [Aplysia californica]	--	--	--	--	--	--	--	--	--	P08472	174	1.85256e-11	Mesenchyme-specific cell surface glycoprotein OS=Strongylocentrotus purpuratus PE=2 SV=2	--	--	--	--	--	--	--	--	--	--
c156014_g2	1	0.926	0.954	0.462	0.447	0.469	0.96	0.459333	-1.06349	9.94953e-06	0.00182788	3338	524892586	XP_005102820.1	3413	0	PREDICTED: uncharacterized protein LOC101848762 [Aplysia californica]	--	--	--	--	--	--	--	--	--	A6NMZ7	711	3.6863e-75	Collagen alpha-6(VI) chain OS=Homo sapiens GN=COL6A6 PE=1 SV=2	PF03446	NAD binding domain of 6-phosphogluconate dehydrogenase	GO:0006098//GO:0019521//GO:0055114	pentose-phosphate shunt//D-gluconate metabolic process//oxidation-reduction process	GO:0004616	phosphogluconate dehydrogenase (decarboxylating) activity	--	--	KOG3538	Disintegrin metalloproteinases with thrombospondin repeats
c104229_g1	1	1.082	1.03	0.417	0.617	0.456	1.03733	0.496667	-1.06253	0.00341186	0.0205598	1654	676434993	XP_009047413.1	915	1.08355e-116	hypothetical protein LOTGIDRAFT_199949 [Lottia gigantea] >gi|556113271|gb|ESP01923.1| hypothetical protein LOTGIDRAFT_199949 [Lottia gigantea]	--	--	--	--	--	--	--	--	--	Q8TC29	584	3.79772e-69	Enkurin OS=Homo sapiens GN=ENKUR PE=2 SV=1	--	--	--	--	--	--	--	--	--	--
c143063_g1	1	0.989	0.939	0.536	0.451	0.42	0.976	0.469	-1.05729	0.00059753	0.00755178	981	524881984	XP_005097638.1	192	7.32587e-15	PREDICTED: fatty acid-binding protein, heart-like [Aplysia californica]	--	--	--	--	--	--	--	--	--	O45035	118	2.45109e-06	Fatty acid-binding protein OS=Schistosoma japonicum PE=1 SV=1	--	--	--	--	--	--	--	--	KOG4015	Fatty acid-binding protein FABP
c152213_g1	1	0.916	0.945	0.478	0.504	0.407	0.953667	0.463	-1.04247	0.000466982	0.00673099	1671	405963151	EKC28749.1	824	1.21185e-99	Protein flp [Crassostrea gigas]	--	--	--	--	--	--	--	--	--	P86789	282	2.86894e-26	Gigasin-6 OS=Crassostrea gigas PE=1 SV=1	--	--	--	--	--	--	--	--	--	--
c148471_g1	1	1.007	1.085	0.453	0.477	0.572	1.03067	0.500667	-1.04166	0.000649007	0.00798273	2253	524913140	XP_005111403.1	498	2.58595e-50	PREDICTED: cannabidiolic acid synthase-like 1-like [Aplysia californica]	--	--	--	--	--	--	--	--	--	Q54H55	126	6.78877e-06	FAD-linked oxidoreductase DDB_G0289697 OS=Dictyostelium discoideum GN=DDB_G0289697 PE=2 SV=1	PF03876//PF08031//PF01565	SHS2 domain found in N terminus of Rpb7p/Rpc25p/MJ0397//Berberine and berberine like//FAD binding domain	GO:0006040//GO:0006144//GO:0055114//GO:0006351//GO:0006206	amino sugar metabolic process//purine nucleobase metabolic process//oxidation-reduction process//transcription, DNA-templated//pyrimidine nucleobase metabolic process	GO:0008762//GO:0016491//GO:0050660//GO:0003899	UDP-N-acetylmuramate dehydrogenase activity//oxidoreductase activity//flavin adenine dinucleotide binding//DNA-directed RNA polymerase activity	GO:0005730	nucleolus	--	--
c142584_g2	1	1.094	0.805	0.502	0.476	0.435	0.966333	0.471	-1.03679	0.00206838	0.0156137	766	405960381	EKC26308.1	182	1.47739e-12	Monocarboxylate transporter 12 [Crassostrea gigas]	--	--	--	--	--	--	--	--	--	--	--	--	--	PF04639//PF08392//PF05764	Baculoviral E56 protein, specific to ODV envelope//FAE1/Type III polyketide synthase-like protein//YL1 nuclear protein	GO:0006355//GO:0006633	regulation of transcription, DNA-templated//fatty acid biosynthetic process	GO:0016747	transferase activity, transferring acyl groups other than amino-acyl groups	GO:0019031//GO:0005634//GO:0016020	viral envelope//nucleus//membrane	--	--
c145003_g1	1	0.854	1.08	0.515	0.502	0.415	0.978	0.477333	-1.03484	0.00178668	0.0148341	2045	676449126	XP_009051954.1	1428	0	hypothetical protein LOTGIDRAFT_159383 [Lottia gigantea] >gi|556108702|gb|ESO97354.1| hypothetical protein LOTGIDRAFT_159383 [Lottia gigantea]	--	--	--	--	--	--	--	--	--	Q6BZA0	134	6.33171e-07	D-arabinono-1,4-lactone oxidase OS=Debaryomyces hansenii (strain ATCC 36239 / CBS 767 / JCM 1990 / NBRC 0083 / IGC 2968) GN=ALO1 PE=3 SV=2	PF04030	D-arabinono-1,4-lactone oxidase	GO:0055114	oxidation-reduction process	GO:0003885	D-arabinono-1,4-lactone oxidase activity	GO:0016020	membrane	KOG4730	D-arabinono-1, 4-lactone oxidase
c157387_g1	1	0.927	1.071	0.48	0.481	0.506	0.999333	0.489	-1.03113	9.36073e-05	0.00316185	6754	524912422	XP_005111059.1	1715	0	PREDICTED: uncharacterized protein LOC101850683 [Aplysia californica]	--	--	--	--	--	--	--	--	--	--	--	--	--	PF01442//PF06152	Apolipoprotein A1/A4/E domain//Phage minor capsid protein 2	GO:0042157//GO:0006869	lipoprotein metabolic process//lipid transport	GO:0008289//GO:0005198	lipid binding//structural molecule activity	GO:0019028//GO:0005576	viral capsid//extracellular region	--	--
c154991_g1	1	0.854	0.882	0.487	0.453	0.406	0.912	0.448667	-1.02339	0.00057842	0.00746809	3864	676479616	XP_009061799.1	2652	0	hypothetical protein LOTGIDRAFT_166491 [Lottia gigantea] >gi|556098956|gb|ESO87608.1| hypothetical protein LOTGIDRAFT_166491 [Lottia gigantea]	524866716	XM_005090120.1	130	4.90471e-59	PREDICTED: Aplysia californica dynein intermediate chain 2, ciliary-like (LOC101862467), transcript variant X4, mRNA	K10409	DNAI1	dynein intermediate chain 1, axonemal	http://www.genome.jp/dbget-bin/www_bget?ko:K10409	Q16959	2226	0	Dynein intermediate chain 2, ciliary OS=Heliocidaris crassispina PE=2 SV=1	PF00400	WD domain, G-beta repeat	--	--	GO:0005515	protein binding	--	--	KOG1587	Cytoplasmic dynein intermediate chain
c106543_g1	1	1.224	1.036	0.673	0.461	0.471	1.08667	0.535	-1.0223	0.00636728	0.0302446	939	676469176	XP_009058447.1	155	2.78526e-09	hypothetical protein LOTGIDRAFT_204149 [Lottia gigantea] >gi|556102138|gb|ESO90790.1| hypothetical protein LOTGIDRAFT_204149 [Lottia gigantea]	--	--	--	--	--	--	--	--	--	--	--	--	--	PF00897//PF00811	Orbivirus inner capsid protein VP7//Ependymin	GO:0007160	cell-matrix adhesion	GO:0005509//GO:0005198	calcium ion binding//structural molecule activity	GO:0005576//GO:0019028	extracellular region//viral capsid	--	--
c154133_g3	1	1.093	0.847	0.447	0.474	0.528	0.98	0.483	-1.02076	0.00139234	0.0126866	1930	676467036	XP_009057759.1	1322	7.34129e-172	hypothetical protein LOTGIDRAFT_233457 [Lottia gigantea] >gi|556103054|gb|ESO91706.1| hypothetical protein LOTGIDRAFT_233457 [Lottia gigantea]	--	--	--	--	--	--	--	--	--	P09172	355	3.52331e-34	Dopamine beta-hydroxylase OS=Homo sapiens GN=DBH PE=1 SV=3	PF01082	Copper type II ascorbate-dependent monooxygenase, N-terminal domain	GO:0055114	oxidation-reduction process	GO:0005507//GO:0004497//GO:0016715	copper ion binding//monooxygenase activity//oxidoreductase activity, acting on paired donors, with incorporation or reduction of molecular oxygen, reduced ascorbate as one donor, and incorporation of one atom of oxygen	--	--	KOG3568	Dopamine beta-monooxygenase
c157300_g1	1	1.216	0.721	0.558	0.419	0.473	0.979	0.483333	-1.01829	0.0164675	0.0577058	4911	524871930	XP_005092735.1	5205	0	PREDICTED: fibrillin-2-like [Aplysia californica]	532062200	XM_005316921.1	36	1.12177e-06	PREDICTED: Spermophilus tridecemlineatus fibrillin 1 (Fbn1), mRNA	--	--	--	--	P35556	3272	0	Fibrillin-2 OS=Homo sapiens GN=FBN2 PE=1 SV=3	PF01498//PF00008//PF09142//PF06247//PF07645	Transposase//EGF-like domain//tRNA Pseudouridine synthase II, C terminal//Plasmodium ookinete surface protein Pvs28//Calcium-binding EGF domain	GO:0009451//GO:0015074//GO:0001522//GO:0006313	RNA modification//DNA integration//pseudouridine synthesis//transposition, DNA-mediated	GO:0004803//GO:0005509//GO:0003677//GO:0003723//GO:0005515//GO:0009982	transposase activity//calcium ion binding//DNA binding//RNA binding//protein binding//pseudouridine synthase activity	GO:0016020//GO:0009986	membrane//cell surface	KOG1217	Fibrillins and related proteins containing Ca2+-binding EGF-like domains
c71184_g1	1	0.899	1.052	0.464	0.544	0.454	0.983667	0.487333	-1.01326	0.000663663	0.0080996	1710	524866862	XP_005090247.1	1056	8.06944e-137	PREDICTED: UPF0602 protein C4orf47 homolog isoform X1 [Aplysia californica]	--	--	--	--	--	--	--	--	--	Q5XHC1	768	2.29399e-95	UPF0602 protein C4orf47 homolog OS=Xenopus laevis PE=2 SV=1	PF01127//PF04848	Succinate dehydrogenase/Fumarate reductase transmembrane subunit//Poxvirus A22 protein	GO:0006310//GO:0006281	DNA recombination//DNA repair	GO:0016788//GO:0016627//GO:0000400//GO:0000287	hydrolase activity, acting on ester bonds//oxidoreductase activity, acting on the CH-CH group of donors//four-way junction DNA binding//magnesium ion binding	--	--	--	--
c131088_g1	1	0.942	1.018	0.509	0.483	0.479	0.986667	0.490333	-1.0088	2.06415e-05	0.00204894	1315	524869750	XP_005091666.1	439	7.67311e-47	PREDICTED: sulfotransferase family cytosolic 1B member 1-like [Aplysia californica]	--	--	--	--	--	--	--	--	--	P19217	317	1.70026e-31	Estrogen sulfotransferase OS=Bos taurus GN=SULT1E1 PE=1 SV=1	PF00685//PF02574	Sulfotransferase domain//Homocysteine S-methyltransferase	GO:0006555	methionine metabolic process	GO:0008146//GO:0008898	sulfotransferase activity//S-adenosylmethionine-homocysteine S-methyltransferase activity	--	--	KOG1584	Sulfotransferase
c193120_g1	1	0.946	0.87	0.487	0.471	0.443	0.938667	0.467	-1.00719	0.000142352	0.00369012	428	676465200	XP_009057167.1	484	9.45416e-60	hypothetical protein LOTGIDRAFT_233239 [Lottia gigantea] >gi|556103594|gb|ESO92246.1| hypothetical protein LOTGIDRAFT_233239 [Lottia gigantea]	23304759	AJ492924.1	149	1.38814e-70	Mytilus edulis h4 gene, h2B gene, h2A gene and h3 gene, cluster UW15	K11252	H2B	histone H2B	http://www.genome.jp/dbget-bin/www_bget?ko:K11252	P02284	483	5.04035e-61	Histone H2B, gonadal OS=Patella granatina PE=1 SV=2	PF03847//PF00125//PF00808	Transcription initiation factor TFIID subunit A//Core histone H2A/H2B/H3/H4//Histone-like transcription factor (CBF/NF-Y) and archaeal histone	GO:0006352	DNA-templated transcription, initiation	GO:0043565//GO:0003677	sequence-specific DNA binding//DNA binding	GO:0005622//GO:0005669	intracellular//transcription factor TFIID complex	KOG1744	Histone H2B
c156858_g2	1	1.058	1.263	0.561	0.513	0.58	1.107	0.551333	-1.00566	0.000943607	0.0100169	3017	405972492	EKC37258.1	3232	0	Kinesin-related protein 1 [Crassostrea gigas]	--	--	--	--	--	--	--	--	--	F8WLE0	1488	0	Kinesin-like protein KIF28P OS=Rattus norvegicus GN=Kif28p PE=2 SV=1	PF00168//PF00225//PF00498	C2 domain//Kinesin motor domain//FHA domain	GO:0007017//GO:0007018	microtubule-based process//microtubule-based movement	GO:0003777//GO:0008017//GO:0005515//GO:0005524	microtubule motor activity//microtubule binding//protein binding//ATP binding	GO:0005874//GO:0045298	microtubule//tubulin complex	KOG0245	Kinesin-like protein
c139260_g1	1	1.21	0.942	0.546	0.367	0.658	1.05067	0.523667	-1.00458	0.0187031	0.0634312	1142	524908898	XP_005109538.1	502	4.82826e-59	PREDICTED: caveolin-1-like [Aplysia californica]	--	--	--	--	--	K06278	CAV1	caveolin 1	http://www.genome.jp/dbget-bin/www_bget?ko:K06278	P35431	302	8.79907e-31	Caveolin-1 OS=Gallus gallus GN=CAV1 PE=2 SV=1	--	--	--	--	--	--	--	--	--	--
c155816_g2	1	0.93	0.865	0.474	0.433	0.49	0.931667	0.465667	-1.00052	0.000242227	0.00468211	2803	676489810	XP_009065061.1	749	1.19445e-87	hypothetical protein LOTGIDRAFT_229513 [Lottia gigantea] >gi|556095279|gb|ESO83932.1| hypothetical protein LOTGIDRAFT_229513 [Lottia gigantea]	--	--	--	--	--	--	--	--	--	--	--	--	--	PF00822//PF01525//PF13903	PMP-22/EMP/MP20/Claudin family//Rotavirus NS26//PMP-22/EMP/MP20/Claudin tight junction	GO:0019079//GO:0006200	viral genome replication//ATP catabolic process	GO:0000287//GO:0016887	magnesium ion binding//ATPase activity	GO:0030430//GO:0016021	host cell cytoplasm//integral component of membrane	--	--
c37043_g1	1	0.691	1.108	0.478	0.425	0.497	0.933	0.466667	-0.999485	0.0110319	0.043606	435	524882167	XP_005097728.1	678	6.08869e-79	PREDICTED: dynein beta chain, ciliary-like [Aplysia californica]	507673547	XM_004709259.1	105	4.06937e-46	PREDICTED: Echinops telfairi dynein, axonemal, heavy chain 17 (DNAH17), mRNA	--	--	--	--	P39057	639	4.00323e-75	Dynein beta chain, ciliary OS=Heliocidaris crassispina PE=1 SV=1	PF04604	Type-A lantibiotic	GO:0019748	secondary metabolic process	--	--	GO:0005576	extracellular region	KOG3595	Dyneins, heavy chain
c143083_g1	1	0.98	0.908	0.521	0.487	0.443	0.962667	0.483667	-0.993023	0.000240501	0.00467578	914	676421720	XP_009043844.1	534	5.43821e-63	hypothetical protein LOTGIDRAFT_152129 [Lottia gigantea] >gi|556116647|gb|ESP05299.1| hypothetical protein LOTGIDRAFT_152129 [Lottia gigantea]	--	--	--	--	--	--	--	--	--	Q09788	206	8.91428e-17	Alkali-sensitive linkage protein 1 OS=Schizosaccharomyces pombe (strain 972 / ATCC 24843) GN=asl1 PE=1 SV=1	PF09261	Alpha mannosidase, middle domain	GO:0005975	carbohydrate metabolic process	GO:0008270//GO:0004553	zinc ion binding//hydrolase activity, hydrolyzing O-glycosyl compounds	--	--	--	--
c119402_g1	1	1	1.287	0.575	0.522	0.56	1.09567	0.552333	-0.988198	0.00158362	0.0137602	603	37544592	AAM48585.1	285	6.79126e-29	anoxia-induced let-like protein [Littorina littorea]	--	--	--	--	--	--	--	--	--	--	--	--	--	--	--	--	--	--	--	--	--	--	--
c80698_g1	1	1.15	0.868	0.409	0.539	0.578	1.006	0.508667	-0.983838	0.0067396	0.0313452	397	676435544	XP_009047591.1	206	9.41037e-17	hypothetical protein LOTGIDRAFT_200105 [Lottia gigantea] >gi|556113049|gb|ESP01701.1| hypothetical protein LOTGIDRAFT_200105 [Lottia gigantea]	--	--	--	--	--	--	--	--	--	O61491	131	2.80237e-08	Flotillin-1 OS=Drosophila melanogaster GN=Flo-1 PE=2 SV=1	--	--	--	--	--	--	--	--	--	--
c133358_g1	1	1.028	1.148	0.651	0.468	0.487	1.05867	0.535333	-0.983739	0.003528	0.0209178	1411	676433056	XP_009046775.1	1214	1.1473e-161	hypothetical protein LOTGIDRAFT_224792 [Lottia gigantea] >gi|556113907|gb|ESP02559.1| hypothetical protein LOTGIDRAFT_224792 [Lottia gigantea]	--	--	--	--	--	--	--	--	--	Q9UHP6	540	2.20048e-62	Rhabdoid tumor deletion region protein 1 OS=Homo sapiens GN=RTDR1 PE=2 SV=1	PF01602//PF02985//PF00514//PF10508	Adaptin N terminal region//HEAT repeat//Armadillo/beta-catenin-like repeat//Proteasome non-ATPase 26S subunit	GO:0006886//GO:0016192	intracellular protein transport//vesicle-mediated transport	GO:0044183//GO:0005515	protein binding involved in protein folding//protein binding	GO:0030117	membrane coat	--	--
c155345_g1	1	1.018	1.048	0.45	0.574	0.527	1.022	0.517	-0.983159	0.000697953	0.00830589	3303	405964735	EKC30184.1	1514	0	Uncharacterized protein C11orf66-like protein [Crassostrea gigas]	--	--	--	--	--	--	--	--	--	Q66HR9	530	5.37869e-57	Protein phosphatase 1 regulatory subunit 32 OS=Rattus norvegicus GN=Ppp1r32 PE=2 SV=1	PF07086//PF01529	Protein of unknown function (DUF1352)//DHHC palmitoyltransferase	GO:0007029	endoplasmic reticulum organization	GO:0008270	zinc ion binding	GO:0005789	endoplasmic reticulum membrane	--	--
c154739_g1	1	1.07	0.88	0.544	0.469	0.484	0.983333	0.499	-0.978641	0.000749269	0.00861995	2120	524885408	XP_005099312.1	1645	0	PREDICTED: endoglucanase-like isoform X1 [Aplysia californica] >gi|524885410|ref|XP_005099313.1| PREDICTED: endoglucanase-like isoform X2 [Aplysia californica] >gi|524885412|ref|XP_005099314.1| PREDICTED: endoglucanase-like isoform X3 [Aplysia californica]	475882634	KC456160.1	84	9.96039e-34	Haliotis discus hannai cellulase mRNA, complete cds	K01179	E3.2.1.4	endoglucanase	http://www.genome.jp/dbget-bin/www_bget?ko:K01179	P26221	827	4.40267e-96	Endoglucanase E-4 OS=Thermobifida fusca GN=celD PE=1 SV=2	PF00553//PF00759	Cellulose binding domain//Glycosyl hydrolase family 9	GO:0005975	carbohydrate metabolic process	GO:0030246//GO:0004553	carbohydrate binding//hydrolase activity, hydrolyzing O-glycosyl compounds	--	--	--	--
c155642_g1	1	0.815	1.104	0.454	0.428	0.606	0.973	0.496	-0.9721	0.00833774	0.0360225	3149	405963555	EKC29118.1	1402	0	hypothetical protein CGI_10006803 [Crassostrea gigas]	--	--	--	--	--	--	--	--	--	A4D263	366	2.24609e-35	Uncharacterized protein C7orf72 OS=Homo sapiens GN=C7orf72 PE=4 SV=2	--	--	--	--	--	--	--	--	--	--
c82559_g1	1	1.022	0.933	0.516	0.488	0.509	0.985	0.504333	-0.965746	3.17069e-05	0.00235618	1966	356984600	AET43973.1	548	2.24244e-63	CuZnSOD, partial [Reishia clavigera]	356984599	JN413231.1	237	8.17971e-119	Reishia clavigera clone GS47 CuZnSOD mRNA, partial cds	K04565	SOD1	superoxide dismutase, Cu-Zn family	http://www.genome.jp/dbget-bin/www_bget?ko:K04565	P41975	277	7.97693e-26	Extracellular superoxide dismutase [Cu-Zn] OS=Oryctolagus cuniculus GN=SOD3 PE=2 SV=2	PF00080	Copper/zinc superoxide dismutase (SODC)	GO:0055114//GO:0006801	oxidation-reduction process//superoxide metabolic process	GO:0004784//GO:0046872	superoxide dismutase activity//metal ion binding	--	--	KOG0441	Cu2+/Zn2+ superoxide dismutase SOD1
c150628_g1	1	0.965	1.123	0.547	0.52	0.517	1.02933	0.528	-0.9631	0.000172015	0.00413827	1172	676491231	XP_009065528.1	1105	1.24644e-146	hypothetical protein LOTGIDRAFT_196958 [Lottia gigantea] >gi|556095089|gb|ESO83742.1| hypothetical protein LOTGIDRAFT_196958 [Lottia gigantea]	--	--	--	--	--	--	--	--	--	Q9LIG0	875	2.1539e-113	Clavaminate synthase-like protein At3g21360 OS=Arabidopsis thaliana GN=At3g21360 PE=1 SV=1	PF02668	Taurine catabolism dioxygenase TauD, TfdA family	GO:0055114	oxidation-reduction process	GO:0016491	oxidoreductase activity	--	--	--	--
c128467_g1	1	1.251	0.844	0.566	0.514	0.508	1.03167	0.529333	-0.962728	0.00530109	0.0264185	1778	676436935	XP_009048042.1	215	3.46909e-16	hypothetical protein LOTGIDRAFT_157589 [Lottia gigantea] >gi|556112756|gb|ESP01408.1| hypothetical protein LOTGIDRAFT_157589 [Lottia gigantea]	--	--	--	--	--	--	--	--	--	--	--	--	--	--	--	--	--	--	--	--	--	--	--
c154438_g1	1	0.955	1.15	0.565	0.461	0.568	1.035	0.531333	-0.961942	0.00165241	0.0141321	3105	405974456	EKC39099.1	993	2.72886e-111	DNA polymerase kappa [Crassostrea gigas]	--	--	--	--	--	--	--	--	--	Q96M91	221	3.76393e-17	Coiled-coil domain-containing protein 11 OS=Homo sapiens GN=CCDC11 PE=1 SV=2	PF06743//PF02822//PF04382	FAST kinase-like protein, subdomain 1//Antistasin family//SAB domain	GO:0030866	cortical actin cytoskeleton organization	GO:0004672//GO:0004867//GO:0008092	protein kinase activity//serine-type endopeptidase inhibitor activity//cytoskeletal protein binding	GO:0005856	cytoskeleton	--	--
c140047_g1	1	1.01	0.791	0.482	0.521	0.44	0.933667	0.481	-0.956871	0.00214052	0.0159328	1668	405957800	EKC23983.1	1486	0	L-rhamnonate dehydratase [Crassostrea gigas]	470526369	XM_004356693.1	102	7.69253e-44	Acanthamoeba castellanii str. Neff mandelate racemase/muconate lactonizing enzyme family protein (ACA1_175200) mRNA, complete cds	K12661	LRA3, yfaW	L-rhamnonate dehydratase	http://www.genome.jp/dbget-bin/www_bget?ko:K12661	A9BQY2	989	2.58983e-127	L-rhamnonate dehydratase OS=Delftia acidovorans (strain DSM 14801 / SPH-1) GN=rhmD PE=3 SV=2	--	--	--	--	--	--	--	--	--	--
c144918_g1	1	0.96	1.203	0.556	0.511	0.563	1.05433	0.543333	-0.956422	0.00096372	0.0101342	732	676485144	XP_009063566.1	573	2.1579e-67	hypothetical protein LOTGIDRAFT_130303, partial [Lottia gigantea] >gi|556097185|gb|ESO85837.1| hypothetical protein LOTGIDRAFT_130303, partial [Lottia gigantea]	--	--	--	--	--	K01183	E3.2.1.14	chitinase	http://www.genome.jp/dbget-bin/www_bget?ko:K01183	Q13231	512	8.29481e-60	Chitotriosidase-1 OS=Homo sapiens GN=CHIT1 PE=1 SV=1	PF00704//PF03644	Glycosyl hydrolases family 18//Glycosyl hydrolase family 85	GO:0005975	carbohydrate metabolic process	GO:0033925//GO:0004553	mannosyl-glycoprotein endo-beta-N-acetylglucosaminidase activity//hydrolase activity, hydrolyzing O-glycosyl compounds	GO:0005737	cytoplasm	KOG2806	Chitinase
c142952_g1	1	1.028	1.024	0.531	0.539	0.503	1.01733	0.524333	-0.956236	8.17522e-06	0.00182788	2113	524882436	XP_005097862.1	2106	0	PREDICTED: glucose-6-phosphate 1-dehydrogenase-like isoform X1 [Aplysia californica] >gi|524882438|ref|XP_005097863.1| PREDICTED: glucose-6-phosphate 1-dehydrogenase-like isoform X2 [Aplysia californica] >gi|524882440|ref|XP_005097864.1| PREDICTED: glucose-6-phosphate 1-dehydrogenase-like isoform X3 [Aplysia californica] >gi|524882442|ref|XP_005097865.1| PREDICTED: glucose-6-phosphate 1-dehydroge…	530567325	XM_005280131.1	287	1.41169e-146	PREDICTED: Chrysemys picta bellii glucose-6-phosphate dehydrogenase (G6PD), mRNA	K00036	G6PD, zwf	glucose-6-phosphate 1-dehydrogenase	http://www.genome.jp/dbget-bin/www_bget?ko:K00036	Q00612	1739	0	Glucose-6-phosphate 1-dehydrogenase X OS=Mus musculus GN=G6pdx PE=1 SV=3	PF02781//PF00479	Glucose-6-phosphate dehydrogenase, C-terminal domain//Glucose-6-phosphate dehydrogenase, NAD binding domain	GO:0006006//GO:0006098//GO:0055114//GO:0006749	glucose metabolic process//pentose-phosphate shunt//oxidation-reduction process//glutathione metabolic process	GO:0004345//GO:0050661	glucose-6-phosphate dehydrogenase activity//NADP binding	--	--	KOG0563	Glucose-6-phosphate 1-dehydrogenase
c157108_g1	1	0.835	1.088	0.554	0.493	0.46	0.974333	0.502333	-0.95577	0.00226735	0.0165185	12783	524898751	XP_005105821.1	10369	0	PREDICTED: LOW QUALITY PROTEIN: hydrocephalus-inducing protein homolog [Aplysia californica]	--	--	--	--	--	K17570	HYDIN	hydrocephalus-inducing protein	http://www.genome.jp/dbget-bin/www_bget?ko:K17570	Q80W93	5864	0	Hydrocephalus-inducing protein OS=Mus musculus GN=Hydin PE=2 SV=2	PF00635	MSP (Major sperm protein) domain	--	--	GO:0005198	structural molecule activity	--	--	--	--
c148983_g1	1	0.932	0.964	0.54	0.46	0.495	0.965333	0.498333	-0.953916	0.000196086	0.00430071	2595	405977910	EKC42337.1	708	7.89187e-81	Adipocyte plasma membrane-associated protein [Crassostrea gigas]	--	--	--	--	--	--	--	--	--	Q5ZIF1	623	2.014e-70	Adipocyte plasma membrane-associated protein OS=Gallus gallus GN=APMAP PE=2 SV=1	PF03088//PF01731	Strictosidine synthase//Arylesterase	GO:0016114//GO:0042432//GO:0009058	terpenoid biosynthetic process//indole biosynthetic process//biosynthetic process	GO:0016844//GO:0004064	strictosidine synthase activity//arylesterase activity	--	--	--	--
c151793_g1	1	0.902	1.054	0.603	0.482	0.441	0.985333	0.508667	-0.953891	0.00299064	0.0193298	5616	405963739	EKC29292.1	2997	0	EF-hand calcium-binding domain-containing protein 6 [Crassostrea gigas]	--	--	--	--	--	--	--	--	--	Q5THR3	388	5.86264e-36	EF-hand calcium-binding domain-containing protein 6 OS=Homo sapiens GN=EFCAB6 PE=1 SV=1	PF13202//PF00036//PF01022//PF08163//PF13405//PF13499	EF hand//EF hand//Bacterial regulatory protein, arsR family//NUC194 domain//EF-hand domain//EF-hand domain pair	GO:0006355//GO:0009069//GO:0016310//GO:0006303	regulation of transcription, DNA-templated//serine family amino acid metabolic process//phosphorylation//double-strand break repair via nonhomologous end joining	GO:0005524//GO:0003677//GO:0003700//GO:0004677//GO:0005509	ATP binding//DNA binding//sequence-specific DNA binding transcription factor activity//DNA-dependent protein kinase activity//calcium ion binding	GO:0005634//GO:0005958//GO:0005667	nucleus//DNA-dependent protein kinase-DNA ligase 4 complex//transcription factor complex	KOG0027	Calmodulin and related proteins (EF-Hand superfamily)
c152710_g1	1	1.053	0.901	0.466	0.536	0.523	0.984667	0.508333	-0.953861	0.000465462	0.00673099	2430	585674363	XP_006818593.1	607	1.74958e-65	PREDICTED: cholinesterase-like [Saccoglossus kowalevskii]	--	--	--	--	--	K03929	pnbA	para-nitrobenzyl esterase	http://www.genome.jp/dbget-bin/www_bget?ko:K03929	Q6UWW8	574	2.20899e-62	Carboxylesterase 3 OS=Homo sapiens GN=CES3 PE=1 SV=1	PF09570//PF07859//PF00326	SinI restriction endonuclease//alpha/beta hydrolase fold//Prolyl oligopeptidase family	GO:0009307//GO:0008152//GO:0006508//GO:0006308	DNA restriction-modification system//metabolic process//proteolysis//DNA catabolic process	GO:0009036//GO:0016787//GO:0003677//GO:0008236	Type II site-specific deoxyribonuclease activity//hydrolase activity//DNA binding//serine-type peptidase activity	GO:0009359	Type II site-specific deoxyribonuclease complex	KOG1516	Carboxylesterase and related proteins
c122354_g1	1	1.079	0.86	0.452	0.472	0.594	0.979667	0.506	-0.953154	0.00353838	0.0209422	1124	260818816	XP_002604578.1	508	5.69258e-56	hypothetical protein BRAFLDRAFT_126750 [Branchiostoma floridae] >gi|229289906|gb|EEN60589.1| hypothetical protein BRAFLDRAFT_126750 [Branchiostoma floridae]	--	--	--	--	--	--	--	--	--	--	--	--	--	PF07174	Fibronectin-attachment protein (FAP)	--	--	GO:0050840	extracellular matrix binding	GO:0005576	extracellular region	--	--
c100865_g1	1	0.528	0.697	0.416	0.361	0.379	0.741667	0.385333	-0.944664	0.0304119	0.0878216	1029	254939725	ACT88125.1	772	1.39624e-99	AT15141p [Drosophila melanogaster]	333449538	JF919410.1	415	0	Crassostrea ariakensis clone Ca115 unknown mRNA, partial sequence	K02183	CALM	calmodulin	http://www.genome.jp/dbget-bin/www_bget?ko:K02183	Q8STF0	762	1.01693e-99	Calmodulin OS=Strongylocentrotus intermedius PE=2 SV=3	PF13202//PF02563//PF00036//PF13405//PF13499//PF13014//PF10591//PF02627//PF03874	EF hand//Polysaccharide biosynthesis/export protein//EF hand//EF-hand domain//EF-hand domain pair//KH domain//Secreted protein acidic and rich in cysteine Ca binding region//Carboxymuconolactone decarboxylase family//RNA polymerase Rpb4	GO:0007165//GO:0006144//GO:0006206//GO:0015774//GO:0055114//GO:0006351	signal transduction//purine nucleobase metabolic process//pyrimidine nucleobase metabolic process//polysaccharide transport//oxidation-reduction process//transcription, DNA-templated	GO:0003723//GO:0051920//GO:0015159//GO:0005509//GO:0003899	RNA binding//peroxiredoxin activity//polysaccharide transmembrane transporter activity//calcium ion binding//DNA-directed RNA polymerase activity	GO:0005730//GO:0005578//GO:0016020	nucleolus//proteinaceous extracellular matrix//membrane	KOG0027	Calmodulin and related proteins (EF-Hand superfamily)
c145416_g2	1	0.528	0.697	0.416	0.361	0.379	0.741667	0.385333	-0.944664	0.0304119	0.0878216	1571	351697936	EHB00855.1	777	1.97103e-97	Calmodulin [Heterocephalus glaber]	51213671	CR715454.1	304	3.70092e-156	Tetraodon nigroviridis full-length cDNA	K02183	CALM	calmodulin	http://www.genome.jp/dbget-bin/www_bget?ko:K02183	Q95NR9	761	4.40515e-97	Calmodulin OS=Metridium senile PE=1 SV=3	PF00036//PF13202//PF02563//PF13499//PF13405//PF03874//PF10591//PF02627	EF hand//EF hand//Polysaccharide biosynthesis/export protein//EF-hand domain pair//EF-hand domain//RNA polymerase Rpb4//Secreted protein acidic and rich in cysteine Ca binding region//Carboxymuconolactone decarboxylase family	GO:0055114//GO:0006351//GO:0015774//GO:0006206//GO:0006144//GO:0007165	oxidation-reduction process//transcription, DNA-templated//polysaccharide transport//pyrimidine nucleobase metabolic process//purine nucleobase metabolic process//signal transduction	GO:0003899//GO:0005509//GO:0051920//GO:0015159	DNA-directed RNA polymerase activity//calcium ion binding//peroxiredoxin activity//polysaccharide transmembrane transporter activity	GO:0016020//GO:0005578//GO:0005730	membrane//proteinaceous extracellular matrix//nucleolus	KOG0027	Calmodulin and related proteins (EF-Hand superfamily)
c79221_g1	1	0.528	0.697	0.416	0.361	0.379	0.741667	0.385333	-0.944664	0.0304119	0.0878216	1514	339236011	XP_003379560.1	783	7.93561e-98	calmodulin-1 [Trichinella spiralis] >gi|316977743|gb|EFV60806.1| calmodulin-1 [Trichinella spiralis]	2055247	AB003081.1	250	3.7182e-126	Branchiostoma lanceolatum mRNA for calmodulin, complete cds	K02183	CALM	calmodulin	http://www.genome.jp/dbget-bin/www_bget?ko:K02183	P62154	761	1.88734e-97	Calmodulin OS=Locusta migratoria PE=1 SV=2	PF02563//PF13202//PF00036//PF13405//PF13499//PF02627//PF10591//PF03874	Polysaccharide biosynthesis/export protein//EF hand//EF hand//EF-hand domain//EF-hand domain pair//Carboxymuconolactone decarboxylase family//Secreted protein acidic and rich in cysteine Ca binding region//RNA polymerase Rpb4	GO:0006144//GO:0007165//GO:0006206//GO:0055114//GO:0006351//GO:0015774	purine nucleobase metabolic process//signal transduction//pyrimidine nucleobase metabolic process//oxidation-reduction process//transcription, DNA-templated//polysaccharide transport	GO:0051920//GO:0015159//GO:0003899//GO:0005509	peroxiredoxin activity//polysaccharide transmembrane transporter activity//DNA-directed RNA polymerase activity//calcium ion binding	GO:0005730//GO:0016020//GO:0005578	nucleolus//membrane//proteinaceous extracellular matrix	KOG0027	Calmodulin and related proteins (EF-Hand superfamily)
c144639_g1	1	1.029	1.08	0.549	0.529	0.542	1.03633	0.54	-0.940457	1.27959e-05	0.0019239	1846	405973904	EKC38593.1	482	2.22288e-49	Spermatogenesis-associated protein 6 [Crassostrea gigas]	--	--	--	--	--	--	--	--	--	Q8N4H0	279	2.75651e-25	Spermatogenesis associated 6-like protein OS=Homo sapiens GN=SPATA6L PE=2 SV=2	PF08926	Domain of unknown function (DUF1908)	GO:0009069//GO:0006468//GO:0016310	serine family amino acid metabolic process//protein phosphorylation//phosphorylation	GO:0004674//GO:0005524//GO:0000287	protein serine/threonine kinase activity//ATP binding//magnesium ion binding	--	--	--	--
c134856_g3	1	1.261	1.205	0.669	0.542	0.598	1.15533	0.603	-0.938079	0.00225793	0.0164858	546	--	--	--	--	--	--	--	--	--	--	--	--	--	--	--	--	--	--	PF05025//PF05480	RbsD / FucU transport protein family//Staphylococcus haemolytic protein	GO:0009405//GO:0005996	pathogenesis//monosaccharide metabolic process	GO:0016853//GO:0048029	isomerase activity//monosaccharide binding	--	--	--	--
c156901_g1	1	1.006	0.978	0.617	0.475	0.473	0.994667	0.521667	-0.931085	0.00178174	0.0148341	5628	676496644	XP_009067282.1	1875	0	hypothetical protein LOTGIDRAFT_237180 [Lottia gigantea] >gi|556093324|gb|ESO81977.1| hypothetical protein LOTGIDRAFT_237180 [Lottia gigantea]	524868376	XM_005090934.1	246	2.34896e-123	PREDICTED: Aplysia californica coiled-coil domain-containing protein 151-like (LOC101847552), mRNA	--	--	--	--	A5D8V7	761	6.38172e-85	Coiled-coil domain-containing protein 151 OS=Homo sapiens GN=CCDC151 PE=1 SV=1	PF05241//PF06667//PF05924	Emopamil binding protein//Phage shock protein B//SAMP Motif	GO:0006694//GO:0016125//GO:0009271//GO:0006355//GO:0016055	steroid biosynthetic process//sterol metabolic process//phage shock//regulation of transcription, DNA-templated//Wnt signaling pathway	GO:0008013//GO:0047750	beta-catenin binding//cholestenol delta-isomerase activity	GO:0016021//GO:0016342//GO:0005783	integral component of membrane//catenin complex//endoplasmic reticulum	--	--
c95355_g1	1	0.841	1.021	0.556	0.412	0.534	0.954	0.500667	-0.930139	0.00443074	0.023936	493	676429101	XP_009045490.1	547	4.99654e-61	hypothetical protein LOTGIDRAFT_230271 [Lottia gigantea] >gi|556115356|gb|ESP04008.1| hypothetical protein LOTGIDRAFT_230271 [Lottia gigantea]	488537721	XM_004460456.1	141	4.52657e-66	PREDICTED: Dasypus novemcinctus dynein, axonemal, heavy chain 17 (DNAH17), mRNA	--	--	--	--	P39057	497	7.39281e-56	Dynein beta chain, ciliary OS=Heliocidaris crassispina PE=1 SV=1	PF03028	Dynein heavy chain and region D6 of dynein motor	GO:0007018//GO:0007017	microtubule-based movement//microtubule-based process	GO:0003777	microtubule motor activity	GO:0030286//GO:0005874	dynein complex//microtubule	--	--
c96026_g1	1	1.039	1.171	0.509	0.59	0.586	1.07	0.561667	-0.929825	0.00067792	0.00821364	789	325504381	CBX41690.1	418	2.08653e-47	putative C1q domain containing protein MgC1q41 [Mytilus galloprovincialis]	--	--	--	--	--	--	--	--	--	Q86Z23	210	1.8709e-18	Complement C1q-like protein 4 OS=Homo sapiens GN=C1QL4 PE=2 SV=1	--	--	--	--	--	--	--	--	--	--
c127298_g1	1	1.053	0.907	0.442	0.55	0.562	0.986667	0.518	-0.929611	0.00183538	0.0149674	1506	676473282	XP_009059767.1	357	2.84195e-35	hypothetical protein LOTGIDRAFT_164994 [Lottia gigantea] >gi|556100750|gb|ESO89402.1| hypothetical protein LOTGIDRAFT_164994 [Lottia gigantea]	--	--	--	--	--	--	--	--	--	Q15063	202	3.59515e-15	Periostin OS=Homo sapiens GN=POSTN PE=1 SV=2	--	--	--	--	--	--	--	--	--	--
c146766_g1	1	0.752	1.218	0.572	0.471	0.52	0.99	0.521	-0.926145	0.0142539	0.0523216	2365	676429013	XP_009045462.1	866	2.47647e-105	hypothetical protein LOTGIDRAFT_177795 [Lottia gigantea] >gi|556115328|gb|ESP03980.1| hypothetical protein LOTGIDRAFT_177795 [Lottia gigantea]	--	--	--	--	--	--	--	--	--	Q9CX00	622	2.56434e-71	IST1 homolog OS=Mus musculus GN=Ist1 PE=2 SV=1	--	--	--	--	--	--	--	--	KOG2027	Spindle pole body protein
c3194_g1	1	0.968	1.078	0.589	0.608	0.418	1.01533	0.538333	-0.915382	0.0064503	0.0305089	2646	524897563	XP_005105242.1	592	2.83606e-67	PREDICTED: high mobility group protein B1-like [Aplysia californica]	--	--	--	--	--	K11296	HMGB3	high mobility group protein B3	http://www.genome.jp/dbget-bin/www_bget?ko:K11296	O15347	277	7.6381e-26	High mobility group protein B3 OS=Homo sapiens GN=HMGB3 PE=1 SV=4	PF03153//PF04961//PF10717//PF00428	Transcription factor IIA, alpha/beta subunit//Formiminotransferase-cyclodeaminase//Occlusion-derived virus envelope protein ODV-E18//60s Acidic ribosomal protein	GO:0044237//GO:0006367//GO:0042254//GO:0006414	cellular metabolic process//transcription initiation from RNA polymerase II promoter//ribosome biogenesis//translational elongation	GO:0003824//GO:0003735	catalytic activity//structural constituent of ribosome	GO:0005672//GO:0005622//GO:0019031//GO:0005840	transcription factor TFIIA complex//intracellular//viral envelope//ribosome	KOG0381	HMG box-containing protein
c153123_g2	1	1.004	0.904	0.531	0.472	0.543	0.969333	0.515333	-0.911487	0.000335481	0.00544587	3388	405972472	EKC37239.1	2660	0	Bifunctional 3'-phosphoadenosine 5'-phosphosulfate synthetase [Crassostrea gigas]	449504769	XM_002186976.2	254	5.03201e-128	PREDICTED: Taeniopygia guttata 3'-phosphoadenosine 5'-phosphosulfate synthase 2 (PAPSS2), mRNA	K13811	PAPSS	3'-phosphoadenosine 5'-phosphosulfate synthase	http://www.genome.jp/dbget-bin/www_bget?ko:K13811	Q27128	2518	0	Bifunctional 3'-phosphoadenosine 5'-phosphosulfate synthase OS=Urechis caupo PE=2 SV=1	PF01583//PF01293//PF00485//PF01747	Adenylylsulphate kinase//Phosphoenolpyruvate carboxykinase//Phosphoribulokinase / Uridine kinase family//ATP-sulfurylase	GO:0015976//GO:0006099//GO:0000103//GO:0008152//GO:0006094//GO:0006144//GO:0006790	carbon utilization//tricarboxylic acid cycle//sulfate assimilation//metabolic process//gluconeogenesis//purine nucleobase metabolic process//sulfur compound metabolic process	GO:0016301//GO:0004781//GO:0004612//GO:0005524//GO:0004020	kinase activity//sulfate adenylyltransferase (ATP) activity//phosphoenolpyruvate carboxykinase (ATP) activity//ATP binding//adenylylsulfate kinase activity	--	--	KOG0636	ATP sulfurylase (sulfate adenylyltransferase)
c155634_g1	1	0.948	0.972	0.551	0.463	0.541	0.973333	0.518333	-0.909054	0.000382571	0.00584164	3602	524900836	XP_005106835.1	3618	0	PREDICTED: tetratricopeptide repeat protein 18-like isoform X2 [Aplysia californica]	558169078	XM_006124560.1	52	1.04663e-15	PREDICTED: Pelodiscus sinensis tetratricopeptide repeat domain 18 (TTC18), mRNA	--	--	--	--	Q5T0N1	2125	0	Tetratricopeptide repeat protein 18 OS=Homo sapiens GN=TTC18 PE=2 SV=3	PF13181//PF13176//PF00515//PF13174//PF04733	Tetratricopeptide repeat//Tetratricopeptide repeat//Tetratricopeptide repeat//Tetratricopeptide repeat//Coatomer epsilon subunit	GO:0006890	retrograde vesicle-mediated transport, Golgi to ER	GO:0005198//GO:0005515	structural molecule activity//protein binding	--	--	--	--
c110176_g1	1	0.895	0.801	0.589	0.407	0.44	0.898667	0.478667	-0.908765	0.00784485	0.0346135	1499	405958606	EKC24717.1	520	3.45177e-57	Uncharacterized protein C3orf32 [Crassostrea gigas]	--	--	--	--	--	--	--	--	--	Q9Y2M2	310	5.20171e-30	Protein SSUH2 homolog OS=Homo sapiens GN=SSUH2 PE=1 SV=1	--	--	--	--	--	--	--	--	KOG2813	Predicted molecular chaperone, contains DnaJ domain
c148522_g1	1	1.238	1.306	0.755	0.452	0.681	1.18133	0.629333	-0.90852	0.0215666	0.0693449	2063	--	--	--	--	--	--	--	--	--	--	--	--	--	--	--	--	--	--	PF10186//PF10473//PF13851//PF00435//PF01920//PF06160//PF11365//PF03449//PF05837	UV radiation resistance protein and autophagy-related subunit 14//Leucine-rich repeats of kinetochore protein Cenp-F/LEK1//Growth-arrest specific micro-tubule binding//Spectrin repeat//Prefoldin subunit//Septation ring formation regulator, EzrA//Protein of unknown function (DUF3166)//Transcription elongation factor, N-terminal//Centromere protein H (CENP-H)	GO:0006457//GO:0051382//GO:0032784//GO:0010508//GO:0010506//GO:0048870//GO:0000921	protein folding//kinetochore assembly//regulation of DNA-templated transcription, elongation//positive regulation of autophagy//regulation of autophagy//cell motility//septin ring assembly	GO:0042803//GO:0051082//GO:0008134//GO:0005515//GO:0003677//GO:0045502	protein homodimerization activity//unfolded protein binding//transcription factor binding//protein binding//DNA binding//dynein binding	GO:0016021//GO:0005667//GO:0031514//GO:0005615//GO:0005940//GO:0016272//GO:0000776//GO:0030286	integral component of membrane//transcription factor complex//motile cilium//extracellular space//septin ring//prefoldin complex//kinetochore//dynein complex	--	--
c111316_g1	1	0.91	0.999	0.541	0.47	0.539	0.969667	0.516667	-0.908255	0.000350754	0.0055432	2258	524882912	XP_005098092.1	2503	0	PREDICTED: sperm-associated antigen 6-like [Aplysia californica]	524882911	XM_005098035.1	652	0	PREDICTED: Aplysia californica sperm-associated antigen 6-like (LOC101845323), mRNA	--	--	--	--	Q9JLI7	2276	0	Sperm-associated antigen 6 OS=Mus musculus GN=Spag6 PE=1 SV=1	PF12859//PF02985//PF09280//PF01602//PF00649//PF00514//PF11698//PF10508	Anaphase-promoting complex subunit 1//HEAT repeat//XPC-binding domain//Adaptin N terminal region//Copper fist DNA binding domain//Armadillo/beta-catenin-like repeat//V-ATPase subunit H//Proteasome non-ATPase 26S subunit	GO:0015991//GO:0006281//GO:0006289//GO:0016192//GO:0006355//GO:0006886//GO:0043161	ATP hydrolysis coupled proton transport//DNA repair//nucleotide-excision repair//vesicle-mediated transport//regulation of transcription, DNA-templated//intracellular protein transport//proteasome-mediated ubiquitin-dependent protein catabolic process	GO:0044183//GO:0003700//GO:0003677//GO:0005507//GO:0005515//GO:0016820//GO:0003684	protein binding involved in protein folding//sequence-specific DNA binding transcription factor activity//DNA binding//copper ion binding//protein binding//hydrolase activity, acting on acid anhydrides, catalyzing transmembrane movement of substances//damaged DNA binding	GO:0030117//GO:0005680//GO:0005634//GO:0000221//GO:0005667	membrane coat//anaphase-promoting complex//nucleus//vacuolar proton-transporting V-type ATPase, V1 domain//transcription factor complex	KOG0166	Karyopherin (importin) alpha
c157070_g2	1	1.197	0.949	0.657	0.51	0.511	1.04867	0.559333	-0.906776	0.00452337	0.0240244	2626	--	--	--	--	--	--	--	--	--	--	--	--	--	--	--	--	--	--	PF00170	bZIP transcription factor	GO:0006355	regulation of transcription, DNA-templated	GO:0003700//GO:0043565	sequence-specific DNA binding transcription factor activity//sequence-specific DNA binding	GO:0005667	transcription factor complex	--	--
c154603_g1	1	1.123	1.122	0.555	0.613	0.564	1.08167	0.577333	-0.90578	0.000220107	0.00443738	3353	405958346	EKC24482.1	1265	6.76414e-146	Collagen alpha-6(VI) chain [Crassostrea gigas]	--	--	--	--	--	--	--	--	--	A6NMZ7	705	1.60212e-74	Collagen alpha-6(VI) chain OS=Homo sapiens GN=COL6A6 PE=1 SV=2	PF04551	GcpE protein	GO:0055114//GO:0016114	oxidation-reduction process//terpenoid biosynthetic process	GO:0046429	4-hydroxy-3-methylbut-2-en-1-yl diphosphate synthase activity	--	--	--	--
c155380_g1	1	1.014	0.959	0.558	0.538	0.492	0.991	0.529333	-0.904709	0.000105598	0.00338251	1570	405960614	EKC26523.1	770	3.54697e-95	hypothetical protein CGI_10005157, partial [Crassostrea gigas]	--	--	--	--	--	--	--	--	--	O05389	423	3.4236e-45	Uncharacterized oxidoreductase YrbE OS=Bacillus subtilis (strain 168) GN=yrbE PE=3 SV=2	PF01408//PF02894//PF00044//PF05463//PF03447	Oxidoreductase family, NAD-binding Rossmann fold//Oxidoreductase family, C-terminal alpha/beta domain//Glyceraldehyde 3-phosphate dehydrogenase, NAD binding domain//Sclerostin (SOST)//Homoserine dehydrogenase, NAD binding domain	GO:0008152//GO:0055114	metabolic process//oxidation-reduction process	GO:0016620//GO:0016491//GO:0050661	oxidoreductase activity, acting on the aldehyde or oxo group of donors, NAD or NADP as acceptor//oxidoreductase activity//NADP binding	GO:0005615	extracellular space	KOG2742	Predicted oxidoreductase
c114733_g1	1	1.303	0.863	0.613	0.504	0.578	1.05533	0.565	-0.901376	0.010142	0.0410305	522	524876421	XP_005094927.1	149	5.75048e-10	PREDICTED: uncharacterized protein LOC101862255 [Aplysia californica]	--	--	--	--	--	--	--	--	--	--	--	--	--	PF08802	Cytochrome B6-F complex Fe-S subunit	GO:0006118//GO:0055114	electron transport//oxidation-reduction process	GO:0009496//GO:0051537	plastoquinol--plastocyanin reductase activity//2 iron, 2 sulfur cluster binding	GO:0042651//GO:0009512	thylakoid membrane//cytochrome b6f complex	--	--
c156569_g1	1	1.065	1.372	0.593	0.551	0.697	1.14567	0.613667	-0.90066	0.00648665	0.0305943	3140	676438047	XP_009048401.1	1852	0	hypothetical protein LOTGIDRAFT_172967 [Lottia gigantea] >gi|556112213|gb|ESP00865.1| hypothetical protein LOTGIDRAFT_172967 [Lottia gigantea]	--	--	--	--	--	K00485	FMO	dimethylaniline monooxygenase (N-oxide forming)	http://www.genome.jp/dbget-bin/www_bget?ko:K00485	P49109	782	1.89285e-90	Dimethylaniline monooxygenase [N-oxide-forming] 5 OS=Cavia porcellus GN=FMO5 PE=2 SV=2	PF00070//PF00582//PF07992//PF05834//PF01593//PF06039//PF01266//PF00743	Pyridine nucleotide-disulphide oxidoreductase//Universal stress protein family//Pyridine nucleotide-disulphide oxidoreductase//Lycopene cyclase protein//Flavin containing amine oxidoreductase//Malate:quinone oxidoreductase (Mqo)//FAD dependent oxidoreductase//Flavin-binding monooxygenase-like	GO:0016117//GO:0055114//GO:0006099//GO:0006090//GO:0006950	carotenoid biosynthetic process//oxidation-reduction process//tricarboxylic acid cycle//pyruvate metabolic process//response to stress	GO:0004499//GO:0016705//GO:0008924//GO:0050660//GO:0050661//GO:0016491	N,N-dimethylaniline monooxygenase activity//oxidoreductase activity, acting on paired donors, with incorporation or reduction of molecular oxygen//malate dehydrogenase (quinone) activity//flavin adenine dinucleotide binding//NADP binding//oxidoreductase activity	--	--	KOG1399	Flavin-containing monooxygenase
c146545_g2	1	0.965	0.994	0.558	0.552	0.478	0.986333	0.529333	-0.897899	0.000256646	0.00482654	692	524905947	XP_005108331.1	809	2.91328e-106	PREDICTED: isochorismatase domain-containing protein 2, mitochondrial-like [Aplysia californica]	--	--	--	--	--	--	--	--	--	Q5PQ71	708	1.47939e-92	Isochorismatase domain-containing protein 2, mitochondrial OS=Xenopus laevis GN=isoc2 PE=2 SV=1	PF00857	Isochorismatase family	GO:0008152	metabolic process	GO:0003824	catalytic activity	--	--	--	--
c154144_g2	1	1.02	0.993	0.525	0.539	0.553	1.00433	0.539	-0.897881	3.33187e-06	0.00132686	4102	524875821	XP_005094633.1	1743	0	PREDICTED: mitochondria-eating protein-like [Aplysia californica]	--	--	--	--	--	--	--	--	--	Q503Q1	1019	1.22931e-122	Mitochondria-eating protein OS=Danio rerio GN=spata18 PE=2 SV=2	PF03938//PF04977	Outer membrane protein (OmpH-like)//Septum formation initiator	GO:0007049	cell cycle	GO:0051082	unfolded protein binding	--	--	--	--
c146188_g3	1	1.042	1.153	0.612	0.526	0.581	1.065	0.573	-0.894246	0.000539267	0.0071277	3009	524908263	XP_005109235.1	1537	0	PREDICTED: annexin A7-like isoform X1 [Aplysia californica] >gi|524908265|ref|XP_005109236.1| PREDICTED: annexin A7-like isoform X2 [Aplysia californica]	--	--	--	--	--	K17095	ANXA7_11	annexin A7/11	http://www.genome.jp/dbget-bin/www_bget?ko:K17095	P20072	723	3.07968e-83	Annexin A7 OS=Bos taurus GN=ANXA7 PE=1 SV=2	PF00191	Annexin	--	--	GO:0005509//GO:0005544	calcium ion binding//calcium-dependent phospholipid binding	--	--	KOG0819	Annexin
c28062_g1	1	1.064	1.082	0.61	0.537	0.548	1.04867	0.565	-0.892233	0.000179562	0.00425854	2396	524871447	XP_005092496.1	1885	0	PREDICTED: tektin-4-like [Aplysia californica]	--	--	--	--	--	--	--	--	--	Q5PPV2	1246	8.16638e-162	Tektin-4 OS=Xenopus laevis GN=tekt4 PE=2 SV=1	PF04513//PF03148//PF02025	Baculovirus polyhedron envelope protein, PEP, C terminus//Tektin family//Interleukin 5	GO:0006955//GO:0007165//GO:0040007//GO:0008283//GO:0000226	immune response//signal transduction//growth//cell proliferation//microtubule cytoskeleton organization	GO:0005137//GO:0008083//GO:0005198	interleukin-5 receptor binding//growth factor activity//structural molecule activity	GO:0005576//GO:0005874//GO:0005895//GO:0019031//GO:0019028	extracellular region//microtubule//interleukin-5 receptor complex//viral envelope//viral capsid	KOG2685	Cystoskeletal protein Tektin
c157044_g1	1	1.183	1.325	0.513	0.693	0.685	1.16933	0.630333	-0.891499	0.00832398	0.0360096	4380	524899089	XP_005105985.1	2539	0	PREDICTED: WD repeat-containing protein 78-like isoform X4 [Aplysia californica]	--	--	--	--	--	--	--	--	--	Q5VTH9	1467	0	WD repeat-containing protein 78 OS=Homo sapiens GN=WDR78 PE=2 SV=1	PF02325//PF09387//PF00400	YGGT family//Mitochondrial RNA binding protein MRP//WD domain, G-beta repeat	--	--	GO:0005515	protein binding	GO:0005639//GO:0016020	integral component of nuclear inner membrane//membrane	KOG1587	Cytoplasmic dynein intermediate chain
c106972_g1	1	0.989	0.988	0.58	0.553	0.478	0.992333	0.537	-0.885903	0.000450222	0.00660811	1177	443718968	ELU09340.1	439	2.81336e-46	hypothetical protein CAPTEDRAFT_174065 [Capitella teleta]	--	--	--	--	--	K17609	NXN	nucleoredoxin	http://www.genome.jp/dbget-bin/www_bget?ko:K17609	Q503L9	369	6.04518e-38	Nucleoredoxin OS=Danio rerio GN=nxn PE=2 SV=1	PF00085//PF00578//PF08534//PF08923//PF00462	Thioredoxin//AhpC/TSA family//Redoxin//Mitogen-activated protein kinase kinase 1 interacting//Glutaredoxin	GO:0006118//GO:0032006//GO:0055114//GO:0045454	electron transport//regulation of TOR signaling//oxidation-reduction process//cell redox homeostasis	GO:0016491//GO:0015035//GO:0009055//GO:0016209	oxidoreductase activity//protein disulfide oxidoreductase activity//electron carrier activity//antioxidant activity	--	--	KOG2501	Thioredoxin, nucleoredoxin and related proteins
c147589_g2	1	0.86	1.104	0.643	0.552	0.409	0.988	0.534667	-0.885871	0.0144506	0.052754	2534	676428957	XP_009045444.1	416	4.48893e-40	hypothetical protein LOTGIDRAFT_156564 [Lottia gigantea] >gi|556115310|gb|ESP03962.1| hypothetical protein LOTGIDRAFT_156564 [Lottia gigantea]	--	--	--	--	--	--	--	--	--	Q9VEU1	149	2.63494e-08	Cadherin-89D OS=Drosophila melanogaster GN=Cad89D PE=2 SV=3	PF00028	Cadherin domain	GO:0007156	homophilic cell adhesion	GO:0005509	calcium ion binding	GO:0016020	membrane	--	--
c144069_g1	1	1.228	1.125	0.468	0.591	0.76	1.11767	0.606333	-0.882307	0.0145432	0.0530343	778	--	--	--	--	--	--	--	--	--	--	--	--	--	--	--	--	--	--	--	--	--	--	--	--	--	--	--	--
c156690_g1	1	0.987	1.117	0.57	0.521	0.594	1.03467	0.561667	-0.88138	0.00037722	0.00579569	8893	405971092	EKC35947.1	5571	0	Rootletin [Crassostrea gigas]	488537838	XM_004485041.1	72	1.97998e-26	PREDICTED: Dasypus novemcinctus ciliary rootlet coiled-coil, rootletin (CROCC), mRNA	K16469	CROCC	rootletin	http://www.genome.jp/dbget-bin/www_bget?ko:K16469	Q5TZA2	2914	0	Rootletin OS=Homo sapiens GN=CROCC PE=1 SV=1	PF10473//PF07058	Leucine-rich repeats of kinetochore protein Cenp-F/LEK1//Myosin II heavy chain-like	GO:0007010	cytoskeleton organization	GO:0008134//GO:0042803//GO:0045502//GO:0008017	transcription factor binding//protein homodimerization activity//dynein binding//microtubule binding	GO:0030286//GO:0005667//GO:0045298	dynein complex//transcription factor complex//tubulin complex	--	--
c126220_g1	1	0.814	0.779	0.604	0.428	0.376	0.864333	0.469333	-0.880975	0.0178078	0.0610136	1471	--	--	--	--	--	--	--	--	--	--	--	--	--	--	--	--	--	--	--	--	--	--	--	--	--	--	--	--
c134010_g1	1	0.99	0.985	0.603	0.473	0.54	0.991667	0.538667	-0.880462	0.000941653	0.0100169	2490	676453996	XP_009053536.1	1421	0	hypothetical protein LOTGIDRAFT_188395 [Lottia gigantea] >gi|556107031|gb|ESO95683.1| hypothetical protein LOTGIDRAFT_188395 [Lottia gigantea]	--	--	--	--	--	K01415	ECE	endothelin-converting enzyme	http://www.genome.jp/dbget-bin/www_bget?ko:K01415	P42893	1231	7.71102e-155	Endothelin-converting enzyme 1 OS=Rattus norvegicus GN=Ece1 PE=1 SV=2	PF01431//PF05649	Peptidase family M13//Peptidase family M13	GO:0006508	proteolysis	GO:0004222	metalloendopeptidase activity	--	--	KOG3624	M13 family peptidase
c150398_g1	1	0.969	1.141	0.556	0.562	0.573	1.03667	0.563667	-0.879038	0.000281791	0.00497955	1595	676495415	XP_009066884.1	964	1.77456e-123	hypothetical protein LOTGIDRAFT_207435 [Lottia gigantea] >gi|556093724|gb|ESO82377.1| hypothetical protein LOTGIDRAFT_207435 [Lottia gigantea]	--	--	--	--	--	K00002	AKR1A1, adh	alcohol dehydrogenase (NADP+)	http://www.genome.jp/dbget-bin/www_bget?ko:K00002	Q9JII6	751	4.47629e-93	Alcohol dehydrogenase [NADP(+)] OS=Mus musculus GN=Akr1a1 PE=1 SV=3	--	--	--	--	--	--	--	--	KOG1577	Aldo/keto reductase family proteins
c144670_g1	1	1.186	1.076	0.543	0.558	0.674	1.08733	0.591667	-0.877938	0.00190175	0.0151415	612	--	--	--	--	--	--	--	--	--	--	--	--	--	--	--	--	--	--	PF08649//PF05791//PF10392//PF04513//PF06009//PF01576//PF04799//PF05524//PF01920//PF10473	DASH complex subunit Dad1//Bacillus haemolytic enterotoxin (HBL)//Golgi transport complex subunit 5//Baculovirus polyhedron envelope protein, PEP, C terminus//Laminin Domain II//Myosin tail//fzo-like conserved region//PEP-utilising enzyme, N-terminal//Prefoldin subunit//Leucine-rich repeats of kinetochore protein Cenp-F/LEK1	GO:0008053//GO:0016310//GO:0007155//GO:0030472//GO:0006457//GO:0008643//GO:0006184//GO:0009401//GO:0006891//GO:0009405	mitochondrial fusion//phosphorylation//cell adhesion//mitotic spindle organization in nucleus//protein folding//carbohydrate transport//GTP catabolic process//phosphoenolpyruvate-dependent sugar phosphotransferase system//intra-Golgi vesicle-mediated transport//pathogenesis	GO:0045502//GO:0042803//GO:0005351//GO:0003924//GO:0003774//GO:0008965//GO:0005198//GO:0008134//GO:0051082	dynein binding//protein homodimerization activity//sugar:proton symporter activity//GTPase activity//motor activity//phosphoenolpyruvate-protein phosphotransferase activity//structural molecule activity//transcription factor binding//unfolded protein binding	GO:0072686//GO:0005741//GO:0019031//GO:0016459//GO:0016021//GO:0042729//GO:0019028//GO:0016020//GO:0030286//GO:0016272//GO:0017119//GO:0005667//GO:0005737//GO:0005604	mitotic spindle//mitochondrial outer membrane//viral envelope//myosin complex//integral component of membrane//DASH complex//viral capsid//membrane//dynein complex//prefoldin complex//Golgi transport complex//transcription factor complex//cytoplasm//basement membrane	--	--
c151154_g2	1	0.908	0.932	0.566	0.52	0.46	0.946667	0.515333	-0.877351	0.000790678	0.00902398	1296	239509142	ACR81564.1	266	9.13419e-25	macrophage migration inhibitory factor 1 [Biomphalaria glabrata]	--	--	--	--	--	--	--	--	--	P91850	155	5.42012e-11	Macrophage migration inhibitory factor homolog OS=Brugia malayi GN=Bm1_28435 PE=3 SV=4	--	--	--	--	--	--	--	--	--	--
c143711_g2	1	0.977	1.004	0.594	0.587	0.442	0.993667	0.541	-0.877133	0.00313046	0.0198262	1336	159146781	ABW90690.1	966	9.07258e-126	glutathione-S-transferase [Haliotis diversicolor supertexta]	--	--	--	--	--	K00799	GST, gst	glutathione S-transferase	http://www.genome.jp/dbget-bin/www_bget?ko:K00799	Q9Z339	381	8.19239e-41	Glutathione S-transferase omega-1 OS=Rattus norvegicus GN=Gsto1 PE=1 SV=2	PF00462//PF02798//PF04996//PF13409//PF13417	Glutaredoxin//Glutathione S-transferase, N-terminal domain//Succinylarginine dihydrolase//Glutathione S-transferase, N-terminal domain//Glutathione S-transferase, N-terminal domain	GO:0045454//GO:0006118//GO:0006525	cell redox homeostasis//electron transport//arginine metabolic process	GO:0009055//GO:0016740//GO:0009015//GO:0005515//GO:0015035	electron carrier activity//transferase activity//N-succinylarginine dihydrolase activity//protein binding//protein disulfide oxidoreductase activity	--	--	KOG0406	Glutathione S-transferase
c154814_g1	1	0.901	1.012	0.547	0.539	0.5	0.971	0.528667	-0.877113	0.000193493	0.00430071	2403	676471669	XP_009059249.1	1499	0	hypothetical protein LOTGIDRAFT_123956 [Lottia gigantea] >gi|556101524|gb|ESO90176.1| hypothetical protein LOTGIDRAFT_123956 [Lottia gigantea]	--	--	--	--	--	--	--	--	--	Q8T773	1197	2.21381e-153	Putative malate dehydrogenase 1B OS=Branchiostoma floridae GN=MDH1B PE=3 SV=1	PF00056//PF05933//PF02866	lactate/malate dehydrogenase, NAD binding domain//Fungal ATP synthase protein 8 (A6L)//lactate/malate dehydrogenase, alpha/beta C-terminal domain	GO:0055114//GO:0015992//GO:0015986	oxidation-reduction process//proton transport//ATP synthesis coupled proton transport	GO:0015078//GO:0016491//GO:0016616	hydrogen ion transmembrane transporter activity//oxidoreductase activity//oxidoreductase activity, acting on the CH-OH group of donors, NAD or NADP as acceptor	GO:0000276	mitochondrial proton-transporting ATP synthase complex, coupling factor F(o)	--	--
c155563_g1	1	0.999	0.9	0.495	0.54	0.546	0.966333	0.527	-0.874718	0.000203879	0.00431502	2249	405978649	EKC43020.1	1029	3.35621e-129	Laminin-like protein epi-1 [Crassostrea gigas]	--	--	--	--	--	--	--	--	--	--	--	--	--	--	--	--	--	--	--	--	--	--	--
c79207_g1	1	1.031	0.864	0.679	0.398	0.503	0.965	0.526667	-0.873639	0.0187347	0.0634488	2927	676486197	XP_009063898.1	3294	0	hypothetical protein LOTGIDRAFT_107505 [Lottia gigantea] >gi|556097007|gb|ESO85659.1| hypothetical protein LOTGIDRAFT_107505 [Lottia gigantea]	532102321	XM_005336718.1	199	1.62869e-97	PREDICTED: Spermophilus tridecemlineatus solute carrier family 8 (sodium/calcium exchanger), member 2 (Slc8a2), partial mRNA	K05849	SLC8A, NCX	solute carrier family 8 (sodium/calcium exchanger)	http://www.genome.jp/dbget-bin/www_bget?ko:K05849	P48766	2516	0	Sodium/calcium exchanger 1 OS=Cavia porcellus GN=SLC8A1 PE=2 SV=1	PF03160//PF02229//PF01699	Calx-beta domain//Transcriptional Coactivator p15 (PC4)//Sodium/calcium exchanger protein	GO:0006355//GO:0007154//GO:0055085	regulation of transcription, DNA-templated//cell communication//transmembrane transport	GO:0003677//GO:0003713	DNA binding//transcription coactivator activity	GO:0005667//GO:0016021	transcription factor complex//integral component of membrane	KOG1306	Ca2+/Na+ exchanger NCX1 and related proteins
c129056_g1	1	0.924	0.916	0.557	0.491	0.504	0.946667	0.517333	-0.871762	0.000218918	0.00443738	4142	524871445	XP_005092495.1	1771	0	PREDICTED: WD repeat-containing protein 16-like [Aplysia californica]	--	--	--	--	--	--	--	--	--	Q5F201	1334	4.87891e-166	WD repeat-containing protein 16 OS=Mus musculus GN=Wdr16 PE=2 SV=1	PF00400	WD domain, G-beta repeat	--	--	GO:0005515	protein binding	--	--	KOG0266	WD40 repeat-containing protein
c143100_g1	1	0.924	1.304	0.519	0.504	0.746	1.076	0.589667	-0.867707	0.0206611	0.0674056	2460	405959166	EKC25228.1	2869	0	AMY-1-associating protein expressed in testis 1 [Crassostrea gigas]	124486623	NM_001081025.1	113	8.75967e-50	Mus musculus MYCBP-associated, testis expressed 1 (Maats1), mRNA	--	--	--	--	Q8BRC6	1921	0	Protein MAATS1 OS=Mus musculus GN=Maats1 PE=2 SV=3	--	--	--	--	--	--	--	--	--	--
c122667_g1	1	0.845	1.031	0.505	0.487	0.585	0.958667	0.525667	-0.866881	0.00198117	0.0152651	766	557006704	XP_006004812.1	608	1.18629e-75	PREDICTED: dynein light chain 1, axonemal [Latimeria chalumnae]	--	--	--	--	--	K10411	DNAL1	dynein light chain 1, axonemal	http://www.genome.jp/dbget-bin/www_bget?ko:K10411	Q05A62	599	6.78573e-76	Dynein light chain 1, axonemal OS=Mus musculus GN=Dnal1 PE=2 SV=2	PF00560	Leucine Rich Repeat	--	--	GO:0005515	protein binding	--	--	KOG0531	Protein phosphatase 1, regulatory subunit, and related proteins
c142432_g1	1	1.046	0.979	0.585	0.559	0.517	1.00833	0.553667	-0.864883	0.000126791	0.00346207	4244	405961917	EKC27650.1	2048	0	EF-hand domain-containing family member B [Crassostrea gigas]	--	--	--	--	--	--	--	--	--	Q8CDU5	1263	1.89383e-152	EF-hand domain-containing family member B OS=Mus musculus GN=Efhb PE=2 SV=2	PF13405//PF13499//PF13202//PF00036	EF-hand domain//EF-hand domain pair//EF hand//EF hand	--	--	GO:0005509	calcium ion binding	--	--	KOG0027	Calmodulin and related proteins (EF-Hand superfamily)
c147782_g2	1	1.03	1.024	0.65	0.482	0.548	1.018	0.56	-0.862239	0.0022531	0.0164858	1857	676492523	XP_009065945.1	916	9.56189e-116	hypothetical protein LOTGIDRAFT_133598 [Lottia gigantea] >gi|556094687|gb|ESO83340.1| hypothetical protein LOTGIDRAFT_133598 [Lottia gigantea]	--	--	--	--	--	--	--	--	--	Q8VIG3	641	3.06936e-76	Radial spoke head 1 homolog OS=Mus musculus GN=Rsph1 PE=1 SV=2	PF00241//PF02517	Cofilin/tropomyosin-type actin-binding protein//CAAX protease self-immunity	--	--	GO:0003779	actin binding	GO:0016020//GO:0005622	membrane//intracellular	KOG0231	Junctional membrane complex protein Junctophilin and related MORN repeat proteins
c153220_g1	1	0.954	1.156	0.606	0.486	0.621	1.03667	0.571	-0.860389	0.0035	0.0208627	3904	524894003	XP_005103509.1	2339	0	PREDICTED: uncharacterized protein LOC101850662 [Aplysia californica]	--	--	--	--	--	--	--	--	--	Q96MT7	1644	0	WD repeat-containing protein 52 OS=Homo sapiens GN=WDR52 PE=1 SV=1	PF00400	WD domain, G-beta repeat	--	--	GO:0005515	protein binding	--	--	KOG2106	Uncharacterized conserved protein, contains HELP and WD40 domains
c150398_g2	1	0.933	1.018	0.517	0.517	0.593	0.983667	0.542333	-0.85899	0.000351423	0.0055432	1046	676495415	XP_009066884.1	984	3.60637e-129	hypothetical protein LOTGIDRAFT_207435 [Lottia gigantea] >gi|556093724|gb|ESO82377.1| hypothetical protein LOTGIDRAFT_207435 [Lottia gigantea]	--	--	--	--	--	K00002	AKR1A1, adh	alcohol dehydrogenase (NADP+)	http://www.genome.jp/dbget-bin/www_bget?ko:K00002	Q9JII6	749	3.40694e-95	Alcohol dehydrogenase [NADP(+)] OS=Mus musculus GN=Akr1a1 PE=1 SV=3	--	--	--	--	--	--	--	--	KOG1577	Aldo/keto reductase family proteins
c136357_g1	1	0.876	0.948	0.6	0.501	0.456	0.941333	0.519	-0.858971	0.00253964	0.0176646	2027	676483711	XP_009063112.1	1108	1.03069e-143	hypothetical protein LOTGIDRAFT_195269 [Lottia gigantea] >gi|556097499|gb|ESO86151.1| hypothetical protein LOTGIDRAFT_195269 [Lottia gigantea]	--	--	--	--	--	--	--	--	--	Q2KIU7	782	1.0881e-96	Radial spoke head protein 9 homolog OS=Bos taurus GN=RSPH9 PE=2 SV=1	PF01424	R3H domain	--	--	GO:0003676	nucleic acid binding	--	--	--	--
c150812_g1	1	0.852	1.292	0.806	0.465	0.464	1.048	0.578333	-0.857666	0.049091	0.122416	1131	524886989	XP_005100084.1	1059	1.18311e-132	PREDICTED: LOW QUALITY PROTEIN: armadillo repeat-containing protein 3-like [Aplysia californica]	--	--	--	--	--	--	--	--	--	Q5W041	692	5.75996e-81	Armadillo repeat-containing protein 3 OS=Homo sapiens GN=ARMC3 PE=2 SV=2	PF03224//PF11791//PF01602//PF02985//PF00514//PF11698//PF04632	V-ATPase subunit H//Aconitate B N-terminal domain//Adaptin N terminal region//HEAT repeat//Armadillo/beta-catenin-like repeat//V-ATPase subunit H//Fusaric acid resistance protein family	GO:0046487//GO:0015991//GO:0006119//GO:0006099//GO:0006886//GO:0015992//GO:0016192//GO:0019643//GO:0006810	glyoxylate metabolic process//ATP hydrolysis coupled proton transport//oxidative phosphorylation//tricarboxylic acid cycle//intracellular protein transport//proton transport//vesicle-mediated transport//reductive tricarboxylic acid cycle//transport	GO:0046961//GO:0003994//GO:0005515//GO:0016820	proton-transporting ATPase activity, rotational mechanism//aconitate hydratase activity//protein binding//hydrolase activity, acting on acid anhydrides, catalyzing transmembrane movement of substances	GO:0005886//GO:0030117//GO:0000221	plasma membrane//membrane coat//vacuolar proton-transporting V-type ATPase, V1 domain	KOG4224	Armadillo repeat protein VAC8 required for vacuole fusion, inheritance and cytosol-to-vacuole protein targeting
c119967_g1	1	0.979	0.989	0.583	0.549	0.506	0.989333	0.546	-0.857556	0.000136582	0.00360964	953	405965644	EKC31006.1	421	2.81347e-45	Cysteine-rich secretory protein LCCL domain-containing 2 [Crassostrea gigas]	--	--	--	--	--	K13449	PR1	pathogenesis-related protein 1	http://www.genome.jp/dbget-bin/www_bget?ko:K13449	A6QLZ7	254	5.39131e-23	Cysteine-rich secretory protein LCCL domain-containing 2 OS=Bos taurus GN=CRISPLD2 PE=2 SV=1	--	--	--	--	--	--	--	--	KOG3017	Defense-related protein containing SCP domain
c141010_g2	1	0.985	0.856	0.43	0.664	0.474	0.947	0.522667	-0.857473	0.0122912	0.0469505	802	524869810	XP_005091694.1	460	8.97414e-50	PREDICTED: geranylgeranyl transferase type-2 subunit alpha-like isoform X2 [Aplysia californica] >gi|524869812|ref|XP_005091695.1| PREDICTED: geranylgeranyl transferase type-2 subunit alpha-like isoform X3 [Aplysia californica] >gi|524869814|ref|XP_005091696.1| PREDICTED: geranylgeranyl transferase type-2 subunit alpha-like isoform X4 [Aplysia californica]	--	--	--	--	--	K14050	RABGGTA	geranylgeranyl transferase type-2 subunit alpha	http://www.genome.jp/dbget-bin/www_bget?ko:K14050	Q92696	320	3.67609e-32	Geranylgeranyl transferase type-2 subunit alpha OS=Homo sapiens GN=RABGGTA PE=1 SV=2	PF00560	Leucine Rich Repeat	--	--	GO:0005515	protein binding	--	--	KOG0529	Protein geranylgeranyltransferase type II, alpha subunit
c134954_g1	1	0.968	1.163	0.607	0.565	0.558	1.04367	0.576667	-0.855851	0.000691631	0.00828966	1655	405957124	EKC23357.1	865	3.05391e-109	hypothetical protein CGI_10008733 [Crassostrea gigas]	--	--	--	--	--	--	--	--	--	--	--	--	--	PF05735	Thrombospondin C-terminal region	GO:0007155	cell adhesion	GO:0005509	calcium ion binding	GO:0005576	extracellular region	--	--
c150313_g2	1	1.02	1.035	0.538	0.486	0.67	1.01833	0.564667	-0.850739	0.00327362	0.0201294	1951	676485438	XP_009063658.1	2066	0	hypothetical protein LOTGIDRAFT_107502 [Lottia gigantea] >gi|556096759|gb|ESO85411.1| hypothetical protein LOTGIDRAFT_107502 [Lottia gigantea]	--	--	--	--	--	--	--	--	--	P90666	1547	0	Thioredoxin domain-containing protein 3 homolog OS=Heliocidaris crassispina GN=NME8 PE=1 SV=1	PF00085//PF00334	Thioredoxin//Nucleoside diphosphate kinase	GO:0006206//GO:0045454//GO:0006183//GO:0006165//GO:0006228//GO:0006144//GO:0006241	pyrimidine nucleobase metabolic process//cell redox homeostasis//GTP biosynthetic process//nucleoside diphosphate phosphorylation//UTP biosynthetic process//purine nucleobase metabolic process//CTP biosynthetic process	GO:0004550//GO:0005524	nucleoside diphosphate kinase activity//ATP binding	--	--	KOG0888	Nucleoside diphosphate kinase
c156775_g2	1	0.957	1.018	0.554	0.526	0.57	0.991667	0.55	-0.850424	3.86555e-05	0.00236233	1805	524876523	XP_005094977.1	1176	1.36011e-153	PREDICTED: norsolorinic acid reductase-like isoform X1 [Aplysia californica]	--	--	--	--	--	--	--	--	--	P77735	551	4.73092e-63	Uncharacterized oxidoreductase YajO OS=Escherichia coli (strain K12) GN=yajO PE=3 SV=2	PF13237	4Fe-4S dicluster domain	--	--	GO:0051536	iron-sulfur cluster binding	--	--	KOG1575	Voltage-gated shaker-like K+ channel, subunit beta/KCNAB
c127631_g1	1	0.738	1.017	0.493	0.521	0.514	0.918333	0.509333	-0.850408	0.00536264	0.0266063	988	676451930	XP_009052867.1	514	3.37908e-60	hypothetical protein LOTGIDRAFT_159930 [Lottia gigantea] >gi|556107862|gb|ESO96514.1| hypothetical protein LOTGIDRAFT_159930 [Lottia gigantea]	--	--	--	--	--	K10343	SPSB1_4, SSB1, SSB4	SPRY domain-containing SOCS box protein 1/4	http://www.genome.jp/dbget-bin/www_bget?ko:K10343	Q96BD6	233	5.17799e-21	SPRY domain-containing SOCS box protein 1 OS=Homo sapiens GN=SPSB1 PE=1 SV=1	PF00622	SPRY domain	--	--	GO:0005515	protein binding	--	--	KOG3953	SOCS box protein SSB-1, contains SPRY domain
c152296_g4	1	1	1.265	0.582	0.617	0.613	1.08833	0.604	-0.8495	0.00193133	0.0152008	1724	676458645	XP_009055043.1	1804	0	hypothetical protein LOTGIDRAFT_215685 [Lottia gigantea] >gi|556105544|gb|ESO94196.1| hypothetical protein LOTGIDRAFT_215685 [Lottia gigantea]	543378580	XM_005532435.1	69	1.75915e-25	PREDICTED: Pseudopodoces humilis angiotensin I converting enzyme (ACE), mRNA	K01283	E3.4.15.1, ACE	peptidyl-dipeptidase A	http://www.genome.jp/dbget-bin/www_bget?ko:K01283	Q10751	1574	0	Angiotensin-converting enzyme (Fragment) OS=Gallus gallus GN=ACE PE=2 SV=1	PF01401//PF06623	Angiotensin-converting enzyme//MHC_I C-terminus	GO:0019882//GO:0006508//GO:0006955	antigen processing and presentation//proteolysis//immune response	GO:0008237//GO:0008241	metallopeptidase activity//peptidyl-dipeptidase activity	GO:0042612//GO:0016020	MHC class I protein complex//membrane	KOG3690	Angiotensin I-converting enzymes - M2 family peptidases
c156014_g6	1	1.155	0.729	0.549	0.573	0.479	0.961333	0.533667	-0.849098	0.017223	0.059559	2372	405975735	EKC40283.1	1315	1.31164e-155	Collagen alpha-5(VI) chain [Crassostrea gigas]	--	--	--	--	--	--	--	--	--	--	--	--	--	PF00093	von Willebrand factor type C domain	--	--	GO:0005515	protein binding	--	--	--	--
c68756_g1	1	1.231	0.727	0.545	0.583	0.52	0.986	0.549333	-0.843906	0.0228874	0.0724768	1954	524903756	XP_005108071.1	310	5.31454e-27	PREDICTED: uncharacterized protein LOC101858810 [Aplysia californica]	--	--	--	--	--	--	--	--	--	--	--	--	--	PF04592//PF05053//PF04684//PF02535//PF01529//PF03824	Selenoprotein P, N terminal region//Menin//BAF1 / ABF1 chromatin reorganising factor//ZIP Zinc transporter//DHHC palmitoyltransferase//High-affinity nickel-transport protein	GO:0015675//GO:0006338//GO:0006824//GO:0030001//GO:0055085	nickel cation transport//chromatin remodeling//cobalt ion transport//metal ion transport//transmembrane transport	GO:0046873//GO:0008430//GO:0015099//GO:0015087//GO:0046872//GO:0003677//GO:0008270	metal ion transmembrane transporter activity//selenium binding//nickel cation transmembrane transporter activity//cobalt ion transmembrane transporter activity//metal ion binding//DNA binding//zinc ion binding	GO:0005634//GO:0016021//GO:0016020	nucleus//integral component of membrane//membrane	--	--
c93445_g1	1	0.923	0.969	0.56	0.534	0.52	0.964	0.538	-0.841427	5.22026e-05	0.0026301	4694	524888472	XP_005100807.1	3239	0	PREDICTED: uncharacterized protein LOC101861823 [Aplysia californica]	291243920	XM_002741800.1	50	1.76838e-14	PREDICTED: Saccoglossus kowalevskii CG10841-like (LOC100373451), mRNA	--	--	--	--	--	--	--	--	PF13499//PF13405//PF00036//PF12125	EF-hand domain pair//EF-hand domain//EF hand//D domain of beta-TrCP	--	--	GO:0046983//GO:0005509	protein dimerization activity//calcium ion binding	--	--	--	--
c136901_g1	1	0.996	1.095	0.489	0.556	0.688	1.03033	0.577667	-0.834802	0.00487526	0.0250428	1009	405971092	EKC35947.1	813	3.12861e-94	Rootletin [Crassostrea gigas]	--	--	--	--	--	K16469	CROCC	rootletin	http://www.genome.jp/dbget-bin/www_bget?ko:K16469	Q5TZA2	341	3.51659e-33	Rootletin OS=Homo sapiens GN=CROCC PE=1 SV=1	PF04048//PF13851//PF08702//PF01576	Sec8 exocyst complex component specific domain//Growth-arrest specific micro-tubule binding//Fibrinogen alpha/beta chain family//Myosin tail	GO:0048870//GO:0007165//GO:0006904//GO:0030168//GO:0015031//GO:0051258	cell motility//signal transduction//vesicle docking involved in exocytosis//platelet activation//protein transport//protein polymerization	GO:0030674//GO:0005102//GO:0003774	protein binding, bridging//receptor binding//motor activity	GO:0000145//GO:0031514//GO:0005577//GO:0016459	exocyst//motile cilium//fibrinogen complex//myosin complex	--	--
c152179_g1	1	1.142	0.935	0.67	0.462	0.594	1.02567	0.575333	-0.834092	0.00918121	0.0385801	1476	524901359	XP_005107087.1	895	1.14392e-108	PREDICTED: dynein regulatory complex protein 1-like [Aplysia californica]	524901358	XM_005107030.1	62	1.16858e-21	PREDICTED: Aplysia californica dynein regulatory complex protein 1-like (LOC101864478), mRNA	--	--	--	--	Q7T0Y4	518	3.09577e-56	Dynein regulatory complex protein 1 OS=Xenopus laevis GN=drc1 PE=2 SV=1	--	--	--	--	--	--	--	--	--	--
c153853_g3	1	1.649	1.409	0.781	0.618	0.885	1.35267	0.761333	-0.829206	0.0357539	0.0986478	1192	676489421	XP_009064929.1	656	8.84407e-75	hypothetical protein LOTGIDRAFT_196733 [Lottia gigantea] >gi|556095663|gb|ESO84316.1| hypothetical protein LOTGIDRAFT_196733 [Lottia gigantea]	--	--	--	--	--	K15922	yihQ	alpha-glucosidase	http://www.genome.jp/dbget-bin/www_bget?ko:K15922	P32138	463	9.79946e-50	Alpha-glucosidase YihQ OS=Escherichia coli (strain K12) GN=yihQ PE=1 SV=3	PF01055	Glycosyl hydrolases family 31	GO:0005975	carbohydrate metabolic process	GO:0004553	hydrolase activity, hydrolyzing O-glycosyl compounds	--	--	KOG1065	Maltase glucoamylase and related hydrolases, glycosyl hydrolase family 31
c106916_g1	1	0.986	0.976	0.501	0.547	0.622	0.987333	0.556667	-0.826724	0.000799359	0.00906775	590	395862464	XP_003803470.1	260	7.43318e-24	PREDICTED: low affinity immunoglobulin epsilon Fc receptor [Otolemur garnettii]	--	--	--	--	--	K06468	FCER2, CD23	Fc receptor, IgE, low affinity II	http://www.genome.jp/dbget-bin/www_bget?ko:K06468	P20693	223	2.55507e-20	Low affinity immunoglobulin epsilon Fc receptor OS=Mus musculus GN=Fcer2 PE=2 SV=1	PF00059	Lectin C-type domain	--	--	GO:0030246	carbohydrate binding	--	--	KOG4297	C-type lectin
c154964_g1	1	1.032	1.303	0.597	0.715	0.569	1.11167	0.627	-0.826187	0.00629199	0.0299721	3088	405954096	EKC21625.1	1581	0	Tetratricopeptide repeat protein 25 [Crassostrea gigas]	--	--	--	--	--	--	--	--	--	Q7ZU45	1188	5.78338e-150	Tetratricopeptide repeat protein 25 OS=Danio rerio GN=ttc25 PE=2 SV=1	PF13176//PF13181//PF00515//PF10579//PF15281	Tetratricopeptide repeat//Tetratricopeptide repeat//Tetratricopeptide repeat//Rapsyn N-terminal myristoylation and linker region//Consortin C-terminus	GO:0042998//GO:0007268	positive regulation of Golgi to plasma membrane protein transport//synaptic transmission	GO:0005515//GO:0008270//GO:0033130//GO:0071253	protein binding//zinc ion binding//acetylcholine receptor binding//connexin binding	GO:0005856//GO:0045211//GO:0005802//GO:0030054	cytoskeleton//postsynaptic membrane//trans-Golgi network//cell junction	KOG1130	Predicted G-alpha GTPase interaction protein, contains GoLoco domain
c113092_g1	1	1.126	0.729	0.598	0.484	0.529	0.951667	0.537	-0.825534	0.0175339	0.0603225	1389	--	--	--	--	--	--	--	--	--	--	--	--	--	--	--	--	--	--	PF02545	Maf-like protein	--	--	--	--	GO:0005737	cytoplasm	--	--
c122986_g1	1	0.948	1.011	0.509	0.562	0.603	0.986333	0.558	-0.82181	0.00041967	0.00626507	1055	405960572	EKC26486.1	459	6.45049e-51	Transforming growth factor-beta-induced protein ig-h3 [Crassostrea gigas]	--	--	--	--	--	--	--	--	--	P82198	267	4.15082e-24	Transforming growth factor-beta-induced protein ig-h3 OS=Mus musculus GN=Tgfbi PE=2 SV=1	--	--	--	--	--	--	--	--	KOG1437	Fasciclin and related adhesion glycoproteins
c157015_g1	1	0.901	1.22	0.546	0.593	0.628	1.04033	0.589	-0.820706	0.00452122	0.0240244	4955	524864628	XP_005089149.1	1839	0	PREDICTED: coiled-coil domain-containing protein 170-like [Aplysia californica]	--	--	--	--	--	--	--	--	--	Q8IYT3	709	3.63537e-77	Coiled-coil domain-containing protein 170 OS=Homo sapiens GN=CCDC170 PE=2 SV=3	--	--	--	--	--	--	--	--	--	--
c152390_g1	1	0.865	1.197	0.607	0.561	0.567	1.02067	0.578333	-0.819539	0.00449884	0.0240244	3043	585665578	XP_006816961.1	2142	0	PREDICTED: centrosomal protein of 135 kDa [Saccoglossus kowalevskii]	--	--	--	--	--	K16461	CEP135, CEP4	centrosomal protein CEP135	http://www.genome.jp/dbget-bin/www_bget?ko:K16461	Q5RG45	1680	0	Centrosomal protein of 135 kDa OS=Danio rerio GN=cep135 PE=3 SV=2	PF01576//PF05241	Myosin tail//Emopamil binding protein	GO:0016125//GO:0006694	sterol metabolic process//steroid biosynthetic process	GO:0047750//GO:0003774	cholestenol delta-isomerase activity//motor activity	GO:0016021//GO:0005783//GO:0016459	integral component of membrane//endoplasmic reticulum//myosin complex	--	--
c124008_g1	1	0.984	1.003	0.498	0.516	0.689	0.995667	0.567667	-0.810619	0.00511811	0.0258925	987	--	--	--	--	--	--	--	--	--	--	--	--	--	--	--	--	--	--	PF07926//PF04728//PF06810//PF00038//PF05531//PF01920//PF05046//PF05791//PF05478//PF02403//PF06009//PF10392//PF00804//PF04513//PF04108	TPR/MLP1/MLP2-like protein//Lipoprotein leucine-zipper//Phage minor structural protein GP20//Intermediate filament protein//Nucleopolyhedrovirus P10 protein//Prefoldin subunit//Mitochondrial large subunit ribosomal protein (Img2)//Bacillus haemolytic enterotoxin (HBL)//Prominin//Seryl-tRNA synthetase N-terminal domain//Laminin Domain II//Golgi transport complex subunit 5//Syntaxin//Baculovirus po…	GO:0006434//GO:0006412//GO:0006606//GO:0006563//GO:0006891//GO:0006566//GO:0007155//GO:0006544//GO:0042254//GO:0009405//GO:0006914//GO:0006457	seryl-tRNA aminoacylation//translation//protein import into nucleus//L-serine metabolic process//intra-Golgi vesicle-mediated transport//threonine metabolic process//cell adhesion//glycine metabolic process//ribosome biogenesis//pathogenesis//autophagy//protein folding	GO:0000166//GO:0004828//GO:0003735//GO:0051082//GO:0005524//GO:0005198	nucleotide binding//serine-tRNA ligase activity//structural constituent of ribosome//unfolded protein binding//ATP binding//structural molecule activity	GO:0005622//GO:0017119//GO:0005882//GO:0016272//GO:0019867//GO:0005643//GO:0019031//GO:0005604//GO:0005840//GO:0005737//GO:0016021//GO:0019028//GO:0016020	intracellular//Golgi transport complex//intermediate filament//prefoldin complex//outer membrane//nuclear pore//viral envelope//basement membrane//ribosome//cytoplasm//integral component of membrane//viral capsid//membrane	--	--
c149282_g1	1	1.065	1.13	0.625	0.607	0.592	1.065	0.608	-0.80871	0.00013182	0.00352644	1768	524868207	XP_005090908.1	518	3.49446e-55	PREDICTED: glutamate receptor-like [Aplysia californica]	--	--	--	--	--	--	--	--	--	P42262	427	5.81773e-43	Glutamate receptor 2 OS=Homo sapiens GN=GRIA2 PE=1 SV=3	PF10613//PF00060//PF00497	Ligated ion channel L-glutamate- and glycine-binding site//Ligand-gated ion channel//Bacterial extracellular solute-binding proteins, family 3	GO:0007165//GO:0006811//GO:0007268//GO:0006810	signal transduction//ion transport//synaptic transmission//transport	GO:0005215//GO:0005234//GO:0004970	transporter activity//extracellular-glutamate-gated ion channel activity//ionotropic glutamate receptor activity	GO:0016020	membrane	KOG1052	Glutamate-gated kainate-type ion channel receptor subunit GluR5 and related subunits
c140373_g1	1	1.008	1.207	0.562	0.613	0.661	1.07167	0.612	-0.808253	0.00194266	0.0152008	1347	676427121	XP_009044844.1	1023	5.99118e-133	hypothetical protein LOTGIDRAFT_136119 [Lottia gigantea] >gi|556115861|gb|ESP04513.1| hypothetical protein LOTGIDRAFT_136119 [Lottia gigantea]	--	--	--	--	--	--	--	--	--	Q500U8	374	6.05412e-39	Tetraketide alpha-pyrone reductase 1 OS=Arabidopsis thaliana GN=TKPR1 PE=2 SV=1	PF01073//PF01370//PF02719//PF00106//PF04321	3-beta hydroxysteroid dehydrogenase/isomerase family//NAD dependent epimerase/dehydratase family//Polysaccharide biosynthesis protein//short chain dehydrogenase//RmlD substrate binding domain	GO:0006694//GO:0045226//GO:0008152//GO:0019872//GO:0009225//GO:0008209//GO:0044237//GO:0008210//GO:0008207//GO:0009058//GO:0030639//GO:0055114//GO:0009117	steroid biosynthetic process//extracellular polysaccharide biosynthetic process//metabolic process//streptomycin biosynthetic process//nucleotide-sugar metabolic process//androgen metabolic process//cellular metabolic process//estrogen metabolic process//C21-steroid hormone metabolic process//biosynthetic process//polyketide biosynthetic process//oxidation-reduction process//nucleotide metabolic …	GO:0008831//GO:0050662//GO:0016616//GO:0003854//GO:0003824//GO:0016491	dTDP-4-dehydrorhamnose reductase activity//coenzyme binding//oxidoreductase activity, acting on the CH-OH group of donors, NAD or NADP as acceptor//3-beta-hydroxy-delta5-steroid dehydrogenase activity//catalytic activity//oxidoreductase activity	--	--	KOG1502	Flavonol reductase/cinnamoyl-CoA reductase
c135017_g1	1	0.855	0.834	0.535	0.517	0.485	0.896333	0.512333	-0.806953	0.00094222	0.0100169	942	383855440	XP_003703220.1	486	3.30505e-56	PREDICTED: peptidoglycan-recognition protein SC2-like [Megachile rotundata]	--	--	--	--	--	K01446	E3.5.1.28	N-acetylmuramoyl-L-alanine amidase	http://www.genome.jp/dbget-bin/www_bget?ko:K01446	Q70PU1	384	3.81074e-43	Peptidoglycan-recognition protein SC2 OS=Drosophila simulans GN=PGRP-SC2 PE=3 SV=1	PF01510	N-acetylmuramoyl-L-alanine amidase	GO:0006807//GO:0009252//GO:0009253	nitrogen compound metabolic process//peptidoglycan biosynthetic process//peptidoglycan catabolic process	GO:0008745	N-acetylmuramoyl-L-alanine amidase activity	--	--	--	--
c143561_g1	1	1.397	1.164	0.72	0.741	0.579	1.187	0.68	-0.803713	0.0111572	0.0438955	1462	524867523	XP_005090572.1	956	1.39894e-122	PREDICTED: uncharacterized protein LOC101853991 [Aplysia californica]	--	--	--	--	--	--	--	--	--	--	--	--	--	PF12137//PF01544	RNA polymerase recycling family C-terminal//CorA-like Mg2+ transporter protein	GO:0055085//GO:0030001	transmembrane transport//metal ion transport	GO:0046873//GO:0016817	metal ion transmembrane transporter activity//hydrolase activity, acting on acid anhydrides	GO:0016020	membrane	--	--
c116667_g2	1	1.063	0.761	0.653	0.497	0.468	0.941333	0.539333	-0.803528	0.0184339	0.0628367	874	--	--	--	--	--	--	--	--	--	--	--	--	--	--	--	--	--	--	PF07415	Gammaherpesvirus latent membrane protein (LMP2) protein	GO:0019042	viral latency	--	--	GO:0033644	host cell membrane	--	--
c144613_g1	1	0.964	0.955	0.434	0.592	0.65	0.973	0.558667	-0.800452	0.00980521	0.0402644	976	514058242	AGO32790.1	330	1.90627e-31	Cyp3A [Azumapecten farreri]	--	--	--	--	--	--	--	--	--	Q8AXY5	285	3.97204e-27	Cytochrome P450 3A56 OS=Fundulus heteroclitus GN=cyp3a56 PE=2 SV=1	PF00067	Cytochrome P450	GO:0055114	oxidation-reduction process	GO:0020037//GO:0016705//GO:0005506	heme binding//oxidoreductase activity, acting on paired donors, with incorporation or reduction of molecular oxygen//iron ion binding	--	--	KOG0158	Cytochrome P450 CYP3/CYP5/CYP6/CYP9 subfamilies
c142337_g1	1	1.121	0.926	0.538	0.692	0.52	1.01567	0.583333	-0.800035	0.00613419	0.0295214	1693	676458000	XP_009054833.1	812	1.42829e-100	hypothetical protein LOTGIDRAFT_203924 [Lottia gigantea] >gi|556105906|gb|ESO94558.1| hypothetical protein LOTGIDRAFT_203924 [Lottia gigantea]	--	--	--	--	--	--	--	--	--	Q568D2	574	5.98245e-67	Uncharacterized protein C15orf26 homolog OS=Danio rerio GN=zgc:110373 PE=2 SV=1	--	--	--	--	--	--	--	--	--	--
c146297_g1	1	0.854	0.947	0.612	0.505	0.492	0.933667	0.536333	-0.799778	0.00255765	0.0177074	1490	405961624	EKC27393.1	546	1.17553e-63	hypothetical protein CGI_10005225 [Crassostrea gigas]	--	--	--	--	--	--	--	--	--	--	--	--	--	--	--	--	--	--	--	--	--	--	--
c153814_g1	1	0.971	1.008	0.539	0.608	0.566	0.993	0.571	-0.798303	0.000112876	0.00338251	2071	676490502	XP_009065291.1	195	1.1053e-13	hypothetical protein LOTGIDRAFT_229639 [Lottia gigantea] >gi|556095516|gb|ESO84169.1| hypothetical protein LOTGIDRAFT_229639 [Lottia gigantea]	--	--	--	--	--	--	--	--	--	--	--	--	--	PF00811//PF04684	Ependymin//BAF1 / ABF1 chromatin reorganising factor	GO:0007160//GO:0006338	cell-matrix adhesion//chromatin remodeling	GO:0005509//GO:0003677	calcium ion binding//DNA binding	GO:0005634//GO:0005576	nucleus//extracellular region	--	--
c35023_g1	1	1.049	1.085	0.603	0.57	0.633	1.04467	0.602	-0.795207	0.000137089	0.00360964	1928	676487325	XP_009064256.1	984	1.28874e-122	hypothetical protein LOTGIDRAFT_131119 [Lottia gigantea] >gi|556096463|gb|ESO85115.1| hypothetical protein LOTGIDRAFT_131119 [Lottia gigantea]	390356165	XM_790070.3	135	4.03272e-62	PREDICTED: Strongylocentrotus purpuratus meiosis-specific nuclear structural protein 1-like (LOC590467), mRNA	--	--	--	--	Q6PBA8	715	1.80548e-84	Meiosis-specific nuclear structural protein 1 OS=Danio rerio GN=mns1 PE=2 SV=1	--	--	--	--	--	--	--	--	--	--
c157287_g2	1	1.004	0.978	0.554	0.542	0.623	0.994	0.573	-0.794711	0.000231283	0.00457639	7117	443711601	ELU05307.1	8593	0	hypothetical protein CAPTEDRAFT_162628 [Capitella teleta]	524864297	XM_005088929.1	1389	0	PREDICTED: Aplysia californica dynein heavy chain 5, axonemal-like (LOC101861328), mRNA	--	--	--	--	Q96JB1	7511	0	Dynein heavy chain 8, axonemal OS=Homo sapiens GN=DNAH8 PE=1 SV=2	PF07728//PF08493//PF01104//PF03028	AAA domain (dynein-related subfamily)//Aflatoxin regulatory protein//Bunyavirus non-structural protein NS-s//Dynein heavy chain and region D6 of dynein motor	GO:0007018//GO:0007017//GO:0045122//GO:0006355//GO:0016032	microtubule-based movement//microtubule-based process//aflatoxin biosynthetic process//regulation of transcription, DNA-templated//viral process	GO:0005524//GO:0016887//GO:0003777//GO:0003677	ATP binding//ATPase activity//microtubule motor activity//DNA binding	GO:0005634//GO:0030286//GO:0005874	nucleus//dynein complex//microtubule	KOG3595	Dyneins, heavy chain
c154307_g2	1	1.093	0.931	0.377	0.681	0.69	1.008	0.582667	-0.790753	0.0465214	0.117854	2199	676436230	XP_009047814.1	1191	3.4697e-152	hypothetical protein LOTGIDRAFT_200320 [Lottia gigantea] >gi|556112843|gb|ESP01495.1| hypothetical protein LOTGIDRAFT_200320 [Lottia gigantea]	--	--	--	--	--	K07998	MMP19, MMP18	matrix metalloproteinase-19 (RASI)	http://www.genome.jp/dbget-bin/www_bget?ko:K07998	Q99542	676	8.78638e-78	Matrix metalloproteinase-19 OS=Homo sapiens GN=MMP19 PE=1 SV=1	PF08496//PF01213//PF04625//PF01400//PF00413//PF05424//PF02919//PF10462	Peptidase family S49 N-terminal//Adenylate cyclase associated (CAP) N terminal//DEC-1 protein, N-terminal region//Astacin (Peptidase family M12A)//Matrixin//Duffy binding domain//Eukaryotic DNA topoisomerase I, DNA binding fragment//Peptidase M66	GO:0007165//GO:0006508//GO:0007304//GO:0006265//GO:0009405//GO:0007010	signal transduction//proteolysis//chorion-containing eggshell formation//DNA topological change//pathogenesis//cytoskeleton organization	GO:0003677//GO:0004872//GO:0008270//GO:0005213//GO:0004222//GO:0004252//GO:0003779//GO:0003917	DNA binding//receptor activity//zinc ion binding//structural constituent of chorion//metalloendopeptidase activity//serine-type endopeptidase activity//actin binding//DNA topoisomerase type I activity	GO:0005576//GO:0005886//GO:0005694//GO:0016021//GO:0031012//GO:0042600	extracellular region//plasma membrane//chromosome//integral component of membrane//extracellular matrix//chorion	KOG1565	Gelatinase A and related matrix metalloproteases
c150979_g3	1	0.985	0.889	0.625	0.503	0.534	0.958	0.554	-0.79014	0.00179355	0.0148456	2405	524913356	XP_005111509.1	1680	0	PREDICTED: multidrug resistance protein 1A-like [Aplysia californica]	--	--	--	--	--	K05659	ABCB4	ATP-binding cassette, subfamily B (MDR/TAP), member 4	http://www.genome.jp/dbget-bin/www_bget?ko:K05659	P08183	1276	2.0547e-156	Multidrug resistance protein 1 OS=Homo sapiens GN=ABCB1 PE=1 SV=3	PF00503//PF00664//PF00006//PF01583//PF03193//PF00005//PF07728//PF01078	G-protein alpha subunit//ABC transporter transmembrane region//ATP synthase alpha/beta family, nucleotide-binding domain//Adenylylsulphate kinase//Protein of unknown function, DUF258//ABC transporter//AAA domain (dynein-related subfamily)//Magnesium chelatase, subunit ChlI	GO:0006810//GO:0015979//GO:0000103//GO:0006144//GO:0007186//GO:0055085//GO:0007165//GO:0015994//GO:0015995	transport//photosynthesis//sulfate assimilation//purine nucleobase metabolic process//G-protein coupled receptor signaling pathway//transmembrane transport//signal transduction//chlorophyll metabolic process//chlorophyll biosynthetic process	GO:0031683//GO:0003924//GO:0016851//GO:0042626//GO:0016887//GO:0004871//GO:0005524//GO:0004020//GO:0019001//GO:0005525	G-protein beta/gamma-subunit complex binding//GTPase activity//magnesium chelatase activity//ATPase activity, coupled to transmembrane movement of substances//ATPase activity//signal transducer activity//ATP binding//adenylylsulfate kinase activity//guanyl nucleotide binding//GTP binding	GO:0016021//GO:0010007	integral component of membrane//magnesium chelatase complex	KOG0055	Multidrug/pheromone exporter, ABC superfamily
c149154_g1	1	1.383	1.022	0.634	0.684	0.655	1.135	0.657667	-0.787264	0.00747941	0.0337532	1502	--	--	--	--	--	--	--	--	--	--	--	--	--	--	--	--	--	--	--	--	--	--	--	--	--	--	--	--
c153035_g1	1	1.062	0.71	0.555	0.536	0.519	0.924	0.536667	-0.783867	0.0140727	0.0518586	1640	676478082	XP_009061322.1	1462	0	hypothetical protein LOTGIDRAFT_193864, partial [Lottia gigantea] >gi|556099356|gb|ESO88008.1| hypothetical protein LOTGIDRAFT_193864, partial [Lottia gigantea]	524898570	XM_005105676.1	77	5.97016e-30	PREDICTED: Aplysia californica aldehyde dehydrogenase family 8 member A1-like (LOC101849560), mRNA	--	--	--	--	Q9H2A2	1360	0	Aldehyde dehydrogenase family 8 member A1 OS=Homo sapiens GN=ALDH8A1 PE=1 SV=1	PF00171//PF09456	Aldehyde dehydrogenase family//RcsC Alpha-Beta-Loop (ABL)	GO:0018106//GO:0008152//GO:0000160//GO:0055114//GO:0007165//GO:0006355//GO:0016310	peptidyl-histidine phosphorylation//metabolic process//phosphorelay signal transduction system//oxidation-reduction process//signal transduction//regulation of transcription, DNA-templated//phosphorylation	GO:0004673//GO:0004871//GO:0005524//GO:0016491	protein histidine kinase activity//signal transducer activity//ATP binding//oxidoreductase activity	GO:0016021//GO:0005886//GO:0009365	integral component of membrane//plasma membrane//protein histidine kinase complex	KOG2450	Aldehyde dehydrogenase
c131171_g3	1	1.001	1.518	0.712	0.627	0.708	1.173	0.682333	-0.781654	0.0225743	0.071715	581	524900458	XP_005106649.1	240	1.29205e-22	PREDICTED: uncharacterized protein LOC101863840 [Aplysia californica]	--	--	--	--	--	--	--	--	--	--	--	--	--	PF12090//PF10099//PF02096//PF03612//PF11837//PF09606//PF07741//PF00001//PF01733//PF05843	Spt20 family//Anti-sigma-K factor rskA//60Kd inner membrane protein//Sorbitol phosphotransferase enzyme II N-terminus//Domain of unknown function (DUF3357)//ARC105 or Med15 subunit of Mediator complex non-fungal//Brf1-like TBP-binding domain//7 transmembrane receptor (rhodopsin family)//Nucleoside transporter//Suppressor of forked protein (Suf)	GO:0008643//GO:0006012//GO:0006810//GO:0006357//GO:0007186//GO:0009401//GO:0006397//GO:0051205//GO:0005982//GO:0015858//GO:0045893//GO:0005985	carbohydrate transport//galactose metabolic process//transport//regulation of transcription from RNA polymerase II promoter//G-protein coupled receptor signaling pathway//phosphoenolpyruvate-dependent sugar phosphotransferase system//mRNA processing//protein insertion into membrane//starch metabolic process//nucleoside transport//positive regulation of transcription, DNA-templated//sucrose metabo…	GO:0001104//GO:0008982//GO:0005337//GO:0004564//GO:0004575//GO:0003712//GO:0008270//GO:0004930	RNA polymerase II transcription cofactor activity//protein-N(PI)-phosphohistidine-sugar phosphotransferase activity//nucleoside transmembrane transporter activity//beta-fructofuranosidase activity//sucrose alpha-glucosidase activity//transcription cofactor activity//zinc ion binding//G-protein coupled receptor activity	GO:0009357//GO:0017177//GO:0016021//GO:0005667//GO:0000124//GO:0016592//GO:0005634//GO:0005886	protein-N(PI)-phosphohistidine-sugar phosphotransferase complex//glucosidase II complex//integral component of membrane//transcription factor complex//SAGA complex//mediator complex//nucleus//plasma membrane	--	--
c155538_g2	1	0.958	1.232	0.654	0.51	0.695	1.06333	0.619667	-0.77903	0.0114238	0.0445754	5547	524882167	XP_005097728.1	7635	0	PREDICTED: dynein beta chain, ciliary-like [Aplysia californica]	524882166	XM_005097671.1	1262	0	PREDICTED: Aplysia californica dynein beta chain, ciliary-like (LOC101860168), mRNA	--	--	--	--	P23098	6467	0	Dynein beta chain, ciliary OS=Tripneustes gratilla PE=1 SV=1	PF00157	Pou domain - N-terminal to homeobox domain	GO:0006355	regulation of transcription, DNA-templated	GO:0003700	sequence-specific DNA binding transcription factor activity	GO:0005667	transcription factor complex	KOG3595	Dyneins, heavy chain
c128401_g2	1	0.732	1.126	0.634	0.538	0.495	0.952667	0.555667	-0.777752	0.0231429	0.0729406	2787	676433530	XP_009046930.1	1836	0	hypothetical protein LOTGIDRAFT_224863 [Lottia gigantea] >gi|556113695|gb|ESP02347.1| hypothetical protein LOTGIDRAFT_224863 [Lottia gigantea]	548533889	XM_005701518.1	70	7.96146e-26	PREDICTED: Capra hircus galactosidase, beta 1-like 2 (GLB1L2), mRNA	--	--	--	--	Q8IW92	1252	2.04696e-158	Beta-galactosidase-1-like protein 2 OS=Homo sapiens GN=GLB1L2 PE=2 SV=1	PF02449//PF00150//PF01301	Beta-galactosidase//Cellulase (glycosyl hydrolase family 5)//Glycosyl hydrolases family 35	GO:0006687//GO:0006012//GO:0005975//GO:0046486//GO:0006027	glycosphingolipid metabolic process//galactose metabolic process//carbohydrate metabolic process//glycerolipid metabolic process//glycosaminoglycan catabolic process	GO:0004553//GO:0004565	hydrolase activity, hydrolyzing O-glycosyl compounds//beta-galactosidase activity	GO:0009341	beta-galactosidase complex	KOG0496	Beta-galactosidase
c142561_g1	1	0.712	1.005	0.516	0.534	0.535	0.905667	0.528333	-0.777532	0.0100891	0.040994	2172	405950134	EKC18138.1	858	2.08709e-104	Anhydro-N-acetylmuramic acid kinase [Crassostrea gigas]	--	--	--	--	--	--	--	--	--	Q9KU38	322	1.19093e-30	Anhydro-N-acetylmuramic acid kinase OS=Vibrio cholerae serotype O1 (strain ATCC 39315 / El Tor Inaba N16961) GN=anmK PE=3 SV=1	PF03702//PF00944	Uncharacterised protein family (UPF0075)//Alphavirus core protein	GO:0006508//GO:0006040//GO:0009254	proteolysis//amino sugar metabolic process//peptidoglycan turnover	GO:0005524//GO:0016773//GO:0004252	ATP binding//phosphotransferase activity, alcohol group as acceptor//serine-type endopeptidase activity	GO:0016020	membrane	--	--
c156517_g1	1	0.871	1.08	0.55	0.576	0.596	0.983667	0.574	-0.777119	0.00133704	0.0123852	3169	405973079	EKC37811.1	2448	0	hypothetical protein CGI_10017632 [Crassostrea gigas]	195330561	XM_002031936.1	132	3.10337e-60	Drosophila sechellia GM26300 (Dsec\GM26300), mRNA	--	--	--	--	Q5TCS8	1659	0	Adenylate kinase 9 OS=Homo sapiens GN=AK9 PE=1 SV=2	PF00227//PF01592//PF00004	Proteasome subunit//NifU-like N terminal domain//ATPase family associated with various cellular activities (AAA)	GO:0016226//GO:0051603	iron-sulfur cluster assembly//proteolysis involved in cellular protein catabolic process	GO:0005506//GO:0005524//GO:0051536//GO:0004298	iron ion binding//ATP binding//iron-sulfur cluster binding//threonine-type endopeptidase activity	GO:0005839	proteasome core complex	KOG3079	Uridylate kinase/adenylate kinase
c132689_g1	1	1.034	0.796	0.605	0.546	0.501	0.943333	0.550667	-0.776588	0.00561276	0.0275433	801	--	--	--	--	--	--	--	--	--	--	--	--	--	--	--	--	--	--	PF00432	Prenyltransferase and squalene oxidase repeat	--	--	GO:0003824	catalytic activity	--	--	--	--
c101573_g1	1	1.03	0.955	0.659	0.54	0.546	0.995	0.581667	-0.774504	0.00137566	0.0126033	680	405971056	EKC35912.1	453	4.912e-50	Flotillin-2 [Crassostrea gigas]	--	--	--	--	--	K07192	FLOT	flotillin	http://www.genome.jp/dbget-bin/www_bget?ko:K07192	O61492	393	4.17864e-43	Flotillin-2 OS=Drosophila melanogaster GN=Flo-2 PE=2 SV=3	--	--	--	--	--	--	--	--	--	--
c12701_g2	1	0.944	1.007	0.543	0.537	0.646	0.983667	0.575333	-0.773771	0.00103554	0.0106695	924	524913631	XP_005111642.1	477	2.78242e-54	PREDICTED: UPF0740 protein v1g200856-like [Aplysia californica]	--	--	--	--	--	--	--	--	--	Q3KPS4	238	2.11254e-22	UPF0740 protein C1orf192 homolog OS=Xenopus laevis PE=2 SV=1	--	--	--	--	--	--	--	--	--	--
c154358_g1	1	1.011	0.88	0.555	0.489	0.647	0.963667	0.563667	-0.773692	0.00424813	0.023468	3282	293601669	ACP28169.2	2010	0	cyclooxygenase [Crassostrea gigas]	557262891	XM_006016893.1	77	1.20656e-29	PREDICTED: Alligator sinensis prostaglandin-endoperoxide synthase 1 (prostaglandin G/H synthase and cyclooxygenase) (PTGS1), mRNA	K11987	PTGS2, COX2	prostaglandin-endoperoxide synthase 2	http://www.genome.jp/dbget-bin/www_bget?ko:K11987	Q05769	1710	0	Prostaglandin G/H synthase 2 OS=Mus musculus GN=Ptgs2 PE=1 SV=1	PF00008//PF00922//PF03098	EGF-like domain//Vesiculovirus phosphoprotein//Animal haem peroxidase	GO:0006144//GO:0006804//GO:0006979//GO:0055114	purine nucleobase metabolic process//peroxidase reaction//response to oxidative stress//oxidation-reduction process	GO:0005515//GO:0003968//GO:0020037//GO:0004601	protein binding//RNA-directed RNA polymerase activity//heme binding//peroxidase activity	GO:0031379	RNA-directed RNA polymerase complex	KOG2408	Peroxidase/oxygenase
c155947_g2	1	1.332	1.64	0.792	0.728	0.804	1.324	0.774667	-0.773256	0.0243976	0.0757696	1719	--	--	--	--	--	--	--	--	--	--	--	--	--	--	--	--	--	--	PF01059//PF11770	NADH-ubiquinone oxidoreductase chain 4, amino terminus//GRB2-binding adapter (GAPT)	GO:0006814//GO:0015992//GO:0006744//GO:0006120//GO:0055114	sodium ion transport//proton transport//ubiquinone biosynthetic process//mitochondrial electron transport, NADH to ubiquinone//oxidation-reduction process	GO:0008137	NADH dehydrogenase (ubiquinone) activity	GO:0016021	integral component of membrane	--	--
c154717_g1	1	0.814	1.311	0.591	0.509	0.729	1.04167	0.609667	-0.772801	0.0380188	0.102996	1957	524914100	XP_005111869.1	1936	0	PREDICTED: endoglucanase-like [Aplysia californica]	524914097	XM_005111811.1	80	1.53649e-31	PREDICTED: Aplysia californica endoglucanase-like (LOC101847783), mRNA	--	--	--	--	Q5YLG1	925	4.12903e-113	Endoglucanase A OS=Bacillus pumilus GN=eglA PE=1 SV=1	PF00759//PF01835	Glycosyl hydrolase family 9//MG2 domain	GO:0005975	carbohydrate metabolic process	GO:0004866//GO:0004553	endopeptidase inhibitor activity//hydrolase activity, hydrolyzing O-glycosyl compounds	--	--	--	--
c153284_g1	1	0.905	0.997	0.509	0.565	0.625	0.967333	0.566333	-0.772362	0.0013622	0.0125534	1370	405962113	EKC27817.1	868	2.97021e-110	hypothetical protein CGI_10023942 [Crassostrea gigas]	--	--	--	--	--	--	--	--	--	A2RRW4	214	1.11371e-17	Protein FAM166B OS=Danio rerio GN=fam166b PE=2 SV=1	PF00400	WD domain, G-beta repeat	--	--	GO:0005515	protein binding	--	--	--	--
c152611_g1	1	1.046	0.991	0.589	0.57	0.624	1.01233	0.594333	-0.76834	6.96476e-05	0.00277264	1918	--	--	--	--	--	--	--	--	--	--	--	--	--	--	--	--	--	--	PF06005	Protein of unknown function (DUF904)	GO:0043093//GO:0000917	cytokinesis by binary fission//barrier septum assembly	--	--	GO:0005737	cytoplasm	--	--
c72970_g1	1	0.985	1.179	0.572	0.688	0.599	1.05467	0.619667	-0.767223	0.00265828	0.0178859	1215	524895037	XP_005104007.1	444	2.25622e-48	PREDICTED: uncharacterized protein LOC101851754 [Aplysia californica]	--	--	--	--	--	--	--	--	--	--	--	--	--	PF07716//PF15003//PF00335	Basic region leucine zipper//HAUS augmin-like complex subunit 2//Tetraspanin family	GO:0031023//GO:0006355//GO:0051225	microtubule organizing center organization//regulation of transcription, DNA-templated//spindle assembly	GO:0043565//GO:0003700	sequence-specific DNA binding//sequence-specific DNA binding transcription factor activity	GO:0016021//GO:0005667	integral component of membrane//transcription factor complex	--	--
c122906_g1	1	1.03	0.805	0.594	0.532	0.542	0.945	0.556	-0.765229	0.00344923	0.0206511	618	387598225	AFJ91768.1	519	4.14843e-64	histone h2a, partial [Ostrea edulis]	163637080	EU152938.1	372	0	Crassostrea gigas clone 91 H2A histone family member V mRNA, partial cds	K11251	H2A	histone H2A	http://www.genome.jp/dbget-bin/www_bget?ko:K11251	Q5BJ65	513	1.49751e-64	Histone H2A.V OS=Xenopus tropicalis GN=h2afv PE=2 SV=3	PF00808//PF00125	Histone-like transcription factor (CBF/NF-Y) and archaeal histone//Core histone H2A/H2B/H3/H4	--	--	GO:0043565//GO:0003677	sequence-specific DNA binding//DNA binding	GO:0005622	intracellular	KOG1757	Histone 2A
c25132_g1	1	1.03	0.805	0.594	0.532	0.542	0.945	0.556	-0.765229	0.00344923	0.0206511	1111	356983811	AET43930.1	452	5.84918e-67	histone H2A, partial [Reishia clavigera]	356983810	JN413188.1	348	0	Reishia clavigera clone GS04 histone H2A mRNA, partial cds	K11251	H2A	histone H2A	http://www.genome.jp/dbget-bin/www_bget?ko:K11251	Q5BJ65	514	2.27155e-62	Histone H2A.V OS=Xenopus tropicalis GN=h2afv PE=2 SV=3	PF00125//PF00808	Core histone H2A/H2B/H3/H4//Histone-like transcription factor (CBF/NF-Y) and archaeal histone	GO:0006334	nucleosome assembly	GO:0003677//GO:0043565//GO:0046982	DNA binding//sequence-specific DNA binding//protein heterodimerization activity	GO:0000786//GO:0005634//GO:0005622	nucleosome//nucleus//intracellular	KOG1757	Histone 2A
c92800_g1	1	1.145	1.199	0.554	0.643	0.772	1.11467	0.656333	-0.764112	0.00829395	0.0359727	267	524912422	XP_005111059.1	246	5.52885e-22	PREDICTED: uncharacterized protein LOC101850683 [Aplysia californica]	--	--	--	--	--	--	--	--	--	--	--	--	--	PF09172	Domain of unknown function (DUF1943)	GO:0006869	lipid transport	GO:0005319	lipid transporter activity	--	--	--	--
c154803_g2	1	1	1.127	0.648	0.515	0.681	1.04233	0.614667	-0.761941	0.00490289	0.0251461	5824	405969117	EKC34123.1	4987	0	Dynein heavy chain 7, axonemal [Crassostrea gigas]	524914851	XM_005112178.1	717	0	PREDICTED: Aplysia californica dynein heavy chain 7, axonemal-like (LOC101853278), mRNA	--	--	--	--	Q8WXX0	4080	0	Dynein heavy chain 7, axonemal OS=Homo sapiens GN=DNAH7 PE=1 SV=2	PF04833//PF00435//PF07728//PF05615//PF00004	COBRA-like protein//Spectrin repeat//AAA domain (dynein-related subfamily)//Tho complex subunit 7//ATPase family associated with various cellular activities (AAA)	GO:0016049//GO:0006397//GO:0010215	cell growth//mRNA processing//cellulose microfibril organization	GO:0016887//GO:0005515//GO:0005524	ATPase activity//protein binding//ATP binding	GO:0000445//GO:0031225	THO complex part of transcription export complex//anchored component of membrane	KOG3595	Dyneins, heavy chain
c156807_g2	1	1.044	0.921	0.62	0.462	0.671	0.988333	0.584333	-0.758206	0.0108513	0.0430961	4145	405963852	EKC29390.1	4457	0	Dynein heavy chain 7, axonemal [Crassostrea gigas]	524914851	XM_005112178.1	516	0	PREDICTED: Aplysia californica dynein heavy chain 7, axonemal-like (LOC101853278), mRNA	--	--	--	--	Q6ZR08	3241	0	Dynein heavy chain 12, axonemal OS=Homo sapiens GN=DNAH12 PE=2 SV=2	--	--	--	--	--	--	--	--	KOG3595	Dyneins, heavy chain
c141599_g1	1	0.945	0.955	0.612	0.554	0.551	0.966667	0.572333	-0.756163	0.000164007	0.00406251	1994	524881119	XP_005097215.1	1157	3.28174e-147	PREDICTED: protein F37C4.5-like [Aplysia californica]	--	--	--	--	--	--	--	--	--	O44400	489	1.07249e-51	Protein F37C4.5 OS=Caenorhabditis elegans GN=F37C4.5 PE=1 SV=3	--	--	--	--	--	--	--	--	--	--
c131274_g1	1	0.986	1.011	0.635	0.586	0.555	0.999	0.592	-0.754888	0.000190769	0.00430071	1617	676435544	XP_009047591.1	1551	0	hypothetical protein LOTGIDRAFT_200105 [Lottia gigantea] >gi|556113049|gb|ESP01701.1| hypothetical protein LOTGIDRAFT_200105 [Lottia gigantea]	548518048	XM_005696630.1	176	5.44408e-85	PREDICTED: Capra hircus flotillin 1 (FLOT1), mRNA	K07192	FLOT	flotillin	http://www.genome.jp/dbget-bin/www_bget?ko:K07192	O61491	1388	0	Flotillin-1 OS=Drosophila melanogaster GN=Flo-1 PE=2 SV=1	--	--	--	--	--	--	--	--	--	--
c140084_g1	1	0.972	1.06	0.642	0.537	0.618	1.01067	0.599	-0.754679	0.000937684	0.0100169	2638	524867423	XP_005090523.1	1258	3.88348e-162	PREDICTED: coiled-coil domain-containing protein 113-like [Aplysia californica]	--	--	--	--	--	--	--	--	--	Q8C5T8	657	1.55558e-75	Coiled-coil domain-containing protein 113 OS=Mus musculus GN=Ccdc113 PE=2 SV=1	--	--	--	--	--	--	--	--	--	--
c124690_g1	1	1.201	1.515	0.818	0.672	0.713	1.23867	0.734333	-0.754281	0.0185936	0.063124	383	471218988	XP_004024028.1	430	7.13455e-52	hypothetical protein IMG5_201690 [Ichthyophthirius multifiliis] >gi|340500249|gb|EGR27144.1| hypothetical protein IMG5_201690 [Ichthyophthirius multifiliis]	116640893	CT836636.1	202	4.25383e-100	Oryza sativa (indica cultivar-group) cDNA clone:OSIGCRA215C12, full insert sequence	K11252	H2B	histone H2B	http://www.genome.jp/dbget-bin/www_bget?ko:K11252	P08994	427	6.65335e-53	Histone H2B.2 OS=Tetrahymena thermophila (strain SB210) GN=HTB2 PE=1 SV=2	PF00808//PF00125	Histone-like transcription factor (CBF/NF-Y) and archaeal histone//Core histone H2A/H2B/H3/H4	GO:0006334	nucleosome assembly	GO:0003677//GO:0043565//GO:0046982	DNA binding//sequence-specific DNA binding//protein heterodimerization activity	GO:0000786//GO:0005634//GO:0005622	nucleosome//nucleus//intracellular	KOG1744	Histone H2B
c135745_g1	1	0.968	1.025	0.615	0.568	0.592	0.997667	0.591667	-0.753773	5.06305e-05	0.0026301	1335	676479166	XP_009061660.1	365	6.91068e-38	hypothetical protein LOTGIDRAFT_204466 [Lottia gigantea] >gi|556099120|gb|ESO87772.1| hypothetical protein LOTGIDRAFT_204466 [Lottia gigantea]	--	--	--	--	--	--	--	--	--	A1A4Q2	187	7.04702e-15	Prolyl-tRNA synthetase associated domain-containing protein 1 OS=Bos taurus GN=PRORSD1 PE=2 SV=1	PF04073	Aminoacyl-tRNA editing domain	--	--	GO:0002161	aminoacyl-tRNA editing activity	--	--	--	--
c156670_g1	1	0.904	1.131	0.602	0.571	0.629	1.01167	0.600667	-0.752098	0.00183416	0.0149674	8409	556955232	XP_005989131.1	798	2.55364e-92	PREDICTED: L-xylulose reductase [Latimeria chalumnae]	--	--	--	--	--	K03331	DCXR	L-xylulose reductase	http://www.genome.jp/dbget-bin/www_bget?ko:K03331	Q1JP75	765	1.81251e-89	L-xylulose reductase OS=Bos taurus GN=DCXR PE=2 SV=1	PF01370//PF02254//PF02826//PF04321//PF00106	NAD dependent epimerase/dehydratase family//TrkA-N domain//D-isomer specific 2-hydroxyacid dehydrogenase, NAD binding domain//RmlD substrate binding domain//short chain dehydrogenase	GO:0008152//GO:0030639//GO:0045226//GO:0055114//GO:0009117//GO:0006813//GO:0044237//GO:0019872//GO:0009225	metabolic process//polyketide biosynthetic process//extracellular polysaccharide biosynthetic process//oxidation-reduction process//nucleotide metabolic process//potassium ion transport//cellular metabolic process//streptomycin biosynthetic process//nucleotide-sugar metabolic process	GO:0008831//GO:0003824//GO:0016616//GO:0048037//GO:0016491//GO:0050662	dTDP-4-dehydrorhamnose reductase activity//catalytic activity//oxidoreductase activity, acting on the CH-OH group of donors, NAD or NADP as acceptor//cofactor binding//oxidoreductase activity//coenzyme binding	--	--	KOG0725	Reductases with broad range of substrate specificities
c138457_g1	1	0.976	0.933	0.622	0.409	0.698	0.969667	0.576333	-0.750585	0.0291213	0.0854975	2042	524879550	XP_005096449.1	459	1.77142e-48	PREDICTED: uncharacterized protein LOC101861117 [Aplysia californica]	--	--	--	--	--	--	--	--	--	--	--	--	--	--	--	--	--	--	--	--	--	--	--
c137662_g1	1	1.195	1.01	0.779	0.632	0.495	1.06833	0.635333	-0.749776	0.0204058	0.0670833	709	325296901	NP_001191484.1	394	3.02021e-40	synapse-associated protein [Aplysia californica] >gi|166079862|gb|ABY81651.1| synapse-associated protein [Aplysia californica]	--	--	--	--	--	K12076	DLG1	disks large protein 1	http://www.genome.jp/dbget-bin/www_bget?ko:K12076	P31007	347	2.86646e-35	Disks large 1 tumor suppressor protein OS=Drosophila melanogaster GN=dlg1 PE=1 SV=2	--	--	--	--	--	--	--	--	KOG0708	Membrane-associated guanylate kinase MAGUK (contains PDZ, SH3, HOOK and GUK domains)
c156927_g1	1	1.076	1.024	0.659	0.672	0.513	1.03333	0.614667	-0.74943	0.00418877	0.0232293	2088	405964844	EKC30286.1	1015	5.42426e-129	Ester hydrolase C11orf54-like protein [Crassostrea gigas]	--	--	--	--	--	--	--	--	--	Q5U2Q3	822	8.32273e-102	Ester hydrolase C11orf54 homolog OS=Rattus norvegicus PE=1 SV=1	PF08925	Domain of Unknown Function (DUF1907)	--	--	--	--	GO:0005634	nucleus	KOG4048	Uncharacterized conserved protein
c143599_g1	1	0.925	0.87	0.561	0.622	0.48	0.931667	0.554333	-0.74906	0.00360056	0.0210863	1671	294718611	ADF32018.1	737	2.65141e-90	omega class glutathione-s-transferase [Azumapecten farreri]	--	--	--	--	--	K00799	GST, gst	glutathione S-transferase	http://www.genome.jp/dbget-bin/www_bget?ko:K00799	P78417	460	3.0129e-51	Glutathione S-transferase omega-1 OS=Homo sapiens GN=GSTO1 PE=1 SV=2	PF13417//PF07535//PF13409//PF02798//PF00462	Glutathione S-transferase, N-terminal domain//DBF zinc finger//Glutathione S-transferase, N-terminal domain//Glutathione S-transferase, N-terminal domain//Glutaredoxin	GO:0006118//GO:0045454	electron transport//cell redox homeostasis	GO:0005515//GO:0015035//GO:0008270//GO:0003676//GO:0009055	protein binding//protein disulfide oxidoreductase activity//zinc ion binding//nucleic acid binding//electron carrier activity	--	--	KOG0406	Glutathione S-transferase
c79467_g1	1	0.851	1.155	0.626	0.528	0.635	1.002	0.596333	-0.748692	0.00838658	0.0361216	2510	524903241	XP_005107827.1	398	5.7147e-42	PREDICTED: dynein light chain roadblock-type 2-like isoform X2 [Aplysia californica]	195335224	XM_002034239.1	72	5.5351e-27	Drosophila sechellia GM21776 (Dsec\GM21776), mRNA	K10419	DYNLRB, DNCL2	dynein light chain roadblock-type	http://www.genome.jp/dbget-bin/www_bget?ko:K10419	Q8TF09	385	1.08517e-41	Dynein light chain roadblock-type 2 OS=Homo sapiens GN=DYNLRB2 PE=1 SV=1	PF03366	YEATS family	GO:0006355	regulation of transcription, DNA-templated	--	--	GO:0005634	nucleus	KOG4115	Dynein-associated protein Roadblock
c66610_g1	1	1.031	1.003	0.712	0.545	0.55	1.01133	0.602333	-0.747625	0.00396179	0.022341	810	524890541	XP_005101816.1	534	6.54208e-65	PREDICTED: sterile alpha motif domain-containing protein 15-like [Aplysia californica]	--	--	--	--	--	--	--	--	--	Q95JY5	298	9.04095e-29	Sterile alpha motif domain-containing protein 15 OS=Macaca fascicularis GN=SAMD15 PE=2 SV=2	PF02198//PF07647	Sterile alpha motif (SAM)/Pointed domain//SAM domain (Sterile alpha motif)	--	--	GO:0043565//GO:0005515	sequence-specific DNA binding//protein binding	GO:0005634	nucleus	--	--
c125392_g1	1	0.803	1.167	0.595	0.638	0.537	0.99	0.59	-0.746714	0.0130876	0.0493404	1571	676455220	XP_009053934.1	1047	1.92364e-135	hypothetical protein LOTGIDRAFT_116872 [Lottia gigantea] >gi|556106774|gb|ESO95426.1| hypothetical protein LOTGIDRAFT_116872 [Lottia gigantea]	112419852	BT026669.1	36	3.53744e-07	Gasterosteus aculeatus clone CEC37-H02 mRNA sequence	K14156	CHK	choline/ethanolamine kinase	http://www.genome.jp/dbget-bin/www_bget?ko:K14156	Q9Y259	742	8.53493e-91	Choline/ethanolamine kinase OS=Homo sapiens GN=CHKB PE=1 SV=3	--	--	--	--	--	--	--	--	KOG2686	Choline kinase
c132489_g2	1	0.966	1.145	0.619	0.538	0.699	1.037	0.618667	-0.745182	0.00479007	0.0247573	3264	676428833	XP_009045403.1	2613	0	hypothetical protein LOTGIDRAFT_110559 [Lottia gigantea] >gi|556115269|gb|ESP03921.1| hypothetical protein LOTGIDRAFT_110559 [Lottia gigantea]	524882853	XM_005098006.1	426	0	PREDICTED: Aplysia californica dynein intermediate chain 3, ciliary-like (LOC101858024), transcript variant X5, mRNA	K11143	DNAI2	dynein intermediate chain 2, axonemal	http://www.genome.jp/dbget-bin/www_bget?ko:K11143	Q16960	2267	0	Dynein intermediate chain 3, ciliary OS=Heliocidaris crassispina PE=2 SV=1	PF03547//PF00400	Membrane transport protein//WD domain, G-beta repeat	GO:0055085	transmembrane transport	GO:0005515	protein binding	GO:0016021	integral component of membrane	KOG1587	Cytoplasmic dynein intermediate chain
c112887_g1	1	1.145	1.371	0.732	0.686	0.68	1.172	0.699333	-0.74492	0.00572201	0.0279743	462	676455367	XP_009053982.1	179	1.90693e-12	hypothetical protein LOTGIDRAFT_160629 [Lottia gigantea] >gi|556106824|gb|ESO95476.1| hypothetical protein LOTGIDRAFT_160629 [Lottia gigantea]	--	--	--	--	--	--	--	--	--	--	--	--	--	--	--	--	--	--	--	--	--	--	--
c154316_g1	1	0.96	1.049	0.595	0.621	0.581	1.003	0.599	-0.743694	8.90318e-05	0.00310128	5993	524893092	XP_005103066.1	1036	7.82387e-117	PREDICTED: thioredoxin domain-containing protein 16-like isoform X1 [Aplysia californica] >gi|524893094|ref|XP_005103067.1| PREDICTED: thioredoxin domain-containing protein 16-like isoform X2 [Aplysia californica] >gi|524893096|ref|XP_005103068.1| PREDICTED: thioredoxin domain-containing protein 16-like isoform X3 [Aplysia californica]	--	--	--	--	--	--	--	--	--	Q9P2K2	477	2.0926e-47	Thioredoxin domain-containing protein 16 OS=Homo sapiens GN=TXNDC16 PE=2 SV=4	PF00085//PF04857	Thioredoxin//CAF1 family ribonuclease	GO:0045454	cell redox homeostasis	--	--	GO:0005634	nucleus	--	--
c148039_g1	1	1.049	0.963	0.567	0.635	0.602	1.004	0.601333	-0.739522	0.000235136	0.00462526	2429	--	--	--	--	--	--	--	--	--	--	--	--	--	--	--	--	--	--	PF00946	Mononegavirales RNA dependent RNA polymerase	GO:0006144//GO:0009451//GO:0006370	purine nucleobase metabolic process//RNA modification//7-methylguanosine mRNA capping	GO:0005524//GO:0003968//GO:0004482	ATP binding//RNA-directed RNA polymerase activity//mRNA (guanine-N7-)-methyltransferase activity	GO:0031379//GO:0019012	RNA-directed RNA polymerase complex//virion	--	--
c156271_g1	1	1.082	1.284	0.774	0.546	0.697	1.122	0.672333	-0.738824	0.0152133	0.0545265	2085	524901326	XP_005107072.1	397	7.96702e-39	PREDICTED: retinitis pigmentosa 1-like 1 protein-like [Aplysia californica]	--	--	--	--	--	--	--	--	--	--	--	--	--	PF00214	Calcitonin / CGRP / IAPP family	GO:0007165	signal transduction	GO:0005179	hormone activity	GO:0005576	extracellular region	--	--
c139899_g1	1	1.051	0.893	0.623	0.633	0.51	0.981333	0.588667	-0.737292	0.00372121	0.0215663	1981	524866840	XP_005090236.1	259	4.26141e-21	PREDICTED: uncharacterized protein LOC101855227 isoform X6 [Aplysia californica]	--	--	--	--	--	--	--	--	--	--	--	--	--	--	--	--	--	--	--	--	--	--	--
c135188_g1	1	1.022	1.167	0.619	0.516	0.778	1.063	0.637667	-0.737267	0.015127	0.0543339	1504	524876620	XP_005095022.1	1084	5.6601e-143	PREDICTED: 33 kDa inner dynein arm light chain, axonemal-like [Aplysia californica]	524876619	XM_005094965.1	333	2.67881e-172	PREDICTED: Aplysia californica 33 kDa inner dynein arm light chain, axonemal-like (LOC101844988), mRNA	K10410	DNALI	dynein light intermediate chain, axonemal	http://www.genome.jp/dbget-bin/www_bget?ko:K10410	Q26630	1008	6.30314e-133	33 kDa inner dynein arm light chain, axonemal OS=Strongylocentrotus purpuratus PE=1 SV=1	PF04977//PF04111//PF00769//PF01496//PF09177//PF01105//PF01025	Septum formation initiator//Autophagy protein Apg6//Ezrin/radixin/moesin family//V-type ATPase 116kDa subunit family//Syntaxin 6, N-terminal//emp24/gp25L/p24 family/GOLD//GrpE	GO:0015992//GO:0006914//GO:0007049//GO:0006457//GO:0048193//GO:0006810//GO:0015991	proton transport//autophagy//cell cycle//protein folding//Golgi vesicle transport//transport//ATP hydrolysis coupled proton transport	GO:0042803//GO:0051087//GO:0008092//GO:0015078//GO:0000774	protein homodimerization activity//chaperone binding//cytoskeletal protein binding//hydrogen ion transmembrane transporter activity//adenyl-nucleotide exchange factor activity	GO:0016020//GO:0033179//GO:0016021//GO:0005737//GO:0019898	membrane//proton-transporting V-type ATPase, V0 domain//integral component of membrane//cytoplasm//extrinsic component of membrane	--	--
c157271_g1	1	1.137	1.238	0.75	0.512	0.767	1.125	0.676333	-0.734119	0.0228813	0.0724768	2150	524868854	XP_005091225.1	2291	0	PREDICTED: dynein heavy chain 1, axonemal-like [Aplysia californica]	514447668	XM_005000484.1	519	0	PREDICTED: Cavia porcellus dynein, axonemal, heavy chain 10 (Dnah10), mRNA	--	--	--	--	Q8IVF4	2132	0	Dynein heavy chain 10, axonemal OS=Homo sapiens GN=DNAH10 PE=1 SV=4	PF01926//PF00005//PF07728//PF00910//PF00735//PF00437//PF00004//PF01695//PF03193//PF01580	50S ribosome-binding GTPase//ABC transporter//AAA domain (dynein-related subfamily)//RNA helicase//Septin//Type II/IV secretion system protein//ATPase family associated with various cellular activities (AAA)//IstB-like ATP binding protein//Protein of unknown function, DUF258//FtsK/SpoIIIE family	GO:0006810//GO:0007049//GO:0051301//GO:0007059	transport//cell cycle//cell division//chromosome segregation	GO:0003677//GO:0003924//GO:0000166//GO:0005525//GO:0016887//GO:0005524//GO:0003724//GO:0003723	DNA binding//GTPase activity//nucleotide binding//GTP binding//ATPase activity//ATP binding//RNA helicase activity//RNA binding	GO:0016021	integral component of membrane	KOG3595	Dyneins, heavy chain
c140168_g1	1	0.913	0.925	0.617	0.518	0.573	0.946	0.569333	-0.732567	0.000932613	0.0100169	1672	676483111	XP_009062917.1	1075	2.92223e-137	hypothetical protein LOTGIDRAFT_235435 [Lottia gigantea] >gi|556097724|gb|ESO86376.1| hypothetical protein LOTGIDRAFT_235435 [Lottia gigantea]	--	--	--	--	--	--	--	--	--	--	--	--	--	--	--	--	--	--	--	--	--	--	--
c137366_g1	1	0.979	1.033	0.617	0.599	0.598	1.004	0.604667	-0.731547	1.08388e-05	0.00182788	6581	524913356	XP_005111509.1	4163	0	PREDICTED: multidrug resistance protein 1A-like [Aplysia californica]	345842455	NM_001243989.1	87	6.71167e-35	Cricetulus griseus ATP-binding cassette, sub-family B (MDR/TAP), member 1B (Abcb1b), mRNA >gi|191166|gb|M60041.1|CRUPGPII C.griseus P-glycoprotein (isoform class II) mRNA, complete cds	K05659	ABCB4	ATP-binding cassette, subfamily B (MDR/TAP), member 4	http://www.genome.jp/dbget-bin/www_bget?ko:K05659	P08183	3372	0	Multidrug resistance protein 1 OS=Homo sapiens GN=ABCB1 PE=1 SV=3	PF03193//PF01437//PF01695//PF00664//PF00931//PF04999//PF00424//PF00485//PF06414//PF00158//PF00006//PF00004//PF00503//PF07728//PF00005//PF08988//PF01078	Protein of unknown function, DUF258//Plexin repeat//IstB-like ATP binding protein//ABC transporter transmembrane region//NB-ARC domain//Cell division protein FtsL//REV protein (anti-repression trans-activator protein)//Phosphoribulokinase / Uridine kinase family//Zeta toxin//Sigma-54 interaction domain//ATP synthase alpha/beta family, nucleotide-binding domain//ATPase family associated with vario…	GO:0007165//GO:0015994//GO:0015995//GO:0008152//GO:0055085//GO:0006355//GO:0007186//GO:0009405//GO:0006810//GO:0007049//GO:0051301//GO:0015979	signal transduction//chlorophyll metabolic process//chlorophyll biosynthetic process//metabolic process//transmembrane transport//regulation of transcription, DNA-templated//G-protein coupled receptor signaling pathway//pathogenesis//transport//cell cycle//cell division//photosynthesis	GO:0005525//GO:0043531//GO:0003700//GO:0016301//GO:0019001//GO:0042626//GO:0016851//GO:0008134//GO:0004871//GO:0016887//GO:0005524//GO:0031683//GO:0003924	GTP binding//ADP binding//sequence-specific DNA binding transcription factor activity//kinase activity//guanyl nucleotide binding//ATPase activity, coupled to transmembrane movement of substances//magnesium chelatase activity//transcription factor binding//signal transducer activity//ATPase activity//ATP binding//G-protein beta/gamma-subunit complex binding//GTPase activity	GO:0010007//GO:0042025//GO:0016021//GO:0005667//GO:0016020	magnesium chelatase complex//host cell nucleus//integral component of membrane//transcription factor complex//membrane	KOG0055	Multidrug/pheromone exporter, ABC superfamily
c139002_g1	1	1.206	0.816	0.59	0.597	0.641	1.00733	0.609333	-0.725238	0.0132637	0.0497842	1373	524874883	XP_005094175.1	436	6.30674e-47	PREDICTED: uncharacterized protein LOC101852162 [Aplysia californica]	--	--	--	--	--	--	--	--	--	--	--	--	--	PF01569	PAP2 superfamily	--	--	GO:0003824	catalytic activity	GO:0016020	membrane	--	--
c155377_g1	1	0.896	1.188	0.606	0.615	0.645	1.028	0.622	-0.724854	0.00415721	0.0231695	2750	524912163	XP_005110934.1	1719	0	PREDICTED: outer dense fiber protein 2-like [Aplysia californica]	524912162	XM_005110877.1	93	1.28672e-38	PREDICTED: Aplysia californica outer dense fiber protein 2-like (LOC101858674), mRNA	K16479	ODF2	outer dense fiber protein 2	http://www.genome.jp/dbget-bin/www_bget?ko:K16479	Q6AYX5	1115	4.46383e-136	Outer dense fiber protein 2 OS=Rattus norvegicus GN=Odf2 PE=1 SV=2	PF04508//PF05531//PF08702//PF07955	Viral A-type inclusion protein repeat//Nucleopolyhedrovirus P10 protein//Fibrinogen alpha/beta chain family//Protein of unknown function (DUF1687)	GO:0055114//GO:0016032//GO:0007165//GO:0051258//GO:0030168	oxidation-reduction process//viral process//signal transduction//protein polymerization//platelet activation	GO:0030674//GO:0005102//GO:0016491	protein binding, bridging//receptor binding//oxidoreductase activity	GO:0019028//GO:0005739//GO:0005577	viral capsid//mitochondrion//fibrinogen complex	--	--
c155038_g1	1	0.893	1.114	0.702	0.538	0.581	1.00233	0.607	-0.723594	0.00771517	0.0344453	4622	524873158	XP_005093331.1	2062	0	PREDICTED: uncharacterized protein LOC101861562 [Aplysia californica]	--	--	--	--	--	--	--	--	--	Q3UVV9	229	1.63061e-17	von Willebrand factor A domain-containing protein 3A OS=Mus musculus GN=Vwa3a PE=2 SV=1	PF06331//PF00111	Transcription factor TFIIH complex subunit Tfb5//2Fe-2S iron-sulfur cluster binding domain	GO:0006355//GO:0006289//GO:0006118	regulation of transcription, DNA-templated//nucleotide-excision repair//electron transport	GO:0009055//GO:0051536	electron carrier activity//iron-sulfur cluster binding	GO:0000439	core TFIIH complex	--	--
c47267_g1	1	0.778	1	0.68	0.464	0.539	0.926	0.561	-0.723011	0.0219204	0.0701151	1562	657801991	XP_008328093.1	1228	3.67212e-161	PREDICTED: sarcalumenin-like isoform X2 [Cynoglossus semilaevis]	--	--	--	--	--	--	--	--	--	Q90577	1189	8.49028e-157	Sarcalumenin OS=Gallus gallus GN=SRL PE=2 SV=1	PF00350//PF00009//PF01926//PF08477//PF03193	Dynamin family//Elongation factor Tu GTP binding domain//50S ribosome-binding GTPase//Miro-like protein//Protein of unknown function, DUF258	GO:0007264	small GTPase mediated signal transduction	GO:0005525//GO:0003924	GTP binding//GTPase activity	GO:0005622	intracellular	KOG1954	Endocytosis/signaling protein EHD1
c142562_g2	1	1.368	1.187	0.665	0.704	0.785	1.185	0.718	-0.722831	0.00854691	0.0366892	1113	524900890	XP_005106861.1	524	1.72216e-56	PREDICTED: heterochromatin protein 1-binding protein 3-like [Aplysia californica]	--	--	--	--	--	--	--	--	--	Q5ZM33	124	3.57594e-06	Heterochromatin protein 1-binding protein 3 OS=Gallus gallus GN=HP1BP3 PE=2 SV=1	PF02257//PF00538	RFX DNA-binding domain//linker histone H1 and H5 family	GO:0006355//GO:0006334	regulation of transcription, DNA-templated//nucleosome assembly	GO:0003677	DNA binding	GO:0000786//GO:0005634	nucleosome//nucleus	--	--
c91718_g1	1	0.752	0.91	0.473	0.556	0.59	0.887333	0.539667	-0.717408	0.00977109	0.0401901	1304	325297170	NP_001191595.1	427	2.91182e-44	pannexin 5 [Aplysia californica] >gi|60550112|gb|AAX24144.1| pannexin 5 [Aplysia californica]	--	--	--	--	--	--	--	--	--	O01393	205	3.13993e-16	Innexin unc-9 OS=Caenorhabditis elegans GN=unc-9 PE=2 SV=1	PF00876//PF09162	Innexin//Tap, RNA-binding	GO:0006406	mRNA export from nucleus	GO:0003723	RNA binding	GO:0005921//GO:0005737//GO:0005634	gap junction//cytoplasm//nucleus	--	--
c154076_g1	1	0.948	0.981	0.596	0.556	0.633	0.976333	0.595	-0.714484	0.000256866	0.00482654	3421	676426102	XP_009044516.1	2688	0	hypothetical protein LOTGIDRAFT_211798 [Lottia gigantea] >gi|556116355|gb|ESP05007.1| hypothetical protein LOTGIDRAFT_211798 [Lottia gigantea]	--	--	--	--	--	--	--	--	--	Q32TF8	2143	0	EF-hand domain-containing family member C2 OS=Danio rerio GN=efhc2 PE=2 SV=2	PF13499	EF-hand domain pair	--	--	GO:0005509	calcium ion binding	--	--	KOG0043	Uncharacterized conserved protein, contains DM10 domain
c157018_g1	1	1.064	0.873	0.633	0.568	0.59	0.979	0.597	-0.713578	0.00177555	0.0148341	5425	524902452	XP_005107476.1	5137	0	PREDICTED: WD repeat-containing protein 65-like [Aplysia californica]	524902451	XM_005107419.1	1320	0	PREDICTED: Aplysia californica WD repeat-containing protein 65-like (LOC101858441), mRNA	--	--	--	--	Q9D180	3687	0	WD repeat-containing protein 65 OS=Mus musculus GN=Wdr65 PE=2 SV=3	PF05792//PF00400//PF00486//PF06009	Candida agglutinin-like (ALS)//WD domain, G-beta repeat//Transcriptional regulatory protein, C terminal//Laminin Domain II	GO:0006355//GO:0000160//GO:0007155	regulation of transcription, DNA-templated//phosphorelay signal transduction system//cell adhesion	GO:0005515//GO:0000156//GO:0003677	protein binding//phosphorelay response regulator activity//DNA binding	GO:0005604	basement membrane	KOG0263	Transcription initiation factor TFIID, subunit TAF5 (also component of histone acetyltransferase SAGA)
c143945_g1	1	0.986	1.124	0.75	0.551	0.598	1.03667	0.633	-0.711675	0.00778151	0.0345257	1891	524865120	XP_005089392.1	1077	9.18543e-139	PREDICTED: calcium/calmodulin-dependent protein kinase type IV-like [Aplysia californica]	--	--	--	--	--	K05869	CAMK4	calcium/calmodulin-dependent protein kinase IV	http://www.genome.jp/dbget-bin/www_bget?ko:K05869	Q16566	957	1.68254e-120	Calcium/calmodulin-dependent protein kinase type IV OS=Homo sapiens GN=CAMK4 PE=1 SV=1	PF06293//PF05767//PF07714//PF00069	Lipopolysaccharide kinase (Kdo/WaaP) family//Poxvirus virion envelope protein A14//Protein tyrosine kinase//Protein kinase domain	GO:0009103//GO:0006468	lipopolysaccharide biosynthetic process//protein phosphorylation	GO:0005524//GO:0016773//GO:0004672	ATP binding//phosphotransferase activity, alcohol group as acceptor//protein kinase activity	GO:0016020//GO:0019031	membrane//viral envelope	KOG0032	Ca2+/calmodulin-dependent protein kinase, EF-Hand protein superfamily
c139677_g1	1	0.819	0.797	0.591	0.478	0.534	0.872	0.534333	-0.706588	0.00658717	0.0308941	1242	524864260	XP_005088967.1	1068	2.87506e-137	PREDICTED: uncharacterized protein C9orf117 homolog [Aplysia californica]	390331496	XM_777920.3	180	2.48269e-87	PREDICTED: Strongylocentrotus purpuratus uncharacterized LOC577707 (LOC577707), mRNA	--	--	--	--	Q0VFN8	685	2.64497e-82	Uncharacterized protein C9orf117 homolog OS=Xenopus tropicalis PE=2 SV=1	--	--	--	--	--	--	--	--	--	--
c108302_g1	1	1.099	0.765	0.617	0.523	0.616	0.954667	0.585333	-0.705739	0.0167607	0.0583257	1828	405962441	EKC28116.1	1014	7.01633e-132	UPF0468 protein C16orf80-like protein [Crassostrea gigas]	126697435	EF103417.1	312	1.54271e-160	Haliotis discus discus transcription factor IIB mRNA, complete cds	--	--	--	--	Q8BTU1	1007	2.8794e-132	UPF0468 protein C16orf80 homolog OS=Mus musculus GN=Gtl3 PE=2 SV=1	PF00451//PF01603	Scorpion short toxin, BmKK2//Protein phosphatase 2A regulatory B subunit (B56 family)	GO:0006810//GO:0009405//GO:0007165	transport//pathogenesis//signal transduction	GO:0008200//GO:0008601	ion channel inhibitor activity//protein phosphatase type 2A regulator activity	GO:0005576//GO:0000159	extracellular region//protein phosphatase type 2A complex	--	--
c28725_g2	1	1.099	0.765	0.617	0.523	0.616	0.954667	0.585333	-0.705739	0.0167607	0.0583257	360	405962441	EKC28116.1	433	1.90748e-51	UPF0468 protein C16orf80-like protein [Crassostrea gigas]	390355597	XM_792057.3	104	1.19467e-45	PREDICTED: Strongylocentrotus purpuratus UPF0468 protein C16orf80 homolog (LOC592540), mRNA	--	--	--	--	Q6PBJ2	428	3.38133e-52	UPF0468 protein C16orf80 homolog OS=Danio rerio GN=zgc:73380 PE=2 SV=1	--	--	--	--	--	--	--	--	--	--
c54857_g1	1	1.099	0.765	0.617	0.523	0.616	0.954667	0.585333	-0.705739	0.0167607	0.0583257	366	584037157	XP_006752963.1	336	3.46521e-37	PREDICTED: UPF0468 protein C16orf80 homolog [Myotis davidii]	--	--	--	--	--	--	--	--	--	Q6PBJ2	331	1.25108e-37	UPF0468 protein C16orf80 homolog OS=Danio rerio GN=zgc:73380 PE=2 SV=1	--	--	--	--	--	--	--	--	--	--
c156683_g1	1	0.858	1.223	0.697	0.579	0.62	1.027	0.632	-0.70044	0.0146379	0.053293	2474	524901359	XP_005107087.1	1694	0	PREDICTED: dynein regulatory complex protein 1-like [Aplysia californica]	558136878	XM_006139684.1	146	3.98464e-68	PREDICTED: Pelodiscus sinensis dynein regulatory complex subunit 1 homolog (Chlamydomonas) (DRC1), partial mRNA	--	--	--	--	Q7T0Y4	1206	3.79344e-152	Dynein regulatory complex protein 1 OS=Xenopus laevis GN=drc1 PE=2 SV=1	PF02602//PF02302//PF06608//PF01213	Uroporphyrinogen-III synthase HemD//PTS system, Lactose/Cellobiose specific IIB subunit//Protein of unknown function (DUF1143)//Adenylate cyclase associated (CAP) N terminal	GO:0007010//GO:0006783//GO:0033014//GO:0015994//GO:0008643//GO:0009401	cytoskeleton organization//heme biosynthetic process//tetrapyrrole biosynthetic process//chlorophyll metabolic process//carbohydrate transport//phosphoenolpyruvate-dependent sugar phosphotransferase system	GO:0003779//GO:0004852//GO:0008982	actin binding//uroporphyrinogen-III synthase activity//protein-N(PI)-phosphohistidine-sugar phosphotransferase activity	GO:0005634//GO:0009357	nucleus//protein-N(PI)-phosphohistidine-sugar phosphotransferase complex	--	--
c75015_g1	1	1.154	0.975	0.611	0.608	0.708	1.043	0.642333	-0.699345	0.00260076	0.0177074	749	--	--	--	--	--	--	--	--	--	--	--	--	--	--	--	--	--	--	PF13405//PF00036//PF10591//PF13202	EF-hand domain//EF hand//Secreted protein acidic and rich in cysteine Ca binding region//EF hand	GO:0007165	signal transduction	GO:0005509	calcium ion binding	GO:0005578	proteinaceous extracellular matrix	--	--
c157287_g1	1	1.011	1.024	0.63	0.55	0.69	1.01167	0.623333	-0.698658	0.0018019	0.0148779	7998	676475202	XP_009060396.1	11047	0	hypothetical protein LOTGIDRAFT_154478 [Lottia gigantea] >gi|556100718|gb|ESO89370.1| hypothetical protein LOTGIDRAFT_154478 [Lottia gigantea]	524864297	XM_005088929.1	1183	0	PREDICTED: Aplysia californica dynein heavy chain 5, axonemal-like (LOC101861328), mRNA	--	--	--	--	Q8TE73	7622	0	Dynein heavy chain 5, axonemal OS=Homo sapiens GN=DNAH5 PE=1 SV=3	PF00004//PF02367//PF04142//PF01580//PF00158//PF07728	ATPase family associated with various cellular activities (AAA)//Uncharacterised P-loop hydrolase UPF0079//Nucleotide-sugar transporter//FtsK/SpoIIIE family//Sigma-54 interaction domain//AAA domain (dynein-related subfamily)	GO:0007059//GO:0006355//GO:0070526//GO:0051301//GO:0007049//GO:0008643	chromosome segregation//regulation of transcription, DNA-templated//threonylcarbamoyladenosine biosynthetic process//cell division//cell cycle//carbohydrate transport	GO:0000166//GO:0008134//GO:0016887//GO:0005524//GO:0005351//GO:0003677	nucleotide binding//transcription factor binding//ATPase activity//ATP binding//sugar:proton symporter activity//DNA binding	GO:0000139//GO:0005667//GO:0016021	Golgi membrane//transcription factor complex//integral component of membrane	KOG3595	Dyneins, heavy chain
c82591_g1	1	0.91	0.969	0.589	0.6	0.59	0.959667	0.593	-0.694501	7.08921e-05	0.00278898	1431	405966318	EKC31617.1	1007	4.44748e-132	Ropporin-1-like protein [Crassostrea gigas]	--	--	--	--	--	--	--	--	--	Q4V7T8	686	1.50176e-85	Ropporin-1-like protein OS=Xenopus laevis GN=ropn1l PE=2 SV=1	--	--	--	--	--	--	--	--	--	--
c134497_g1	1	0.88	0.89	0.473	0.573	0.666	0.923333	0.570667	-0.694203	0.0102853	0.0414838	917	356984502	AET43968.1	710	7.8315e-91	microsomal GST1, partial [Reishia clavigera]	356984501	JN413226.1	354	0	Reishia clavigera clone GS42 microsomal GST1 mRNA, partial cds	K00799	GST, gst	glutathione S-transferase	http://www.genome.jp/dbget-bin/www_bget?ko:K00799	P10620	329	1.95319e-35	Microsomal glutathione S-transferase 1 OS=Homo sapiens GN=MGST1 PE=1 SV=1	PF05694	56kDa selenium binding protein (SBP56)	--	--	GO:0008430	selenium binding	--	--	--	--
c148318_g1	1	1.028	0.995	0.735	0.593	0.55	1.00767	0.626	-0.686784	0.00522483	0.026234	4128	524888797	XP_005100963.1	1432	5.28783e-176	PREDICTED: circularly permutated Ras protein 1-like isoform X2 [Aplysia californica]	291399854	XM_002716515.1	35	3.38672e-06	PREDICTED: Oryctolagus cuniculus muscle RAS oncogene homolog (LOC100358182), mRNA	K07831	MRAS	Ras-related protein M-Ras	http://www.genome.jp/dbget-bin/www_bget?ko:K07831	Q75J93	661	1.70299e-70	Circularly permutated Ras protein 1 OS=Dictyostelium discoideum GN=cpras1 PE=3 SV=1	PF08477//PF04810//PF00071//PF03367//PF00009//PF00025//PF04811//PF02421	Miro-like protein//Sec23/Sec24 zinc finger//Ras family//ZPR1 zinc-finger domain//Elongation factor Tu GTP binding domain//ADP-ribosylation factor family//Sec23/Sec24 trunk domain//Ferrous iron transport protein B	GO:0015684//GO:0006886//GO:0007264//GO:0006888	ferrous iron transport//intracellular protein transport//small GTPase mediated signal transduction//ER to Golgi vesicle-mediated transport	GO:0003924//GO:0008270//GO:0015093//GO:0005525	GTPase activity//zinc ion binding//ferrous iron transmembrane transporter activity//GTP binding	GO:0016021//GO:0005622//GO:0030127	integral component of membrane//intracellular//COPII vesicle coat	KOG0395	Ras-related GTPase
c151609_g1	1	0.988	1.039	0.686	0.601	0.594	1.009	0.627	-0.686389	0.00060071	0.00755178	905	524885599	XP_005099405.1	1353	0	PREDICTED: dnaJ homolog subfamily B member 13-like [Aplysia californica]	356984809	JN413241.1	201	3.79937e-99	Reishia clavigera clone GS57 Hsp40 mRNA, partial cds	K09519	DNAJB13	DnaJ homolog subfamily B member 13	http://www.genome.jp/dbget-bin/www_bget?ko:K09519	Q80Y75	976	2.63418e-130	DnaJ homolog subfamily B member 13 OS=Mus musculus GN=Dnajb13 PE=2 SV=1	--	--	--	--	--	--	--	--	KOG0714	Molecular chaperone (DnaJ superfamily)
c130129_g1	1	1.002	0.8	0.6	0.58	0.562	0.934	0.580667	-0.685712	0.00365094	0.0212326	2376	557755384	XP_005177432.1	301	1.31422e-28	PREDICTED: thioredoxin-2-like [Musca domestica]	356983987	JN413196.1	124	6.49099e-56	Reishia clavigera clone GS12 thioredoxin mRNA, partial cds	K03671	trxA	thioredoxin 1	http://www.genome.jp/dbget-bin/www_bget?ko:K03671	Q8IFW4	279	1.10644e-26	Thioredoxin-T OS=Drosophila melanogaster GN=TrxT PE=2 SV=1	PF00578//PF00085//PF08534	AhpC/TSA family//Thioredoxin//Redoxin	GO:0045454//GO:0055114	cell redox homeostasis//oxidation-reduction process	GO:0016209//GO:0016491	antioxidant activity//oxidoreductase activity	--	--	KOG0907	Thioredoxin
c134729_g1	1	0.945	0.93	0.675	0.538	0.575	0.958333	0.596	-0.685215	0.0024935	0.0175542	1348	524910230	XP_005109996.1	996	4.65273e-131	PREDICTED: nucleoside diphosphate kinase homolog 5-like [Aplysia californica]	--	--	--	--	--	K00940	E2.7.4.6, ndk	nucleoside-diphosphate kinase	http://www.genome.jp/dbget-bin/www_bget?ko:K00940	P56597	809	2.16664e-104	Nucleoside diphosphate kinase homolog 5 OS=Homo sapiens GN=NME5 PE=2 SV=1	PF04505//PF00334	Interferon-induced transmembrane protein//Nucleoside diphosphate kinase	GO:0006144//GO:0006241//GO:0006206//GO:0009607//GO:0006183//GO:0006165//GO:0006228	purine nucleobase metabolic process//CTP biosynthetic process//pyrimidine nucleobase metabolic process//response to biotic stimulus//GTP biosynthetic process//nucleoside diphosphate phosphorylation//UTP biosynthetic process	GO:0005524//GO:0004550	ATP binding//nucleoside diphosphate kinase activity	GO:0016021	integral component of membrane	KOG0888	Nucleoside diphosphate kinase
c157057_g1	1	0.827	1.041	0.614	0.51	0.661	0.956	0.595	-0.684121	0.0105585	0.0422846	7385	405953052	EKC20784.1	6768	0	Dynein heavy chain 1, axonemal [Crassostrea gigas]	524868853	XM_005091168.1	1068	0	PREDICTED: Aplysia californica dynein heavy chain 1, axonemal-like (LOC101858600), mRNA	K10408	DNAH	dynein heavy chain, axonemal	http://www.genome.jp/dbget-bin/www_bget?ko:K10408	Q63164	4827	0	Dynein heavy chain 1, axonemal OS=Rattus norvegicus GN=Dnah1 PE=2 SV=2	PF03266//PF03028//PF08477//PF03193//PF01372//PF00038//PF00937//PF01078//PF09307//PF02367//PF00005//PF07728//PF00158//PF00910//PF00004//PF00437	NTPase//Dynein heavy chain and region D6 of dynein motor//Miro-like protein//Protein of unknown function, DUF258//Melittin//Intermediate filament protein//Coronavirus nucleocapsid protein//Magnesium chelatase, subunit ChlI//CLIP, MHC2 interacting//Uncharacterised P-loop hydrolase UPF0079//ABC transporter//AAA domain (dynein-related subfamily)//Sigma-54 interaction domain//RNA helicase//ATPase fam…	GO:0019882//GO:0006810//GO:0045859//GO:0015995//GO:0070526//GO:0007018//GO:0007017//GO:0015994//GO:0015979//GO:0007264//GO:0006886//GO:0006955//GO:0006355//GO:0007165	antigen processing and presentation//transport//regulation of protein kinase activity//chlorophyll biosynthetic process//threonylcarbamoyladenosine biosynthetic process//microtubule-based movement//microtubule-based process//chlorophyll metabolic process//photosynthesis//small GTPase mediated signal transduction//intracellular protein transport//immune response//regulation of transcription, DNA-t…	GO:0005198//GO:0098519//GO:0003723//GO:0005524//GO:0016851//GO:0016887//GO:0008134//GO:0003724//GO:0003924//GO:0042289//GO:0004860//GO:0003777//GO:0005525	structural molecule activity//nucleotide phosphatase activity, acting on free nucleotides//RNA binding//ATP binding//magnesium chelatase activity//ATPase activity//transcription factor binding//RNA helicase activity//GTPase activity//MHC class II protein binding//protein kinase inhibitor activity//microtubule motor activity//GTP binding	GO:0005667//GO:0010007//GO:0019013//GO:0005882//GO:0005576//GO:0030286//GO:0016020//GO:0005874//GO:0042613//GO:0005622	transcription factor complex//magnesium chelatase complex//viral nucleocapsid//intermediate filament//extracellular region//dynein complex//membrane//microtubule//MHC class II protein complex//intracellular	KOG3595	Dyneins, heavy chain
c94651_g2	1	0.966	0.973	0.577	0.614	0.639	0.979667	0.61	-0.683482	0.00011329	0.00338251	810	187611073	ACD13785.1	1074	1.34565e-145	glutathione S-transferase mu [Reishia clavigera]	187611072	EU518245.1	534	0	Thais clavigera glutathione S-transferase mu (GSTmu) mRNA, complete cds	K00799	GST, gst	glutathione S-transferase	http://www.genome.jp/dbget-bin/www_bget?ko:K00799	P46409	540	2.0753e-66	Glutathione S-transferase Mu 1 OS=Oryctolagus cuniculus PE=1 SV=2	PF02798//PF13417	Glutathione S-transferase, N-terminal domain//Glutathione S-transferase, N-terminal domain	GO:0006749//GO:0006803//GO:0008152	glutathione metabolic process//glutathione conjugation reaction//metabolic process	GO:0004364//GO:0005515	glutathione transferase activity//protein binding	--	--	KOG1695	Glutathione S-transferase
c152259_g2	1	1.034	1.446	0.733	0.671	0.764	1.16	0.722667	-0.682723	0.020515	0.0671912	1899	524886989	XP_005100084.1	1904	0	PREDICTED: LOW QUALITY PROTEIN: armadillo repeat-containing protein 3-like [Aplysia californica]	--	--	--	--	--	--	--	--	--	Q5W041	1142	4.83193e-143	Armadillo repeat-containing protein 3 OS=Homo sapiens GN=ARMC3 PE=2 SV=2	PF02985//PF00514//PF11698//PF03224//PF01602	HEAT repeat//Armadillo/beta-catenin-like repeat//V-ATPase subunit H//V-ATPase subunit H//Adaptin N terminal region	GO:0006886//GO:0016192//GO:0015991//GO:0015992//GO:0006119	intracellular protein transport//vesicle-mediated transport//ATP hydrolysis coupled proton transport//proton transport//oxidative phosphorylation	GO:0005515//GO:0046961//GO:0016820	protein binding//proton-transporting ATPase activity, rotational mechanism//hydrolase activity, acting on acid anhydrides, catalyzing transmembrane movement of substances	GO:0030117//GO:0000221	membrane coat//vacuolar proton-transporting V-type ATPase, V1 domain	KOG0167	FOG: Armadillo/beta-catenin-like repeats
c118007_g1	1	1.119	1.187	0.716	0.782	0.565	1.102	0.687667	-0.680343	0.0119147	0.0459682	1173	405961498	EKC27291.1	650	8.93557e-79	Uncharacterized protein C7orf62 [Crassostrea gigas]	--	--	--	--	--	--	--	--	--	Q8TBZ9	284	1.35536e-27	Uncharacterized protein C7orf62 OS=Homo sapiens GN=C7orf62 PE=2 SV=1	PF04940	Sensors of blue-light using FAD	GO:0007165	signal transduction	GO:0071949//GO:0009882	FAD binding//blue light photoreceptor activity	--	--	--	--
c97311_g1	1	1.085	1.054	0.726	0.566	0.669	1.04633	0.653667	-0.678715	0.00351112	0.0208918	921	524885313	XP_005099265.1	346	2.25213e-36	PREDICTED: uncharacterized protein LOC101859641 [Aplysia californica]	--	--	--	--	--	--	--	--	--	--	--	--	--	--	--	--	--	--	--	--	--	--	--
c155645_g2	1	0.878	1.174	0.587	0.708	0.612	1.01733	0.635667	-0.67845	0.0100379	0.0408854	2373	607365413	EZA59608.1	646	2.45923e-68	Teneurin-3 [Cerapachys biroi]	--	--	--	--	--	--	--	--	--	Q08CS6	136	4.86205e-07	DBH-like monooxygenase protein 2 homolog OS=Danio rerio GN=moxd2 PE=2 SV=2	PF05454//PF09459	Dystroglycan (Dystrophin-associated glycoprotein 1)//Ethylbenzene dehydrogenase	GO:0007016	cytoskeletal anchoring at plasma membrane	GO:0020037	heme binding	GO:0016010	dystrophin-associated glycoprotein complex	--	--
c145733_g1	1	1.063	1.555	0.782	0.711	0.77	1.206	0.754333	-0.676956	0.033258	0.0936152	1100	405971092	EKC35947.1	969	7.71588e-115	Rootletin [Crassostrea gigas]	--	--	--	--	--	K16469	CROCC	rootletin	http://www.genome.jp/dbget-bin/www_bget?ko:K16469	Q8CJ40	668	7.38396e-76	Rootletin OS=Mus musculus GN=Crocc PE=1 SV=2	PF10473//PF09392	Leucine-rich repeats of kinetochore protein Cenp-F/LEK1//Type III secretion needle MxiH like	GO:0015031//GO:0009405	protein transport//pathogenesis	GO:0045502//GO:0008134//GO:0042803	dynein binding//transcription factor binding//protein homodimerization activity	GO:0005667//GO:0030286	transcription factor complex//dynein complex	--	--
c112006_g1	1	0.89	0.964	0.645	0.585	0.559	0.951333	0.596333	-0.673832	0.00100996	0.0104885	1825	524907465	XP_005108850.1	1975	0	PREDICTED: adenylate kinase 8-like [Aplysia californica]	--	--	--	--	--	K00939	E2.7.4.3, adk	adenylate kinase	http://www.genome.jp/dbget-bin/www_bget?ko:K00939	Q6P618	1293	6.12093e-171	Adenylate kinase 8 OS=Xenopus tropicalis GN=ak8 PE=2 SV=1	PF05496//PF06414//PF00625//PF00004//PF05191//PF01529//PF00005	Holliday junction DNA helicase ruvB N-terminus//Zeta toxin//Guanylate kinase//ATPase family associated with various cellular activities (AAA)//Adenylate kinase, active site lid//DHHC palmitoyltransferase//ABC transporter	GO:0046034//GO:0006281//GO:0006310//GO:0006144	ATP metabolic process//DNA repair//DNA recombination//purine nucleobase metabolic process	GO:0016301//GO:0008270//GO:0009378//GO:0005524//GO:0004017//GO:0016887//GO:0005515	kinase activity//zinc ion binding//four-way junction helicase activity//ATP binding//adenylate kinase activity//ATPase activity//protein binding	GO:0005657//GO:0009379	replication fork//Holliday junction helicase complex	KOG3078	Adenylate kinase
c112940_g1	1	0.832	1.018	0.601	0.612	0.574	0.95	0.595667	-0.673422	0.0023312	0.0167415	1023	524878327	XP_005095851.1	323	7.57154e-30	PREDICTED: centrosomal protein of 135 kDa-like [Aplysia californica]	--	--	--	--	--	K16461	CEP135, CEP4	centrosomal protein CEP135	http://www.genome.jp/dbget-bin/www_bget?ko:K16461	Q66GS9	194	7.12621e-15	Centrosomal protein of 135 kDa OS=Homo sapiens GN=CEP135 PE=1 SV=2	PF05557//PF04566//PF04977	Mitotic checkpoint protein//RNA polymerase Rpb2, domain 4//Septum formation initiator	GO:0006144//GO:0007049//GO:0007094//GO:0006351//GO:0006206	purine nucleobase metabolic process//cell cycle//mitotic spindle assembly checkpoint//transcription, DNA-templated//pyrimidine nucleobase metabolic process	GO:0003899//GO:0003677	DNA-directed RNA polymerase activity//DNA binding	GO:0005730	nucleolus	--	--
c154811_g1	1	0.861	1.142	0.619	0.542	0.722	1.001	0.627667	-0.673371	0.0159145	0.056375	3803	524894003	XP_005103509.1	2304	0	PREDICTED: uncharacterized protein LOC101850662 [Aplysia californica]	--	--	--	--	--	--	--	--	--	Q96MT7	434	5.12414e-42	WD repeat-containing protein 52 OS=Homo sapiens GN=WDR52 PE=1 SV=1	PF00542	Ribosomal protein L7/L12 C-terminal domain	GO:0042254//GO:0006412	ribosome biogenesis//translation	GO:0003735	structural constituent of ribosome	GO:0005622//GO:0005840	intracellular//ribosome	--	--
c155104_g1	1	0.983	1.167	0.667	0.581	0.731	1.05	0.659667	-0.67058	0.00566305	0.0277266	3100	524905825	XP_005108273.1	706	2.71822e-81	PREDICTED: uncharacterized protein LOC101845427 [Aplysia californica]	--	--	--	--	--	--	--	--	--	--	--	--	--	--	--	--	--	--	--	--	--	--	--
c149414_g1	1	1.068	0.894	0.767	0.489	0.607	0.987333	0.621	-0.668944	0.0269174	0.0811649	991	--	--	--	--	--	--	--	--	--	--	--	--	--	--	--	--	--	--	--	--	--	--	--	--	--	--	--	--
c131779_g1	1	0.968	0.881	0.526	0.637	0.634	0.949667	0.599	-0.664865	0.00325602	0.0201259	1065	524898507	XP_005105701.1	938	1.23e-122	PREDICTED: uncharacterized protein LOC101862525 [Aplysia californica]	--	--	--	--	--	--	--	--	--	--	--	--	--	PF05271	Tobravirus 2B protein	GO:0019089	transmission of virus	--	--	--	--	--	--
c156786_g1	1	1.181	0.977	0.657	0.631	0.704	1.05267	0.664	-0.664794	0.00249027	0.0175542	2109	--	--	--	--	--	--	--	--	--	--	--	--	--	--	--	--	--	--	--	--	--	--	--	--	--	--	--	--
c142032_g1	1	0.97	0.867	0.673	0.59	0.527	0.945667	0.596667	-0.664407	0.00501953	0.0256264	1725	524870886	XP_005092223.1	200	6.37008e-15	PREDICTED: calmodulin-like protein-like [Aplysia californica]	--	--	--	--	--	K13412	CPK	calcium-dependent protein kinase	http://www.genome.jp/dbget-bin/www_bget?ko:K13412	P04352	168	3.32038e-12	Calmodulin OS=Chlamydomonas reinhardtii PE=1 SV=2	PF13405//PF13499//PF10591//PF13202//PF00036	EF-hand domain//EF-hand domain pair//Secreted protein acidic and rich in cysteine Ca binding region//EF hand//EF hand	GO:0007165	signal transduction	GO:0005509	calcium ion binding	GO:0005578	proteinaceous extracellular matrix	KOG0027	Calmodulin and related proteins (EF-Hand superfamily)
c156959_g1	1	1.032	1.036	0.708	0.635	0.593	1.02267	0.645333	-0.66422	0.000933437	0.0100169	5150	405952598	EKC20391.1	2283	0	Collagen alpha-6(VI) chain [Crassostrea gigas]	--	--	--	--	--	--	--	--	--	A3KMI0	717	2.44972e-75	ATP-dependent RNA helicase DHX29 OS=Xenopus laevis GN=dhx29 PE=2 SV=1	PF05198//PF00093//PF04295//PF01654	Translation initiation factor IF-3, N-terminal domain//von Willebrand factor type C domain//D-galactarate dehydratase / Altronate hydrolase, C terminus//Bacterial Cytochrome Ubiquinol Oxidase	GO:0006446//GO:0006413	regulation of translational initiation//translational initiation	GO:0003743//GO:0016836//GO:0005515	translation initiation factor activity//hydro-lyase activity//protein binding	GO:0016020//GO:0005840	membrane//ribosome	KOG0920	ATP-dependent RNA helicase A
c154643_g1	1	0.744	0.71	0.522	0.488	0.541	0.818	0.517	-0.661937	0.0158576	0.056233	1862	443707197	ELU02909.1	658	2.35275e-72	hypothetical protein CAPTEDRAFT_151195 [Capitella teleta]	--	--	--	--	--	K08585	CAPNN	calpain, invertebrate	http://www.genome.jp/dbget-bin/www_bget?ko:K08585	Q9VT65	568	4.18875e-61	Calpain-B OS=Drosophila melanogaster GN=CalpB PE=1 SV=2	PF00036//PF13202//PF13499//PF13405	EF hand//EF hand//EF-hand domain pair//EF-hand domain	--	--	GO:0005509	calcium ion binding	--	--	KOG0045	Cytosolic Ca2+-dependent cysteine protease (calpain), large subunit (EF-Hand protein superfamily)
c145152_g1	1	0.936	1.013	0.787	0.5	0.579	0.983	0.622	-0.660277	0.0249359	0.076853	3298	676463204	XP_009056521.1	2567	0	hypothetical protein LOTGIDRAFT_190348 [Lottia gigantea] >gi|556104183|gb|ESO92835.1| hypothetical protein LOTGIDRAFT_190348 [Lottia gigantea]	--	--	--	--	--	--	--	--	--	Q6TFL4	629	8.54066e-69	Kelch-like protein 24 OS=Homo sapiens GN=KLHL24 PE=2 SV=1	PF07646//PF01344//PF00651	Kelch motif//Kelch motif//BTB/POZ domain	--	--	GO:0005515	protein binding	--	--	KOG4441	Proteins containing BTB/POZ and Kelch domains, involved in regulatory/signal transduction processes
c126697_g1	1	1.118	1.638	0.787	0.791	0.8	1.252	0.792667	-0.659448	0.0439631	0.113348	1320	524891407	XP_005102237.1	1342	0	PREDICTED: 2-amino-3-carboxymuconate-6-semialdehyde decarboxylase-like isoform X1 [Aplysia californica]	334329853	XM_001369735.2	86	4.74689e-35	PREDICTED: Monodelphis domestica 2-amino-3-carboxymuconate-6-semialdehyde decarboxylase-like (LOC100015778), mRNA	K03392	ACMSD	aminocarboxymuconate-semialdehyde decarboxylase	http://www.genome.jp/dbget-bin/www_bget?ko:K03392	Q0II68	1233	1.21215e-166	2-amino-3-carboxymuconate-6-semialdehyde decarboxylase OS=Bos taurus GN=ACMSD PE=2 SV=1	PF08015//PF04909	Fungal mating-type pheromone//Amidohydrolase	GO:0007165//GO:0008152	signal transduction//metabolic process	GO:0003824//GO:0000772	catalytic activity//mating pheromone activity	GO:0016020	membrane	--	--
c156862_g1	1	0.94	1.029	0.637	0.648	0.604	0.989667	0.629667	-0.652354	0.000186746	0.00430071	3768	405976318	EKC40830.1	2095	0	6-phosphogluconate dehydrogenase, decarboxylating [Crassostrea gigas]	524908995	XM_005109528.1	445	0	PREDICTED: Aplysia californica 6-phosphogluconate dehydrogenase, decarboxylating-like (LOC101852801), mRNA	K00033	PGD, gnd	6-phosphogluconate dehydrogenase	http://www.genome.jp/dbget-bin/www_bget?ko:K00033	P52209	1913	0	6-phosphogluconate dehydrogenase, decarboxylating OS=Homo sapiens GN=PGD PE=1 SV=3	PF00393//PF02558//PF07991//PF03446//PF02671	6-phosphogluconate dehydrogenase, C-terminal domain//Ketopantoate reductase PanE/ApbA//Acetohydroxy acid isomeroreductase, catalytic domain//NAD binding domain of 6-phosphogluconate dehydrogenase//Paired amphipathic helix repeat	GO:0009098//GO:0015940//GO:0008652//GO:0006355//GO:0019521//GO:0055114//GO:0009099//GO:0006098//GO:0009097	leucine biosynthetic process//pantothenate biosynthetic process//cellular amino acid biosynthetic process//regulation of transcription, DNA-templated//D-gluconate metabolic process//oxidation-reduction process//valine biosynthetic process//pentose-phosphate shunt//isoleucine biosynthetic process	GO:0050661//GO:0004455//GO:0008677//GO:0004616	NADP binding//ketol-acid reductoisomerase activity//2-dehydropantoate 2-reductase activity//phosphogluconate dehydrogenase (decarboxylating) activity	GO:0005634	nucleus	KOG2653	6-phosphogluconate dehydrogenase
c116906_g3	1	1.215	0.904	0.642	0.654	0.692	1.03967	0.662667	-0.649766	0.00779417	0.0345257	927	676474194	XP_009060065.1	241	4.2333e-21	hypothetical protein LOTGIDRAFT_228961 [Lottia gigantea] >gi|556100367|gb|ESO89019.1| hypothetical protein LOTGIDRAFT_228961 [Lottia gigantea]	--	--	--	--	--	--	--	--	--	Q9CRB6	225	1.27032e-20	Tubulin polymerization-promoting protein family member 3 OS=Mus musculus GN=Tppp3 PE=1 SV=1	--	--	--	--	--	--	--	--	KOG4070	Putative signal transduction protein p25
c154133_g4	1	0.963	0.664	0.554	0.519	0.602	0.875667	0.558333	-0.649255	0.0339502	0.0950834	1536	524876840	XP_005095129.1	433	4.58583e-46	PREDICTED: prolow-density lipoprotein receptor-related protein 1-like [Aplysia californica]	--	--	--	--	--	K06233	LRP2	low density lipoprotein-related protein 2	http://www.genome.jp/dbget-bin/www_bget?ko:K06233	Q98930	301	2.41017e-27	Sortilin-related receptor (Fragment) OS=Gallus gallus GN=SORL1 PE=2 SV=1	PF00057	Low-density lipoprotein receptor domain class A	--	--	GO:0005515	protein binding	--	--	KOG1215	Low-density lipoprotein receptors containing Ca2+-binding EGF-like domains
c142898_g1	1	0.934	0.859	0.612	0.536	0.633	0.931	0.593667	-0.649128	0.00256774	0.0177074	3654	524896707	XP_005104825.1	1158	2.86927e-141	PREDICTED: coiled-coil domain-containing protein 173-like [Aplysia californica]	--	--	--	--	--	--	--	--	--	Q0VFZ6	383	6.76909e-37	Coiled-coil domain-containing protein 173 OS=Homo sapiens GN=CCDC173 PE=2 SV=2	PF06422	CDR ABC transporter	GO:0006810	transport	GO:0042626//GO:0005524	ATPase activity, coupled to transmembrane movement of substances//ATP binding	GO:0016021	integral component of membrane	--	--
c141127_g1	1	0.945	0.931	0.49	0.553	0.791	0.958667	0.611333	-0.64907	0.0317637	0.0906958	1520	405951454	EKC19365.1	834	3.02313e-105	Outer dense fiber protein 3 [Crassostrea gigas]	478533871	XM_004441016.1	41	5.68263e-10	PREDICTED: Ceratotherium simum simum outer dense fiber of sperm tails 3, transcript variant 1 (ODF3), mRNA	--	--	--	--	Q5EB30	578	1.1502e-68	Outer dense fiber protein 3 OS=Xenopus tropicalis GN=odf3 PE=2 SV=1	--	--	--	--	--	--	--	--	--	--
c145523_g1	1	0.992	1.034	0.452	0.693	0.785	1.00867	0.643333	-0.648811	0.0468583	0.118528	1201	524871031	XP_005092292.1	1136	4.04989e-151	PREDICTED: phytanoyl-CoA dioxygenase, peroxisomal-like [Aplysia californica]	225706239	BT074542.1	210	5.04683e-104	Osmerus mordax clone omor-eva-516-057 Phytanoyl-CoA dioxygenase, peroxisomal precursor putative mRNA, complete cds	K00477	E1.14.11.18, PHYH	phytanoyl-CoA hydroxylase	http://www.genome.jp/dbget-bin/www_bget?ko:K00477	O14832	1073	4.14463e-143	Phytanoyl-CoA dioxygenase, peroxisomal OS=Homo sapiens GN=PHYH PE=1 SV=1	--	--	--	--	--	--	--	--	--	--
c157233_g1	1	0.918	0.979	0.658	0.617	0.573	0.965667	0.616	-0.648595	0.000690967	0.00828966	6228	676478351	XP_009061401.1	3260	0	hypothetical protein LOTGIDRAFT_234824 [Lottia gigantea] >gi|556099138|gb|ESO87790.1| hypothetical protein LOTGIDRAFT_234824 [Lottia gigantea]	--	--	--	--	--	--	--	--	--	Q8N2E2	264	2.74295e-21	von Willebrand factor D and EGF domain-containing protein OS=Homo sapiens GN=VWDE PE=2 SV=4	PF05587//PF01833	Anthrax receptor extracellular domain//IPT/TIG domain	GO:0007165	signal transduction	GO:0004872//GO:0005515	receptor activity//protein binding	GO:0016021	integral component of membrane	--	--
c157337_g1	1	1.088	0.851	0.709	0.595	0.573	0.979667	0.625667	-0.646897	0.0100862	0.040994	9031	524867177	XP_005090401.1	3664	0	PREDICTED: SCO-spondin-like [Aplysia californica]	--	--	--	--	--	K13908	MUC5B, MG1	mucin-5B	http://www.genome.jp/dbget-bin/www_bget?ko:K13908	Q2PC93	1614	2.47084e-179	SCO-spondin OS=Gallus gallus GN=SSPO PE=2 SV=1	PF00754//PF03165//PF00093//PF05375//PF01786//PF12601	F5/8 type C domain//MH1 domain//von Willebrand factor type C domain//Pacifastin inhibitor (LCMII)//Alternative oxidase//Rubivirus non-structural protein	GO:0006144//GO:0006118//GO:0006508//GO:0006355//GO:0007155//GO:0055114	purine nucleobase metabolic process//electron transport//proteolysis//regulation of transcription, DNA-templated//cell adhesion//oxidation-reduction process	GO:0005515//GO:0003968//GO:0009916//GO:0017111//GO:0004197//GO:0030414//GO:0016817	protein binding//RNA-directed RNA polymerase activity//alternative oxidase activity//nucleoside-triphosphatase activity//cysteine-type endopeptidase activity//peptidase inhibitor activity//hydrolase activity, acting on acid anhydrides	GO:0031379//GO:0005622	RNA-directed RNA polymerase complex//intracellular	KOG1216	von Willebrand factor and related coagulation proteins
c141150_g4	1	1.057	0.968	0.653	0.648	0.631	1.00833	0.644	-0.64684	8.56078e-05	0.00304882	4507	281833716	ADA77515.1	3897	0	thioester-containing protein-D [Azumapecten farreri]	--	--	--	--	--	K06530	CD109	CD109 antigen	http://www.genome.jp/dbget-bin/www_bget?ko:K06530	Q6YHK3	2007	0	CD109 antigen OS=Homo sapiens GN=CD109 PE=1 SV=2	PF07677//PF01835//PF00207//PF04234//PF00432//PF07678	A-macroglobulin receptor//MG2 domain//Alpha-2-macroglobulin family//CopC domain//Prenyltransferase and squalene oxidase repeat//A-macroglobulin complement component	GO:0046688	response to copper ion	GO:0005507//GO:0004866//GO:0003824	copper ion binding//endopeptidase inhibitor activity//catalytic activity	GO:0005576//GO:0005615//GO:0042597	extracellular region//extracellular space//periplasmic space	KOG1366	Alpha-macroglobulin
c155993_g1	1	1.178	1.301	0.76	0.719	0.748	1.15967	0.742333	-0.643571	0.00494626	0.0253297	6480	524869519	XP_005091552.1	7940	0	PREDICTED: dynein heavy chain 10, axonemal-like [Aplysia californica]	260833894	XM_002611901.1	663	0	Branchiostoma floridae hypothetical protein, mRNA	--	--	--	--	Q8IVF4	5701	0	Dynein heavy chain 10, axonemal OS=Homo sapiens GN=DNAH10 PE=1 SV=4	PF00004//PF00804	ATPase family associated with various cellular activities (AAA)//Syntaxin	--	--	GO:0005524	ATP binding	GO:0016020	membrane	KOG3595	Dyneins, heavy chain
c155384_g3	1	0.858	0.847	0.626	0.563	0.545	0.901667	0.578	-0.641525	0.00281917	0.0185671	5453	405966381	EKC31674.1	6825	0	Dynein heavy chain 6, axonemal [Crassostrea gigas]	560963062	XM_006203896.1	347	1.62733e-179	PREDICTED: Vicugna pacos dynein, axonemal, heavy chain 6 (DNAH6), mRNA	--	--	--	--	Q9C0G6	5394	0	Dynein heavy chain 6, axonemal OS=Homo sapiens GN=DNAH6 PE=1 SV=3	PF07728//PF07573//PF00910//PF00004//PF00428	AAA domain (dynein-related subfamily)//Nitrogen regulatory protein AreA N terminus//RNA helicase//ATPase family associated with various cellular activities (AAA)//60s Acidic ribosomal protein	GO:0042128//GO:0006414//GO:0042254	nitrate assimilation//translational elongation//ribosome biogenesis	GO:0016887//GO:0003723//GO:0005524//GO:0003724//GO:0003677//GO:0003735//GO:0008270	ATPase activity//RNA binding//ATP binding//RNA helicase activity//DNA binding//structural constituent of ribosome//zinc ion binding	GO:0005622//GO:0005634//GO:0005840	intracellular//nucleus//ribosome	KOG3595	Dyneins, heavy chain
c139772_g1	1	0.966	1.06	0.661	0.597	0.682	1.00867	0.646667	-0.641355	0.000778663	0.00891729	4063	524906480	XP_005108538.1	1452	0	PREDICTED: uncharacterized protein C2orf62 homolog [Aplysia californica]	--	--	--	--	--	--	--	--	--	Q0IHI3	856	1.47242e-101	Ciliogenesis-associated TTC17-interacting protein OS=Xenopus laevis GN=catip PE=2 SV=1	--	--	--	--	--	--	--	--	--	--
c133537_g1	1	1.114	1.049	0.616	0.691	0.722	1.05433	0.676333	-0.640525	0.00142238	0.0128901	950	676490419	XP_009065264.1	258	2.83179e-23	hypothetical protein LOTGIDRAFT_229628 [Lottia gigantea] >gi|556095485|gb|ESO84138.1| hypothetical protein LOTGIDRAFT_229628 [Lottia gigantea]	--	--	--	--	--	--	--	--	--	P86729	119	3.36125e-06	Ependymin-related protein 2 OS=Haliotis asinina PE=1 SV=1	PF00811//PF08771	Ependymin//Rapamycin binding domain	GO:0007160	cell-matrix adhesion	GO:0008144//GO:0005509	drug binding//calcium ion binding	GO:0005576	extracellular region	--	--
c147079_g1	1	0.678	0.724	0.586	0.515	0.441	0.800667	0.514	-0.639433	0.0403547	0.107221	3398	219129758	XP_002185048.1	194	1.34114e-13	calmodulin [Phaeodactylum tricornutum CCAP 1055/1] >gi|217403543|gb|EEC43495.1| calmodulin [Phaeodactylum tricornutum CCAP 1055/1]	--	--	--	--	--	K13448	CML	calcium-binding protein CML	http://www.genome.jp/dbget-bin/www_bget?ko:K13448	P04630	172	3.08286e-12	Calmodulin-like protein OS=Caenorhabditis elegans GN=cal-1 PE=3 SV=1	PF13202//PF02238//PF00036//PF13405//PF13499//PF10591//PF03874//PF00471	EF hand//Cytochrome c oxidase subunit VIIa//EF hand//EF-hand domain//EF-hand domain pair//Secreted protein acidic and rich in cysteine Ca binding region//RNA polymerase Rpb4//Ribosomal protein L33	GO:0006412//GO:0006118//GO:0007165//GO:0042254//GO:0006351//GO:0006123//GO:0006144//GO:0015992//GO:0006206	translation//electron transport//signal transduction//ribosome biogenesis//transcription, DNA-templated//mitochondrial electron transport, cytochrome c to oxygen//purine nucleobase metabolic process//proton transport//pyrimidine nucleobase metabolic process	GO:0009055//GO:0005509//GO:0003735//GO:0004129//GO:0003899	electron carrier activity//calcium ion binding//structural constituent of ribosome//cytochrome-c oxidase activity//DNA-directed RNA polymerase activity	GO:0005622//GO:0005578//GO:0005730//GO:0045277//GO:0005746//GO:0005840	intracellular//proteinaceous extracellular matrix//nucleolus//respiratory chain complex IV//mitochondrial respiratory chain//ribosome	KOG0027	Calmodulin and related proteins (EF-Hand superfamily)
c113302_g1	1	1.116	1.033	0.686	0.633	0.705	1.04967	0.674667	-0.637684	0.000649313	0.00798273	3652	676491594	XP_009065646.1	1257	5.66754e-156	hypothetical protein LOTGIDRAFT_236474 [Lottia gigantea] >gi|556094962|gb|ESO83615.1| hypothetical protein LOTGIDRAFT_236474 [Lottia gigantea]	542152218	XM_005484951.1	65	6.29763e-23	PREDICTED: Zonotrichia albicollis alkaline phosphatase, intestinal (ALPI), mRNA	K01077	E3.1.3.1, phoA, phoB	alkaline phosphatase	http://www.genome.jp/dbget-bin/www_bget?ko:K01077	Q92058	1134	8.56103e-140	Alkaline phosphatase, tissue-nonspecific isozyme OS=Gallus gallus GN=ALPL PE=2 SV=1	PF00245//PF01676//PF01213//PF00884	Alkaline phosphatase//Metalloenzyme superfamily//Adenylate cyclase associated (CAP) N terminal//Sulfatase	GO:0007010//GO:0008152	cytoskeleton organization//metabolic process	GO:0003824//GO:0016791//GO:0008484//GO:0046872//GO:0003779	catalytic activity//phosphatase activity//sulfuric ester hydrolase activity//metal ion binding//actin binding	--	--	KOG4126	Alkaline phosphatase
c150454_g2	1	1.372	0.979	0.688	0.711	0.757	1.117	0.718667	-0.636235	0.0189111	0.0638129	1994	676477431	XP_009061110.1	1156	3.1318e-148	hypothetical protein LOTGIDRAFT_71933, partial [Lottia gigantea] >gi|556099542|gb|ESO88194.1| hypothetical protein LOTGIDRAFT_71933, partial [Lottia gigantea]	555999500	XM_005911389.1	117	4.23272e-52	PREDICTED: Bos mutus solute carrier family 1 (glutamate transporter), member 7 (SLC1A7), mRNA	K05614	SLC1A3, EAAT1	solute carrier family 1 (glial high affinity glutamate transporter), member 3	http://www.genome.jp/dbget-bin/www_bget?ko:K05614	P56564	1001	1.15558e-125	Excitatory amino acid transporter 1 OS=Mus musculus GN=Slc1a3 PE=1 SV=2	PF00375	Sodium:dicarboxylate symporter family	GO:0006820//GO:0006835//GO:0006812	anion transport//dicarboxylic acid transport//cation transport	GO:0017153	sodium:dicarboxylate symporter activity	GO:0016020	membrane	--	--
c155916_g2	1	1.256	1.113	0.79	0.666	0.716	1.123	0.724	-0.633296	0.00605799	0.0292744	3669	524914226	XP_005111931.1	1438	0	PREDICTED: protein OSCP1-like [Aplysia californica]	241245163	XM_002402386.1	75	1.7468e-28	Ixodes scapularis oxidored-nitro domain-containing protein isoform, putative, mRNA	--	--	--	--	Q8BHW2	1106	1.20354e-137	Protein OSCP1 OS=Mus musculus GN=Oscp1 PE=2 SV=1	--	--	--	--	--	--	--	--	KOG4033	Uncharacterized conserved protein
c146630_g1	1	0.908	0.845	0.691	0.53	0.555	0.917667	0.592	-0.632373	0.0096783	0.0398752	3380	526117443	NP_001267770.1	779	5.81465e-90	core histone macro-H2A.1-like [Aplysia californica] >gi|158997661|gb|ABW86954.1| histone macro2A.1 [Aplysia californica]	--	--	--	--	--	K11251	H2A	histone H2A	http://www.genome.jp/dbget-bin/www_bget?ko:K11251	O93327	468	3.21818e-49	Core histone macro-H2A.1 OS=Gallus gallus GN=H2AFY PE=1 SV=3	PF09207//PF00125//PF00808	Yeast killer toxin//Core histone H2A/H2B/H3/H4//Histone-like transcription factor (CBF/NF-Y) and archaeal histone	GO:0008219//GO:0006334//GO:0009405	cell death//nucleosome assembly//pathogenesis	GO:0003677//GO:0043565//GO:0046982	DNA binding//sequence-specific DNA binding//protein heterodimerization activity	GO:0005576//GO:0000786//GO:0005634//GO:0005622	extracellular region//nucleosome//nucleus//intracellular	KOG2633	Hismacro and SEC14 domain-containing proteins
c144449_g1	1	0.869	0.857	0.666	0.594	0.501	0.908667	0.587	-0.630391	0.0101595	0.0410305	914	78190519	ABB29581.1	1548	0	alpha-tubulin [Platynereis dumerilii]	557757967	XM_005178656.1	494	0	PREDICTED: Musca domestica tubulin alpha-1 chain-like (LOC101900596), mRNA	K07374	TUBA	tubulin alpha	http://www.genome.jp/dbget-bin/www_bget?ko:K07374	P18258	1548	0	Tubulin alpha-1 chain OS=Paracentrotus lividus PE=2 SV=1	PF03953	Tubulin C-terminal domain	GO:0006184//GO:0007018//GO:0051258	GTP catabolic process//microtubule-based movement//protein polymerization	GO:0005198//GO:0003924//GO:0005525	structural molecule activity//GTPase activity//GTP binding	GO:0005737//GO:0005874//GO:0043234	cytoplasm//microtubule//protein complex	KOG1376	Alpha tubulin
c150073_g1	1	0.994	0.944	0.653	0.535	0.717	0.979333	0.635	-0.625043	0.00755559	0.0340052	1119	--	--	--	--	--	--	--	--	--	--	--	--	--	--	--	--	--	--	PF00183	Hsp90 protein	GO:0006457//GO:0006950	protein folding//response to stress	GO:0051082//GO:0005524	unfolded protein binding//ATP binding	--	--	--	--
c35384_g1	1	1.232	1.4	0.852	0.703	0.801	1.21067	0.785333	-0.624425	0.0196713	0.0653885	1980	524871419	XP_005092482.1	1933	0	PREDICTED: leucine-rich repeat-containing protein 48-like isoform X3 [Aplysia californica]	260801326	XM_002595501.1	58	2.63891e-19	Branchiostoma floridae hypothetical protein, mRNA	--	--	--	--	Q9H069	1350	3.70738e-178	Leucine-rich repeat-containing protein 48 OS=Homo sapiens GN=LRRC48 PE=2 SV=2	PF00560//PF08287//PF08653//PF01873	Leucine Rich Repeat//Spc19//DASH complex subunit Dam1//Domain found in IF2B/IF5	GO:0006446//GO:0006413//GO:0008608	regulation of translational initiation//translational initiation//attachment of spindle microtubules to kinetochore	GO:0005515//GO:0003743	protein binding//translation initiation factor activity	GO:0005876//GO:0005840//GO:0072686//GO:0042729	spindle microtubule//ribosome//mitotic spindle//DASH complex	KOG0531	Protein phosphatase 1, regulatory subunit, and related proteins
c137329_g1	1	0.886	0.791	0.455	0.63	0.653	0.892333	0.579333	-0.623189	0.029949	0.08723	611	507689605	XP_004712700.1	196	6.80553e-16	PREDICTED: calmodulin-like protein 5 [Echinops telfairi]	--	--	--	--	--	--	--	--	--	Q9JM83	166	2.0276e-13	Calmodulin-4 OS=Mus musculus GN=Calm4 PE=2 SV=2	PF00036//PF13202//PF10591//PF13499//PF13405	EF hand//EF hand//Secreted protein acidic and rich in cysteine Ca binding region//EF-hand domain pair//EF-hand domain	GO:0007165	signal transduction	GO:0005509	calcium ion binding	GO:0005578	proteinaceous extracellular matrix	KOG0027	Calmodulin and related proteins (EF-Hand superfamily)
c64546_g1	1	1.092	1.255	0.906	0.626	0.643	1.11567	0.725	-0.621853	0.0316364	0.090498	903	524874859	XP_005094163.1	231	2.37338e-20	PREDICTED: uncharacterized protein LOC101849360 [Aplysia californica]	--	--	--	--	--	--	--	--	--	--	--	--	--	--	--	--	--	--	--	--	--	--	--
c113128_g1	1	0.82	0.731	0.63	0.439	0.589	0.850333	0.552667	-0.621619	0.0391563	0.105135	3335	405958997	EKC25074.1	689	6.3178e-80	Charged multivesicular body protein 3 [Crassostrea gigas]	--	--	--	--	--	K12193	VPS24, CHMP3	charged multivesicular body protein 3	http://www.genome.jp/dbget-bin/www_bget?ko:K12193	Q9CQ10	583	1.12347e-66	Charged multivesicular body protein 3 OS=Mus musculus GN=Chmp3 PE=1 SV=3	PF03357	Snf7	GO:0015031	protein transport	--	--	--	--	KOG3229	Vacuolar sorting protein VPS24
c157237_g1	1	0.992	0.953	0.613	0.668	0.634	0.981667	0.638333	-0.620923	0.000121122	0.00344422	8522	405964352	EKC29849.1	7659	0	Echinoderm microtubule-associated protein-like 6 [Crassostrea gigas]	524989675	XM_005042672.1	116	6.58587e-51	PREDICTED: Ficedula albicollis echinoderm microtubule associated protein like 6 (EML6), transcript variant X2, mRNA	--	--	--	--	Q6ZMW3	6580	0	Echinoderm microtubule-associated protein-like 6 OS=Homo sapiens GN=EML6 PE=2 SV=2	PF10461//PF00400	Peptidase S68//WD domain, G-beta repeat	GO:0006915//GO:0006974	apoptotic process//cellular response to DNA damage stimulus	GO:0005515	protein binding	--	--	KOG2106	Uncharacterized conserved protein, contains HELP and WD40 domains
c145984_g1	1	1.003	1.017	0.688	0.638	0.638	1.00667	0.654667	-0.620754	7.39456e-05	0.00280993	2435	524901497	XP_005107155.1	2795	0	PREDICTED: adenylate kinase 7-like [Aplysia californica]	--	--	--	--	--	K00939	E2.7.4.3, adk	adenylate kinase	http://www.genome.jp/dbget-bin/www_bget?ko:K00939	Q96M32	1699	0	Adenylate kinase 7 OS=Homo sapiens GN=AK7 PE=1 SV=3	PF00005//PF08477//PF01926//PF00350//PF02862//PF03266	ABC transporter//Miro-like protein//50S ribosome-binding GTPase//Dynamin family//DDHD domain//NTPase	GO:0007264	small GTPase mediated signal transduction	GO:0005524//GO:0016887//GO:0005525//GO:0003924//GO:0098519//GO:0046872	ATP binding//ATPase activity//GTP binding//GTPase activity//nucleotide phosphatase activity, acting on free nucleotides//metal ion binding	GO:0005622	intracellular	KOG3078	Adenylate kinase
c153721_g1	1	0.862	0.996	0.604	0.595	0.661	0.952667	0.62	-0.619703	0.00189582	0.0151415	3256	676425951	XP_009044468.1	4555	0	hypothetical protein LOTGIDRAFT_184938 [Lottia gigantea] >gi|556116307|gb|ESP04959.1| hypothetical protein LOTGIDRAFT_184938 [Lottia gigantea]	524885558	XM_005099328.1	1131	0	PREDICTED: Aplysia californica dynein heavy chain 2, axonemal-like (LOC101847496), mRNA	K10408	DNAH	dynein heavy chain, axonemal	http://www.genome.jp/dbget-bin/www_bget?ko:K10408	P0C6F1	4052	0	Dynein heavy chain 2, axonemal OS=Mus musculus GN=Dnah2 PE=2 SV=1	PF03028	Dynein heavy chain and region D6 of dynein motor	GO:0007018//GO:0007017	microtubule-based movement//microtubule-based process	GO:0003777	microtubule motor activity	GO:0030286//GO:0005874	dynein complex//microtubule	KOG3595	Dyneins, heavy chain
c148465_g1	1	1.032	1.102	0.711	0.577	0.757	1.04467	0.681667	-0.615904	0.00760967	0.0340493	2309	524868835	XP_005091216.1	1981	0	PREDICTED: coiled-coil domain-containing protein 114-like [Aplysia californica]	524868834	XM_005091159.1	419	0	PREDICTED: Aplysia californica coiled-coil domain-containing protein 114-like (LOC101856153), mRNA	--	--	--	--	Q2T9W3	585	3.09119e-64	Coiled-coil domain-containing protein 63 OS=Bos taurus GN=CCDC63 PE=2 SV=1	PF01235//PF12501	Sodium:alanine symporter family//Phosphate ATP-binding cassette transporter	GO:0015846//GO:0015804//GO:0032328//GO:0006817//GO:0006814	polyamine transport//neutral amino acid transport//alanine transport//phosphate ion transport//sodium ion transport	GO:0015655	alanine:sodium symporter activity	GO:0016020	membrane	--	--
c157006_g5	1	1.124	1.278	0.791	0.616	0.821	1.134	0.742667	-0.610634	0.0205542	0.0672536	5028	524870876	XP_005092218.1	989	6.07498e-106	PREDICTED: uncharacterized protein LOC101864367 isoform X1 [Aplysia californica] >gi|524870878|ref|XP_005092219.1| PREDICTED: uncharacterized protein LOC101864367 isoform X2 [Aplysia californica] >gi|524870880|ref|XP_005092220.1| PREDICTED: uncharacterized protein LOC101864367 isoform X3 [Aplysia californica]	--	--	--	--	--	--	--	--	--	Q60675	149	6.297e-08	Laminin subunit alpha-2 OS=Mus musculus GN=Lama2 PE=1 SV=2	--	--	--	--	--	--	--	--	--	--
c135582_g1	1	0.977	0.964	0.705	0.625	0.597	0.980333	0.642333	-0.60995	0.00110882	0.0109701	1296	524876885	XP_005095151.1	696	7.83076e-86	PREDICTED: probable chaperone protein HSP31-like [Aplysia californica]	--	--	--	--	--	--	--	--	--	Q04432	277	1.12822e-26	Probable chaperone protein HSP31 OS=Saccharomyces cerevisiae (strain ATCC 204508 / S288c) GN=HSP31 PE=1 SV=1	PF11112	Pyocin activator protein PrtN	GO:0006355	regulation of transcription, DNA-templated	--	--	--	--	--	--
c150017_g1	1	0.791	0.896	0.57	0.572	0.619	0.895667	0.587	-0.609601	0.00455009	0.0241133	2258	524888529	XP_005100834.1	1380	2.47195e-179	PREDICTED: uncharacterized protein LOC101848532 [Aplysia californica]	--	--	--	--	--	K01971	E6.5.1.1, lig	DNA ligase (ATP)	http://www.genome.jp/dbget-bin/www_bget?ko:K01971	P44121	473	5.47169e-52	DNA ligase OS=Haemophilus influenzae (strain ATCC 51907 / DSM 11121 / KW20 / Rd) GN=ligA PE=1 SV=2	PF00420//PF01068	NADH-ubiquinone/plastoquinone oxidoreductase chain 4L//ATP dependent DNA ligase domain	GO:0006310//GO:0006281//GO:0055114//GO:0042773//GO:0006260	DNA recombination//DNA repair//oxidation-reduction process//ATP synthesis coupled electron transport//DNA replication	GO:0016651//GO:0003910//GO:0005524	oxidoreductase activity, acting on NAD(P)H//DNA ligase (ATP) activity//ATP binding	--	--	--	--
c154891_g2	1	0.976	1.019	0.617	0.697	0.652	0.998333	0.655333	-0.607293	0.000351112	0.0055432	1943	676495497	XP_009066911.1	1169	9.18197e-153	hypothetical protein LOTGIDRAFT_207439 [Lottia gigantea] >gi|556093754|gb|ESO82407.1| hypothetical protein LOTGIDRAFT_207439 [Lottia gigantea]	--	--	--	--	--	K00011	E1.1.1.21, AKR1	aldehyde reductase	http://www.genome.jp/dbget-bin/www_bget?ko:K00011	P82125	786	3.66981e-97	1,5-anhydro-D-fructose reductase OS=Sus scrofa GN=AKR1E2 PE=1 SV=2	PF05094	Late expression factor 9 (LEF-9)	GO:0019083	viral transcription	--	--	--	--	KOG1577	Aldo/keto reductase family proteins
c112662_g1	1	1.028	1.078	0.695	0.656	0.689	1.03533	0.68	-0.606489	0.000120796	0.00344422	1033	472824675	BAN09030.1	434	6.7838e-49	troponin-T, partial [Pinctada fucata]	--	--	--	--	--	K12046	TNNT3	troponin T, fast skeletal muscle	http://www.genome.jp/dbget-bin/www_bget?ko:K12046	P19351	234	1.67297e-20	Troponin T, skeletal muscle OS=Drosophila melanogaster GN=up PE=1 SV=3	PF00992	Troponin	--	--	--	--	GO:0005861	troponin complex	--	--
c148371_g2	1	0.947	0.988	0.703	0.604	0.621	0.978333	0.642667	-0.606255	0.00103696	0.0106695	3313	524902804	XP_005107626.1	3422	0	PREDICTED: coiled-coil domain-containing protein 147-like [Aplysia californica]	524902803	XM_005107569.1	904	0	PREDICTED: Aplysia californica coiled-coil domain-containing protein 147-like (LOC101852955), mRNA	--	--	--	--	Q5T655	2406	0	Coiled-coil domain-containing protein 147 OS=Homo sapiens GN=CCDC147 PE=2 SV=1	--	--	--	--	--	--	--	--	--	--
c150009_g1	1	0.871	1.016	0.603	0.533	0.761	0.962333	0.632333	-0.605851	0.0205079	0.0671912	3338	524915791	XP_005112686.1	2318	0	PREDICTED: leucine-rich repeat and guanylate kinase domain-containing protein-like [Aplysia californica]	--	--	--	--	--	--	--	--	--	Q96M69	1324	1.77523e-164	Leucine-rich repeat and guanylate kinase domain-containing protein OS=Homo sapiens GN=LRGUK PE=2 SV=1	PF00560//PF00910//PF00625	Leucine Rich Repeat//RNA helicase//Guanylate kinase	--	--	GO:0005515//GO:0003723//GO:0003724	protein binding//RNA binding//RNA helicase activity	--	--	KOG0531	Protein phosphatase 1, regulatory subunit, and related proteins
c154862_g1	1	1.096	1.055	0.6	0.607	0.864	1.05033	0.690333	-0.605482	0.024034	0.0749017	5897	524889558	XP_005101334.1	1289	2.78435e-152	PREDICTED: glutamine-rich protein 2-like isoform X2 [Aplysia californica]	--	--	--	--	--	--	--	--	--	Q9H0J4	539	1.0734e-53	Glutamine-rich protein 2 OS=Homo sapiens GN=QRICH2 PE=1 SV=1	PF01544//PF04513//PF01291//PF02183//PF03310//PF04632//PF02074	CorA-like Mg2+ transporter protein//Baculovirus polyhedron envelope protein, PEP, C terminus//LIF / OSM family//Homeobox associated leucine zipper//Caulimovirus DNA-binding protein//Fusaric acid resistance protein family//Carboxypeptidase Taq (M32) metallopeptidase	GO:0007165//GO:0006508//GO:0055085//GO:0006955//GO:0006355//GO:0030001//GO:0006810	signal transduction//proteolysis//transmembrane transport//immune response//regulation of transcription, DNA-templated//metal ion transport//transport	GO:0046873//GO:0003677//GO:0005198//GO:0004181//GO:0005125	metal ion transmembrane transporter activity//DNA binding//structural molecule activity//metallocarboxypeptidase activity//cytokine activity	GO:0005634//GO:0005576//GO:0005886//GO:0019031//GO:0016020//GO:0019028	nucleus//extracellular region//plasma membrane//viral envelope//membrane//viral capsid	--	--
c130370_g1	1	0.912	0.936	0.658	0.524	0.696	0.949333	0.626	-0.600752	0.00968078	0.0398752	617	405977373	EKC41830.1	952	1.51476e-114	Dynein heavy chain 1, axonemal [Crassostrea gigas]	507555036	XM_004661233.1	173	9.34808e-84	PREDICTED: Jaculus jaculus dynein, axonemal, heavy chain 1 (Dnah1), mRNA	K10408	DNAH	dynein heavy chain, axonemal	http://www.genome.jp/dbget-bin/www_bget?ko:K10408	Q63164	799	1.19052e-95	Dynein heavy chain 1, axonemal OS=Rattus norvegicus GN=Dnah1 PE=2 SV=2	--	--	--	--	--	--	--	--	KOG3595	Dyneins, heavy chain
c168961_g1	1	0.887	0.942	0.68	0.609	0.578	0.943	0.622333	-0.59957	0.00213338	0.0159321	917	524893741	XP_005103379.1	574	6.45246e-70	PREDICTED: calmodulin-like [Aplysia californica]	532102010	XM_005336563.1	83	1.51875e-33	PREDICTED: Spermophilus tridecemlineatus calmodulin 3 (phosphorylase kinase, delta) (Calm3), mRNA	K02183	CALM	calmodulin	http://www.genome.jp/dbget-bin/www_bget?ko:K02183	O96081	383	1.50161e-43	Calmodulin-B OS=Halocynthia roretzi PE=3 SV=3	PF00036//PF10591//PF13202//PF00046//PF13499//PF03979//PF13405	EF hand//Secreted protein acidic and rich in cysteine Ca binding region//EF hand//Homeobox domain//EF-hand domain pair//Sigma-70 factor, region 1.1//EF-hand domain	GO:0006355//GO:0007165	regulation of transcription, DNA-templated//signal transduction	GO:0043565//GO:0003677//GO:0003700//GO:0005509	sequence-specific DNA binding//DNA binding//sequence-specific DNA binding transcription factor activity//calcium ion binding	GO:0005667//GO:0005578	transcription factor complex//proteinaceous extracellular matrix	KOG0027	Calmodulin and related proteins (EF-Hand superfamily)
c113311_g1	1	0.908	1.275	0.713	0.685	0.705	1.061	0.701	-0.597938	0.016471	0.0577058	2328	524897563	XP_005105242.1	545	4.38929e-61	PREDICTED: high mobility group protein B1-like [Aplysia californica]	--	--	--	--	--	K11296	HMGB3	high mobility group protein B3	http://www.genome.jp/dbget-bin/www_bget?ko:K11296	P26584	282	1.7577e-26	High mobility group protein B2 OS=Gallus gallus GN=HMGB2 PE=2 SV=2	PF07267//PF04514	Nucleopolyhedrovirus capsid protein P87//Bluetongue virus non-structural protein NS2	--	--	GO:0003723	RNA binding	GO:0019028	viral capsid	KOG0381	HMG box-containing protein
c122130_g1	1	1.313	0.947	0.606	0.871	0.678	1.08667	0.718333	-0.597184	0.0479576	0.120301	964	676471291	XP_009059130.1	551	6.67391e-64	hypothetical protein LOTGIDRAFT_123818, partial [Lottia gigantea] >gi|556101394|gb|ESO90046.1| hypothetical protein LOTGIDRAFT_123818, partial [Lottia gigantea]	--	--	--	--	--	--	--	--	--	P50478	429	4.94932e-46	Amphiphysin OS=Gallus gallus GN=AMPH PE=2 SV=1	PF07926//PF14942//PF03114//PF02255//PF02561//PF00631	TPR/MLP1/MLP2-like protein//Organelle biogenesis, Muted-like protein//BAR domain//PTS system, Lactose/Cellobiose specific IIA subunit//Flagellar protein FliS//GGL domain	GO:0006810//GO:0008643//GO:0007186//GO:0009401//GO:0007165//GO:0006606	transport//carbohydrate transport//G-protein coupled receptor signaling pathway//phosphoenolpyruvate-dependent sugar phosphotransferase system//signal transduction//protein import into nucleus	GO:0005351//GO:0004871//GO:0005515	sugar:proton symporter activity//signal transducer activity//protein binding	GO:0005737//GO:0016020//GO:0009288//GO:0031083//GO:0005643//GO:0005834//GO:0030133	cytoplasm//membrane//bacterial-type flagellum//BLOC-1 complex//nuclear pore//heterotrimeric G-protein complex//transport vesicle	KOG3771	Amphiphysin
c148462_g1	1	1.067	0.936	0.668	0.673	0.645	1.001	0.662	-0.596539	0.000501026	0.00689478	4898	524914477	XP_005112053.1	1034	8.3751e-122	PREDICTED: cytochrome P450 3A41-like isoform X1 [Aplysia californica] >gi|524914479|ref|XP_005112054.1| PREDICTED: cytochrome P450 3A41-like isoform X2 [Aplysia californica]	--	--	--	--	--	K01832	TBXAS1, CYP5A	thromboxane-A synthase	http://www.genome.jp/dbget-bin/www_bget?ko:K01832	Q64459	763	1.33931e-86	Cytochrome P450 3A11 OS=Mus musculus GN=Cyp3a11 PE=1 SV=1	PF04281//PF02701//PF00067	Mitochondrial import receptor subunit Tom22//Dof domain, zinc finger//Cytochrome P450	GO:0055114//GO:0006355//GO:0006886	oxidation-reduction process//regulation of transcription, DNA-templated//intracellular protein transport	GO:0020037//GO:0003677//GO:0016705//GO:0005506	heme binding//DNA binding//oxidoreductase activity, acting on paired donors, with incorporation or reduction of molecular oxygen//iron ion binding	GO:0005741	mitochondrial outer membrane	KOG0158	Cytochrome P450 CYP3/CYP5/CYP6/CYP9 subfamilies
c148506_g1	1	1.119	0.82	0.714	0.704	0.527	0.979667	0.648333	-0.595555	0.0368522	0.100846	2097	526117405	NP_001267760.1	342	8.45158e-34	myosin regulatory light chain (N-terminus) [Aplysia californica] >gi|499141151|gb|AGL76524.1| myosin II regulatory light chain [Aplysia californica]	--	--	--	--	--	K12755	MYL9	myosin regulatory light chain 9	http://www.genome.jp/dbget-bin/www_bget?ko:K12755	P08052	299	1.44673e-29	Myosin regulatory light chain LC-2, mantle muscle OS=Todarodes pacificus PE=1 SV=1	PF00036//PF13499//PF13405	EF hand//EF-hand domain pair//EF-hand domain	--	--	GO:0005509	calcium ion binding	--	--	KOG0031	Myosin regulatory light chain, EF-Hand protein superfamily
c157267_g1	1	1.154	1.127	0.876	0.581	0.715	1.09367	0.724	-0.595111	0.0284441	0.0840258	8523	676468689	XP_009058290.1	5655	0	hypothetical protein LOTGIDRAFT_163536 [Lottia gigantea] >gi|556102367|gb|ESO91019.1| hypothetical protein LOTGIDRAFT_163536 [Lottia gigantea]	--	--	--	--	--	K11127	TEP1	telomerase protein component 1	http://www.genome.jp/dbget-bin/www_bget?ko:K11127	Q99973	2250	0	Telomerase protein component 1 OS=Homo sapiens GN=TEP1 PE=1 SV=2	PF00400//PF00931//PF05731	WD domain, G-beta repeat//NB-ARC domain//TROVE domain	--	--	GO:0003723//GO:0005515//GO:0043531	RNA binding//protein binding//ADP binding	GO:0030529	ribonucleoprotein complex	KOG3602	WD40 repeat-containing protein
c31745_g1	1	1.124	0.989	0.699	0.594	0.768	1.03767	0.687	-0.594961	0.00822115	0.0357815	664	524913132	XP_005111399.1	149	2.65621e-09	PREDICTED: nucleolin-like isoform X2 [Aplysia californica]	--	--	--	--	--	--	--	--	--	--	--	--	--	PF00584	SecE/Sec61-gamma subunits of protein translocation complex	GO:0006886//GO:0006605	intracellular protein transport//protein targeting	--	--	GO:0016020	membrane	--	--
c156269_g1	1	1.1	1.048	0.561	0.691	0.833	1.04933	0.695	-0.594388	0.0225186	0.0716482	4763	524896681	XP_005104812.1	1606	0	PREDICTED: uncharacterized protein LOC101857428 [Aplysia californica]	--	--	--	--	--	--	--	--	--	--	--	--	--	--	--	--	--	--	--	--	--	--	--
c133478_g3	1	0.974	0.911	0.657	0.697	0.557	0.961667	0.637	-0.594244	0.00461203	0.0243564	1284	524897999	XP_005105454.1	765	2.484e-94	PREDICTED: gelsolin-like protein 2-like isoform X1 [Aplysia californica] >gi|524898001|ref|XP_005105455.1| PREDICTED: gelsolin-like protein 2-like isoform X2 [Aplysia californica] >gi|524898003|ref|XP_005105456.1| PREDICTED: gelsolin-like protein 2-like isoform X3 [Aplysia californica] >gi|524898005|ref|XP_005105457.1| PREDICTED: gelsolin-like protein 2-like isoform X4 [Aplysia californica] >gi|5…	--	--	--	--	--	--	--	--	--	Q8MPM1	456	2.47718e-50	Gelsolin-like protein 2 OS=Lumbricus terrestris GN=gelsolin PE=1 SV=1	--	--	--	--	--	--	--	--	KOG0445	Actin regulatory protein supervillin (gelsolin/villin family)
c154696_g1	1	1.185	1.192	0.674	0.756	0.807	1.12567	0.745667	-0.594177	0.00620255	0.0297154	4142	676481932	XP_009062536.1	3815	0	hypothetical protein LOTGIDRAFT_235234 [Lottia gigantea] >gi|556098190|gb|ESO86842.1| hypothetical protein LOTGIDRAFT_235234 [Lottia gigantea]	--	--	--	--	--	K13411	DUOX, THOX	dual oxidase	http://www.genome.jp/dbget-bin/www_bget?ko:K13411	Q8HZK2	2030	0	Dual oxidase 2 OS=Sus scrofa GN=DUOX2 PE=1 SV=2	PF03098//PF08022//PF13405//PF13499//PF13202//PF00036	Animal haem peroxidase//FAD-binding domain//EF-hand domain//EF-hand domain pair//EF hand//EF hand	GO:0006804//GO:0055114//GO:0006979	peroxidase reaction//oxidation-reduction process//response to oxidative stress	GO:0020037//GO:0004601//GO:0016491//GO:0005509	heme binding//peroxidase activity//oxidoreductase activity//calcium ion binding	--	--	KOG0039	Ferric reductase, NADH/NADPH oxidase and related proteins
c130133_g1	1	1.054	1.074	0.661	0.646	0.766	1.04267	0.691	-0.59352	0.00197477	0.0152509	3179	524871056	XP_005092304.1	3190	0	PREDICTED: kinesin-like protein KLP6-like isoform X1 [Aplysia californica] >gi|524871058|ref|XP_005092305.1| PREDICTED: kinesin-like protein KLP6-like isoform X2 [Aplysia californica] >gi|524871060|ref|XP_005092306.1| PREDICTED: kinesin-like protein KLP6-like isoform X3 [Aplysia californica] >gi|524871062|ref|XP_005092307.1| PREDICTED: kinesin-like protein KLP6-like isoform X4 [Aplysia californic…	260809344	XM_002599420.1	106	8.84172e-46	Branchiostoma floridae hypothetical protein, mRNA	--	--	--	--	F8WLE0	1505	0	Kinesin-like protein KIF28P OS=Rattus norvegicus GN=Kif28p PE=2 SV=1	PF03938//PF00225	Outer membrane protein (OmpH-like)//Kinesin motor domain	GO:0007018//GO:0007017	microtubule-based movement//microtubule-based process	GO:0008017//GO:0003777//GO:0051082//GO:0005524	microtubule binding//microtubule motor activity//unfolded protein binding//ATP binding	GO:0045298//GO:0005874	tubulin complex//microtubule	KOG0245	Kinesin-like protein
c153076_g2	1	0.867	0.802	0.568	0.635	0.566	0.889667	0.589667	-0.593365	0.00547389	0.0270779	3536	524899426	XP_005106145.1	2748	0	PREDICTED: intraflagellar transport protein 81 homolog [Aplysia californica]	545543783	XM_005636215.1	47	6.18252e-13	PREDICTED: Canis lupus familiaris intraflagellar transport 81 homolog (Chlamydomonas) (IFT81), transcript variant X9, mRNA	--	--	--	--	P83829	1867	0	Intraflagellar transport protein 81 homolog OS=Rattus norvegicus GN=Ift81 PE=2 SV=1	PF08038//PF11837	TOM7 family//Domain of unknown function (DUF3357)	GO:0005982//GO:0006012//GO:0030150//GO:0005985	starch metabolic process//galactose metabolic process//protein import into mitochondrial matrix//sucrose metabolic process	GO:0004564//GO:0004575	beta-fructofuranosidase activity//sucrose alpha-glucosidase activity	GO:0005742//GO:0017177	mitochondrial outer membrane translocase complex//glucosidase II complex	--	--
c153217_g1	1	1.061	0.843	0.622	0.573	0.73	0.968	0.641667	-0.593183	0.0141944	0.0521607	4430	676457929	XP_009054810.1	1432	3.37556e-180	hypothetical protein LOTGIDRAFT_232357 [Lottia gigantea] >gi|556105878|gb|ESO94530.1| hypothetical protein LOTGIDRAFT_232357 [Lottia gigantea]	--	--	--	--	--	--	--	--	--	Q8IYX7	593	2.51217e-64	Protein FAM154A OS=Homo sapiens GN=FAM154A PE=1 SV=2	PF00551//PF00123//PF02882	Formyl transferase//Peptide hormone//Tetrahydrofolate dehydrogenase/cyclohydrolase, NAD(P)-binding domain	GO:0007165//GO:0046487//GO:0009396//GO:0055114//GO:0009058	signal transduction//glyoxylate metabolic process//folic acid-containing compound biosynthetic process//oxidation-reduction process//biosynthetic process	GO:0005179//GO:0004488//GO:0003824//GO:0016742	hormone activity//methylenetetrahydrofolate dehydrogenase (NADP+) activity//catalytic activity//hydroxymethyl-, formyl- and related transferase activity	GO:0005576	extracellular region	--	--
c134752_g1	1	0.737	0.798	0.519	0.634	0.529	0.845	0.560667	-0.591808	0.0219358	0.0701151	1402	676423160	XP_009044066.1	1803	0	hypothetical protein LOTGIDRAFT_103140, partial [Lottia gigantea] >gi|556116869|gb|ESP05521.1| hypothetical protein LOTGIDRAFT_103140, partial [Lottia gigantea]	478539443	XM_004443764.1	308	1.9685e-158	PREDICTED: Ceratotherium simum simum myosin IF (MYO1F), mRNA	K10356	MYO1	myosin I	http://www.genome.jp/dbget-bin/www_bget?ko:K10356	O00160	1589	0	Unconventional myosin-If OS=Homo sapiens GN=MYO1F PE=1 SV=3	PF00910//PF00158//PF06827//PF00005//PF03668//PF00063	RNA helicase//Sigma-54 interaction domain//Zinc finger found in FPG and IleRS//ABC transporter//P-loop ATPase protein family//Myosin head (motor domain)	GO:0006355	regulation of transcription, DNA-templated	GO:0016887//GO:0008134//GO:0003723//GO:0003774//GO:0005524//GO:0003724//GO:0003824	ATPase activity//transcription factor binding//RNA binding//motor activity//ATP binding//RNA helicase activity//catalytic activity	GO:0016459//GO:0005667	myosin complex//transcription factor complex	KOG0162	Myosin class I heavy chain
c20137_g1	1	0.686	0.89	0.557	0.484	0.669	0.858667	0.57	-0.591136	0.0492061	0.122548	229	524895899	XP_005104430.1	141	1.88763e-09	PREDICTED: histone H1-delta-like [Aplysia californica]	--	--	--	--	--	--	--	--	--	P27203	115	5.97608e-08	Histone H1-like protein EM5 (Fragment) OS=Ensis minor PE=1 SV=1	PF00538	linker histone H1 and H5 family	GO:0006334	nucleosome assembly	GO:0003677	DNA binding	GO:0000786//GO:0005634	nucleosome//nucleus	--	--
c109376_g1	1	0.918	0.877	0.669	0.63	0.559	0.931667	0.619333	-0.589098	0.00330135	0.0202193	657	676467836	XP_009058016.1	326	3.04002e-34	hypothetical protein LOTGIDRAFT_203115 [Lottia gigantea] >gi|556102668|gb|ESO91320.1| hypothetical protein LOTGIDRAFT_203115 [Lottia gigantea]	--	--	--	--	--	--	--	--	--	P02215	235	9.22866e-23	Globin OS=Cerithidea rhizophorarum PE=1 SV=1	PF04277//PF00042	Oxaloacetate decarboxylase, gamma chain//Globin	GO:0006090//GO:0071436//GO:0006525//GO:0006560//GO:0006814	pyruvate metabolic process//sodium ion export//arginine metabolic process//proline metabolic process//sodium ion transport	GO:0008948//GO:0005506//GO:0020037//GO:0015081	oxaloacetate decarboxylase activity//iron ion binding//heme binding//sodium ion transmembrane transporter activity	GO:0016020	membrane	--	--
c155896_g1	1	0.896	1.113	0.64	0.595	0.766	1.003	0.667	-0.588563	0.0137837	0.051214	6992	676447336	XP_009051375.1	4673	0	hypothetical protein LOTGIDRAFT_152600 [Lottia gigantea] >gi|556108857|gb|ESO97509.1| hypothetical protein LOTGIDRAFT_152600 [Lottia gigantea]	--	--	--	--	--	--	--	--	--	Q6ZRR9	675	7.34742e-73	Doublecortin domain-containing protein 5 OS=Homo sapiens GN=DCDC5 PE=2 SV=2	PF03607//PF04977//PF00157	Doublecortin//Septum formation initiator//Pou domain - N-terminal to homeobox domain	GO:0007049//GO:0035556//GO:0006355	cell cycle//intracellular signal transduction//regulation of transcription, DNA-templated	GO:0003700	sequence-specific DNA binding transcription factor activity	GO:0005667	transcription factor complex	--	--
c125753_g1	1	0.902	0.869	0.723	0.571	0.549	0.923667	0.614333	-0.588351	0.0124205	0.0473054	1311	676486625	XP_009064035.1	344	4.68123e-35	hypothetical protein LOTGIDRAFT_207166 [Lottia gigantea] >gi|556096685|gb|ESO85337.1| hypothetical protein LOTGIDRAFT_207166 [Lottia gigantea]	--	--	--	--	--	K11275	H1_5	histone H1/5	http://www.genome.jp/dbget-bin/www_bget?ko:K11275	P15870	213	2.45758e-18	Histone H1-delta OS=Strongylocentrotus purpuratus PE=3 SV=1	PF00538//PF00892	linker histone H1 and H5 family//EamA-like transporter family	GO:0006334	nucleosome assembly	GO:0003677	DNA binding	GO:0000786//GO:0005634//GO:0016020	nucleosome//nucleus//membrane	KOG4012	Histone H1
c155051_g1	1	0.979	0.997	0.69	0.643	0.647	0.992	0.66	-0.587874	6.47152e-05	0.0027051	5070	524894290	XP_005103646.1	5987	0	PREDICTED: dynein heavy chain 5, axonemal-like [Aplysia californica]	156368442	XM_001627653.1	153	1.05657e-71	Nematostella vectensis predicted protein (NEMVEDRAFT_v1g171736) partial mRNA	--	--	--	--	Q8TE73	4253	0	Dynein heavy chain 5, axonemal OS=Homo sapiens GN=DNAH5 PE=1 SV=3	PF02150//PF01343//PF00906	RNA polymerases M/15 Kd subunit//Peptidase family S49//Hepatitis core antigen	GO:0006351//GO:0006206//GO:0006144//GO:0009405//GO:0006508	transcription, DNA-templated//pyrimidine nucleobase metabolic process//purine nucleobase metabolic process//pathogenesis//proteolysis	GO:0003899//GO:0005198//GO:0003677//GO:0008233	DNA-directed RNA polymerase activity//structural molecule activity//DNA binding//peptidase activity	GO:0005730	nucleolus	KOG3595	Dyneins, heavy chain
c136151_g1	1	0.801	0.887	0.602	0.688	0.499	0.896	0.596333	-0.58738	0.0219739	0.0701151	1655	62512144	P41823.2	1598	0	RecName: Full=Synaptotagmin-1; AltName: Full=Synaptotagmin I; AltName: Full=p65 [Aplysia californica]	150416760	EF544397.1	370	0	Platynereis dumerilii synaptotagmin (syt) mRNA, complete cds	K15290	SYT1	synaptotagmin-1	http://www.genome.jp/dbget-bin/www_bget?ko:K15290	P41823	1598	0	Synaptotagmin-1 OS=Aplysia californica GN=SYT1 PE=1 SV=2	PF00168//PF05478	C2 domain//Prominin	GO:0006810//GO:0016079//GO:0045955	transport//synaptic vesicle exocytosis//negative regulation of calcium ion-dependent exocytosis	GO:0005509//GO:0005215//GO:0005515//GO:0000149	calcium ion binding//transporter activity//protein binding//SNARE binding	GO:0016021//GO:0030054//GO:0030285	integral component of membrane//cell junction//integral component of synaptic vesicle membrane	KOG1028	Ca2+-dependent phospholipid-binding protein Synaptotagmin, required for synaptic vesicle and secretory granule exocytosis
c113663_g2	1	0.908	0.753	0.646	0.552	0.574	0.887	0.590667	-0.58659	0.0137132	0.0510656	1016	524876698	XP_005095060.1	810	2.59476e-104	PREDICTED: guanylate kinase-like isoform X2 [Aplysia californica]	--	--	--	--	--	K00942	E2.7.4.8, gmk	guanylate kinase	http://www.genome.jp/dbget-bin/www_bget?ko:K00942	Q64520	583	3.45405e-72	Guanylate kinase OS=Mus musculus GN=Guk1 PE=1 SV=2	PF00625//PF00437//PF00910//PF08477//PF01443//PF03193//PF06422//PF03266//PF01637//PF00931//PF00005//PF01926	Guanylate kinase//Type II/IV secretion system protein//RNA helicase//Miro-like protein//Viral (Superfamily 1) RNA helicase//Protein of unknown function, DUF258//CDR ABC transporter//NTPase//Archaeal ATPase//NB-ARC domain//ABC transporter//50S ribosome-binding GTPase	GO:0006810//GO:0007264	transport//small GTPase mediated signal transduction	GO:0043531//GO:0003924//GO:0098519//GO:0005515//GO:0005525//GO:0016887//GO:0042626//GO:0005524//GO:0003724//GO:0003723	ADP binding//GTPase activity//nucleotide phosphatase activity, acting on free nucleotides//protein binding//GTP binding//ATPase activity//ATPase activity, coupled to transmembrane movement of substances//ATP binding//RNA helicase activity//RNA binding	GO:0016021//GO:0005622	integral component of membrane//intracellular	KOG0707	Guanylate kinase
c52663_g1	1	0.95	1.157	0.731	0.674	0.664	1.03567	0.689667	-0.586589	0.00364316	0.0212243	332	148595655	CAM12465.1	586	2.18984e-75	beta tubulin [Psammocora stellata]	56603669	AB196534.1	332	1.96785e-172	Crassostrea gigas mRNA for beta-tubulin, complete cds	K07375	TUBB	tubulin beta	http://www.genome.jp/dbget-bin/www_bget?ko:K07375	P61857	611	7.18047e-77	Tubulin beta-2 chain OS=Drosophila melanogaster GN=betaTub85D PE=1 SV=1	--	--	GO:0006184//GO:0007018//GO:0051258	GTP catabolic process//microtubule-based movement//protein polymerization	GO:0005525//GO:0003924//GO:0005198	GTP binding//GTPase activity//structural molecule activity	GO:0005874	microtubule	KOG1375	Beta tubulin
c114624_g1	1	0.689	0.886	0.483	0.575	0.657	0.858333	0.571667	-0.586364	0.0464677	0.117807	431	524895897	XP_005104429.1	308	2.24475e-32	PREDICTED: histone H1-delta-like [Aplysia californica]	--	--	--	--	--	K11275	H1_5	histone H1/5	http://www.genome.jp/dbget-bin/www_bget?ko:K11275	P15796	214	3.06833e-20	Histone H1.2 OS=Caenorhabditis elegans GN=hil-2 PE=1 SV=3	PF00538	linker histone H1 and H5 family	GO:0006334	nucleosome assembly	GO:0003677	DNA binding	GO:0005634//GO:0000786	nucleus//nucleosome	KOG4012	Histone H1
c149223_g1	1	1.106	1.025	0.736	0.672	0.678	1.04367	0.695333	-0.585884	0.000636131	0.00789415	2027	676446311	XP_009051038.1	1102	1.29303e-141	hypothetical protein LOTGIDRAFT_114600, partial [Lottia gigantea] >gi|556109689|gb|ESO98341.1| hypothetical protein LOTGIDRAFT_114600, partial [Lottia gigantea]	--	--	--	--	--	K16865	PDCD4	programmed cell death protein 4	http://www.genome.jp/dbget-bin/www_bget?ko:K16865	Q9JID1	763	2.17801e-91	Programmed cell death protein 4 OS=Rattus norvegicus GN=Pdcd4 PE=1 SV=2	--	--	--	--	--	--	--	--	KOG0403	Neoplastic transformation suppressor Pdcd4/MA-3, contains MA3 domain
c142130_g1	1	0.996	1.018	0.632	0.731	0.647	1.00467	0.67	-0.584484	0.000870501	0.00959314	1486	325504415	CBX41707.1	165	3.12337e-10	putative C1q domain containing protein MgC1q58 [Mytilus galloprovincialis]	--	--	--	--	--	--	--	--	--	Q9ESN4	132	2.4718e-07	Complement C1q-like protein 3 OS=Mus musculus GN=C1ql3 PE=1 SV=1	PF12467	Cucumber mosaic virus 1a protein family	--	--	GO:0016817//GO:0008168	hydrolase activity, acting on acid anhydrides//methyltransferase activity	--	--	--	--
c80389_g1	1	0.95	0.914	0.684	0.681	0.546	0.954667	0.637	-0.583704	0.00654766	0.0307952	2633	674594452	CDS26820.1	451	3.9031e-49	fk506 binding protein [Hymenolepis microstoma]	--	--	--	--	--	K09568	FKBP1	FK506-binding protein 1	http://www.genome.jp/dbget-bin/www_bget?ko:K09568	O42123	404	4.15778e-44	Peptidyl-prolyl cis-trans isomerase FKBP1A OS=Xenopus laevis GN=fkbp1a PE=3 SV=3	PF00254	FKBP-type peptidyl-prolyl cis-trans isomerase	GO:0006457	protein folding	--	--	--	--	KOG0544	FKBP-type peptidyl-prolyl cis-trans isomerase
c147961_g4	1	1.031	0.888	0.691	0.625	0.636	0.973	0.650667	-0.580521	0.00188533	0.0151415	1763	524866113	XP_005089881.1	968	4.39388e-123	PREDICTED: isopentenyl-diphosphate Delta-isomerase 1-like isoform X1 [Aplysia californica]	220961625	FJ550300.1	263	2.57754e-133	Thais clavigera clone Tcl613 microsatellite sequence	K01823	idi, IDI	isopentenyl-diphosphate delta-isomerase	http://www.genome.jp/dbget-bin/www_bget?ko:K01823	Q1LZ95	735	2.04672e-91	Isopentenyl-diphosphate Delta-isomerase 1 OS=Bos taurus GN=IDI1 PE=2 SV=2	PF12166//PF05841//PF07655//PF00293	Protein of unknown function (DUF3595)//Apc15p protein//Secretin N-terminal domain//NUDIX domain	GO:0009297//GO:0031145//GO:0030071//GO:0006811	pilus assembly//anaphase-promoting complex-dependent proteasomal ubiquitin-dependent protein catabolic process//regulation of mitotic metaphase/anaphase transition//ion transport	GO:0008381//GO:0016787	mechanically-gated ion channel activity//hydrolase activity	GO:0016021//GO:0019867//GO:0005680	integral component of membrane//outer membrane//anaphase-promoting complex	KOG0142	Isopentenyl pyrophosphate:dimethylallyl pyrophosphate isomerase
c157234_g1	1	1.055	0.985	0.742	0.62	0.671	1.01333	0.677667	-0.580461	0.00194577	0.0152008	7131	524882167	XP_005097728.1	9373	0	PREDICTED: dynein beta chain, ciliary-like [Aplysia californica]	524882166	XM_005097671.1	2169	0	PREDICTED: Aplysia californica dynein beta chain, ciliary-like (LOC101860168), mRNA	--	--	--	--	P39057	8363	0	Dynein beta chain, ciliary OS=Heliocidaris crassispina PE=1 SV=1	PF04513//PF07728//PF03028//PF02538//PF00437	Baculovirus polyhedron envelope protein, PEP, C terminus//AAA domain (dynein-related subfamily)//Dynein heavy chain and region D6 of dynein motor//Hydantoinase B/oxoprolinase//Type II/IV secretion system protein	GO:0006810//GO:0007017//GO:0007018	transport//microtubule-based process//microtubule-based movement	GO:0005198//GO:0003824//GO:0003777//GO:0016887//GO:0005524	structural molecule activity//catalytic activity//microtubule motor activity//ATPase activity//ATP binding	GO:0019028//GO:0019031//GO:0005874//GO:0030286	viral capsid//viral envelope//microtubule//dynein complex	KOG3595	Dyneins, heavy chain
c136933_g1	1	0.941	0.837	0.649	0.647	0.566	0.926	0.620667	-0.577194	0.00442755	0.023936	1478	676476612	XP_009060849.1	361	9.91425e-37	hypothetical protein LOTGIDRAFT_234508 [Lottia gigantea] >gi|556099789|gb|ESO88441.1| hypothetical protein LOTGIDRAFT_234508 [Lottia gigantea]	--	--	--	--	--	--	--	--	--	--	--	--	--	PF03298	Stanniocalcin family	GO:0007165	signal transduction	GO:0005179	hormone activity	GO:0005576	extracellular region	--	--
c216106_g1	1	1.17	1.118	0.763	0.705	0.737	1.096	0.735	-0.576432	0.00156152	0.0137602	867	524868433	XP_005091019.1	270	3.01336e-25	PREDICTED: 28 kDa heat- and acid-stable phosphoprotein-like [Aplysia californica]	--	--	--	--	--	--	--	--	--	Q62785	208	2.44195e-18	28 kDa heat- and acid-stable phosphoprotein OS=Rattus norvegicus GN=Pdap1 PE=1 SV=1	--	--	--	--	--	--	--	--	KOG3375	Phosphoprotein/predicted coiled-coil protein
c153957_g1	1	1.271	1.379	0.895	0.74	0.813	1.21667	0.816	-0.576293	0.0239057	0.0747108	2069	405972862	EKC37609.1	754	2.59027e-84	Adenylate kinase isoenzyme 5 [Crassostrea gigas]	--	--	--	--	--	K13800	CMPK1, UMPK	UMP-CMP kinase	http://www.genome.jp/dbget-bin/www_bget?ko:K13800	P15700	362	1.13516e-37	Uridylate kinase OS=Saccharomyces cerevisiae (strain ATCC 204508 / S288c) GN=URA6 PE=1 SV=1	PF02283//PF06414//PF00971	Cobinamide kinase / cobinamide phosphate guanyltransferase//Zeta toxin//EIAV coat protein, gp90	GO:0051188//GO:0009236	cofactor biosynthetic process//cobalamin biosynthetic process	GO:0005524//GO:0000166//GO:0005198//GO:0016301//GO:0043752	ATP binding//nucleotide binding//structural molecule activity//kinase activity//adenosylcobinamide kinase activity	GO:0019028	viral capsid	KOG3079	Uridylate kinase/adenylate kinase
c156892_g3	1	1.022	0.916	0.654	0.648	0.674	0.979333	0.658667	-0.572251	0.00036928	0.00574359	4632	405951735	EKC19623.1	4690	0	Multidrug resistance-associated protein 1 [Crassostrea gigas]	169313572	EU487192.1	651	0	Cyphoma gibbosum ATP-binding cassette sub-family C member 1 mRNA, partial cds	K05665	ABCC1	ATP-binding cassette, subfamily C (CFTR/MRP), member 1	http://www.genome.jp/dbget-bin/www_bget?ko:K05665	Q5F364	3733	0	Multidrug resistance-associated protein 1 OS=Gallus gallus GN=ABCC1 PE=2 SV=1	PF01926//PF00005//PF06414//PF08477//PF03193//PF00356//PF00350//PF00437//PF00664	50S ribosome-binding GTPase//ABC transporter//Zeta toxin//Miro-like protein//Protein of unknown function, DUF258//Bacterial regulatory proteins, lacI family//Dynamin family//Type II/IV secretion system protein//ABC transporter transmembrane region	GO:0006810//GO:0055085//GO:0006355//GO:0007264	transport//transmembrane transport//regulation of transcription, DNA-templated//small GTPase mediated signal transduction	GO:0003700//GO:0016301//GO:0003924//GO:0042626//GO:0016887//GO:0005525//GO:0005524	sequence-specific DNA binding transcription factor activity//kinase activity//GTPase activity//ATPase activity, coupled to transmembrane movement of substances//ATPase activity//GTP binding//ATP binding	GO:0016021//GO:0005667//GO:0005622	integral component of membrane//transcription factor complex//intracellular	KOG0054	Multidrug resistance-associated protein/mitoxantrone resistance protein, ABC superfamily
c155450_g1	1	1.212	1.169	0.783	0.651	0.84	1.127	0.758	-0.572218	0.0143124	0.0524212	5025	676473792	XP_009059933.1	1354	1.18362e-164	hypothetical protein LOTGIDRAFT_62291, partial [Lottia gigantea] >gi|556100273|gb|ESO88925.1| hypothetical protein LOTGIDRAFT_62291, partial [Lottia gigantea]	--	--	--	--	--	--	--	--	--	Q5TCS8	740	1.36523e-77	Adenylate kinase 9 OS=Homo sapiens GN=AK9 PE=1 SV=2	PF05454//PF01695//PF08477//PF03193//PF00910//PF00558//PF00004//PF05496//PF00005//PF07728//PF01926//PF03266	Dystroglycan (Dystrophin-associated glycoprotein 1)//IstB-like ATP binding protein//Miro-like protein//Protein of unknown function, DUF258//RNA helicase//Vpu protein//ATPase family associated with various cellular activities (AAA)//Holliday junction DNA helicase ruvB N-terminus//ABC transporter//AAA domain (dynein-related subfamily)//50S ribosome-binding GTPase//NTPase	GO:0006310//GO:0006281//GO:0019076//GO:0007264//GO:0007016//GO:0006812//GO:0032801	DNA recombination//DNA repair//viral release from host cell//small GTPase mediated signal transduction//cytoskeletal anchoring at plasma membrane//cation transport//receptor catabolic process	GO:0003724//GO:0005261//GO:0005525//GO:0009378//GO:0003723//GO:0005524//GO:0016887//GO:0098519//GO:0003924	RNA helicase activity//cation channel activity//GTP binding//four-way junction helicase activity//RNA binding//ATP binding//ATPase activity//nucleotide phosphatase activity, acting on free nucleotides//GTPase activity	GO:0005622//GO:0016010//GO:0005657//GO:0009379//GO:0033644	intracellular//dystrophin-associated glycoprotein complex//replication fork//Holliday junction helicase complex//host cell membrane	KOG3078	Adenylate kinase
c130896_g2	1	0.971	1.442	0.774	0.787	0.739	1.13767	0.766667	-0.569407	0.0423177	0.110555	857	251765122	Q4S2L4.2	449	3.83718e-52	RecName: Full=2'-deoxynucleoside 5'-phosphate N-hydrolase 1 {ECO:0000255|HAMAP-Rule:MF_03036} {ECO:0000255|HAMAP-Rule:MF_03036} [Tetraodon nigroviridis]	--	--	--	--	--	--	--	--	--	Q4S2L4	449	1.14952e-53	2'-deoxynucleoside 5'-phosphate N-hydrolase 1 OS=Tetraodon nigroviridis GN=dnph1 PE=3 SV=2	PF05014	Nucleoside 2-deoxyribosyltransferase	GO:0006206//GO:0030307//GO:0009159	pyrimidine nucleobase metabolic process//positive regulation of cell growth//deoxyribonucleoside monophosphate catabolic process	GO:0050144//GO:0070694	nucleoside deoxyribosyltransferase activity//deoxyribonucleoside 5'-monophosphate N-glycosidase activity	GO:0005634	nucleus	--	--
c149868_g1	1	0.856	1.025	0.546	0.592	0.807	0.960333	0.648333	-0.5668	0.0373262	0.101893	3868	676439378	XP_009048833.1	1982	0	hypothetical protein LOTGIDRAFT_112352 [Lottia gigantea] >gi|556112062|gb|ESP00714.1| hypothetical protein LOTGIDRAFT_112352 [Lottia gigantea]	--	--	--	--	--	--	--	--	--	Q8HZK3	1277	4.68039e-149	Dual oxidase 1 OS=Sus scrofa GN=DUOX1 PE=2 SV=1	PF13405//PF03098//PF08414//PF13499//PF13202//PF00036	EF-hand domain//Animal haem peroxidase//Respiratory burst NADPH oxidase//EF-hand domain pair//EF hand//EF hand	GO:0006804//GO:0006979//GO:0055114	peroxidase reaction//response to oxidative stress//oxidation-reduction process	GO:0004601//GO:0020037//GO:0005509//GO:0050664	peroxidase activity//heme binding//calcium ion binding//oxidoreductase activity, acting on NAD(P)H, oxygen as acceptor	--	--	KOG0039	Ferric reductase, NADH/NADPH oxidase and related proteins
c152317_g1	1	1.073	0.9	0.697	0.579	0.733	0.991	0.669667	-0.565442	0.0109968	0.0435185	2086	676475133	XP_009060374.1	2870	0	hypothetical protein LOTGIDRAFT_210379 [Lottia gigantea] >gi|556100696|gb|ESO89348.1| hypothetical protein LOTGIDRAFT_210379 [Lottia gigantea]	524868853	XM_005091168.1	248	6.66871e-125	PREDICTED: Aplysia californica dynein heavy chain 1, axonemal-like (LOC101858600), mRNA	K10408	DNAH	dynein heavy chain, axonemal	http://www.genome.jp/dbget-bin/www_bget?ko:K10408	Q9P2D7	2336	0	Dynein heavy chain 1, axonemal OS=Homo sapiens GN=DNAH1 PE=2 SV=4	PF04851//PF00437//PF02562//PF00004//PF06737//PF07728	Type III restriction enzyme, res subunit//Type II/IV secretion system protein//PhoH-like protein//ATPase family associated with various cellular activities (AAA)//Transglycosylase-like domain//AAA domain (dynein-related subfamily)	GO:0006810	transport	GO:0005524//GO:0003677//GO:0016887//GO:0016787	ATP binding//DNA binding//ATPase activity//hydrolase activity	GO:0005576	extracellular region	KOG3595	Dyneins, heavy chain
c123013_g1	1	1.243	0.899	0.736	0.602	0.789	1.04733	0.709	-0.562863	0.036413	0.0999714	785	340387330	XP_003392160.1	1254	8.61679e-172	PREDICTED: dynein heavy chain 5, axonemal-like, partial [Amphimedon queenslandica]	260795934	XM_002592914.1	261	1.45077e-132	Branchiostoma floridae hypothetical protein, mRNA	--	--	--	--	Q8TE73	1221	3.1967e-151	Dynein heavy chain 5, axonemal OS=Homo sapiens GN=DNAH5 PE=1 SV=3	PF00758//PF07728//PF04139	Erythropoietin/thrombopoietin//AAA domain (dynein-related subfamily)//Rad9	GO:0001539//GO:0000077//GO:0006200//GO:0007017//GO:0007018//GO:0007165	cilium or flagellum-dependent cell motility//DNA damage checkpoint//ATP catabolic process//microtubule-based process//microtubule-based movement//signal transduction	GO:0003777//GO:0005179//GO:0005524//GO:0016887	microtubule motor activity//hormone activity//ATP binding//ATPase activity	GO:0030896//GO:0005874//GO:0005858//GO:0005576	checkpoint clamp complex//microtubule//axonemal dynein complex//extracellular region	KOG3595	Dyneins, heavy chain
c114170_g1	1	1.033	1.026	0.609	0.669	0.794	1.01967	0.690667	-0.562036	0.00721419	0.0328668	825	405972881	EKC37628.1	255	1.15084e-23	Low affinity immunoglobulin epsilon Fc receptor [Crassostrea gigas]	--	--	--	--	--	K06468	FCER2, CD23	Fc receptor, IgE, low affinity II	http://www.genome.jp/dbget-bin/www_bget?ko:K06468	P20693	197	3.21775e-16	Low affinity immunoglobulin epsilon Fc receptor OS=Mus musculus GN=Fcer2 PE=2 SV=1	PF00059	Lectin C-type domain	--	--	GO:0030246	carbohydrate binding	--	--	KOG4297	C-type lectin
c154973_g2	1	0.972	0.863	0.675	0.664	0.583	0.945	0.640667	-0.56074	0.00385919	0.0221357	1814	524876909	XP_005095163.1	1095	1.32852e-138	PREDICTED: filamin-A-like [Aplysia californica]	524876908	XM_005095106.1	204	1.66629e-100	PREDICTED: Aplysia californica filamin-A-like (LOC101857476), mRNA	K04437	FLNA	filamin	http://www.genome.jp/dbget-bin/www_bget?ko:K04437	Q9VEN1	592	4.46361e-63	Filamin-A OS=Drosophila melanogaster GN=cher PE=1 SV=2	PF05410	Porcine arterivirus-type cysteine proteinase alpha	GO:0006508	proteolysis	GO:0004197	cysteine-type endopeptidase activity	--	--	--	--
c150138_g1	1	1.078	0.91	0.709	0.616	0.704	0.996	0.676333	-0.558411	0.00448151	0.0239779	962	443731115	ELU16352.1	1005	4.57302e-133	hypothetical protein CAPTEDRAFT_213564 [Capitella teleta]	260791666	XM_002590804.1	170	6.90834e-82	Branchiostoma floridae hypothetical protein, mRNA	K17286	STOM	erythrocyte band 7 integral membrane protein	http://www.genome.jp/dbget-bin/www_bget?ko:K17286	Q27433	964	8.44934e-126	Mechanosensory protein 2 OS=Caenorhabditis elegans GN=mec-2 PE=1 SV=1	--	--	--	--	--	--	--	--	KOG2621	Prohibitins and stomatins of the PID superfamily
c155801_g1	1	1.116	0.969	0.689	0.725	0.684	1.02833	0.699333	-0.556256	0.00117832	0.0114212	3886	405975734	EKC40282.1	1362	1.14872e-154	Collagen alpha-4(VI) chain [Crassostrea gigas]	--	--	--	--	--	--	--	--	--	--	--	--	--	PF00093	von Willebrand factor type C domain	--	--	GO:0005515	protein binding	--	--	--	--
c155206_g3	1	0.722	0.72	0.508	0.545	0.608	0.814	0.553667	-0.556011	0.0359353	0.0990664	3253	524912719	XP_005111200.1	414	7.06119e-43	PREDICTED: uncharacterized protein LOC101845736 [Aplysia californica]	--	--	--	--	--	--	--	--	--	--	--	--	--	PF11093	Mitochondrial export protein Som1	--	--	--	--	GO:0042720	mitochondrial inner membrane peptidase complex	--	--
c66383_g1	1	1.083	0.905	0.753	0.698	0.585	0.996	0.678667	-0.553443	0.0132222	0.0497356	563	291221383	XP_002730697.1	586	1.65438e-74	PREDICTED: dynein light chain Tctex-type 1-like [Saccoglossus kowalevskii]	524879897	XM_005096562.1	197	3.8642e-97	PREDICTED: Aplysia californica dynein light chain Tctex-type 1-like (LOC101859166), mRNA	K10420	DYNLT	dynein light chain Tctex-type 1	http://www.genome.jp/dbget-bin/www_bget?ko:K10420	Q9Z336	537	1.08572e-68	Dynein light chain Tctex-type 1 OS=Rattus norvegicus GN=Dynlt1 PE=1 SV=1	PF08395	7tm Chemosensory receptor	GO:0050909	sensory perception of taste	--	--	GO:0016021	integral component of membrane	KOG4081	Dynein light chain
c156239_g1	1	1.089	1.141	0.697	0.693	0.811	1.07667	0.733667	-0.553375	0.00393256	0.022289	4871	676474300	XP_009060102.1	2062	0	hypothetical protein LOTGIDRAFT_228992 [Lottia gigantea] >gi|556100406|gb|ESO89058.1| hypothetical protein LOTGIDRAFT_228992 [Lottia gigantea]	557286590	XM_006025980.1	62	3.91747e-21	PREDICTED: Alligator sinensis FAD-dependent oxidoreductase domain containing 2 (FOXRED2), mRNA	--	--	--	--	Q8IWF2	1674	0	FAD-dependent oxidoreductase domain-containing protein 2 OS=Homo sapiens GN=FOXRED2 PE=1 SV=1	PF01266//PF07992//PF00070//PF00743	FAD dependent oxidoreductase//Pyridine nucleotide-disulphide oxidoreductase//Pyridine nucleotide-disulphide oxidoreductase//Flavin-binding monooxygenase-like	GO:0055114	oxidation-reduction process	GO:0004499//GO:0050660//GO:0050661//GO:0016491	N,N-dimethylaniline monooxygenase activity//flavin adenine dinucleotide binding//NADP binding//oxidoreductase activity	--	--	KOG1399	Flavin-containing monooxygenase
c156292_g1	1	1.009	1.055	0.705	0.688	0.695	1.02133	0.696	-0.553295	2.88054e-05	0.00224012	4331	524889332	XP_005101225.1	3036	0	PREDICTED: xanthine dehydrogenase-like [Aplysia californica]	--	--	--	--	--	--	--	--	--	Q7G192	1473	2.63306e-177	Indole-3-acetaldehyde oxidase OS=Arabidopsis thaliana GN=AAO2 PE=1 SV=2	PF02738//PF00941//PF01799//PF00096//PF00111	Molybdopterin-binding domain of aldehyde dehydrogenase//FAD binding domain in molybdopterin dehydrogenase//[2Fe-2S] binding domain//Zinc finger, C2H2 type//2Fe-2S iron-sulfur cluster binding domain	GO:0055114//GO:0006118	oxidation-reduction process//electron transport	GO:0009055//GO:0016491//GO:0051536//GO:0046872	electron carrier activity//oxidoreductase activity//iron-sulfur cluster binding//metal ion binding	--	--	KOG0430	Xanthine dehydrogenase
c121234_g1	1	1.094	0.947	0.713	0.673	0.687	1.01367	0.691	-0.552826	0.00108957	0.0109178	880	524867177	XP_005090401.1	857	5.77535e-102	PREDICTED: SCO-spondin-like [Aplysia californica]	--	--	--	--	--	K03900	VWF	von Willebrand factor	http://www.genome.jp/dbget-bin/www_bget?ko:K03900	Q2PC93	436	7.54548e-46	SCO-spondin OS=Gallus gallus GN=SSPO PE=2 SV=1	PF01412	Putative GTPase activating protein for Arf	GO:0032312	regulation of ARF GTPase activity	GO:0008270//GO:0008060	zinc ion binding//ARF GTPase activator activity	--	--	--	--
c157348_g1	1	1.015	1.144	0.766	0.658	0.73	1.053	0.718	-0.55245	0.00345214	0.0206511	7178	524869433	XP_005091510.1	8636	0	PREDICTED: dynein heavy chain 5, axonemal-like isoform X4 [Aplysia californica]	524869436	XM_005091455.1	232	1.81838e-115	PREDICTED: Aplysia californica dynein heavy chain 5, axonemal-like (LOC101860228), transcript variant X6, mRNA	--	--	--	--	Q8TE73	1291	6.89026e-142	Dynein heavy chain 5, axonemal OS=Homo sapiens GN=DNAH5 PE=1 SV=3	PF00004//PF13949//PF05072//PF00641	ATPase family associated with various cellular activities (AAA)//ALIX V-shaped domain binding to HIV//Herpesvirus UL43 protein//Zn-finger in Ran binding protein and others	--	--	GO:0005515//GO:0008270//GO:0005524	protein binding//zinc ion binding//ATP binding	GO:0019033//GO:0016020	viral tegument//membrane	KOG3595	Dyneins, heavy chain
c145377_g1	1	0.863	1.151	0.692	0.604	0.762	1.00467	0.686	-0.550436	0.0239599	0.0747556	2761	524879939	XP_005096639.1	1094	1.18845e-137	PREDICTED: calcium uniporter protein, mitochondrial-like [Aplysia californica]	524879938	XM_005096582.1	146	4.45351e-68	PREDICTED: Aplysia californica calcium uniporter protein, mitochondrial-like (LOC101863578), mRNA	--	--	--	--	Q3UMR5	894	1.07875e-109	Calcium uniporter protein, mitochondrial OS=Mus musculus GN=Mcu PE=1 SV=2	PF02996//PF09177//PF02183	Prefoldin subunit//Syntaxin 6, N-terminal//Homeobox associated leucine zipper	GO:0006355//GO:0006457//GO:0048193	regulation of transcription, DNA-templated//protein folding//Golgi vesicle transport	GO:0051082//GO:0003677	unfolded protein binding//DNA binding	GO:0016272//GO:0005634//GO:0016020	prefoldin complex//nucleus//membrane	KOG2966	Uncharacterized conserved protein
c104353_g1	1	0.947	1.102	0.596	0.666	0.821	1.01633	0.694333	-0.549673	0.020185	0.0665409	1903	524870919	XP_005092239.1	779	1.7536e-85	PREDICTED: mucin-5AC-like [Aplysia californica]	--	--	--	--	--	--	--	--	--	P70490	358	1.7633e-35	Lactadherin OS=Rattus norvegicus GN=Mfge8 PE=2 SV=1	PF00754	F5/8 type C domain	GO:0007155	cell adhesion	--	--	--	--	KOG1094	Discoidin domain receptor DDR1
c156035_g1	1	1.048	1.259	0.764	0.689	0.808	1.10233	0.753667	-0.548562	0.0110451	0.0436066	2765	676458222	XP_009054905.1	3107	0	hypothetical protein LOTGIDRAFT_227399 [Lottia gigantea] >gi|556105755|gb|ESO94407.1| hypothetical protein LOTGIDRAFT_227399 [Lottia gigantea]	--	--	--	--	--	K10397	KIF6_9	kinesin family member 6/9	http://www.genome.jp/dbget-bin/www_bget?ko:K10397	Q9WV04	1968	0	Kinesin-like protein KIF9 OS=Mus musculus GN=Kif9 PE=2 SV=2	PF00225//PF09074//PF06357	Kinesin motor domain//Mer2//Omega-atracotoxin	GO:0009405//GO:0006952//GO:0007017//GO:0007018//GO:0007131//GO:0006810	pathogenesis//defense response//microtubule-based process//microtubule-based movement//reciprocal meiotic recombination//transport	GO:0005524//GO:0019855//GO:0008017//GO:0003777	ATP binding//calcium channel inhibitor activity//microtubule binding//microtubule motor activity	GO:0005576//GO:0000794//GO:0045298//GO:0005874	extracellular region//condensed nuclear chromosome//tubulin complex//microtubule	KOG4280	Kinesin-like protein
c106356_g1	1	0.959	1.069	0.725	0.621	0.727	1.00933	0.691	-0.546645	0.00334854	0.0203591	1457	524869443	XP_005091515.1	616	1.20371e-72	PREDICTED: syntaxin-7-like [Aplysia californica]	--	--	--	--	--	K08488	STX7	syntaxin 7	http://www.genome.jp/dbget-bin/www_bget?ko:K08488	Q3ZBT5	345	1.77902e-35	Syntaxin-7 OS=Bos taurus GN=STX7 PE=2 SV=1	PF00804//PF00957//PF05739//PF06072//PF00015	Syntaxin//Synaptobrevin//SNARE domain//Alphaherpesvirus tegument protein US9//Methyl-accepting chemotaxis protein (MCP) signalling domain	GO:0016192//GO:0007165	vesicle-mediated transport//signal transduction	GO:0004871//GO:0005515	signal transducer activity//protein binding	GO:0016020//GO:0019033//GO:0016021	membrane//viral tegument//integral component of membrane	KOG0811	SNARE protein PEP12/VAM3/Syntaxin 7/Syntaxin 17
c96436_g1	1	1.093	1.061	0.765	0.646	0.753	1.05133	0.721333	-0.543482	0.00320038	0.0200039	949	524866715	XP_005090176.1	769	1.1777e-92	PREDICTED: dynein intermediate chain 2, ciliary-like isoform X3 [Aplysia californica]	--	--	--	--	--	K10409	DNAI1	dynein intermediate chain 1, axonemal	http://www.genome.jp/dbget-bin/www_bget?ko:K10409	Q16959	710	1.3896e-85	Dynein intermediate chain 2, ciliary OS=Heliocidaris crassispina PE=2 SV=1	--	--	--	--	--	--	--	--	--	--
c148780_g1	1	1.261	1.013	0.823	0.661	0.763	1.09133	0.749	-0.543054	0.0193282	0.064763	3311	524903624	XP_005108008.1	829	2.28509e-99	PREDICTED: charged multivesicular body protein 2a-like isoform X1 [Aplysia californica] >gi|524903626|ref|XP_005108009.1| PREDICTED: charged multivesicular body protein 2a-like isoform X2 [Aplysia californica] >gi|524903628|ref|XP_005108010.1| PREDICTED: charged multivesicular body protein 2a-like isoform X3 [Aplysia californica]	56286962	CR695735.2	212	1.09477e-104	Tetraodon nigroviridis full-length cDNA	K12191	CHMP2A	charged multivesicular body protein 2A	http://www.genome.jp/dbget-bin/www_bget?ko:K12191	Q6DFS6	766	4.5304e-92	Charged multivesicular body protein 2a OS=Xenopus tropicalis GN=chmp2a PE=2 SV=1	PF02060//PF05203//PF03357	Slow voltage-gated potassium channel//Hom_end-associated Hint//Snf7	GO:0006811//GO:0006813//GO:0030908//GO:0015031	ion transport//potassium ion transport//protein splicing//protein transport	GO:0005249	voltage-gated potassium channel activity	GO:0008076//GO:0016020	voltage-gated potassium channel complex//membrane	KOG3230	Vacuolar assembly/sorting protein DID4
c144412_g2	1	0.914	0.841	0.639	0.667	0.585	0.918333	0.630333	-0.542903	0.00402728	0.022596	3113	358024568	AEU04142.1	1879	0	macrophage expressed protein [Haliotis midae]	554549820	XM_005869377.1	49	4.20193e-14	PREDICTED: Myotis brandtii macrophage-expressed gene 1 protein-like (LOC102242359), mRNA	--	--	--	--	Q5RBP9	1206	2.35143e-149	Macrophage-expressed gene 1 protein OS=Pongo abelii GN=MPEG1 PE=2 SV=1	--	--	--	--	--	--	--	--	--	--
c98050_g1	1	1.018	1.162	0.768	0.676	0.745	1.06	0.729667	-0.538755	0.00363889	0.0212243	2303	524890775	XP_005101930.1	2897	0	PREDICTED: UPF0704 protein C6orf165 homolog [Aplysia californica]	390361828	XM_775179.3	232	5.77675e-116	PREDICTED: Strongylocentrotus purpuratus UPF0704 protein C6orf165 homolog, transcript variant 1 (LOC580002), mRNA	--	--	--	--	Q6PE87	2104	0	UPF0704 protein C6orf165 homolog OS=Mus musculus PE=2 SV=2	PF12761//PF02737//PF12501	Actin cytoskeleton-regulatory complex protein END3//3-hydroxyacyl-CoA dehydrogenase, NAD binding domain//Phosphate ATP-binding cassette transporter	GO:0007015//GO:0006631//GO:0006817//GO:0006574//GO:0006633//GO:0006552//GO:0006897//GO:0006554//GO:0006568//GO:0055114//GO:0018874//GO:0006550	actin filament organization//fatty acid metabolic process//phosphate ion transport//valine catabolic process//fatty acid biosynthetic process//leucine catabolic process//endocytosis//lysine catabolic process//tryptophan metabolic process//oxidation-reduction process//benzoate metabolic process//isoleucine catabolic process	GO:0003857//GO:0016491	3-hydroxyacyl-CoA dehydrogenase activity//oxidoreductase activity	--	--	--	--
c154167_g1	1	1.423	1.174	0.912	0.759	0.809	1.199	0.826667	-0.536454	0.0341957	0.095451	1035	524876601	XP_005095013.1	995	2.6757e-131	PREDICTED: enoyl-CoA hydratase domain-containing protein 3, mitochondrial-like isoform X1 [Aplysia californica] >gi|524876603|ref|XP_005095014.1| PREDICTED: enoyl-CoA hydratase domain-containing protein 3, mitochondrial-like isoform X2 [Aplysia californica]	--	--	--	--	--	--	--	--	--	Q9D7J9	848	1.61141e-110	Enoyl-CoA hydratase domain-containing protein 3, mitochondrial OS=Mus musculus GN=Echdc3 PE=1 SV=1	PF01343//PF00378	Peptidase family S49//Enoyl-CoA hydratase/isomerase family	GO:0006508//GO:0008152	proteolysis//metabolic process	GO:0008233//GO:0003824	peptidase activity//catalytic activity	--	--	KOG1680	Enoyl-CoA hydratase
c140204_g1	1	1.087	1.087	0.762	0.737	0.691	1.058	0.73	-0.535371	0.000747971	0.00861995	4617	676464066	XP_009056802.1	2961	0	hypothetical protein LOTGIDRAFT_233093 [Lottia gigantea] >gi|556104010|gb|ESO92662.1| hypothetical protein LOTGIDRAFT_233093 [Lottia gigantea]	--	--	--	--	--	--	--	--	--	Q8C8H8	348	3.84582e-32	Kyphoscoliosis peptidase OS=Mus musculus GN=Ky PE=1 SV=1	--	--	--	--	--	--	--	--	--	--
c157230_g1	1	1.068	1.175	0.795	0.711	0.733	1.081	0.746333	-0.534474	0.00301212	0.0194076	8237	585650396	XP_006814570.1	9567	0	PREDICTED: dynein heavy chain 7, axonemal-like [Saccoglossus kowalevskii]	524914851	XM_005112178.1	1026	0	PREDICTED: Aplysia californica dynein heavy chain 7, axonemal-like (LOC101853278), mRNA	--	--	--	--	Q63170	9363	0	Dynein heavy chain 7, axonemal OS=Rattus norvegicus GN=Dnah7 PE=2 SV=2	PF00437//PF02253//PF11883//PF01496//PF07663//PF00158//PF13405//PF03028//PF07728	Type II/IV secretion system protein//Phospholipase A1//Domain of unknown function (DUF3403)//V-type ATPase 116kDa subunit family//Sorbitol phosphotransferase enzyme II C-terminus//Sigma-54 interaction domain//EF-hand domain//Dynein heavy chain and region D6 of dynein motor//AAA domain (dynein-related subfamily)	GO:0015991//GO:0016310//GO:0007018//GO:0007017//GO:0009401//GO:0006355//GO:0015992//GO:0009069//GO:0006629//GO:0009395//GO:0006810//GO:0008643	ATP hydrolysis coupled proton transport//phosphorylation//microtubule-based movement//microtubule-based process//phosphoenolpyruvate-dependent sugar phosphotransferase system//regulation of transcription, DNA-templated//proton transport//serine family amino acid metabolic process//lipid metabolic process//phospholipid catabolic process//transport//carbohydrate transport	GO:0004674//GO:0015078//GO:0004620//GO:0005509//GO:0003777//GO:0016887//GO:0008134//GO:0005524//GO:0008982	protein serine/threonine kinase activity//hydrogen ion transmembrane transporter activity//phospholipase activity//calcium ion binding//microtubule motor activity//ATPase activity//transcription factor binding//ATP binding//protein-N(PI)-phosphohistidine-sugar phosphotransferase activity	GO:0030286//GO:0016021//GO:0033179//GO:0005667//GO:0009357//GO:0005874//GO:0016020	dynein complex//integral component of membrane//proton-transporting V-type ATPase, V0 domain//transcription factor complex//protein-N(PI)-phosphohistidine-sugar phosphotransferase complex//microtubule//membrane	KOG3595	Dyneins, heavy chain
c157271_g2	1	1.186	0.99	0.688	0.681	0.824	1.05867	0.731	-0.534305	0.0121638	0.0465931	6901	524869519	XP_005091552.1	9804	0	PREDICTED: dynein heavy chain 10, axonemal-like [Aplysia californica]	524869518	XM_005091495.1	2503	0	PREDICTED: Aplysia californica dynein heavy chain 10, axonemal-like (LOC101850776), mRNA	--	--	--	--	Q8IVF4	7969	0	Dynein heavy chain 10, axonemal OS=Homo sapiens GN=DNAH10 PE=1 SV=4	PF00004//PF07201//PF03028//PF07728	ATPase family associated with various cellular activities (AAA)//HrpJ-like domain//Dynein heavy chain and region D6 of dynein motor//AAA domain (dynein-related subfamily)	GO:0009405//GO:0046903//GO:0007018//GO:0007017	pathogenesis//secretion//microtubule-based movement//microtubule-based process	GO:0003777//GO:0016887//GO:0005524	microtubule motor activity//ATPase activity//ATP binding	GO:0019867//GO:0005874//GO:0030286	outer membrane//microtubule//dynein complex	KOG3595	Dyneins, heavy chain
c136996_g1	1	0.942	0.924	0.666	0.688	0.628	0.955333	0.660667	-0.532082	0.00049816	0.00689478	1145	405960112	EKC26059.1	1184	2.90373e-159	Mitochondrial carnitine/acylcarnitine carrier protein [Crassostrea gigas]	241714778	XM_002413478.1	132	1.10058e-60	Ixodes scapularis carnitine-acylcarnitine carrier protein, putative, mRNA	K15109	SLC25A20_29, CACT, CACL, CRC1	solute carrier family 25 (mitochondrial carnitine/acylcarnitine transporter), member 20/29	http://www.genome.jp/dbget-bin/www_bget?ko:K15109	Q9Z2Z6	1044	1.85491e-139	Mitochondrial carnitine/acylcarnitine carrier protein OS=Mus musculus GN=Slc25a20 PE=1 SV=1	--	--	--	--	--	--	--	--	KOG0758	Mitochondrial carnitine-acylcarnitine carrier protein
c116108_g1	1	0.946	0.955	0.6	0.767	0.64	0.967	0.669	-0.53151	0.00775884	0.0345257	702	524872182	XP_005092855.1	344	1.287e-36	PREDICTED: macrophage mannose receptor 1-like [Aplysia californica]	--	--	--	--	--	K06794	NCAN, CSPG3	neurocan core protein	http://www.genome.jp/dbget-bin/www_bget?ko:K06794	Q5IS41	214	7.23383e-18	Neurocan core protein OS=Pan troglodytes GN=NCAN PE=2 SV=1	PF00059	Lectin C-type domain	--	--	GO:0030246	carbohydrate binding	--	--	KOG4297	C-type lectin
c155849_g1	1	0.884	0.826	0.633	0.648	0.594	0.903333	0.625	-0.531402	0.00405289	0.0226636	2875	405963413	EKC28987.1	168	1.14759e-09	Putative ferric-chelate reductase 1 [Crassostrea gigas]	--	--	--	--	--	--	--	--	--	A4QP81	160	8.71696e-10	Putative ferric-chelate reductase 1 OS=Danio rerio GN=frrs1 PE=2 SV=1	--	--	--	--	--	--	--	--	--	--
c150406_g1	1	0.988	1.112	0.865	0.588	0.692	1.03333	0.715	-0.531291	0.032432	0.0918311	1842	325197123	NP_001191414.1	1470	0	carboxypeptidase E-3 precursor [Aplysia californica] >gi|1750210|gb|AAC47414.1| carboxypeptidase E-3 [Aplysia californica]	505845984	XM_004616414.1	63	4.07377e-22	PREDICTED: Sorex araneus carboxypeptidase N, polypeptide 1 (CPN1), mRNA	K01294	CPE	carboxypeptidase E	http://www.genome.jp/dbget-bin/www_bget?ko:K01294	P15087	1119	7.01668e-145	Carboxypeptidase E OS=Rattus norvegicus GN=Cpe PE=1 SV=1	PF00246	Zinc carboxypeptidase	GO:0006508	proteolysis	GO:0008270//GO:0004181	zinc ion binding//metallocarboxypeptidase activity	--	--	KOG2649	Zinc carboxypeptidase
c33620_g1	1	0.925	0.841	0.704	0.587	0.624	0.922	0.638333	-0.530457	0.007343	0.0332858	1153	524891582	XP_005102324.1	422	1.7499e-47	PREDICTED: c-Myc-binding protein-like isoform X2 [Aplysia californica]	--	--	--	--	--	--	--	--	--	Q99417	329	1.56581e-35	C-Myc-binding protein OS=Homo sapiens GN=MYCBP PE=1 SV=3	PF13851//PF01496//PF04728//PF01486//PF04977//PF02183//PF01166//PF06005//PF02403//PF00170//PF07716//PF06008	Growth-arrest specific micro-tubule binding//V-type ATPase 116kDa subunit family//Lipoprotein leucine-zipper//K-box region//Septum formation initiator//Homeobox associated leucine zipper//TSC-22/dip/bun family//Protein of unknown function (DUF904)//Seryl-tRNA synthetase N-terminal domain//bZIP transcription factor//Basic region leucine zipper//Laminin Domain I	GO:0045995//GO:0043093//GO:0048870//GO:0006544//GO:0030334//GO:0007165//GO:0015991//GO:0006434//GO:0006563//GO:0000917//GO:0006566//GO:0007049//GO:0030155//GO:0006355//GO:0015992	regulation of embryonic development//cytokinesis by binary fission//cell motility//glycine metabolic process//regulation of cell migration//signal transduction//ATP hydrolysis coupled proton transport//seryl-tRNA aminoacylation//L-serine metabolic process//barrier septum assembly//threonine metabolic process//cell cycle//regulation of cell adhesion//regulation of transcription, DNA-templated//pro…	GO:0003677//GO:0003700//GO:0005102//GO:0000166//GO:0015078//GO:0004828//GO:0043565//GO:0005524	DNA binding//sequence-specific DNA binding transcription factor activity//receptor binding//nucleotide binding//hydrogen ion transmembrane transporter activity//serine-tRNA ligase activity//sequence-specific DNA binding//ATP binding	GO:0019867//GO:0005634//GO:0005606//GO:0033179//GO:0005737//GO:0005667//GO:0031514	outer membrane//nucleus//laminin-1 complex//proton-transporting V-type ATPase, V0 domain//cytoplasm//transcription factor complex//motile cilium	--	--
c131589_g1	1	0.842	0.898	0.656	0.608	0.633	0.913333	0.632333	-0.530456	0.00261454	0.0177151	1513	524865621	XP_005089638.1	362	1.55079e-36	PREDICTED: EF-hand calcium-binding domain-containing protein 1-like [Aplysia californica]	--	--	--	--	--	--	--	--	--	Q3KQ77	344	9.3276e-36	EF-hand calcium-binding domain-containing protein 1 OS=Xenopus laevis GN=efcab1 PE=2 SV=1	PF00036//PF13202//PF13499//PF01087//PF13405	EF hand//EF hand//EF-hand domain pair//Galactose-1-phosphate uridyl transferase, N-terminal domain//EF-hand domain	GO:0006012//GO:0009117	galactose metabolic process//nucleotide metabolic process	GO:0008108//GO:0005509	UDP-glucose:hexose-1-phosphate uridylyltransferase activity//calcium ion binding	--	--	KOG0044	Ca2+ sensor (EF-Hand superfamily)
c139417_g1	1	0.97	0.897	0.83	0.622	0.533	0.955667	0.661667	-0.530403	0.04553	0.115981	1337	291223156	XP_002731577.1	644	1.0312e-76	PREDICTED: failed axon connections homolog [Saccoglossus kowalevskii]	--	--	--	--	--	--	--	--	--	Q3UMF9	436	5.57778e-47	Failed axon connections homolog OS=Mus musculus GN=Faxc PE=2 SV=1	--	--	--	--	--	--	--	--	KOG4244	Failed axon connections (fax) protein/glutathione S-transferase-like protein
c157387_g2	1	0.956	1.072	0.697	0.682	0.718	1.00933	0.699	-0.530038	0.000552875	0.00722755	6404	524873998	XP_005093741.1	3777	0	PREDICTED: uncharacterized protein LOC101854071 [Aplysia californica]	--	--	--	--	--	--	--	--	--	Q9U943	942	1.0399e-100	Apolipophorins OS=Locusta migratoria PE=1 SV=2	PF09172//PF09249//PF01347//PF06448//PF05970	Domain of unknown function (DUF1943)//tRNA nucleotidyltransferase, second domain//Lipoprotein amino terminal region//Domain of Unknown Function (DUF1081)//PIF1-like helicase	GO:0000723//GO:0008033//GO:0006281//GO:0006869	telomere maintenance//tRNA processing//DNA repair//lipid transport	GO:0005319//GO:0003678//GO:0016437//GO:0004810	lipid transporter activity//DNA helicase activity//tRNA cytidylyltransferase activity//tRNA adenylyltransferase activity	GO:0005657	replication fork	KOG4338	Predicted lipoprotein
c21901_g1	1	1.177	0.927	0.738	0.705	0.708	1.03467	0.717	-0.529121	0.00732593	0.0332852	872	405965399	EKC30776.1	320	2.06425e-33	Glutaredoxin-1 [Crassostrea gigas]	--	--	--	--	--	K03676	grxC, GLRX, GLRX2	glutaredoxin 3	http://www.genome.jp/dbget-bin/www_bget?ko:K03676	P12309	181	2.2165e-15	Glutaredoxin-1 OS=Sus scrofa GN=GLRX PE=1 SV=2	PF00462//PF02454	Glutaredoxin//Sigma 1s protein	GO:0045454//GO:0019048//GO:0006118	cell redox homeostasis//modulation by virus of host morphology or physiology//electron transport	GO:0009055//GO:0015035	electron carrier activity//protein disulfide oxidoreductase activity	--	--	KOG1752	Glutaredoxin and related proteins
c144526_g1	1	0.93	1.05	0.658	0.652	0.757	0.993333	0.689	-0.527774	0.00357809	0.0210653	1013	676444491	XP_009050446.1	1090	1.43834e-144	hypothetical protein LOTGIDRAFT_187020 [Lottia gigantea] >gi|556110158|gb|ESO98810.1| hypothetical protein LOTGIDRAFT_187020 [Lottia gigantea]	--	--	--	--	--	K00940	E2.7.4.6, ndk	nucleoside-diphosphate kinase	http://www.genome.jp/dbget-bin/www_bget?ko:K00940	Q9QXL7	832	7.53238e-107	Nucleoside diphosphate kinase 7 OS=Rattus norvegicus GN=Nme7 PE=1 SV=1	PF07571//PF00334	Protein of unknown function (DUF1546)//Nucleoside diphosphate kinase	GO:0051090//GO:0006144//GO:0006241//GO:0006183//GO:0006165//GO:0006228//GO:0006206	regulation of sequence-specific DNA binding transcription factor activity//purine nucleobase metabolic process//CTP biosynthetic process//GTP biosynthetic process//nucleoside diphosphate phosphorylation//UTP biosynthetic process//pyrimidine nucleobase metabolic process	GO:0005524//GO:0004550	ATP binding//nucleoside diphosphate kinase activity	GO:0005634	nucleus	KOG0888	Nucleoside diphosphate kinase
c2666_g1	1	1.006	0.985	0.745	0.733	0.597	0.997	0.691667	-0.527517	0.00660929	0.0309544	594	524864130	XP_005088903.1	478	1.47093e-57	PREDICTED: 60S ribosomal protein L24-like [Aplysia californica]	158187779	EU124974.1	99	1.22927e-42	Arenicola marina ribosomal protein rpl24 mRNA, complete cds	K02896	RP-L24e, RPL24	large subunit ribosomal protein L24e	http://www.genome.jp/dbget-bin/www_bget?ko:K02896	Q8ISQ3	413	2.79005e-49	60S ribosomal protein L24 OS=Branchiostoma belcheri GN=RPL24 PE=2 SV=1	PF07565	Band 3 cytoplasmic domain	GO:0006820	anion transport	GO:0008509	anion transmembrane transporter activity	GO:0016021	integral component of membrane	KOG1722	60s ribosomal protein L24
c154281_g1	1	0.851	0.943	0.614	0.631	0.695	0.931333	0.646667	-0.526275	0.00379673	0.0218901	1419	156380854	XP_001631982.1	565	1.68109e-66	predicted protein [Nematostella vectensis] >gi|156219031|gb|EDO39919.1| predicted protein [Nematostella vectensis]	--	--	--	--	--	K07935	RABL5	Rab-like protein 5	http://www.genome.jp/dbget-bin/www_bget?ko:K07935	Q567Y6	455	6.6752e-52	Intraflagellar transport protein 22 homolog OS=Danio rerio GN=ift22 PE=2 SV=1	PF08477//PF00503//PF00071//PF00004//PF10662//PF00025	Miro-like protein//G-protein alpha subunit//Ras family//ATPase family associated with various cellular activities (AAA)//Ethanolamine utilisation - propanediol utilisation//ADP-ribosylation factor family	GO:0007165//GO:0006576//GO:0007186//GO:0007264	signal transduction//cellular biogenic amine metabolic process//G-protein coupled receptor signaling pathway//small GTPase mediated signal transduction	GO:0004871//GO:0005525//GO:0000166//GO:0005524//GO:0031683//GO:0019001//GO:0003924	signal transducer activity//GTP binding//nucleotide binding//ATP binding//G-protein beta/gamma-subunit complex binding//guanyl nucleotide binding//GTPase activity	GO:0005622	intracellular	KOG0078	GTP-binding protein SEC4, small G protein superfamily, and related Ras family GTP-binding proteins
c110407_g1	1	0.981	1.076	0.66	0.685	0.778	1.019	0.707667	-0.526012	0.00305651	0.019543	1199	676421693	XP_009043836.1	672	2.57237e-82	hypothetical protein LOTGIDRAFT_208290 [Lottia gigantea] >gi|556116639|gb|ESP05291.1| hypothetical protein LOTGIDRAFT_208290 [Lottia gigantea]	--	--	--	--	--	K00069	HPGD	15-hydroxyprostaglandin dehydrogenase (NAD)	http://www.genome.jp/dbget-bin/www_bget?ko:K00069	P70684	441	1.34348e-49	15-hydroxyprostaglandin dehydrogenase [NAD(+)] OS=Cavia porcellus GN=HPGD PE=2 SV=1	PF02737//PF00106//PF01370//PF01073	3-hydroxyacyl-CoA dehydrogenase, NAD binding domain//short chain dehydrogenase//NAD dependent epimerase/dehydratase family//3-beta hydroxysteroid dehydrogenase/isomerase family	GO:0008210//GO:0006574//GO:0008209//GO:0006552//GO:0044237//GO:0008152//GO:0006568//GO:0006694//GO:0018874//GO:0006631//GO:0006633//GO:0006554//GO:0055114//GO:0008207//GO:0006550	estrogen metabolic process//valine catabolic process//androgen metabolic process//leucine catabolic process//cellular metabolic process//metabolic process//tryptophan metabolic process//steroid biosynthetic process//benzoate metabolic process//fatty acid metabolic process//fatty acid biosynthetic process//lysine catabolic process//oxidation-reduction process//C21-steroid hormone metabolic process…	GO:0003854//GO:0016616//GO:0003857//GO:0050662//GO:0016491//GO:0003824	3-beta-hydroxy-delta5-steroid dehydrogenase activity//oxidoreductase activity, acting on the CH-OH group of donors, NAD or NADP as acceptor//3-hydroxyacyl-CoA dehydrogenase activity//coenzyme binding//oxidoreductase activity//catalytic activity	--	--	KOG1205	Predicted dehydrogenase
c131243_g1	1	1.037	0.993	0.618	0.748	0.739	1.01	0.701667	-0.525498	0.00433238	0.0236467	1704	405966499	EKC31777.1	1150	8.93547e-151	Cathepsin L [Crassostrea gigas]	--	--	--	--	--	K01365	CTSL	cathepsin L	http://www.genome.jp/dbget-bin/www_bget?ko:K01365	O60911	954	8.22068e-123	Cathepsin L2 OS=Homo sapiens GN=CTSV PE=1 SV=2	PF03051//PF00112	Peptidase C1-like family//Papain family cysteine protease	GO:0006508	proteolysis	GO:0008234//GO:0004197	cysteine-type peptidase activity//cysteine-type endopeptidase activity	--	--	KOG1543	Cysteine proteinase Cathepsin L
c91498_g1	1	0.984	1.115	0.731	0.685	0.739	1.033	0.718333	-0.524115	0.00138705	0.0126729	239	8249025	CAB93136.1	329	9.02793e-38	ta tubulin [Babesia equi]	385275331	JQ087414.1	59	7.81098e-21	Xylaria discolor isolate YMJ 1280 beta-tubulin gene, partial cds	K07375	TUBB	tubulin beta	http://www.genome.jp/dbget-bin/www_bget?ko:K07375	P86221	344	2.46168e-39	Tubulin beta-4B chain (Fragments) OS=Mesocricetus auratus GN=TUBB4B PE=1 SV=1	--	--	GO:0007018//GO:0051258	microtubule-based movement//protein polymerization	GO:0005198//GO:0005525	structural molecule activity//GTP binding	GO:0005874	microtubule	KOG1375	Beta tubulin
c152113_g1	1	1.04	1.021	0.715	0.634	0.781	1.02033	0.71	-0.52315	0.00399174	0.0224342	5149	676427844	XP_009045080.1	3799	0	hypothetical protein LOTGIDRAFT_224011 [Lottia gigantea] >gi|556115618|gb|ESP04270.1| hypothetical protein LOTGIDRAFT_224011 [Lottia gigantea]	--	--	--	--	--	--	--	--	--	Q5T2S8	2662	0	Armadillo repeat-containing protein 4 OS=Homo sapiens GN=ARMC4 PE=1 SV=1	PF10508//PF00514//PF02985//PF01602//PF12801	Proteasome non-ATPase 26S subunit//Armadillo/beta-catenin-like repeat//HEAT repeat//Adaptin N terminal region//4Fe-4S binding domain	GO:0006886//GO:0016192	intracellular protein transport//vesicle-mediated transport	GO:0051536//GO:0005515//GO:0044183	iron-sulfur cluster binding//protein binding//protein binding involved in protein folding	GO:0030117	membrane coat	KOG0167	FOG: Armadillo/beta-catenin-like repeats
c107677_g1	1	0.874	0.802	0.654	0.683	0.529	0.892	0.622	-0.520129	0.0235439	0.073718	1081	32169292	CAD89885.1	718	4.25449e-90	ribosomal protein L7 [Crassostrea gigas]	167538328	XM_001750777.1	132	1.03718e-60	Monosiga brevicollis MX1 predicted protein MONBRDRAFT_12901 mRNA, complete cds	K02937	RP-L7e, RPL7	large subunit ribosomal protein L7e	http://www.genome.jp/dbget-bin/www_bget?ko:K02937	P32100	634	9.61831e-79	60S ribosomal protein L7 OS=Drosophila melanogaster GN=RpL7 PE=1 SV=2	--	--	--	--	--	--	GO:0005840	ribosome	KOG3184	60S ribosomal protein L7
c122411_g1	1	0.908	0.954	0.731	0.695	0.57	0.954	0.665333	-0.519912	0.0106898	0.042708	929	524900458	XP_005106649.1	246	1.09321e-22	PREDICTED: uncharacterized protein LOC101863840 [Aplysia californica]	--	--	--	--	--	--	--	--	--	--	--	--	--	PF01506	Hepatitis C virus non-structural 5a protein membrane anchor	GO:0006508//GO:0006144	proteolysis//purine nucleobase metabolic process	GO:0004197//GO:0017111//GO:0003968//GO:0004252	cysteine-type endopeptidase activity//nucleoside-triphosphatase activity//RNA-directed RNA polymerase activity//serine-type endopeptidase activity	GO:0031379	RNA-directed RNA polymerase complex	--	--
c129550_g1	1	1.045	0.829	0.765	0.66	0.58	0.958	0.668333	-0.519458	0.0277688	0.0828357	465	52626600	CAG30543.1	724	1.12018e-94	beta tubulin [Glomus sp. BEG19]	216296572	FJ387017.1	191	6.81787e-94	Trichoplax adhaerens beta-tubulin mRNA, complete cds	K07375	TUBB	tubulin beta	http://www.genome.jp/dbget-bin/www_bget?ko:K07375	P41386	724	2.81962e-94	Tubulin beta chain (Fragment) OS=Haliotis discus PE=2 SV=1	--	--	GO:0051258//GO:0007018	protein polymerization//microtubule-based movement	GO:0005525//GO:0005198	GTP binding//structural molecule activity	GO:0005874	microtubule	KOG1375	Beta tubulin
c150343_g1	1	1.319	0.967	0.746	0.739	0.813	1.09533	0.766	-0.515954	0.0276197	0.0825382	1727	443720568	ELU10262.1	965	2.18302e-121	hypothetical protein CAPTEDRAFT_156752 [Capitella teleta]	--	--	--	--	--	K00504	PAM, PHM	peptidylglycine monooxygenase	http://www.genome.jp/dbget-bin/www_bget?ko:K00504	Q95XM2	692	7.22113e-84	Probable peptidylglycine alpha-hydroxylating monooxygenase Y71G12B.4 OS=Caenorhabditis elegans GN=Y71G12B.4 PE=1 SV=1	PF01082	Copper type II ascorbate-dependent monooxygenase, N-terminal domain	GO:0055114	oxidation-reduction process	GO:0016715//GO:0005507//GO:0004497	oxidoreductase activity, acting on paired donors, with incorporation or reduction of molecular oxygen, reduced ascorbate as one donor, and incorporation of one atom of oxygen//copper ion binding//monooxygenase activity	--	--	KOG3567	Peptidylglycine alpha-amidating monooxygenase
c156207_g3	1	1.127	1.017	0.812	0.715	0.673	1.048	0.733333	-0.515098	0.00579514	0.0282492	2022	676459779	XP_009055412.1	729	5.38912e-80	hypothetical protein LOTGIDRAFT_228561 [Lottia gigantea] >gi|556105134|gb|ESO93786.1| hypothetical protein LOTGIDRAFT_228561 [Lottia gigantea]	--	--	--	--	--	--	--	--	--	Q9UGT4	427	1.04583e-42	Sushi domain-containing protein 2 OS=Homo sapiens GN=SUSD2 PE=1 SV=1	PF00335	Tetraspanin family	--	--	--	--	GO:0016021	integral component of membrane	KOG4291	Mucin/alpha-tectorin
c145455_g1	1	0.985	0.89	0.582	0.703	0.727	0.958333	0.670667	-0.514932	0.0100252	0.0408833	1836	405972363	EKC37136.1	744	1.09826e-88	JmjC domain-containing protein C2orf60 [Crassostrea gigas]	--	--	--	--	--	--	--	--	--	E1C7T6	197	3.62982e-15	tRNA wybutosine-synthesizing protein 5 OS=Gallus gallus GN=TYW5 PE=3 SV=1	PF10591//PF11883//PF02373//PF08007//PF00036//PF13499	Secreted protein acidic and rich in cysteine Ca binding region//Domain of unknown function (DUF3403)//JmjC domain, hydroxylase//Cupin superfamily protein//EF hand//EF-hand domain pair	GO:0009069//GO:0007165//GO:0016310	serine family amino acid metabolic process//signal transduction//phosphorylation	GO:0005515//GO:0004674//GO:0005509	protein binding//protein serine/threonine kinase activity//calcium ion binding	GO:0005578	proteinaceous extracellular matrix	KOG2132	Uncharacterized conserved protein, contains JmjC domain
c105761_g2	1	1.168	1.29	0.812	0.799	0.816	1.15267	0.809	-0.510764	0.00939223	0.0390642	1651	524903489	XP_005107944.1	396	1.42893e-42	PREDICTED: enhancer of yellow 2 transcription factor homolog [Aplysia californica]	--	--	--	--	--	K11368	ENY2, DC6, SUS1	enhancer of yellow 2 transcription factor	http://www.genome.jp/dbget-bin/www_bget?ko:K11368	Q9JIX0	351	5.98637e-38	Transcription and mRNA export factor ENY2 OS=Mus musculus GN=Eny2 PE=2 SV=1	PF00584	SecE/Sec61-gamma subunits of protein translocation complex	GO:0006605//GO:0006886	protein targeting//intracellular protein transport	--	--	GO:0016020	membrane	KOG4479	Transcription factor e(y)2
c157172_g1	1	0.916	1.075	0.731	0.619	0.753	0.997	0.701	-0.508179	0.00987319	0.0403618	14470	524874099	XP_005093790.1	7722	0	PREDICTED: uncharacterized protein LOC101845075 [Aplysia californica]	524874098	XM_005093733.1	668	0	PREDICTED: Aplysia californica uncharacterized LOC101845075 (LOC101845075), mRNA	--	--	--	--	Q91289	153	6.71572e-08	Fibronectin (Fragment) OS=Pleurodeles waltl PE=2 SV=1	PF02072//PF00041	Prepro-orexin//Fibronectin type III domain	GO:0007218//GO:0007631	neuropeptide signaling pathway//feeding behavior	GO:0005515	protein binding	--	--	--	--
c150134_g1	1	0.941	1.106	0.706	0.672	0.765	1.01567	0.714333	-0.507758	0.00435234	0.0236654	1663	676451427	XP_009052702.1	2159	0	hypothetical protein LOTGIDRAFT_202077 [Lottia gigantea] >gi|556107968|gb|ESO96620.1| hypothetical protein LOTGIDRAFT_202077 [Lottia gigantea]	327290153	XM_003229741.1	843	0	PREDICTED: Anolis carolinensis tubulin beta-2C chain-like (LOC100563375), mRNA	K07375	TUBB	tubulin beta	http://www.genome.jp/dbget-bin/www_bget?ko:K07375	P11833	2156	0	Tubulin beta chain OS=Paracentrotus lividus PE=2 SV=1	PF03953//PF00800	Tubulin C-terminal domain//Prephenate dehydratase	GO:0009094//GO:0000162//GO:0006571//GO:0051258//GO:0006184	L-phenylalanine biosynthetic process//tryptophan biosynthetic process//tyrosine biosynthetic process//protein polymerization//GTP catabolic process	GO:0003924//GO:0004664//GO:0005525	GTPase activity//prephenate dehydratase activity//GTP binding	GO:0043234	protein complex	KOG1375	Beta tubulin
c157253_g1	1	1.075	1.144	0.718	0.71	0.84	1.073	0.756	-0.505192	0.00622231	0.0297249	4149	524885420	XP_005099318.1	2177	0	PREDICTED: forkhead-associated domain-containing protein 1-like [Aplysia californica]	--	--	--	--	--	--	--	--	--	B1AJZ9	489	3.74872e-48	Forkhead-associated domain-containing protein 1 OS=Homo sapiens GN=FHAD1 PE=2 SV=2	PF00170//PF07926//PF11593	bZIP transcription factor//TPR/MLP1/MLP2-like protein//Mediator complex subunit 3 fungal	GO:0006357//GO:0006355//GO:0006606	regulation of transcription from RNA polymerase II promoter//regulation of transcription, DNA-templated//protein import into nucleus	GO:0001104//GO:0003700//GO:0043565	RNA polymerase II transcription cofactor activity//sequence-specific DNA binding transcription factor activity//sequence-specific DNA binding	GO:0005643//GO:0016592//GO:0005667	nuclear pore//mediator complex//transcription factor complex	--	--
c49032_g1	1	1.005	1.225	0.876	0.64	0.763	1.07667	0.759667	-0.503133	0.0353663	0.0979879	780	524892971	XP_005103007.1	459	2.44434e-53	PREDICTED: NADH dehydrogenase [ubiquinone] 1 beta subcomplex subunit 5, mitochondrial-like [Aplysia californica]	--	--	--	--	--	K03961	NDUFB5	NADH dehydrogenase (ubiquinone) 1 beta subcomplex subunit 5	http://www.genome.jp/dbget-bin/www_bget?ko:K03961	Q0MQD8	320	3.14476e-34	NADH dehydrogenase [ubiquinone] 1 beta subcomplex subunit 5, mitochondrial OS=Pan troglodytes GN=NDUFB5 PE=2 SV=1	PF05927	Penaeidin	--	--	GO:0008061	chitin binding	GO:0005737	cytoplasm	KOG4632	NADH:ubiquinone oxidoreductase, NDUFB5/SGDH subunit
c136761_g1	1	1.058	0.945	0.691	0.723	0.705	1.001	0.706333	-0.503021	0.000584871	0.00749353	2006	524887996	XP_005100577.1	1649	0	PREDICTED: poly [ADP-ribose] polymerase 3 [Aplysia californica]	562883805	XM_006169342.1	63	4.44329e-22	PREDICTED: Tupaia chinensis poly (ADP-ribose) polymerase family, member 3 (PARP3), transcript variant X3, mRNA	K10798	PARP	poly	http://www.genome.jp/dbget-bin/www_bget?ko:K10798	Q9Y6F1	1160	2.16646e-149	Poly [ADP-ribose] polymerase 3 OS=Homo sapiens GN=PARP3 PE=1 SV=3	PF01424//PF02877//PF00644	R3H domain//Poly(ADP-ribose) polymerase, regulatory domain//Poly(ADP-ribose) polymerase catalytic domain	GO:0006471	protein ADP-ribosylation	GO:0003950//GO:0003676	NAD+ ADP-ribosyltransferase activity//nucleic acid binding	--	--	KOG1037	NAD+ ADP-ribosyltransferase Parp, required for poly-ADP ribosylation of nuclear proteins
c156494_g1	1	0.93	0.816	0.647	0.564	0.728	0.915333	0.646333	-0.502019	0.0209756	0.0682866	3314	524886758	XP_005099971.1	1377	2.12749e-176	PREDICTED: uncharacterized protein YMR315W-like isoform X2 [Aplysia californica]	--	--	--	--	--	--	--	--	--	O34371	220	3.58035e-17	Putative oxidoreductase YteT OS=Bacillus subtilis (strain 168) GN=yteT PE=2 SV=1	PF01408//PF02894//PF01118	Oxidoreductase family, NAD-binding Rossmann fold//Oxidoreductase family, C-terminal alpha/beta domain//Semialdehyde dehydrogenase, NAD binding domain	GO:0008152//GO:0055114	metabolic process//oxidation-reduction process	GO:0016620//GO:0051287//GO:0016491	oxidoreductase activity, acting on the aldehyde or oxo group of donors, NAD or NADP as acceptor//NAD binding//oxidoreductase activity	--	--	KOG2742	Predicted oxidoreductase
c155603_g2	1	0.919	0.929	0.642	0.743	0.629	0.949333	0.671333	-0.499885	0.00405177	0.0226636	4986	676449098	XP_009051945.1	1168	1.3187e-142	hypothetical protein LOTGIDRAFT_231541 [Lottia gigantea] >gi|556108693|gb|ESO97345.1| hypothetical protein LOTGIDRAFT_231541 [Lottia gigantea]	410986775	XM_003999636.1	88	1.41219e-35	PREDICTED: Felis catus farnesyl diphosphate synthase (FDPS), mRNA	K00787	FDPS	farnesyl diphosphate synthase	http://www.genome.jp/dbget-bin/www_bget?ko:K00787	Q8WMY2	952	2.11452e-114	Farnesyl pyrophosphate synthase OS=Bos taurus GN=FDPS PE=1 SV=1	PF03845//PF02979//PF02167//PF00348	Spore germination protein//Nitrile hydratase, alpha chain//Cytochrome C1 family//Polyprenyl synthetase	GO:0006118//GO:0006807//GO:0009847//GO:0008299	electron transport//nitrogen compound metabolic process//spore germination//isoprenoid biosynthetic process	GO:0046914//GO:0005506//GO:0020037//GO:0003824//GO:0009055	transition metal ion binding//iron ion binding//heme binding//catalytic activity//electron carrier activity	GO:0016021	integral component of membrane	KOG0711	Polyprenyl synthetase
c154052_g1	1	0.996	1.174	0.764	0.725	0.754	1.05667	0.747667	-0.499053	0.00368595	0.021399	6562	676470664	XP_009058922.1	4706	0	hypothetical protein LOTGIDRAFT_233795 [Lottia gigantea] >gi|556101592|gb|ESO90244.1| hypothetical protein LOTGIDRAFT_233795 [Lottia gigantea]	--	--	--	--	--	--	--	--	--	Q8NDM7	2312	0	WD repeat-containing protein 96 OS=Homo sapiens GN=WDR96 PE=2 SV=3	PF00400	WD domain, G-beta repeat	--	--	GO:0005515	protein binding	--	--	--	--
c149886_g3	1	0.975	1.016	0.79	0.633	0.695	0.997	0.706	-0.497925	0.00590891	0.0286368	1984	676430779	XP_009046038.1	1796	0	hypothetical protein LOTGIDRAFT_137716 [Lottia gigantea] >gi|556114587|gb|ESP03239.1| hypothetical protein LOTGIDRAFT_137716 [Lottia gigantea]	--	--	--	--	--	K00624	E2.3.1.7	carnitine O-acetyltransferase	http://www.genome.jp/dbget-bin/www_bget?ko:K00624	P43155	1581	0	Carnitine O-acetyltransferase OS=Homo sapiens GN=CRAT PE=1 SV=5	PF01676//PF00755//PF00646//PF01725	Metalloenzyme superfamily//Choline/Carnitine o-acyltransferase//F-box domain//Ham1 family	--	--	GO:0046872//GO:0005515//GO:0016787//GO:0003824//GO:0016746	metal ion binding//protein binding//hydrolase activity//catalytic activity//transferase activity, transferring acyl groups	--	--	KOG3717	Carnitine O-acyltransferase CRAT
c157358_g1	1	0.962	0.959	0.715	0.635	0.719	0.973667	0.689667	-0.497529	0.00125607	0.0119326	9774	405952219	EKC20057.1	9518	0	Uncharacterized protein CXorf22 [Crassostrea gigas]	156359706	XM_001624857.1	44	7.99759e-11	Nematostella vectensis predicted protein (NEMVEDRAFT_v1g131745) partial mRNA	--	--	--	--	Q6ZTR5	1548	0	Uncharacterized protein CXorf22 OS=Homo sapiens GN=CXorf22 PE=2 SV=3	PF00635//PF00307//PF00927//PF00346	MSP (Major sperm protein) domain//Calponin homology (CH) domain//Transglutaminase family, C-terminal ig like domain//Respiratory-chain NADH dehydrogenase, 49 Kd subunit	GO:0055114//GO:0018149	oxidation-reduction process//peptide cross-linking	GO:0048038//GO:0005515//GO:0016651//GO:0003810//GO:0051287//GO:0005198	quinone binding//protein binding//oxidoreductase activity, acting on NAD(P)H//protein-glutamine gamma-glutamyltransferase activity//NAD binding//structural molecule activity	--	--	--	--
c110171_g1	1	1.101	1.313	0.878	0.837	0.708	1.138	0.807667	-0.494669	0.0297542	0.086898	1168	260789391	XP_002589730.1	675	1.79918e-82	hypothetical protein BRAFLDRAFT_239453 [Branchiostoma floridae] >gi|229274912|gb|EEN45741.1| hypothetical protein BRAFLDRAFT_239453 [Branchiostoma floridae]	--	--	--	--	--	--	--	--	--	Q2HJF4	582	4.05434e-70	Phenazine biosynthesis-like domain-containing protein OS=Bos taurus GN=PBLD PE=2 SV=1	PF02567	Phenazine biosynthesis-like protein	GO:0009058	biosynthetic process	GO:0003824	catalytic activity	--	--	KOG3033	Predicted PhzC/PhzF-type epimerase
c125162_g1	1	0.956	0.94	0.671	0.689	0.703	0.965333	0.687667	-0.489318	0.000120574	0.00344422	1322	676495991	XP_009067066.1	1005	1.78546e-131	hypothetical protein LOTGIDRAFT_223434 [Lottia gigantea] >gi|556093615|gb|ESO82268.1| hypothetical protein LOTGIDRAFT_223434 [Lottia gigantea]	--	--	--	--	--	K03783	punA	purine-nucleoside phosphorylase	http://www.genome.jp/dbget-bin/www_bget?ko:K03783	P55859	793	5.76702e-101	Purine nucleoside phosphorylase OS=Bos taurus GN=PNP PE=1 SV=3	PF01048	Phosphorylase superfamily	GO:0009116	nucleoside metabolic process	GO:0003824	catalytic activity	--	--	KOG3984	Purine nucleoside phosphorylase
c156742_g1	1	0.966	1.164	0.68	0.828	0.724	1.04333	0.744	-0.487826	0.0142996	0.0524212	1225	405966469	EKC31748.1	936	2.91221e-121	Regucalcin [Crassostrea gigas]	--	--	--	--	--	K01053	E3.1.1.17, gnl, RGN	gluconolactonase	http://www.genome.jp/dbget-bin/www_bget?ko:K01053	Q06AA3	680	2.35228e-84	Regucalcin OS=Sus scrofa GN=RGN PE=2 SV=1	PF01436	NHL repeat	--	--	GO:0005515	protein binding	--	--	--	--
c138337_g1	1	0.979	1.141	0.718	0.785	0.727	1.04	0.743333	-0.484502	0.00381013	0.0219295	1554	524915805	XP_005112692.1	1979	0	PREDICTED: serine/threonine-protein kinase Chk2-like [Aplysia californica]	524915804	XM_005112635.1	313	3.63419e-161	PREDICTED: Aplysia californica serine/threonine-protein kinase Chk2-like (LOC101864583), mRNA	K06641	CHK2	serine/threonine-protein kinase Chk2	http://www.genome.jp/dbget-bin/www_bget?ko:K06641	O96017	1190	6.79945e-156	Serine/threonine-protein kinase Chk2 OS=Homo sapiens GN=CHEK2 PE=1 SV=1	PF00498//PF00069//PF07714//PF06293	FHA domain//Protein kinase domain//Protein tyrosine kinase//Lipopolysaccharide kinase (Kdo/WaaP) family	GO:0009103//GO:0006468	lipopolysaccharide biosynthetic process//protein phosphorylation	GO:0004672//GO:0016773//GO:0005515//GO:0005524	protein kinase activity//phosphotransferase activity, alcohol group as acceptor//protein binding//ATP binding	GO:0016020	membrane	KOG0615	Serine/threonine protein kinase Chk2 and related proteins
c152443_g1	1	0.856	0.883	0.701	0.612	0.645	0.913	0.652667	-0.484269	0.00561738	0.0275433	2786	676438872	XP_009048669.1	724	3.09073e-79	hypothetical protein LOTGIDRAFT_157826 [Lottia gigantea] >gi|556111898|gb|ESP00550.1| hypothetical protein LOTGIDRAFT_157826 [Lottia gigantea]	--	--	--	--	--	--	--	--	--	Q8NBH2	316	7.76212e-29	Kyphoscoliosis peptidase OS=Homo sapiens GN=KY PE=1 SV=2	PF09243//PF00867	Mitochondrial small ribosomal subunit Rsm22//XPG I-region	GO:0006412	translation	GO:0004518//GO:0008168	nuclease activity//methyltransferase activity	--	--	--	--
c152339_g1	1	1.142	1.012	0.77	0.753	0.732	1.05133	0.751667	-0.484055	0.00174123	0.0146667	1709	524895031	XP_005104004.1	1706	0	PREDICTED: aldehyde dehydrogenase family 3 member B1-like isoform X1 [Aplysia californica] >gi|524895033|ref|XP_005104005.1| PREDICTED: aldehyde dehydrogenase family 3 member B1-like isoform X2 [Aplysia californica]	126343077	XM_001362701.1	45	3.82787e-12	PREDICTED: Monodelphis domestica aldehyde dehydrogenase family 3 member B1-like, transcript variant 2 (LOC100010416), mRNA	K00128	E1.2.1.3	aldehyde dehydrogenase (NAD+)	http://www.genome.jp/dbget-bin/www_bget?ko:K00128	Q5XI42	1313	8.32554e-175	Aldehyde dehydrogenase family 3 member B1 OS=Rattus norvegicus GN=Aldh3b1 PE=2 SV=1	PF00171	Aldehyde dehydrogenase family	GO:0008152//GO:0055114	metabolic process//oxidation-reduction process	GO:0016491	oxidoreductase activity	--	--	KOG2456	Aldehyde dehydrogenase
c114104_g1	1	1.128	1.146	0.613	0.824	0.904	1.09133	0.780333	-0.483929	0.0498391	0.123637	4798	524888558	XP_005100848.1	4444	0	PREDICTED: 1-phosphatidylinositol 4,5-bisphosphate phosphodiesterase beta-4-like isoform X1 [Aplysia californica]	116267080	DQ989569.1	233	3.37306e-116	Chaetopterus pergamentaceus phospholipase C beta mRNA, complete cds	K05858	PLCB	phosphatidylinositol phospholipase C, beta	http://www.genome.jp/dbget-bin/www_bget?ko:K05858	Q15147	3782	0	1-phosphatidylinositol 4,5-bisphosphate phosphodiesterase beta-4 OS=Homo sapiens GN=PLCB4 PE=1 SV=3	PF06631//PF08703//PF00387//PF12474	Protein of unknown function (DUF1154)//PLC-beta C terminal//Phosphatidylinositol-specific phospholipase C, Y domain//Polo kinase kinase	GO:0046339//GO:0035556//GO:0016310//GO:0009395//GO:0006629//GO:0016042//GO:0007165//GO:0009069	diacylglycerol metabolic process//intracellular signal transduction//phosphorylation//phospholipid catabolic process//lipid metabolic process//lipid catabolic process//signal transduction//serine family amino acid metabolic process	GO:0005509//GO:0004674//GO:0004435	calcium ion binding//protein serine/threonine kinase activity//phosphatidylinositol phospholipase C activity	--	--	KOG1265	Phospholipase C
c184231_g1	1	0.907	1.21	0.688	0.741	0.802	1.039	0.743667	-0.482468	0.0261545	0.0797272	474	524891486	XP_005102276.1	219	4.78688e-20	PREDICTED: uncharacterized protein LOC101847669 isoform X1 [Aplysia californica]	--	--	--	--	--	--	--	--	--	--	--	--	--	--	--	--	--	--	--	--	--	--	--
c154900_g1	1	0.931	1.088	0.782	0.663	0.716	1.00633	0.720333	-0.482372	0.00697806	0.0322701	1664	--	--	--	--	--	--	--	--	--	--	--	--	--	--	--	--	--	--	--	--	--	--	--	--	--	--	--	--
c155456_g1	1	1.034	1.022	0.82	0.648	0.72	1.01867	0.729333	-0.482032	0.00790834	0.0348426	3342	524874372	XP_005093922.1	994	3.88866e-122	PREDICTED: ADP-ribose pyrophosphatase, mitochondrial-like isoform X3 [Aplysia californica]	170050871	XM_001861472.1	49	4.51455e-14	Culex quinquefasciatus ADP-ribose pyrophosphatase, mitochondrial, mRNA	K13988	NUDT9	ADP-ribose pyrophosphatase	http://www.genome.jp/dbget-bin/www_bget?ko:K13988	Q8BVU5	814	8.39896e-97	ADP-ribose pyrophosphatase, mitochondrial OS=Mus musculus GN=Nudt9 PE=2 SV=1	PF04879//PF12409//PF00293//PF00023//PF13606	Molybdopterin oxidoreductase Fe4S4 domain//P5-type ATPase cation transporter//NUDIX domain//Ankyrin repeat//Ankyrin repeat	GO:0006812//GO:0055114	cation transport//oxidation-reduction process	GO:0016787//GO:0016887//GO:0005515//GO:0016491	hydrolase activity//ATPase activity//protein binding//oxidoreductase activity	GO:0016021	integral component of membrane	KOG4195	Transient receptor potential-related channel 7
c143958_g1	1	0.951	1.054	0.743	0.666	0.743	1.00167	0.717333	-0.481687	0.00206844	0.0156137	1243	405953731	EKC21335.1	287	4.90968e-26	2'-5'-oligoadenylate synthetase 3 [Crassostrea gigas]	--	--	--	--	--	--	--	--	--	P00973	221	2.66975e-18	2'-5'-oligoadenylate synthase 1 OS=Homo sapiens GN=OAS1 PE=1 SV=4	PF01909	Nucleotidyltransferase domain	--	--	GO:0016779	nucleotidyltransferase activity	--	--	--	--
c154867_g1	1	1.153	1.044	0.691	0.685	0.914	1.06567	0.763333	-0.481371	0.0302117	0.0876217	7634	676459438	XP_009055300.1	10170	0	hypothetical protein LOTGIDRAFT_209197 [Lottia gigantea] >gi|556105013|gb|ESO93665.1| hypothetical protein LOTGIDRAFT_209197 [Lottia gigantea]	260833137	XM_002611468.1	293	2.3815e-149	Branchiostoma floridae hypothetical protein, mRNA	K10414	DYNC2H, DNCH2	dynein heavy chain 2, cytosolic	http://www.genome.jp/dbget-bin/www_bget?ko:K10414	Q27802	8858	0	Cytoplasmic dynein 2 heavy chain 1 OS=Tripneustes gratilla GN=DYH1B PE=2 SV=2	PF03028//PF10662//PF06414//PF05531//PF01695//PF03193//PF01580//PF03029//PF02367//PF00005//PF07728//PF01637//PF10579//PF00910//PF02562//PF00437//PF04111//PF05049//PF00158	Dynein heavy chain and region D6 of dynein motor//Ethanolamine utilisation - propanediol utilisation//Zeta toxin//Nucleopolyhedrovirus P10 protein//IstB-like ATP binding protein//Protein of unknown function, DUF258//FtsK/SpoIIIE family//Conserved hypothetical ATP binding protein//Uncharacterised P-loop hydrolase UPF0079//ABC transporter//AAA domain (dynein-related subfamily)//Archaeal ATPase//Rap…	GO:0006914//GO:0006355//GO:0007059//GO:0006576//GO:0006810//GO:0051301//GO:0007049//GO:0007268//GO:0070526//GO:0007017//GO:0007018	autophagy//regulation of transcription, DNA-templated//chromosome segregation//cellular biogenic amine metabolic process//transport//cell division//cell cycle//synaptic transmission//threonylcarbamoyladenosine biosynthetic process//microtubule-based process//microtubule-based movement	GO:0003924//GO:0003677//GO:0003777//GO:0005525//GO:0033130//GO:0016817//GO:0016887//GO:0008134//GO:0003723//GO:0005524//GO:0008270//GO:0016301//GO:0000166//GO:0003724	GTPase activity//DNA binding//microtubule motor activity//GTP binding//acetylcholine receptor binding//hydrolase activity, acting on acid anhydrides//ATPase activity//transcription factor binding//RNA binding//ATP binding//zinc ion binding//kinase activity//nucleotide binding//RNA helicase activity	GO:0030054//GO:0016021//GO:0019028//GO:0005874//GO:0016020//GO:0045211//GO:0005667//GO:0030286//GO:0005856	cell junction//integral component of membrane//viral capsid//microtubule//membrane//postsynaptic membrane//transcription factor complex//dynein complex//cytoskeleton	KOG3595	Dyneins, heavy chain
c147456_g4	1	0.97	0.986	0.697	0.73	0.691	0.985333	0.706	-0.480944	6.41882e-05	0.0027051	1201	676482987	XP_009062878.1	940	1.07938e-121	hypothetical protein LOTGIDRAFT_195070 [Lottia gigantea] >gi|556097683|gb|ESO86335.1| hypothetical protein LOTGIDRAFT_195070 [Lottia gigantea]	--	--	--	--	--	K17095	ANXA7_11	annexin A7/11	http://www.genome.jp/dbget-bin/www_bget?ko:K17095	P27214	803	2.9829e-100	Annexin A11 OS=Bos taurus GN=ANXA11 PE=1 SV=1	PF00191//PF05854	Annexin//Non-histone chromosomal protein MC1	GO:0042262	DNA protection	GO:0005544//GO:0005509	calcium-dependent phospholipid binding//calcium ion binding	--	--	KOG0819	Annexin
c156633_g1	1	0.904	0.832	0.678	0.629	0.661	0.912	0.656	-0.475338	0.00473203	0.0247249	2966	524865600	XP_005089628.1	2819	0	PREDICTED: major vault protein-like [Aplysia californica]	--	--	--	--	--	K17266	MVP	major vault protein	http://www.genome.jp/dbget-bin/www_bget?ko:K17266	Q5EAJ7	1990	0	Major vault protein OS=Strongylocentrotus purpuratus GN=MVP PE=1 SV=1	--	--	--	--	--	--	--	--	--	--
c157363_g2	1	0.955	1.116	0.762	0.735	0.713	1.02367	0.736667	-0.474662	0.00282703	0.0185729	3445	405965635	EKC30997.1	3225	0	Coiled-coil domain-containing protein 40 [Crassostrea gigas]	390344297	XM_790318.3	144	7.20651e-67	PREDICTED: Strongylocentrotus purpuratus coiled-coil domain-containing protein 40-like (LOC590722), mRNA	--	--	--	--	Q4G0X9	1613	0	Coiled-coil domain-containing protein 40 OS=Homo sapiens GN=CCDC40 PE=2 SV=2	PF05470//PF00598//PF09026	Eukaryotic translation initiation factor 3 subunit 8 N-terminus//Influenza Matrix protein (M1)//Centromere protein B dimerisation domain	GO:0006446//GO:0006355//GO:0006413	regulation of translational initiation//regulation of transcription, DNA-templated//translational initiation	GO:0003723//GO:0003682//GO:0031369//GO:0005198//GO:0003743//GO:0003677	RNA binding//chromatin binding//translation initiation factor binding//structural molecule activity//translation initiation factor activity//DNA binding	GO:0005852//GO:0005634//GO:0000775//GO:0005840//GO:0000785	eukaryotic translation initiation factor 3 complex//nucleus//chromosome, centromeric region//ribosome//chromatin	--	--
c156152_g2	1	1.06	0.89	0.787	0.6	0.737	0.983333	0.708	-0.473931	0.0262087	0.0798197	2265	676467228	XP_009057821.1	1494	0	hypothetical protein LOTGIDRAFT_228693 [Lottia gigantea] >gi|556102456|gb|ESO91108.1| hypothetical protein LOTGIDRAFT_228693 [Lottia gigantea]	524894151	XM_005103521.1	123	2.22388e-55	PREDICTED: Aplysia californica solute carrier family 2, facilitated glucose transporter member 1-like (LOC101849478), mRNA	K07299	SLC2A1, GLUT1	MFS transporter, SP family, solute carrier family 2 (facilitated glucose transporter), member 1	http://www.genome.jp/dbget-bin/www_bget?ko:K07299	P11167	855	9.74502e-104	Solute carrier family 2, facilitated glucose transporter member 1 OS=Rattus norvegicus GN=Slc2a1 PE=1 SV=1	PF00083//PF07690	Sugar (and other) transporter//Major Facilitator Superfamily	GO:0055085	transmembrane transport	GO:0022857	transmembrane transporter activity	GO:0016021	integral component of membrane	KOG0569	Permease of the major facilitator superfamily
c72913_g1	1	0.977	1.116	0.733	0.712	0.785	1.031	0.743333	-0.471963	0.00288941	0.0188714	771	696982649	XP_009559820.1	725	1.73547e-93	PREDICTED: ADP-ribosylation factor-like protein 3 [Cuculus canorus]	513010185	XM_004866451.1	122	2.64917e-55	PREDICTED: Heterocephalus glaber ADP-ribosylation factor-like 3 (Arl3), mRNA	K07944	ARL3	ADP-ribosylation factor-like protein 3	http://www.genome.jp/dbget-bin/www_bget?ko:K07944	B5FYQ0	722	1.57495e-94	ADP-ribosylation factor-like protein 3 OS=Taeniopygia guttata GN=ARL3 PE=2 SV=1	PF08477//PF00025//PF00004//PF00071//PF00009//PF00503//PF01926//PF02421//PF04670//PF03266//PF10662	Miro-like protein//ADP-ribosylation factor family//ATPase family associated with various cellular activities (AAA)//Ras family//Elongation factor Tu GTP binding domain//G-protein alpha subunit//50S ribosome-binding GTPase//Ferrous iron transport protein B//Gtr1/RagA G protein conserved region//NTPase//Ethanolamine utilisation - propanediol utilisation	GO:0007165//GO:0006576//GO:0015684//GO:0007186//GO:0007264	signal transduction//cellular biogenic amine metabolic process//ferrous iron transport//G-protein coupled receptor signaling pathway//small GTPase mediated signal transduction	GO:0019001//GO:0005525//GO:0031683//GO:0098519//GO:0015093//GO:0003924//GO:0004871//GO:0005524	guanyl nucleotide binding//GTP binding//G-protein beta/gamma-subunit complex binding//nucleotide phosphatase activity, acting on free nucleotides//ferrous iron transmembrane transporter activity//GTPase activity//signal transducer activity//ATP binding	GO:0005622//GO:0005634//GO:0016021//GO:0005737	intracellular//nucleus//integral component of membrane//cytoplasm	KOG0074	GTP-binding ADP-ribosylation factor-like protein ARL3
c148221_g1	1	1.051	0.846	0.73	0.719	0.642	0.965667	0.697	-0.470367	0.0137706	0.051214	3055	524897597	XP_005105258.1	1731	0	PREDICTED: cancer susceptibility candidate protein 1 homolog [Aplysia californica]	--	--	--	--	--	K17580	CASC1	cancer susceptibility candidate protein 1	http://www.genome.jp/dbget-bin/www_bget?ko:K17580	Q8T880	771	6.42035e-87	Axonemal 84 kDa protein OS=Ciona intestinalis GN=AXP83.9 PE=2 SV=1	--	--	--	--	--	--	--	--	--	--
c154573_g1	1	1.144	1.152	0.752	0.72	0.907	1.09867	0.793	-0.470361	0.0176212	0.0604984	2178	524889085	XP_005101104.1	2075	0	PREDICTED: peroxisomal bifunctional enzyme-like [Aplysia californica]	--	--	--	--	--	K07514	EHHADH	enoyl-CoA hydratase / 3-hydroxyacyl-CoA dehydrogenase / 3,2-trans-enoyl-CoA isomerase	http://www.genome.jp/dbget-bin/www_bget?ko:K07514	Q6NYL3	1644	0	Peroxisomal bifunctional enzyme OS=Danio rerio GN=ehhadh PE=2 SV=1	PF02558//PF01343//PF00725//PF00378//PF02737//PF01266//PF03446//PF02254	Ketopantoate reductase PanE/ApbA//Peptidase family S49//3-hydroxyacyl-CoA dehydrogenase, C-terminal domain//Enoyl-CoA hydratase/isomerase family//3-hydroxyacyl-CoA dehydrogenase, NAD binding domain//FAD dependent oxidoreductase//NAD binding domain of 6-phosphogluconate dehydrogenase//TrkA-N domain	GO:0008152//GO:0006098//GO:0006568//GO:0018874//GO:0006508//GO:0006574//GO:0015940//GO:0006552//GO:0006554//GO:0055114//GO:0006550//GO:0006813//GO:0019521//GO:0006631//GO:0006633	metabolic process//pentose-phosphate shunt//tryptophan metabolic process//benzoate metabolic process//proteolysis//valine catabolic process//pantothenate biosynthetic process//leucine catabolic process//lysine catabolic process//oxidation-reduction process//isoleucine catabolic process//potassium ion transport//D-gluconate metabolic process//fatty acid metabolic process//fatty acid biosynthetic p…	GO:0004616//GO:0008677//GO:0003857//GO:0008233//GO:0003824//GO:0016491	phosphogluconate dehydrogenase (decarboxylating) activity//2-dehydropantoate 2-reductase activity//3-hydroxyacyl-CoA dehydrogenase activity//peptidase activity//catalytic activity//oxidoreductase activity	--	--	KOG1683	Hydroxyacyl-CoA dehydrogenase/enoyl-CoA hydratase
c153371_g2	1	0.789	0.941	0.698	0.557	0.718	0.91	0.657667	-0.46851	0.0384024	0.103563	475	676437640	XP_009048269.1	716	8.89069e-84	hypothetical protein LOTGIDRAFT_225521 [Lottia gigantea] >gi|556112352|gb|ESP01004.1| hypothetical protein LOTGIDRAFT_225521 [Lottia gigantea]	309268954	XM_003084744.1	60	4.63539e-21	PREDICTED: Mus musculus dynein, axonemal, heavy chain 3 (Dnahc3), mRNA	--	--	--	--	Q3V0Q1	623	8.23545e-73	Dynein heavy chain 12, axonemal OS=Mus musculus GN=Dnah12 PE=1 SV=2	PF07728	AAA domain (dynein-related subfamily)	--	--	GO:0016887//GO:0005524	ATPase activity//ATP binding	--	--	KOG3595	Dyneins, heavy chain
c155135_g1	1	1.224	0.912	0.752	0.765	0.75	1.04533	0.755667	-0.468141	0.022019	0.0701921	2311	676482714	XP_009062790.1	893	2.24306e-101	hypothetical protein LOTGIDRAFT_235353 [Lottia gigantea] >gi|556097904|gb|ESO86556.1| hypothetical protein LOTGIDRAFT_235353 [Lottia gigantea]	--	--	--	--	--	--	--	--	--	P42674	208	1.28567e-15	Blastula protease 10 OS=Paracentrotus lividus GN=BP10 PE=2 SV=1	PF06424//PF01400	PRP1 splicing factor, N-terminal//Astacin (Peptidase family M12A)	GO:0006508//GO:0000398	proteolysis//mRNA splicing, via spliceosome	GO:0004222	metalloendopeptidase activity	GO:0005634	nucleus	KOG3714	Meprin A metalloprotease
c147515_g1	1	0.953	1.092	0.744	0.706	0.754	1.015	0.734667	-0.466318	0.00195631	0.0152008	1595	676484878	XP_009063485.1	1119	4.26648e-147	hypothetical protein LOTGIDRAFT_195649 [Lottia gigantea] >gi|556097099|gb|ESO85751.1| hypothetical protein LOTGIDRAFT_195649 [Lottia gigantea]	--	--	--	--	--	K12739	PPIL6	peptidyl-prolyl cis-trans isomerase-like 6	http://www.genome.jp/dbget-bin/www_bget?ko:K12739	Q8IXY8	756	6.77183e-94	Peptidyl-prolyl cis-trans isomerase-like 6 OS=Homo sapiens GN=PPIL6 PE=2 SV=1	PF00160	Cyclophilin type peptidyl-prolyl cis-trans isomerase/CLD	GO:0006457	protein folding	GO:0003755	peptidyl-prolyl cis-trans isomerase activity	--	--	KOG0546	HSP90 co-chaperone CPR7/Cyclophilin
c157116_g1	1	0.902	0.888	0.689	0.635	0.699	0.93	0.674333	-0.463769	0.0025564	0.0177074	7428	524887791	XP_005100479.1	2444	0	PREDICTED: sperm flagellar protein 2-like isoform X4 [Aplysia californica]	--	--	--	--	--	--	--	--	--	Q2IA00	1305	5.13308e-146	Sperm flagellar protein 2 OS=Sus scrofa GN=SPEF2 PE=2 SV=1	PF05923	APC cysteine-rich region	GO:0016055	Wnt signaling pathway	--	--	--	--	KOG3078	Adenylate kinase
c120490_g1	1	0.926	1.06	0.682	0.707	0.777	0.995333	0.722	-0.463181	0.00434183	0.0236467	3365	405968838	EKC33867.1	3273	0	WD repeat-containing protein 63 [Crassostrea gigas]	--	--	--	--	--	--	--	--	--	Q8IWG1	2130	0	WD repeat-containing protein 63 OS=Homo sapiens GN=WDR63 PE=2 SV=1	PF00400	WD domain, G-beta repeat	--	--	GO:0005515	protein binding	--	--	KOG0302	Ribosome Assembly protein
c154903_g1	1	0.993	0.944	0.737	0.689	0.705	0.979	0.710333	-0.462813	0.000280444	0.00497955	5659	676445599	XP_009050806.1	539	5.60185e-59	hypothetical protein LOTGIDRAFT_142841, partial [Lottia gigantea] >gi|556109847|gb|ESO98499.1| hypothetical protein LOTGIDRAFT_142841, partial [Lottia gigantea]	--	--	--	--	--	K08135	COL15A	collagen, type XV, alpha	http://www.genome.jp/dbget-bin/www_bget?ko:K08135	P39059	413	6.38885e-39	Collagen alpha-1(XV) chain OS=Homo sapiens GN=COL15A1 PE=1 SV=2	PF09606//PF06482//PF08880	ARC105 or Med15 subunit of Mediator complex non-fungal//Collagenase NC10 and Endostatin//QLQ	GO:0006357//GO:0007155//GO:0006355	regulation of transcription from RNA polymerase II promoter//cell adhesion//regulation of transcription, DNA-templated	GO:0005524//GO:0016818//GO:0005198//GO:0001104	ATP binding//hydrolase activity, acting on acid anhydrides, in phosphorus-containing anhydrides//structural molecule activity//RNA polymerase II transcription cofactor activity	GO:0005634//GO:0031012//GO:0016592	nucleus//extracellular matrix//mediator complex	KOG3544	Collagens (type IV and type XIII), and related proteins
c19674_g1	1	1.001	1.143	0.778	0.682	0.823	1.048	0.761	-0.46167	0.0107521	0.0427526	260	571449823	XP_006578253.1	491	4.99014e-58	PREDICTED: tubulin alpha-4 chain isoform X2 [Glycine max]	134035501	EF151305.1	260	1.58265e-132	Gossypium hirsutum alpha-tubulin (TUA9) mRNA, complete cds	K07374	TUBA	tubulin alpha	http://www.genome.jp/dbget-bin/www_bget?ko:K07374	Q6VAG0	467	7.56642e-56	Tubulin alpha-2 chain OS=Gossypium hirsutum PE=2 SV=1	--	--	--	--	--	--	--	--	KOG1376	Alpha tubulin
c144956_g1	1	1.058	1.11	0.857	0.753	0.691	1.056	0.767	-0.461311	0.00968262	0.0398752	1588	405976926	EKC41404.1	1029	1.51059e-131	Dihydroorotase [Crassostrea gigas]	--	--	--	--	--	--	--	--	--	Q837K0	404	2.93297e-42	Deacetylase EF_0837 OS=Enterococcus faecalis (strain ATCC 700802 / V583) GN=EF_0837 PE=1 SV=1	PF01979//PF04602	Amidohydrolase family//Mycobacterial cell wall arabinan synthesis protein	GO:0071766	Actinobacterium-type cell wall biogenesis	GO:0016787//GO:0052636	hydrolase activity//arabinosyltransferase activity	--	--	--	--
c154599_g1	1	0.992	0.935	0.685	0.771	0.67	0.975667	0.708667	-0.461281	0.00268805	0.0179777	4420	524882420	XP_005097854.1	2445	0	PREDICTED: transketolase-like protein 2-like isoform X1 [Aplysia californica]	336455049	NM_001242660.1	101	7.42179e-43	Strongylocentrotus purpuratus transketolase (LOC576207), mRNA	K00615	E2.2.1.1, tktA, tktB	transketolase	http://www.genome.jp/dbget-bin/www_bget?ko:K00615	Q9D4D4	2053	0	Transketolase-like protein 2 OS=Mus musculus GN=Tktl2 PE=2 SV=1	PF13292//PF00676//PF02184//PF02775//PF02780	1-deoxy-D-xylulose-5-phosphate synthase//Dehydrogenase E1 component//HAT (Half-A-TPR) repeat//Thiamine pyrophosphate enzyme, C-terminal TPP binding domain//Transketolase, C-terminal domain	GO:0008152//GO:0006694//GO:0006396//GO:0016114	metabolic process//steroid biosynthetic process//RNA processing//terpenoid biosynthetic process	GO:0003824//GO:0030976//GO:0008661//GO:0016624	catalytic activity//thiamine pyrophosphate binding//1-deoxy-D-xylulose-5-phosphate synthase activity//oxidoreductase activity, acting on the aldehyde or oxo group of donors, disulfide as acceptor	GO:0005622	intracellular	KOG0523	Transketolase
c142022_g1	1	0.827	1.2	0.754	0.698	0.747	1.009	0.733	-0.461041	0.0487573	0.121675	1340	--	--	--	--	--	--	--	--	--	--	--	--	--	--	--	--	--	--	--	--	--	--	--	--	--	--	--	--
c135207_g1	1	1.127	1.198	0.814	0.749	0.858	1.10833	0.807	-0.457751	0.00879961	0.0374375	887	524883957	XP_005098604.1	620	3.03774e-73	PREDICTED: coiled-coil domain-containing protein 104-like [Aplysia californica]	--	--	--	--	--	--	--	--	--	Q1RM35	272	6.45633e-26	Coiled-coil domain-containing protein 104 OS=Danio rerio GN=ccdc104 PE=2 SV=2	--	--	--	--	--	--	--	--	--	--
c142904_g2	1	1.036	0.974	0.728	0.776	0.688	1.00333	0.730667	-0.457516	0.00124249	0.0118712	1994	524901460	XP_005107137.1	807	1.41096e-99	PREDICTED: ribose-5-phosphate isomerase-like isoform X1 [Aplysia californica] >gi|524901462|ref|XP_005107138.1| PREDICTED: ribose-5-phosphate isomerase-like isoform X2 [Aplysia californica]	--	--	--	--	--	K01807	rpiA	ribose 5-phosphate isomerase A	http://www.genome.jp/dbget-bin/www_bget?ko:K01807	P47968	670	5.468e-80	Ribose-5-phosphate isomerase OS=Mus musculus GN=Rpia PE=2 SV=2	PF06026//PF06667//PF04198	Ribose 5-phosphate isomerase A (phosphoriboisomerase A)//Phage shock protein B//Putative sugar-binding domain	GO:0015976//GO:0009052//GO:0006098//GO:0009271//GO:0006355	carbon utilization//pentose-phosphate shunt, non-oxidative branch//pentose-phosphate shunt//phage shock//regulation of transcription, DNA-templated	GO:0004751//GO:0030246	ribose-5-phosphate isomerase activity//carbohydrate binding	--	--	KOG3075	Ribose 5-phosphate isomerase
c123798_g1	1	1.134	1.121	0.825	0.708	0.839	1.085	0.790667	-0.456554	0.00915592	0.038561	928	676429940	XP_009045764.1	503	1.82473e-59	hypothetical protein LOTGIDRAFT_137242 [Lottia gigantea] >gi|556114882|gb|ESP03534.1| hypothetical protein LOTGIDRAFT_137242 [Lottia gigantea]	--	--	--	--	--	--	--	--	--	A8Y5T1	320	5.52113e-34	Uncharacterized protein C1orf194 homolog OS=Danio rerio GN=si:ch211-163l21.7 PE=4 SV=1	--	--	--	--	--	--	--	--	--	--
c154757_g1	1	1.094	1.047	0.824	0.682	0.783	1.047	0.763	-0.456506	0.00683891	0.0317189	1625	443730531	ELU16005.1	589	1.01071e-67	hypothetical protein CAPTEDRAFT_154109 [Capitella teleta]	--	--	--	--	--	--	--	--	--	Q7ZU45	464	1.81355e-49	Tetratricopeptide repeat protein 25 OS=Danio rerio GN=ttc25 PE=2 SV=1	PF07721//PF03176//PF13181//PF13176//PF13174//PF00515	Tetratricopeptide repeat//MMPL family//Tetratricopeptide repeat//Tetratricopeptide repeat//Tetratricopeptide repeat//Tetratricopeptide repeat	--	--	GO:0005515//GO:0042802	protein binding//identical protein binding	GO:0016020	membrane	--	--
c150871_g1	1	0.925	0.972	0.718	0.744	0.651	0.965667	0.704333	-0.455267	0.00232834	0.0167415	2718	676475211	XP_009060399.1	1638	0	hypothetical protein LOTGIDRAFT_229223 [Lottia gigantea] >gi|556100722|gb|ESO89374.1| hypothetical protein LOTGIDRAFT_229223 [Lottia gigantea]	--	--	--	--	--	--	--	--	--	--	--	--	--	PF04441//PF00333	Poxvirus early transcription factor (VETF), large subunit//Ribosomal protein S5, N-terminal domain	GO:0006412//GO:0042254//GO:0045893	translation//ribosome biogenesis//positive regulation of transcription, DNA-templated	GO:0003735//GO:0003723	structural constituent of ribosome//RNA binding	GO:0005840	ribosome	--	--
c153116_g1	1	0.867	0.886	0.714	0.691	0.606	0.917667	0.670333	-0.453092	0.0093227	0.0388233	2954	405956174	EKC22947.1	573	2.30793e-64	Heme-binding protein 2 [Crassostrea gigas]	--	--	--	--	--	--	--	--	--	Q9Y5Z4	319	3.71369e-31	Heme-binding protein 2 OS=Homo sapiens GN=HEBP2 PE=1 SV=1	PF01754	A20-like zinc finger	--	--	GO:0003677//GO:0008270	DNA binding//zinc ion binding	--	--	--	--
c144584_g1	1	0.949	1.268	0.813	0.793	0.745	1.07233	0.783667	-0.452441	0.0300324	0.0872531	1466	524889574	XP_005101342.1	661	4.81056e-79	PREDICTED: 3-mercaptopyruvate sulfurtransferase-like [Aplysia californica]	--	--	--	--	--	K01011	TST, MPST, sseA	thiosulfate/3-mercaptopyruvate sulfurtransferase	http://www.genome.jp/dbget-bin/www_bget?ko:K01011	P00586	538	1.78343e-62	Thiosulfate sulfurtransferase OS=Bos taurus GN=TST PE=1 SV=3	PF00775	Dioxygenase	GO:0006725//GO:0055114	cellular aromatic compound metabolic process//oxidation-reduction process	GO:0008199//GO:0003824	ferric iron binding//catalytic activity	--	--	KOG1529	Mercaptopyruvate sulfurtransferase/thiosulfate sulfurtransferase
c147492_g2	1	1.106	1.093	0.853	0.702	0.784	1.06633	0.779667	-0.451729	0.00822626	0.0357815	2185	443715036	ELU07187.1	272	4.7586e-25	hypothetical protein CAPTEDRAFT_98150 [Capitella teleta]	--	--	--	--	--	--	--	--	--	Q96HC4	171	2.78875e-11	PDZ and LIM domain protein 5 OS=Homo sapiens GN=PDLIM5 PE=1 SV=5	PF05398//PF13180//PF00595	PufQ cytochrome subunit//PDZ domain//PDZ domain (Also known as DHR or GLGF)	GO:0015979//GO:0030494	photosynthesis//bacteriochlorophyll biosynthetic process	GO:0005515	protein binding	--	--	--	--
c152680_g1	1	0.972	0.878	0.703	0.665	0.716	0.95	0.694667	-0.451607	0.00233299	0.0167415	3209	573911268	XP_006643352.1	400	8.71946e-40	PREDICTED: GTPase IMAP family member 4-like [Lepisosteus oculatus]	--	--	--	--	--	--	--	--	--	Q8NHV1	336	1.6883e-32	GTPase IMAP family member 7 OS=Homo sapiens GN=GIMAP7 PE=1 SV=1	PF04548//PF02421//PF01926//PF01580//PF08477//PF00503//PF00910//PF00350	AIG1 family//Ferrous iron transport protein B//50S ribosome-binding GTPase//FtsK/SpoIIIE family//Miro-like protein//G-protein alpha subunit//RNA helicase//Dynamin family	GO:0007165//GO:0007264//GO:0007059//GO:0007186//GO:0007049//GO:0051301//GO:0015684	signal transduction//small GTPase mediated signal transduction//chromosome segregation//G-protein coupled receptor signaling pathway//cell cycle//cell division//ferrous iron transport	GO:0003724//GO:0000166//GO:0005525//GO:0019001//GO:0003677//GO:0003723//GO:0005524//GO:0004871//GO:0015093//GO:0003924//GO:0031683	RNA helicase activity//nucleotide binding//GTP binding//guanyl nucleotide binding//DNA binding//RNA binding//ATP binding//signal transducer activity//ferrous iron transmembrane transporter activity//GTPase activity//G-protein beta/gamma-subunit complex binding	GO:0005622//GO:0016021	intracellular//integral component of membrane	--	--
c143638_g1	1	0.973	1.108	0.765	0.71	0.779	1.027	0.751333	-0.450911	0.00305189	0.019543	3997	405950130	EKC18134.1	2519	0	hypothetical protein CGI_10015025 [Crassostrea gigas]	--	--	--	--	--	K16461	CEP135, CEP4	centrosomal protein CEP135	http://www.genome.jp/dbget-bin/www_bget?ko:K16461	Q6P5D4	1390	2.81997e-168	Centrosomal protein of 135 kDa OS=Mus musculus GN=Cep135 PE=1 SV=1	PF08527//PF10473//PF12404	Protein-arginine deiminase (PAD) middle domain//Leucine-rich repeats of kinetochore protein Cenp-F/LEK1//Peptidase	GO:0006508//GO:0006807//GO:0018101	proteolysis//nitrogen compound metabolic process//protein citrullination	GO:0008134//GO:0030145//GO:0004177//GO:0045502//GO:0042803//GO:0008235//GO:0004668//GO:0005509	transcription factor binding//manganese ion binding//aminopeptidase activity//dynein binding//protein homodimerization activity//metalloexopeptidase activity//protein-arginine deiminase activity//calcium ion binding	GO:0030286//GO:0005737//GO:0005667	dynein complex//cytoplasm//transcription factor complex	--	--
c160434_g1	1	0.899	1.012	0.635	0.685	0.81	0.970333	0.71	-0.450661	0.017603	0.060498	448	351709298	EHB12217.1	418	6.17726e-50	Histone H4 [Heterocephalus glaber]	260801578	XM_002595627.1	201	1.80819e-99	Branchiostoma floridae hypothetical protein, mRNA	K11254	H4	histone H4	http://www.genome.jp/dbget-bin/www_bget?ko:K11254	Q28DR4	414	8.05965e-51	Histone H4 OS=Xenopus tropicalis GN=TGas006m08.1 PE=3 SV=1	PF00808//PF00125//PF02291//PF02969	Histone-like transcription factor (CBF/NF-Y) and archaeal histone//Core histone H2A/H2B/H3/H4//Transcription initiation factor IID, 31kD subunit//TATA box binding protein associated factor (TAF)	GO:0006352	DNA-templated transcription, initiation	GO:0043565//GO:0003677	sequence-specific DNA binding//DNA binding	GO:0005622//GO:0005634	intracellular//nucleus	KOG3467	Histone H4
c149138_g1	1	0.953	0.92	0.643	0.728	0.734	0.957667	0.701667	-0.448738	0.0031493	0.0199078	1265	524890241	XP_005101668.1	813	2.96144e-102	PREDICTED: protein SpAN-like [Aplysia californica]	--	--	--	--	--	K05502	BMP1, TLD	bone morphogenetic protein 1	http://www.genome.jp/dbget-bin/www_bget?ko:K05502	Q9N2V2	426	1.37942e-44	Zinc metalloproteinase nas-30 OS=Caenorhabditis elegans GN=nas-30 PE=3 SV=4	PF11973//PF02428//PF00413//PF01400//PF09285//PF10462	NQRA C-terminal domain//Potato type II proteinase inhibitor family//Matrixin//Astacin (Peptidase family M12A)//Elongation factor P, C-terminal//Peptidase M66	GO:0006118//GO:0006508//GO:0043043//GO:0055114	electron transport//proteolysis//peptide biosynthetic process//oxidation-reduction process	GO:0004222//GO:0004867//GO:0016655//GO:0008270	metalloendopeptidase activity//serine-type endopeptidase inhibitor activity//oxidoreductase activity, acting on NAD(P)H, quinone or similar compound as acceptor//zinc ion binding	GO:0005737//GO:0031012	cytoplasm//extracellular matrix	KOG3714	Meprin A metalloprotease
c146467_g1	1	1.004	1.094	0.702	0.724	0.844	1.03267	0.756667	-0.448645	0.00808797	0.035477	3215	524903504	XP_005107951.1	2159	0	PREDICTED: protein-glutamine gamma-glutamyltransferase K-like [Aplysia californica]	--	--	--	--	--	K05619	TGM1	transglutaminase 1	http://www.genome.jp/dbget-bin/www_bget?ko:K05619	P22758	1169	3.53394e-142	Protein-glutamine gamma-glutamyltransferase K OS=Oryctolagus cuniculus GN=TGM1 PE=2 SV=2	PF00868//PF00927	Transglutaminase family//Transglutaminase family, C-terminal ig like domain	GO:0018149	peptide cross-linking	GO:0003810	protein-glutamine gamma-glutamyltransferase activity	--	--	--	--
c123517_g1	1	1.033	1.097	0.782	0.682	0.831	1.04333	0.765	-0.447669	0.00829314	0.0359727	866	773571	CAA60122.1	1207	3.19854e-159	neurofilament protein NF70 [Helix aspersa]	524885016	XM_005099063.1	305	5.57903e-157	PREDICTED: Aplysia californica microtubule-associated protein futsch-like (LOC101864226), transcript variant X3, mRNA	--	--	--	--	Q01240	915	1.56862e-118	60 kDa neurofilament protein OS=Doryteuthis pealeii PE=2 SV=1	PF02403//PF06009//PF05837//PF01576//PF07716//PF00170//PF13851//PF10473//PF05557//PF00038//PF00015//PF04977	Seryl-tRNA synthetase N-terminal domain//Laminin Domain II//Centromere protein H (CENP-H)//Myosin tail//Basic region leucine zipper//bZIP transcription factor//Growth-arrest specific micro-tubule binding//Leucine-rich repeats of kinetochore protein Cenp-F/LEK1//Mitotic checkpoint protein//Intermediate filament protein//Methyl-accepting chemotaxis protein (MCP) signalling domain//Septum formation …	GO:0007049//GO:0006355//GO:0051382//GO:0007094//GO:0048870//GO:0006544//GO:0006434//GO:0006563//GO:0007165//GO:0006566//GO:0007155	cell cycle//regulation of transcription, DNA-templated//kinetochore assembly//mitotic spindle assembly checkpoint//cell motility//glycine metabolic process//seryl-tRNA aminoacylation//L-serine metabolic process//signal transduction//threonine metabolic process//cell adhesion	GO:0042803//GO:0005198//GO:0004871//GO:0008134//GO:0043565//GO:0005524//GO:0045502//GO:0003700//GO:0000166//GO:0004828//GO:0003774	protein homodimerization activity//structural molecule activity//signal transducer activity//transcription factor binding//sequence-specific DNA binding//ATP binding//dynein binding//sequence-specific DNA binding transcription factor activity//nucleotide binding//serine-tRNA ligase activity//motor activity	GO:0005737//GO:0005667//GO:0016020//GO:0031514//GO:0005604//GO:0030286//GO:0016459//GO:0000776//GO:0005882	cytoplasm//transcription factor complex//membrane//motile cilium//basement membrane//dynein complex//myosin complex//kinetochore//intermediate filament	KOG0977	Nuclear envelope protein lamin, intermediate filament superfamily
c94329_g1	1	1.156	1.176	0.788	0.778	0.878	1.11067	0.814667	-0.447144	0.00855926	0.0366951	679	325296847	NP_001191665.1	621	2.54608e-73	ATP-dependent RNA helicase DDX5 [Aplysia californica] >gi|304441889|gb|ADM34180.1| ATP-dependent RNA helicase DDX5 [Aplysia californica]	--	--	--	--	--	K12823	DDX5, DBP2	ATP-dependent RNA helicase DDX5/DBP2	http://www.genome.jp/dbget-bin/www_bget?ko:K12823	A5A6J2	521	2.779e-60	Probable ATP-dependent RNA helicase DDX5 OS=Pan troglodytes GN=DDX5 PE=2 SV=1	PF04851//PF00270	Type III restriction enzyme, res subunit//DEAD/DEAH box helicase	--	--	GO:0016787//GO:0003677//GO:0008026//GO:0003676//GO:0005524	hydrolase activity//DNA binding//ATP-dependent helicase activity//nucleic acid binding//ATP binding	--	--	KOG0331	ATP-dependent RNA helicase
c152705_g2	1	0.879	0.923	0.679	0.737	0.64	0.934	0.685333	-0.446617	0.00506989	0.0258047	2061	676494770	XP_009066671.1	592	3.26034e-68	hypothetical protein LOTGIDRAFT_184684 [Lottia gigantea] >gi|556094228|gb|ESO82881.1| hypothetical protein LOTGIDRAFT_184684 [Lottia gigantea]	--	--	--	--	--	K08868	ALPK	alpha-kinase	http://www.genome.jp/dbget-bin/www_bget?ko:K08868	Q96QP1	416	7.66675e-41	Alpha-protein kinase 1 OS=Homo sapiens GN=ALPK1 PE=2 SV=3	PF02816	Alpha-kinase family	GO:0009069//GO:0016310//GO:0006468	serine family amino acid metabolic process//phosphorylation//protein phosphorylation	GO:0004674//GO:0005524	protein serine/threonine kinase activity//ATP binding	--	--	--	--
c146814_g1	1	0.94	1.019	0.775	0.656	0.743	0.986333	0.724667	-0.444758	0.0050831	0.0258327	1625	524914721	XP_005112171.1	1174	8.14919e-152	PREDICTED: calponin homology domain-containing protein DDB_G0272472-like isoform X4 [Aplysia californica]	--	--	--	--	--	--	--	--	--	--	--	--	--	PF01997	Translin family	--	--	GO:0043565	sequence-specific DNA binding	--	--	--	--
c155163_g2	1	0.982	0.787	0.782	0.622	0.633	0.923	0.679	-0.442919	0.0449717	0.11515	1346	524911614	XP_005110668.1	950	8.84964e-123	PREDICTED: uncharacterized protein LOC101852805 [Aplysia californica]	--	--	--	--	--	--	--	--	--	--	--	--	--	PF02724//PF00424//PF04145//PF06372//PF02841//PF02705	CDC45-like protein//REV protein (anti-repression trans-activator protein)//Ctr copper transporter family//Gemin6 protein//Guanylate-binding protein, C-terminal domain//K+ potassium transporter	GO:0006813//GO:0035434//GO:0006355//GO:0006825//GO:0006270//GO:0071805//GO:0000245	potassium ion transport//copper ion transmembrane transport//regulation of transcription, DNA-templated//copper ion transport//DNA replication initiation//potassium ion transmembrane transport//spliceosomal complex assembly	GO:0003924//GO:0005525//GO:0015079//GO:0005375//GO:0003700	GTPase activity//GTP binding//potassium ion transmembrane transporter activity//copper ion transmembrane transporter activity//sequence-specific DNA binding transcription factor activity	GO:0016020//GO:0005667//GO:0042025//GO:0016021//GO:0005634	membrane//transcription factor complex//host cell nucleus//integral component of membrane//nucleus	--	--
c150346_g1	1	0.973	0.74	0.666	0.713	0.617	0.904333	0.665333	-0.442777	0.045952	0.116766	1639	340373152	XP_003385106.1	998	1.84101e-126	PREDICTED: Protein ADP-ribosylarginine hydrolase-like [Amphimedon queenslandica]	--	--	--	--	--	K01245	E3.2.2.19, ADPRH	ADP-ribosylarginine hydrolase	http://www.genome.jp/dbget-bin/www_bget?ko:K01245	Q02589	868	9.93529e-110	[Protein ADP-ribosylarginine] hydrolase OS=Rattus norvegicus GN=Adprh PE=1 SV=2	PF02207	Putative zinc finger in N-recognin (UBR box)	GO:0016567	protein ubiquitination	GO:0004842//GO:0008270	ubiquitin-protein transferase activity//zinc ion binding	--	--	--	--
c154926_g3	1	0.946	0.84	0.61	0.709	0.733	0.928667	0.684	-0.441165	0.0160072	0.0564968	1091	676450767	XP_009052486.1	505	5.31105e-55	hypothetical protein LOTGIDRAFT_115450 [Lottia gigantea] >gi|556108350|gb|ESO97002.1| hypothetical protein LOTGIDRAFT_115450 [Lottia gigantea]	--	--	--	--	--	K17277	EPS8	epidermal growth factor receptor kinase substrate 8	http://www.genome.jp/dbget-bin/www_bget?ko:K17277	Q12929	146	1.04459e-08	Epidermal growth factor receptor kinase substrate 8 OS=Homo sapiens GN=EPS8 PE=1 SV=1	PF06112//PF08416//PF07074	Gammaherpesvirus capsid protein//Phosphotyrosine-binding domain//Translocon-associated protein, gamma subunit (TRAP-gamma)	GO:0006613	cotranslational protein targeting to membrane	GO:0005515	protein binding	GO:0019028//GO:0030176//GO:0005784	viral capsid//integral component of endoplasmic reticulum membrane//Sec61 translocon complex	KOG3557	Epidermal growth factor receptor kinase substrate
c100893_g1	1	0.896	0.875	0.713	0.686	0.643	0.923667	0.680667	-0.440424	0.0039534	0.0223313	911	676472646	XP_009059557.1	548	4.34561e-66	hypothetical protein LOTGIDRAFT_204304 [Lottia gigantea] >gi|556101117|gb|ESO89769.1| hypothetical protein LOTGIDRAFT_204304 [Lottia gigantea]	--	--	--	--	--	--	--	--	--	P45961	246	2.24089e-23	Calexcitin-2 OS=Caenorhabditis elegans GN=cex-2 PE=2 SV=3	PF00036//PF13202//PF00639//PF10591//PF13499//PF04295//PF13405	EF hand//EF hand//PPIC-type PPIASE domain//Secreted protein acidic and rich in cysteine Ca binding region//EF-hand domain pair//D-galactarate dehydratase / Altronate hydrolase, C terminus//EF-hand domain	GO:0007165	signal transduction	GO:0005509//GO:0016853//GO:0016836	calcium ion binding//isomerase activity//hydro-lyase activity	GO:0005578	proteinaceous extracellular matrix	--	--
c154926_g2	1	1.163	1.077	0.792	0.787	0.813	1.08	0.797333	-0.437776	0.00251686	0.0176444	2381	676450767	XP_009052486.1	1345	8.89868e-174	hypothetical protein LOTGIDRAFT_115450 [Lottia gigantea] >gi|556108350|gb|ESO97002.1| hypothetical protein LOTGIDRAFT_115450 [Lottia gigantea]	524890159	XM_005101572.1	193	2.85989e-94	PREDICTED: Aplysia californica epidermal growth factor receptor kinase substrate 8-like protein 2-like (LOC101856969), mRNA	K17277	EPS8	epidermal growth factor receptor kinase substrate 8	http://www.genome.jp/dbget-bin/www_bget?ko:K17277	Q08509	614	2.82968e-66	Epidermal growth factor receptor kinase substrate 8 OS=Mus musculus GN=Eps8 PE=1 SV=2	PF00018//PF08416	SH3 domain//Phosphotyrosine-binding domain	--	--	GO:0005515	protein binding	--	--	KOG3557	Epidermal growth factor receptor kinase substrate
c145024_g1	1	1.113	0.939	0.784	0.722	0.75	1.01733	0.752	-0.435988	0.00548397	0.0270877	1815	524866999	XP_005090313.1	1682	0	PREDICTED: protein RCC2-like [Aplysia californica]	--	--	--	--	--	--	--	--	--	Q8BK67	1351	3.36947e-179	Protein RCC2 OS=Mus musculus GN=Rcc2 PE=1 SV=1	--	--	--	--	--	--	--	--	KOG1426	FOG: RCC1 domain
c154446_g5	1	0.926	1.038	0.709	0.76	0.725	0.988	0.731333	-0.433982	0.00158839	0.0137605	1511	676452078	XP_009052916.1	1542	0	hypothetical protein LOTGIDRAFT_115779 [Lottia gigantea] >gi|556107911|gb|ESO96563.1| hypothetical protein LOTGIDRAFT_115779 [Lottia gigantea]	56329590	CR657085.2	230	4.86844e-115	Tetraodon nigroviridis full-length cDNA	K11731	atuD	citronellyl-CoA dehydrogenase	http://www.genome.jp/dbget-bin/www_bget?ko:K11731	P34275	1074	1.32208e-140	Probable acyl-CoA dehydrogenase 6 OS=Caenorhabditis elegans GN=acdh-6 PE=3 SV=2	PF02770//PF02771//PF00441//PF08028	Acyl-CoA dehydrogenase, middle domain//Acyl-CoA dehydrogenase, N-terminal domain//Acyl-CoA dehydrogenase, C-terminal domain//Acyl-CoA dehydrogenase, C-terminal domain	GO:0006118//GO:0008152//GO:0055114	electron transport//metabolic process//oxidation-reduction process	GO:0050660//GO:0003995//GO:0016491//GO:0016627	flavin adenine dinucleotide binding//acyl-CoA dehydrogenase activity//oxidoreductase activity//oxidoreductase activity, acting on the CH-CH group of donors	--	--	KOG0139	Short-chain acyl-CoA dehydrogenase
c149981_g1	1	1.045	1.013	0.737	0.727	0.803	1.01933	0.755667	-0.431804	0.000883579	0.00959314	4306	405958107	EKC24267.1	1325	4.01405e-150	Poly [ADP-ribose] polymerase 1 [Crassostrea gigas]	--	--	--	--	--	--	--	--	--	Q9TXQ1	578	1.67247e-58	Poly(ADP-ribose) polymerase pme-5 OS=Caenorhabditis elegans GN=pme-5 PE=2 SV=1	PF00069//PF02877//PF00644//PF13606//PF00023	Protein kinase domain//Poly(ADP-ribose) polymerase, regulatory domain//Poly(ADP-ribose) polymerase catalytic domain//Ankyrin repeat//Ankyrin repeat	GO:0006471//GO:0006468	protein ADP-ribosylation//protein phosphorylation	GO:0004672//GO:0005515//GO:0005524//GO:0003950	protein kinase activity//protein binding//ATP binding//NAD+ ADP-ribosyltransferase activity	--	--	KOG1037	NAD+ ADP-ribosyltransferase Parp, required for poly-ADP ribosylation of nuclear proteins
c131249_g1	1	1.008	1.096	0.633	0.78	0.892	1.03467	0.768333	-0.429362	0.0420795	0.110191	1031	524872761	XP_005093137.1	233	1.81578e-19	PREDICTED: uncharacterized protein LOC101858390 [Aplysia californica]	--	--	--	--	--	--	--	--	--	--	--	--	--	--	--	--	--	--	--	--	--	--	--
c148170_g1	1	1.092	1.06	0.748	0.664	0.934	1.05067	0.782	-0.426065	0.0419035	0.109816	1682	405963876	EKC29408.1	1050	5.01567e-136	Ribose-phosphate pyrophosphokinase 3, mitochondrial [Crassostrea gigas]	--	--	--	--	--	--	--	--	--	Q9XGA0	801	5.42616e-99	Ribose-phosphate pyrophosphokinase 3, mitochondrial OS=Spinacia oleracea GN=PRS3 PE=2 SV=1	PF14572//PF00156//PF00325	Phosphoribosyl synthetase-associated domain//Phosphoribosyl transferase domain//Bacterial regulatory proteins, crp family	GO:0006098//GO:0009116//GO:0006355//GO:0009165//GO:0006144	pentose-phosphate shunt//nucleoside metabolic process//regulation of transcription, DNA-templated//nucleotide biosynthetic process//purine nucleobase metabolic process	GO:0003700//GO:0004749//GO:0000287	sequence-specific DNA binding transcription factor activity//ribose phosphate diphosphokinase activity//magnesium ion binding	GO:0005667//GO:0005622	transcription factor complex//intracellular	KOG1448	Ribose-phosphate pyrophosphokinase
c142050_g1	1	0.948	0.988	0.757	0.786	0.644	0.978667	0.729	-0.424899	0.00922616	0.0385978	2226	524882122	XP_005097706.1	1345	7.60444e-178	PREDICTED: transaldolase-like isoform X2 [Aplysia californica] >gi|524882124|ref|XP_005097707.1| PREDICTED: transaldolase-like isoform X3 [Aplysia californica]	488528743	XM_004456111.1	149	7.69358e-70	PREDICTED: Dasypus novemcinctus transaldolase 1 (TALDO1), partial mRNA	K00616	E2.2.1.2, talA, talB	transaldolase	http://www.genome.jp/dbget-bin/www_bget?ko:K00616	Q9EQS0	1190	9.32966e-156	Transaldolase OS=Rattus norvegicus GN=Taldo1 PE=1 SV=2	PF00923	Transaldolase	GO:0005975	carbohydrate metabolic process	--	--	--	--	KOG2772	Transaldolase
c153679_g1	1	0.953	1.067	0.695	0.827	0.729	1.00667	0.750333	-0.423982	0.00853451	0.036683	4234	524887826	XP_005100496.1	940	7.3764e-109	PREDICTED: splicing regulatory glutamine/lysine-rich protein 1-like isoform X4 [Aplysia californica]	--	--	--	--	--	K13165	SFRS12	splicing factor, arginine/serine-rich 12	http://www.genome.jp/dbget-bin/www_bget?ko:K13165	O01159	433	1.29303e-43	Probable splicing factor, arginine/serine-rich 7 OS=Caenorhabditis elegans GN=rsp-7 PE=3 SV=3	PF00076	RNA recognition motif. (a.k.a. RRM, RBD, or RNP domain)	--	--	GO:0003676	nucleic acid binding	--	--	KOG4676	Splicing factor, arginine/serine-rich
c44822_g1	1	0.992	1.03	0.754	0.737	0.762	1.00733	0.751	-0.423656	4.10653e-05	0.00245219	2582	524864203	XP_005088939.1	1060	1.29848e-133	PREDICTED: WD repeat-containing protein 54-like [Aplysia californica]	--	--	--	--	--	--	--	--	--	Q9R0D8	651	2.50616e-75	WD repeat-containing protein 54 OS=Mus musculus GN=Wdr54 PE=2 SV=1	PF00400	WD domain, G-beta repeat	--	--	GO:0005515	protein binding	--	--	KOG1539	WD repeat protein
c155534_g3	1	0.913	0.998	0.705	0.642	0.824	0.970333	0.723667	-0.423155	0.0194075	0.0648178	1888	56789108	AAH88046.1	842	4.31373e-102	prodh2-prov protein, partial [Xenopus (Silurana) tropicalis]	--	--	--	--	--	K11394	PRODH2	hydroxyproline oxidase	http://www.genome.jp/dbget-bin/www_bget?ko:K11394	Q6PAY6	818	5.98611e-100	Probable proline dehydrogenase 2 OS=Xenopus laevis GN=prodh2 PE=2 SV=1	PF01619	Proline dehydrogenase	GO:0055114//GO:0006561//GO:0006525//GO:0006562//GO:0006537	oxidation-reduction process//proline biosynthetic process//arginine metabolic process//proline catabolic process//glutamate biosynthetic process	GO:0004657	proline dehydrogenase activity	--	--	KOG0186	Proline oxidase
c156144_g1	1	0.984	1.003	0.718	0.723	0.787	0.995667	0.742667	-0.422948	0.00061468	0.00769846	2553	676463310	XP_009056556.1	2314	0	hypothetical protein LOTGIDRAFT_232953 [Lottia gigantea] >gi|556104219|gb|ESO92871.1| hypothetical protein LOTGIDRAFT_232953 [Lottia gigantea]	--	--	--	--	--	--	--	--	--	Q03001	242	3.21356e-19	Dystonin OS=Homo sapiens GN=DST PE=1 SV=4	PF00664//PF00681//PF00018	ABC transporter transmembrane region//Plectin repeat//SH3 domain	GO:0006810//GO:0055085	transport//transmembrane transport	GO:0005515//GO:0042626//GO:0005524	protein binding//ATPase activity, coupled to transmembrane movement of substances//ATP binding	GO:0016021//GO:0005856	integral component of membrane//cytoskeleton	KOG0516	Dystonin, GAS (Growth-arrest-specific protein), and related proteins
c146467_g2	1	0.974	1.099	0.804	0.663	0.826	1.02433	0.764333	-0.422411	0.0194221	0.0648178	1660	71679644	AAZ38882.1	1670	0	p38 MAPK [Littorina littorea]	514468627	XM_003473895.2	181	9.29137e-88	PREDICTED: Cavia porcellus mitogen-activated protein kinase 14 (Mapk14), transcript variant 2, mRNA	K04441	P38	p38 MAP kinase	http://www.genome.jp/dbget-bin/www_bget?ko:K04441	Q90336	1371	0	Mitogen-activated protein kinase 14A OS=Cyprinus carpio GN=mapk14a PE=1 SV=1	PF06293//PF01163//PF00069//PF07714	Lipopolysaccharide kinase (Kdo/WaaP) family//RIO1 family//Protein kinase domain//Protein tyrosine kinase	GO:0007178//GO:0006468//GO:0000165//GO:0009069//GO:0009103//GO:0016310	transmembrane receptor protein serine/threonine kinase signaling pathway//protein phosphorylation//MAPK cascade//serine family amino acid metabolic process//lipopolysaccharide biosynthetic process//phosphorylation	GO:0004672//GO:0016773//GO:0003824//GO:0004707//GO:0005524	protein kinase activity//phosphotransferase activity, alcohol group as acceptor//catalytic activity//MAP kinase activity//ATP binding	GO:0016020	membrane	KOG0660	Mitogen-activated protein kinase
c124551_g1	1	1.205	0.879	0.78	0.796	0.726	1.028	0.767333	-0.421915	0.0409467	0.108071	541	--	--	--	--	--	--	--	--	--	--	--	--	--	--	--	--	--	--	PF15050	SCIMP protein	--	--	--	--	GO:0001772//GO:0016021//GO:0097197	immunological synapse//integral component of membrane//tetraspanin-enriched microdomain	--	--
c71746_g1	1	1.11	1.062	0.823	0.795	0.751	1.05733	0.789667	-0.421115	0.00193987	0.0152008	6428	524874657	XP_005094063.1	720	6.05984e-75	PREDICTED: collagen alpha-1(V) chain-like [Aplysia californica]	--	--	--	--	--	--	--	--	--	Q6P4Z2	418	1.98535e-39	Collagen alpha-1(II) chain OS=Xenopus tropicalis GN=col2a1 PE=2 SV=1	PF00093//PF01410	von Willebrand factor type C domain//Fibrillar collagen C-terminal domain	--	--	GO:0005201//GO:0005515	extracellular matrix structural constituent//protein binding	GO:0005578//GO:0005581	proteinaceous extracellular matrix//collagen trimer	KOG3544	Collagens (type IV and type XIII), and related proteins
c151356_g1	1	1.018	0.968	0.728	0.774	0.73	0.995333	0.744	-0.419877	0.000302384	0.00516908	2127	524909938	XP_005109861.1	1259	2.62066e-164	PREDICTED: galactokinase-like [Aplysia californica]	542172916	XM_005494100.1	115	5.84691e-51	PREDICTED: Zonotrichia albicollis galactokinase 1 (GALK1), mRNA	K00849	galK	galactokinase	http://www.genome.jp/dbget-bin/www_bget?ko:K00849	P51570	1006	6.50706e-128	Galactokinase OS=Homo sapiens GN=GALK1 PE=1 SV=1	PF00288	GHMP kinases N terminal domain	--	--	GO:0005524	ATP binding	--	--	KOG0631	Galactokinase
c90274_g1	1	1.056	1.023	0.808	0.68	0.816	1.02633	0.768	-0.418321	0.00874847	0.0373149	1262	676462651	XP_009056338.1	268	2.46998e-25	hypothetical protein LOTGIDRAFT_119948 [Lottia gigantea] >gi|556104487|gb|ESO93139.1| hypothetical protein LOTGIDRAFT_119948 [Lottia gigantea]	--	--	--	--	--	K04455	HSPB1	heat shock protein beta-1	http://www.genome.jp/dbget-bin/www_bget?ko:K04455	Q3T149	175	3.82181e-13	Heat shock protein beta-1 OS=Bos taurus GN=HSPB1 PE=2 SV=1	--	--	--	--	--	--	--	--	KOG3591	Alpha crystallins
c154323_g4	1	0.909	1.028	0.682	0.727	0.789	0.979	0.732667	-0.418152	0.00671222	0.0312614	4943	524894592	XP_005103792.1	1508	0	PREDICTED: casein kinase I isoform alpha-like [Aplysia californica]	126342666	XM_001374669.1	323	3.23835e-166	PREDICTED: Monodelphis domestica casein kinase I isoform alpha-like (LOC100023040), mRNA	K08957	CSNK1A	casein kinase 1, alpha	http://www.genome.jp/dbget-bin/www_bget?ko:K08957	P67963	1444	0	Casein kinase I isoform alpha OS=Xenopus laevis GN=csnk1a1 PE=2 SV=1	PF07714//PF00069//PF04563//PF05445	Protein tyrosine kinase//Protein kinase domain//RNA polymerase beta subunit//Poxvirus serine/threonine protein kinase	GO:0006351//GO:0006468//GO:0006206//GO:0006144	transcription, DNA-templated//protein phosphorylation//pyrimidine nucleobase metabolic process//purine nucleobase metabolic process	GO:0003899//GO:0004672//GO:0003677//GO:0005524	DNA-directed RNA polymerase activity//protein kinase activity//DNA binding//ATP binding	GO:0005730	nucleolus	KOG1163	Casein kinase (serine/threonine/tyrosine protein kinase)
c72810_g1	1	0.909	1.028	0.682	0.727	0.789	0.979	0.732667	-0.418152	0.00671222	0.0312614	2030	524894592	XP_005103792.1	1516	0	PREDICTED: casein kinase I isoform alpha-like [Aplysia californica]	554870016	XM_005944926.1	335	2.81185e-173	PREDICTED: Haplochromis burtoni casein kinase I isoform alpha-like (LOC102297273), transcript variant X4, mRNA	K08957	CSNK1A	casein kinase 1, alpha	http://www.genome.jp/dbget-bin/www_bget?ko:K08957	Q8BK63	1445	0	Casein kinase I isoform alpha OS=Mus musculus GN=Csnk1a1 PE=1 SV=2	PF07714//PF00069//PF04563//PF05445	Protein tyrosine kinase//Protein kinase domain//RNA polymerase beta subunit//Poxvirus serine/threonine protein kinase	GO:0006351//GO:0006468//GO:0006206//GO:0006144	transcription, DNA-templated//protein phosphorylation//pyrimidine nucleobase metabolic process//purine nucleobase metabolic process	GO:0003899//GO:0004672//GO:0003677//GO:0005524	DNA-directed RNA polymerase activity//protein kinase activity//DNA binding//ATP binding	GO:0005730	nucleolus	KOG1163	Casein kinase (serine/threonine/tyrosine protein kinase)
c136729_g1	1	1.105	1.039	0.811	0.715	0.828	1.048	0.784667	-0.417487	0.00587571	0.0285172	1553	676462906	XP_009056422.1	417	2.70128e-41	hypothetical protein LOTGIDRAFT_232879 [Lottia gigantea] >gi|556104081|gb|ESO92733.1| hypothetical protein LOTGIDRAFT_232879 [Lottia gigantea]	--	--	--	--	--	--	--	--	--	--	--	--	--	PF04423//PF03412	Rad50 zinc hook motif//Peptidase C39 family	GO:0006508//GO:0006281	proteolysis//DNA repair	GO:0005524//GO:0008270//GO:0004518//GO:0008233	ATP binding//zinc ion binding//nuclease activity//peptidase activity	GO:0016021	integral component of membrane	--	--
c154634_g1	1	0.958	0.984	0.711	0.754	0.739	0.980667	0.734667	-0.416673	0.000170733	0.00413827	3201	524874330	XP_005093901.1	2217	0	PREDICTED: villin-1-like [Aplysia californica]	--	--	--	--	--	K05761	VIL1	villin 1	http://www.genome.jp/dbget-bin/www_bget?ko:K05761	Q29261	1313	2.64319e-163	Villin-1 OS=Sus scrofa GN=VIL1 PE=2 SV=2	PF09127//PF02209	Leukotriene A4 hydrolase, C-terminal//Villin headpiece domain	GO:0007010//GO:0019370	cytoskeleton organization//leukotriene biosynthetic process	GO:0008237//GO:0008270//GO:0003779	metallopeptidase activity//zinc ion binding//actin binding	--	--	KOG0445	Actin regulatory protein supervillin (gelsolin/villin family)
c153522_g1	1	1.175	1.078	0.779	0.825	0.836	1.08433	0.813333	-0.41489	0.0051119	0.0258925	5070	524911954	XP_005110834.1	208	1.23865e-13	PREDICTED: uncharacterized protein LOC101852657 isoform X5 [Aplysia californica]	--	--	--	--	--	--	--	--	--	--	--	--	--	PF05091	Eukaryotic translation initiation factor 3 subunit 7 (eIF-3)	GO:0006446	regulation of translational initiation	GO:0003743	translation initiation factor activity	GO:0005852//GO:0005840//GO:0005737	eukaryotic translation initiation factor 3 complex//ribosome//cytoplasm	--	--
c155897_g1	1	1.099	0.861	0.705	0.761	0.755	0.986667	0.740333	-0.414388	0.0196602	0.0653885	3288	--	--	--	--	--	--	--	--	--	--	--	--	--	--	--	--	--	--	--	--	--	--	--	--	--	--	--	--
c112925_g1	1	1.001	1.116	0.794	0.725	0.821	1.039	0.78	-0.41365	0.00528758	0.0263905	1781	328786961	XP_003250866.1	1723	0	PREDICTED: LOW QUALITY PROTEIN: selenide, water dikinase [Apis mellifera] >gi|380015611|ref|XP_003691793.1| PREDICTED: LOW QUALITY PROTEIN: selenide, water dikinase-like [Apis florea] >gi|383860524|ref|XP_003705739.1| PREDICTED: LOW QUALITY PROTEIN: selenide, water dikinase-like [Megachile rotundata] >gi|572305136|ref|XP_006618507.1| PREDICTED: LOW QUALITY PROTEIN: selenide, water dikinase-like […	524864894	XM_005089224.1	471	0	PREDICTED: Aplysia californica selenide, water dikinase-like (LOC101848479), transcript variant X1, mRNA	K01008	selD, SEPHS	selenide, water dikinase	http://www.genome.jp/dbget-bin/www_bget?ko:K01008	O18373	1623	0	Selenide, water dikinase OS=Drosophila melanogaster GN=SelD PE=1 SV=1	PF06453//PF00586	Type II heat-labile enterotoxin , B subunit (LT-IIB)//AIR synthase related protein, N-terminal domain	GO:0008152//GO:0009405	metabolic process//pathogenesis	GO:0005524//GO:0003824//GO:0004756	ATP binding//catalytic activity//selenide, water dikinase activity	GO:0005576	extracellular region	KOG3939	Selenophosphate synthetase
c153378_g1	1	1.012	1.09	0.736	0.789	0.806	1.034	0.777	-0.41225	0.00175178	0.0147184	2009	405947777	EKC17893.1	968	7.13613e-123	Carbonyl reductase [NADPH] 1 [Crassostrea gigas]	--	--	--	--	--	K00079	CBR1	carbonyl reductase 1	http://www.genome.jp/dbget-bin/www_bget?ko:K00079	Q5RCU5	789	9.26121e-98	Carbonyl reductase [NADPH] 1 OS=Pongo abelii GN=CBR1 PE=2 SV=3	PF01370//PF00106	NAD dependent epimerase/dehydratase family//short chain dehydrogenase	GO:0044237//GO:0008152	cellular metabolic process//metabolic process	GO:0050662//GO:0016491//GO:0003824	coenzyme binding//oxidoreductase activity//catalytic activity	--	--	KOG1208	Dehydrogenases with different specificities (related to short-chain alcohol dehydrogenases)
c44627_g1	1	1.089	1.015	0.678	0.731	0.926	1.03467	0.778333	-0.410706	0.0397719	0.106149	640	676465058	XP_009057121.1	607	3.83518e-72	hypothetical protein LOTGIDRAFT_121207 [Lottia gigantea] >gi|556103545|gb|ESO92197.1| hypothetical protein LOTGIDRAFT_121207 [Lottia gigantea]	345328455	XM_001514513.2	41	2.32217e-10	PREDICTED: Ornithorhynchus anatinus fatty acid amide hydrolase 2 (FAAH2), mRNA	--	--	--	--	Q6GMR7	487	4.61211e-56	Fatty-acid amide hydrolase 2 OS=Homo sapiens GN=FAAH2 PE=2 SV=1	PF01425	Amidase	--	--	GO:0016884	carbon-nitrogen ligase activity, with glutamine as amido-N-donor	--	--	KOG1212	Amidases
c152903_g1	1	1.039	1.207	0.812	0.792	0.838	1.082	0.814	-0.4106	0.00919387	0.0385801	5396	524902957	XP_005107698.1	7721	0	PREDICTED: intraflagellar transport protein 172 homolog [Aplysia californica]	524902956	XM_005107641.1	1829	0	PREDICTED: Aplysia californica intraflagellar transport protein 172 homolog (LOC101848842), mRNA	--	--	--	--	Q9JKU3	6274	0	Intraflagellar transport protein 172 homolog OS=Rattus norvegicus GN=Ift172 PE=1 SV=1	PF13181//PF00400//PF00637//PF00515//PF00569//PF04097//PF04053//PF13176	Tetratricopeptide repeat//WD domain, G-beta repeat//Region in Clathrin and VPS//Tetratricopeptide repeat//Zinc finger, ZZ type//Nup93/Nic96//Coatomer WD associated region//Tetratricopeptide repeat	GO:0006810//GO:0006886//GO:0016192	transport//intracellular protein transport//vesicle-mediated transport	GO:0008270//GO:0005198//GO:0005515	zinc ion binding//structural molecule activity//protein binding	GO:0005643//GO:0030117	nuclear pore//membrane coat	KOG1524	WD40 repeat-containing protein CHE-2
c107904_g1	1	1.057	1.025	0.801	0.756	0.762	1.02733	0.773	-0.410364	0.000298531	0.00516908	1873	524885181	XP_005099201.1	1468	0	PREDICTED: multidrug resistance-associated protein 4-like [Aplysia californica]	--	--	--	--	--	K05673	ABCC4	ATP-binding cassette, subfamily C (CFTR/MRP), member 4	http://www.genome.jp/dbget-bin/www_bget?ko:K05673	O15439	1272	9.25269e-158	Multidrug resistance-associated protein 4 OS=Homo sapiens GN=ABCC4 PE=1 SV=3	PF01926//PF03193//PF00005//PF01637//PF00350//PF00664//PF00437	50S ribosome-binding GTPase//Protein of unknown function, DUF258//ABC transporter//Archaeal ATPase//Dynamin family//ABC transporter transmembrane region//Type II/IV secretion system protein	GO:0055085//GO:0006810	transmembrane transport//transport	GO:0003924//GO:0005524//GO:0042626//GO:0016887//GO:0005525	GTPase activity//ATP binding//ATPase activity, coupled to transmembrane movement of substances//ATPase activity//GTP binding	GO:0016021	integral component of membrane	KOG0054	Multidrug resistance-associated protein/mitoxantrone resistance protein, ABC superfamily
c136153_g1	1	0.986	0.992	0.748	0.759	0.736	0.992667	0.747667	-0.408914	8.43068e-06	0.00182788	1893	676443772	XP_009050216.1	1115	2.26036e-144	hypothetical protein LOTGIDRAFT_201415 [Lottia gigantea] >gi|556110454|gb|ESO99105.1| hypothetical protein LOTGIDRAFT_201415 [Lottia gigantea]	--	--	--	--	--	K07119	K07119	--	http://www.genome.jp/dbget-bin/www_bget?ko:K07119	Q8BGC4	969	1.39571e-123	Zinc-binding alcohol dehydrogenase domain-containing protein 2 OS=Mus musculus GN=Zadh2 PE=1 SV=1	PF00107//PF08240	Zinc-binding dehydrogenase//Alcohol dehydrogenase GroES-like domain	GO:0055114	oxidation-reduction process	GO:0008270//GO:0016491	zinc ion binding//oxidoreductase activity	--	--	KOG1196	Predicted NAD-dependent oxidoreductase
c157006_g1	1	1.201	1.127	0.791	0.96	0.757	1.10933	0.836	-0.408118	0.0344872	0.0961042	1850	405959180	EKC25241.1	625	7.92509e-72	Protein SET [Crassostrea gigas]	--	--	--	--	--	K11290	SET, TAF1, I2PP2A	template-activating factor I	http://www.genome.jp/dbget-bin/www_bget?ko:K11290	Q01105	544	2.85191e-62	Protein SET OS=Homo sapiens GN=SET PE=1 SV=3	PF06005//PF00956//PF07352//PF01066	Protein of unknown function (DUF904)//Nucleosome assembly protein (NAP)//Bacteriophage Mu Gam like protein//CDP-alcohol phosphatidyltransferase	GO:0006334//GO:0000917//GO:0042262//GO:0043093//GO:0008654	nucleosome assembly//barrier septum assembly//DNA protection//cytokinesis by binary fission//phospholipid biosynthetic process	GO:0016780//GO:0003690	phosphotransferase activity, for other substituted phosphate groups//double-stranded DNA binding	GO:0005634//GO:0005737//GO:0016020	nucleus//cytoplasm//membrane	KOG1508	DNA replication factor/protein phosphatase inhibitor SET/SPR-2
c154257_g1	1	0.997	0.981	0.745	0.744	0.756	0.992667	0.748333	-0.407628	3.5711e-06	0.00132686	8772	676493445	XP_009066241.1	6729	0	hypothetical protein LOTGIDRAFT_223003 [Lottia gigantea] >gi|556094406|gb|ESO83059.1| hypothetical protein LOTGIDRAFT_223003 [Lottia gigantea]	524870257	XM_005091857.1	185	2.98081e-89	PREDICTED: Aplysia californica myoferlin-like (LOC101854069), mRNA	--	--	--	--	Q69ZN7	4577	0	Myoferlin OS=Mus musculus GN=Myof PE=1 SV=2	PF00168//PF12144//PF00957//PF08165//PF08150//PF12009	C2 domain//Eukaryotic Mediator 12 catenin-binding domain//Synaptobrevin//FerA (NUC095) domain//FerB (NUC096) domain//Telomerase ribonucleoprotein complex - RNA binding domain	GO:0016192//GO:0006278	vesicle-mediated transport//RNA-dependent DNA replication	GO:0005515//GO:0003964//GO:0008013	protein binding//RNA-directed DNA polymerase activity//beta-catenin binding	GO:0016342//GO:0016592//GO:0016021	catenin complex//mediator complex//integral component of membrane	KOG1326	Membrane-associated protein FER-1 and related ferlins, contain multiple C2 domains
c155960_g3	1	1.1	1.102	0.819	0.756	0.839	1.06733	0.804667	-0.407548	0.00327423	0.0201294	560	524876640	XP_005095031.1	217	5.12765e-17	PREDICTED: uncharacterized protein LOC101847325 [Aplysia californica]	--	--	--	--	--	--	--	--	--	--	--	--	--	PF03824//PF00093//PF02535	High-affinity nickel-transport protein//von Willebrand factor type C domain//ZIP Zinc transporter	GO:0015675//GO:0006824//GO:0030001//GO:0055085	nickel cation transport//cobalt ion transport//metal ion transport//transmembrane transport	GO:0005515//GO:0046873//GO:0015087//GO:0015099//GO:0046872	protein binding//metal ion transmembrane transporter activity//cobalt ion transmembrane transporter activity//nickel cation transmembrane transporter activity//metal ion binding	GO:0016021//GO:0016020	integral component of membrane//membrane	--	--
c121818_g1	1	0.922	1.065	0.788	0.694	0.772	0.995667	0.751333	-0.40621	0.00802116	0.0352467	2289	405976261	EKC40774.1	1603	0	Glutaredoxin [Crassostrea gigas]	--	--	--	--	--	--	--	--	--	Q9UTI2	157	7.8903e-11	Glutaredoxin-2 OS=Schizosaccharomyces pombe (strain 972 / ATCC 24843) GN=grx2 PE=3 SV=1	PF00610//PF00462//PF13417//PF01323//PF13409	Domain found in Dishevelled, Egl-10, and Pleckstrin (DEP)//Glutaredoxin//Glutathione S-transferase, N-terminal domain//DSBA-like thioredoxin domain//Glutathione S-transferase, N-terminal domain	GO:0045454//GO:0006118//GO:0035556	cell redox homeostasis//electron transport//intracellular signal transduction	GO:0015035//GO:0005515//GO:0009055	protein disulfide oxidoreductase activity//protein binding//electron carrier activity	--	--	KOG1752	Glutaredoxin and related proteins
c156566_g1	1	1.004	1.036	0.751	0.774	0.772	1.01333	0.765667	-0.40432	4.55034e-05	0.00249448	4721	334192515	AEG67300.1	1254	2.7353e-142	alpha-2-macroglobulin [Branchiostoma belcheri tsingtauense]	--	--	--	--	--	--	--	--	--	Q8R422	998	1.9093e-110	CD109 antigen OS=Mus musculus GN=Cd109 PE=2 SV=1	PF07678//PF00775//PF00207//PF01835//PF07677	A-macroglobulin complement component//Dioxygenase//Alpha-2-macroglobulin family//MG2 domain//A-macroglobulin receptor	GO:0055114//GO:0006725	oxidation-reduction process//cellular aromatic compound metabolic process	GO:0003824//GO:0004866//GO:0008199	catalytic activity//endopeptidase inhibitor activity//ferric iron binding	GO:0005615//GO:0005576	extracellular space//extracellular region	KOG1366	Alpha-macroglobulin
c152551_g1	1	1.086	0.992	0.721	0.873	0.732	1.026	0.775333	-0.404142	0.0140151	0.0517903	1331	524909883	XP_005109836.1	864	2.20178e-109	PREDICTED: laccase-3-like [Aplysia californica]	383212992	AB673467.1	55	8.18301e-18	Gryllus bimaculatus mRNA for laccase 2, complete cds	--	--	--	--	Q12542	396	9.42886e-41	Laccase-2 OS=Agaricus bisporus GN=lcc2 PE=1 SV=1	PF00394//PF07732	Multicopper oxidase//Multicopper oxidase	GO:0055114	oxidation-reduction process	GO:0016491//GO:0005507	oxidoreductase activity//copper ion binding	--	--	KOG1263	Multicopper oxidases
c155209_g1	1	0.937	0.933	0.8	0.718	0.651	0.956667	0.723	-0.404021	0.0112437	0.0440785	4145	524889482	XP_005101296.1	1406	1.12923e-175	PREDICTED: annexin A7-like isoform X1 [Aplysia californica]	524889483	XM_005101240.1	235	2.25005e-117	PREDICTED: Aplysia californica annexin A7-like (LOC101859868), transcript variant X2, mRNA	K17095	ANXA7_11	annexin A7/11	http://www.genome.jp/dbget-bin/www_bget?ko:K17095	P20072	901	1.733e-106	Annexin A7 OS=Bos taurus GN=ANXA7 PE=1 SV=2	PF04546//PF00191//PF04666	Sigma-70, non-essential region//Annexin//N-Acetylglucosaminyltransferase-IV (GnT-IV) conserved region	GO:0006352//GO:0005975//GO:0006355	DNA-templated transcription, initiation//carbohydrate metabolic process//regulation of transcription, DNA-templated	GO:0003700//GO:0005544//GO:0003677//GO:0005509//GO:0016987//GO:0016758	sequence-specific DNA binding transcription factor activity//calcium-dependent phospholipid binding//DNA binding//calcium ion binding//sigma factor activity//transferase activity, transferring hexosyl groups	GO:0005667//GO:0016020	transcription factor complex//membrane	KOG0819	Annexin
c156038_g1	1	1.047	0.864	0.712	0.728	0.761	0.970333	0.733667	-0.403356	0.0106136	0.0424543	2416	524875771	XP_005094609.1	1812	0	PREDICTED: peroxisomal acyl-coenzyme A oxidase 1-like isoform X5 [Aplysia californica]	432843198	XM_004065515.1	48	1.16906e-13	PREDICTED: Oryzias latipes peroxisomal acyl-coenzyme A oxidase 1-like, transcript variant 4 (LOC101166187), mRNA	K00232	E1.3.3.6, ACOX1, ACOX3	acyl-CoA oxidase	http://www.genome.jp/dbget-bin/www_bget?ko:K00232	Q9R0H0	1474	0	Peroxisomal acyl-coenzyme A oxidase 1 OS=Mus musculus GN=Acox1 PE=1 SV=5	PF12356//PF02771//PF00441//PF01756//PF02770	Protein of unknown function (DUF3643)//Acyl-CoA dehydrogenase, N-terminal domain//Acyl-CoA dehydrogenase, C-terminal domain//Acyl-CoA oxidase//Acyl-CoA dehydrogenase, middle domain	GO:0055114//GO:0016567//GO:0006637//GO:0006635//GO:0032465//GO:0006915//GO:0008152//GO:0006118	oxidation-reduction process//protein ubiquitination//acyl-CoA metabolic process//fatty acid beta-oxidation//regulation of cytokinesis//apoptotic process//metabolic process//electron transport	GO:0003995//GO:0004842//GO:0003997//GO:0016627//GO:0050660	acyl-CoA dehydrogenase activity//ubiquitin-protein transferase activity//acyl-CoA oxidase activity//oxidoreductase activity, acting on the CH-CH group of donors//flavin adenine dinucleotide binding	GO:0005777	peroxisome	KOG0136	Acyl-CoA oxidase
c147123_g7	1	0.81	1.035	0.652	0.694	0.807	0.948333	0.717667	-0.40208	0.0494464	0.122936	3527	524875219	XP_005094340.1	1947	0	PREDICTED: protein white-like isoform X1 [Aplysia californica] >gi|524875221|ref|XP_005094341.1| PREDICTED: protein white-like isoform X2 [Aplysia californica] >gi|524875223|ref|XP_005094342.1| PREDICTED: protein white-like isoform X3 [Aplysia californica] >gi|524875225|ref|XP_005094343.1| PREDICTED: protein white-like isoform X4 [Aplysia californica]	--	--	--	--	--	--	--	--	--	P10090	1465	0	Protein white OS=Drosophila melanogaster GN=w PE=2 SV=2	PF08496//PF00735//PF00910//PF01580//PF03193//PF01061//PF00005//PF02459//PF01926	Peptidase family S49 N-terminal//Septin//RNA helicase//FtsK/SpoIIIE family//Protein of unknown function, DUF258//ABC-2 type transporter//ABC transporter//Adenoviral DNA terminal protein//50S ribosome-binding GTPase	GO:0006260//GO:0007049//GO:0051301//GO:0007059	DNA replication//cell cycle//cell division//chromosome segregation	GO:0003924//GO:0016887//GO:0005524//GO:0003723//GO:0003677//GO:0004252//GO:0005525//GO:0000166//GO:0003724	GTPase activity//ATPase activity//ATP binding//RNA binding//DNA binding//serine-type endopeptidase activity//GTP binding//nucleotide binding//RNA helicase activity	GO:0016021//GO:0016020//GO:0005886	integral component of membrane//membrane//plasma membrane	KOG0061	Transporter, ABC superfamily (Breast cancer resistance protein)
c157222_g1	1	1.091	0.839	0.675	0.753	0.79	0.976667	0.739333	-0.401641	0.0381877	0.103151	3975	405975734	EKC40282.1	2064	0	Collagen alpha-4(VI) chain [Crassostrea gigas]	--	--	--	--	--	--	--	--	--	Q04164	184	3.05472e-12	Putative epidermal cell surface receptor OS=Drosophila melanogaster GN=sas PE=2 SV=2	PF00093	von Willebrand factor type C domain	--	--	GO:0005515	protein binding	--	--	--	--
c142160_g1	1	1.063	0.851	0.654	0.732	0.82	0.971333	0.735333	-0.401568	0.0403684	0.107221	1336	524902450	XP_005107475.1	1300	8.97918e-176	PREDICTED: very-long-chain enoyl-CoA reductase-like [Aplysia californica]	507579037	XM_004672974.1	108	2.8317e-47	PREDICTED: Jaculus jaculus trans-2,3-enoyl-CoA reductase (Tecr), mRNA	K10258	TER, TSC13, CER10	very-long-chain enoyl-CoA reductase	http://www.genome.jp/dbget-bin/www_bget?ko:K10258	Q3ZCD7	996	3.66831e-131	Very-long-chain enoyl-CoA reductase OS=Bos taurus GN=TECR PE=2 SV=1	PF00240//PF02544	Ubiquitin family//3-oxo-5-alpha-steroid 4-dehydrogenase	GO:0006629	lipid metabolic process	GO:0016627//GO:0005515	oxidoreductase activity, acting on the CH-CH group of donors//protein binding	GO:0016021//GO:0005737	integral component of membrane//cytoplasm	KOG1639	Steroid reductase required for elongation of the very long chain fatty acids
c105544_g1	1	0.908	1.01	0.703	0.657	0.85	0.972667	0.736667	-0.400934	0.0283718	0.0839649	1618	459180424	XP_002131734.2	703	2.23709e-86	PREDICTED: histone H3.3 isoform 1 [Ciona intestinalis]	356983832	JN413189.1	268	3.92357e-136	Reishia clavigera clone GS05 histone H3 mRNA, partial cds	K11253	H3	histone H3	http://www.genome.jp/dbget-bin/www_bget?ko:K11253	Q6P823	699	7.85869e-88	Histone H3.3 OS=Xenopus tropicalis GN=TGas113e22.1 PE=1 SV=3	PF00125//PF10541//PF00808	Core histone H2A/H2B/H3/H4//Nuclear envelope localisation domain//Histone-like transcription factor (CBF/NF-Y) and archaeal histone	GO:0006334	nucleosome assembly	GO:0046982//GO:0003779//GO:0043565//GO:0003677	protein heterodimerization activity//actin binding//sequence-specific DNA binding//DNA binding	GO:0000786//GO:0005622//GO:0005634//GO:0016021	nucleosome//intracellular//nucleus//integral component of membrane	KOG1745	Histones H3 and H4
c109175_g1	1	0.908	1.01	0.703	0.657	0.85	0.972667	0.736667	-0.400934	0.0283718	0.0839649	435	170053505	XP_001862705.1	609	4.12188e-78	histone H3.2 [Culex quinquefasciatus] >gi|170053514|ref|XP_001862709.1| histone H3.3 type 2 [Culex quinquefasciatus] >gi|170053522|ref|XP_001862713.1| histone H3.3 type 2 [Culex quinquefasciatus] >gi|170053530|ref|XP_001862717.1| histone H3 type 2 [Culex quinquefasciatus] >gi|170053556|ref|XP_001862729.1| histone H3 type 2 [Culex quinquefasciatus] >gi|167874014|gb|EDS37397.1| histone H3.2 [Culex …	395535874	XM_003769898.1	235	2.20255e-118	PREDICTED: Sarcophilus harrisii histone H3.2-like (LOC100935147), mRNA	K11253	H3	histone H3	http://www.genome.jp/dbget-bin/www_bget?ko:K11253	P84239	593	1.39332e-77	Histone H3 OS=Urechis caupo PE=1 SV=2	PF00125	Core histone H2A/H2B/H3/H4	GO:0006334	nucleosome assembly	GO:0046982//GO:0003677	protein heterodimerization activity//DNA binding	GO:0005634//GO:0000786	nucleus//nucleosome	KOG1745	Histones H3 and H4
c60578_g1	1	0.908	1.01	0.703	0.657	0.85	0.972667	0.736667	-0.400934	0.0283718	0.0839649	441	684378704	XP_009166091.1	699	4.88e-92	hypothetical protein T265_13221, partial [Opisthorchis viverrini] >gi|56753077|gb|AAW24748.1| SJCHGC01198 protein [Schistosoma japonicum] >gi|226475830|emb|CAX72005.1| Histone H3.3 [Schistosoma japonicum] >gi|226475832|emb|CAX72006.1| Histone H3.3 [Schistosoma japonicum] >gi|226475834|emb|CAX72007.1| Histone H3.3 [Schistosoma japonicum] >gi|226475836|emb|CAX72008.1| Histone H3.3 [Schistosoma japo…	228551937	FJ347711.1	122	1.46458e-55	Osedax sp. 'green-palp' isolate T1163-1g histone H3 (H3) gene, partial cds	K11253	H3	histone H3	http://www.genome.jp/dbget-bin/www_bget?ko:K11253	Q6P823	697	2.66531e-93	Histone H3.3 OS=Xenopus tropicalis GN=TGas113e22.1 PE=1 SV=3	PF00808//PF00125	Histone-like transcription factor (CBF/NF-Y) and archaeal histone//Core histone H2A/H2B/H3/H4	GO:0006334	nucleosome assembly	GO:0046982//GO:0003677//GO:0043565	protein heterodimerization activity//DNA binding//sequence-specific DNA binding	GO:0000786//GO:0005622//GO:0005634	nucleosome//intracellular//nucleus	KOG1745	Histones H3 and H4
c89634_g2	1	0.908	1.01	0.703	0.657	0.85	0.972667	0.736667	-0.400934	0.0283718	0.0839649	364	432895697	XP_004076117.1	558	2.67155e-71	PREDICTED: histone H3.3-like, partial [Oryzias latipes]	83307921	CT032383.1	156	1.49924e-74	Platynereis dumerilii EST IB0AAA39AF05EM1	K11253	H3	histone H3	http://www.genome.jp/dbget-bin/www_bget?ko:K11253	Q6P823	558	1.45028e-72	Histone H3.3 OS=Xenopus tropicalis GN=TGas113e22.1 PE=1 SV=3	PF00125	Core histone H2A/H2B/H3/H4	--	--	GO:0003677	DNA binding	--	--	KOG1745	Histones H3 and H4
c79402_g1	1	1.001	0.98	0.669	0.784	0.806	0.993667	0.753	-0.400112	0.00864405	0.0369638	873	676471393	XP_009059164.1	358	5.91517e-38	hypothetical protein LOTGIDRAFT_233900 [Lottia gigantea] >gi|556101435|gb|ESO90087.1| hypothetical protein LOTGIDRAFT_233900 [Lottia gigantea]	--	--	--	--	--	--	--	--	--	A6QLI0	165	2.72145e-12	Mammalian ependymin-related protein 1 OS=Bos taurus GN=EPDR1 PE=2 SV=1	PF00811	Ependymin	GO:0007160	cell-matrix adhesion	GO:0005509	calcium ion binding	GO:0005576	extracellular region	--	--
c48320_g1	1	1.138	1.083	0.839	0.887	0.715	1.07367	0.813667	-0.400036	0.0200526	0.0663918	2421	405958173	EKC24325.1	1762	0	Hexokinase type 2 [Crassostrea gigas]	513235099	XM_004949994.1	37	1.52621e-07	PREDICTED: Gallus gallus glucokinase (hexokinase 4) (GCK), transcript variant X5, mRNA	K00844	HK	hexokinase	http://www.genome.jp/dbget-bin/www_bget?ko:K00844	Q9NFT7	1096	8.05457e-139	Hexokinase type 2 OS=Drosophila melanogaster GN=Hex-t2 PE=2 SV=4	PF00349//PF03727	Hexokinase//Hexokinase	GO:0005975	carbohydrate metabolic process	GO:0016773//GO:0005524	phosphotransferase activity, alcohol group as acceptor//ATP binding	--	--	KOG1369	Hexokinase
c144070_g1	1	1.075	0.804	0.753	0.7	0.73	0.959667	0.727667	-0.399256	0.0398293	0.106149	2010	443709488	ELU04160.1	1221	4.12683e-160	hypothetical protein CAPTEDRAFT_167738 [Capitella teleta]	--	--	--	--	--	--	--	--	--	Q8TD22	1109	1.29059e-144	Sideroflexin-5 OS=Homo sapiens GN=SFXN5 PE=2 SV=1	PF03820	Tricarboxylate carrier	GO:0055085//GO:0006812	transmembrane transport//cation transport	GO:0008324	cation transmembrane transporter activity	GO:0016020	membrane	KOG3767	Sideroflexin
c154567_g1	1	0.946	0.996	0.752	0.758	0.723	0.980667	0.744333	-0.397814	0.000282031	0.00497955	3157	676467453	XP_009057893.1	1827	0	hypothetical protein LOTGIDRAFT_209552 [Lottia gigantea] >gi|556102536|gb|ESO91188.1| hypothetical protein LOTGIDRAFT_209552 [Lottia gigantea]	219944660	CP001349.1	59	1.17664e-19	Methylobacterium nodulans ORS 2060, complete genome	K17761	SSADH	succinate-semialdehyde dehydrogenase, mitochondrial	http://www.genome.jp/dbget-bin/www_bget?ko:K17761	P51650	1580	0	Succinate-semialdehyde dehydrogenase, mitochondrial OS=Rattus norvegicus GN=Aldh5a1 PE=1 SV=2	PF00171	Aldehyde dehydrogenase family	GO:0008152//GO:0055114	metabolic process//oxidation-reduction process	GO:0016491	oxidoreductase activity	--	--	KOG2451	Aldehyde dehydrogenase
c97799_g1	1	0.951	0.844	0.699	0.724	0.699	0.931667	0.707333	-0.397424	0.00613511	0.0295214	519	405960658	EKC26559.1	444	1.10411e-52	Plastin-1 [Crassostrea gigas]	--	--	--	--	--	K17275	PLS1	plastin-1	http://www.genome.jp/dbget-bin/www_bget?ko:K17275	Q14651	384	6.33211e-42	Plastin-1 OS=Homo sapiens GN=PLS1 PE=1 SV=2	PF13202//PF00307//PF00036//PF13405//PF13499	EF hand//Calponin homology (CH) domain//EF hand//EF-hand domain//EF-hand domain pair	--	--	GO:0005515//GO:0005509	protein binding//calcium ion binding	--	--	KOG0046	Ca2+-binding actin-bundling protein (fimbrin/plastin), EF-Hand protein superfamily
c22062_g1	1	1.03	0.898	0.763	0.781	0.679	0.976	0.741	-0.397408	0.0101338	0.0410305	3245	676479144	XP_009061653.1	1577	0	hypothetical protein LOTGIDRAFT_127363 [Lottia gigantea] >gi|556099113|gb|ESO87765.1| hypothetical protein LOTGIDRAFT_127363 [Lottia gigantea]	--	--	--	--	--	K01594	CSAD	sulfinoalanine decarboxylase	http://www.genome.jp/dbget-bin/www_bget?ko:K01594	Q9Y600	1331	2.02389e-170	Cysteine sulfinic acid decarboxylase OS=Homo sapiens GN=CSAD PE=1 SV=2	PF05889//PF00155//PF01212//PF00266//PF00282	Soluble liver antigen/liver pancreas antigen (SLA/LP autoantigen)//Aminotransferase class I and II//Beta-eliminating lyase//Aminotransferase class-V//Pyridoxal-dependent decarboxylase conserved domain	GO:0019752//GO:0009058//GO:0008152//GO:0006520	carboxylic acid metabolic process//biosynthetic process//metabolic process//cellular amino acid metabolic process	GO:0030170//GO:0016831//GO:0016829//GO:0016740	pyridoxal phosphate binding//carboxy-lyase activity//lyase activity//transferase activity	--	--	KOG0629	Glutamate decarboxylase and related proteins
c72047_g1	1	0.947	0.996	0.736	0.82	0.679	0.981	0.745	-0.397013	0.0083931	0.0361216	917	524881391	XP_005097347.1	429	5.19981e-49	PREDICTED: putative pterin-4-alpha-carbinolamine dehydratase-like [Aplysia californica]	225715999	BT079422.1	92	1.50804e-38	Esox lucius clone eluc-evq-536-222 Pterin-4-alpha-carbinolamine dehydratase putative mRNA, complete cds	K01724	PCBD, phhB	4a-hydroxytetrahydrobiopterin dehydratase	http://www.genome.jp/dbget-bin/www_bget?ko:K01724	P0C8L6	377	3.17181e-43	Probable pterin-4-alpha-carbinolamine dehydratase OS=Hypsibius dujardini GN=Pcd PE=3 SV=1	PF01329	Pterin 4 alpha carbinolamine dehydratase	GO:0006729	tetrahydrobiopterin biosynthetic process	GO:0008124	4-alpha-hydroxytetrahydrobiopterin dehydratase activity	--	--	KOG4073	Pterin carbinolamine dehydratase PCBD/dimerization cofactor of HNF1
c151606_g1	1	0.992	0.934	0.799	0.747	0.677	0.975333	0.741	-0.396422	0.00630808	0.030006	2906	676440953	XP_009049340.1	780	1.77799e-86	hypothetical protein LOTGIDRAFT_230852 [Lottia gigantea] >gi|556111249|gb|ESO99900.1| hypothetical protein LOTGIDRAFT_230852 [Lottia gigantea]	--	--	--	--	--	--	--	--	--	P13596	564	3.70494e-59	Neural cell adhesion molecule 1 OS=Rattus norvegicus GN=Ncam1 PE=1 SV=1	PF00041//PF00922//PF07354	Fibronectin type III domain//Vesiculovirus phosphoprotein//Zona-pellucida-binding protein (Sp38)	GO:0006144//GO:0007339	purine nucleobase metabolic process//binding of sperm to zona pellucida	GO:0003968//GO:0005515	RNA-directed RNA polymerase activity//protein binding	GO:0031379//GO:0005576	RNA-directed RNA polymerase complex//extracellular region	KOG3510	FOG: Immunoglobulin C-2 Type/fibronectin type III domains
c144304_g2	1	1.066	1.087	0.815	0.785	0.799	1.051	0.799667	-0.394292	0.000573618	0.00743479	1360	524895109	XP_005104042.1	1188	7.78206e-158	PREDICTED: betaine--homocysteine S-methyltransferase 1-like [Aplysia californica]	--	--	--	--	--	--	--	--	--	O35490	409	3.65311e-43	Betaine--homocysteine S-methyltransferase 1 OS=Mus musculus GN=Bhmt PE=1 SV=1	PF02574	Homocysteine S-methyltransferase	GO:0006555	methionine metabolic process	GO:0008898	S-adenosylmethionine-homocysteine S-methyltransferase activity	--	--	KOG1579	Homocysteine S-methyltransferase
c148951_g1	1	0.913	1.044	0.721	0.684	0.845	0.985667	0.75	-0.394209	0.021089	0.0684011	864	405949998	EKC18007.1	243	3.74497e-22	Fatty acid-binding protein, adipocyte [Crassostrea gigas]	--	--	--	--	--	--	--	--	--	Q8JJ04	164	7.93774e-13	Fatty acid-binding protein, liver-type OS=Epinephelus coioides GN=fabp1 PE=2 SV=1	PF05028	Poly (ADP-ribose) glycohydrolase (PARG)	GO:0005975	carbohydrate metabolic process	GO:0004649	poly(ADP-ribose) glycohydrolase activity	--	--	--	--
c152023_g1	1	1.082	1.269	0.812	0.867	0.872	1.117	0.850333	-0.393529	0.0219561	0.0701151	1955	676452097	XP_009052922.1	2058	0	extended synaptotagmin-like protein 2 [Lottia gigantea] >gi|556107918|gb|ESO96570.1| extended synaptotagmin-like protein 2 [Lottia gigantea]	--	--	--	--	--	--	--	--	--	Q3TZZ7	1232	1.90243e-156	Extended synaptotagmin-2 OS=Mus musculus GN=Esyt2 PE=1 SV=1	PF00168	C2 domain	--	--	GO:0005515	protein binding	--	--	KOG1012	Ca2+-dependent lipid-binding protein CLB1/vesicle protein vp115/Granuphilin A, contains C2 domain
c141744_g1	1	1.049	1.025	0.863	0.726	0.753	1.02467	0.780667	-0.392376	0.00723663	0.0329242	3675	676472686	XP_009059570.1	2247	0	hypothetical protein LOTGIDRAFT_124598, partial [Lottia gigantea] >gi|556101131|gb|ESO89783.1| hypothetical protein LOTGIDRAFT_124598, partial [Lottia gigantea]	410923860	XM_003975351.1	36	8.37416e-07	PREDICTED: Takifugu rubripes piezo-type mechanosensitive ion channel component 2-like (LOC101066158), mRNA	--	--	--	--	Q92508	1328	2.00002e-153	Piezo-type mechanosensitive ion channel component 1 OS=Homo sapiens GN=PIEZO1 PE=1 SV=4	PF06689//PF05481	ClpX C4-type zinc finger//Mycobacterium 19 kDa lipoprotein antigen	--	--	GO:0046983//GO:0008270	protein dimerization activity//zinc ion binding	GO:0016020	membrane	KOG1893	Uncharacterized conserved protein
c117149_g1	1	1.103	0.978	0.853	0.753	0.742	1.027	0.782667	-0.391966	0.00913639	0.0385272	1669	325296995	NP_001191510.1	553	2.69475e-64	superoxide dismutase [Aplysia californica] >gi|21239418|gb|AAM44291.1|AF510852_1 superoxide dismutase [Aplysia californica]	305689986	HM563679.1	44	1.34387e-11	Alitta succinea copper/zinc superoxide dismutase mRNA, complete cds	K04565	SOD1	superoxide dismutase, Cu-Zn family	http://www.genome.jp/dbget-bin/www_bget?ko:K04565	Q8HXP9	517	1.0827e-60	Superoxide dismutase [Cu-Zn] OS=Cebus apella GN=SOD1 PE=2 SV=3	PF00080	Copper/zinc superoxide dismutase (SODC)	GO:0008152//GO:0006801//GO:0055114	metabolic process//superoxide metabolic process//oxidation-reduction process	GO:0046872//GO:0016491	metal ion binding//oxidoreductase activity	--	--	KOG0441	Cu2+/Zn2+ superoxide dismutase SOD1
c147124_g2	1	0.909	0.817	0.768	0.653	0.658	0.908667	0.693	-0.390896	0.0264428	0.080313	1657	524864457	XP_005089065.1	1443	0	PREDICTED: STE20-like serine/threonine-protein kinase-like [Aplysia californica]	524864456	XM_005089008.1	249	1.46651e-125	PREDICTED: Aplysia californica STE20-like serine/threonine-protein kinase-like (LOC101858314), mRNA	K08836	SLK	STE20-like kinase	http://www.genome.jp/dbget-bin/www_bget?ko:K08836	O55092	669	1.0993e-74	STE20-like serine/threonine-protein kinase OS=Cavia porcellus GN=SLK PE=1 SV=1	PF12474	Polo kinase kinase	GO:0009069//GO:0016310	serine family amino acid metabolic process//phosphorylation	GO:0004674	protein serine/threonine kinase activity	--	--	--	--
c149113_g2	1	0.851	0.877	0.668	0.731	0.682	0.909333	0.693667	-0.390567	0.00891936	0.0378027	1942	524886412	XP_005099802.1	2243	0	PREDICTED: copine-3-like [Aplysia californica]	524886411	XM_005099745.1	295	4.62686e-151	PREDICTED: Aplysia californica copine-3-like (LOC101847730), mRNA	--	--	--	--	Q8BLR2	1516	0	Copine-4 OS=Mus musculus GN=Cpne4 PE=1 SV=1	PF02948//PF00168	Amelogenin//C2 domain	GO:0007275	multicellular organismal development	GO:0005515	protein binding	GO:0005578	proteinaceous extracellular matrix	KOG1327	Copine
c153227_g1	1	0.999	0.977	0.849	0.665	0.757	0.992	0.757	-0.390047	0.01786	0.0611297	4290	405969041	EKC34052.1	3088	0	Kielin/chordin-like protein [Crassostrea gigas]	--	--	--	--	--	--	--	--	--	Q9IBG7	1173	1.18937e-131	Kielin/chordin-like protein OS=Xenopus laevis GN=kcp PE=2 SV=1	PF00093//PF00264	von Willebrand factor type C domain//Common central domain of tyrosinase	GO:0008152	metabolic process	GO:0016491//GO:0005515	oxidoreductase activity//protein binding	--	--	KOG1216	von Willebrand factor and related coagulation proteins
c156718_g2	1	0.904	1.127	0.808	0.76	0.745	1.01033	0.771	-0.390029	0.0173849	0.0600117	5443	676444469	XP_009050439.1	1663	0	hypothetical protein LOTGIDRAFT_203681 [Lottia gigantea] >gi|556110151|gb|ESO98803.1| hypothetical protein LOTGIDRAFT_203681 [Lottia gigantea]	529449329	XM_005244293.1	153	1.13417e-71	PREDICTED: Falco peregrinus selenium-binding protein 1-A-like (LOC101913463), mRNA	K17285	SELENBP1	selenium-binding protein 1	http://www.genome.jp/dbget-bin/www_bget?ko:K17285	Q569D5	1612	0	Selenium-binding protein 1 OS=Xenopus tropicalis GN=selenbp1 PE=2 SV=1	PF05694//PF10890	56kDa selenium binding protein (SBP56)//Protein of unknown function (DUF2741)	GO:0022900	electron transport chain	GO:0008430	selenium binding	GO:0070469//GO:0005743	respiratory chain//mitochondrial inner membrane	KOG0918	Selenium-binding protein
c155079_g1	1	0.99	0.998	0.83	0.761	0.692	0.996	0.761	-0.388249	0.00665964	0.0311466	2642	524897875	XP_005105393.1	2348	0	PREDICTED: intraflagellar transport protein 74 homolog [Aplysia californica]	390333373	XM_784869.3	52	7.64945e-16	PREDICTED: Strongylocentrotus purpuratus intraflagellar transport protein 74 homolog (LOC585028), mRNA	--	--	--	--	Q96LB3	1375	7.06556e-178	Intraflagellar transport protein 74 homolog OS=Homo sapiens GN=IFT74 PE=1 SV=1	PF13851//PF01576//PF04512	Growth-arrest specific micro-tubule binding//Myosin tail//Baculovirus polyhedron envelope protein, PEP, N terminus	GO:0048870	cell motility	GO:0005198//GO:0003774	structural molecule activity//motor activity	GO:0016459//GO:0019031//GO:0019028//GO:0031514	myosin complex//viral envelope//viral capsid//motile cilium	--	--
c7593_g1	1	0.856	0.935	0.703	0.72	0.711	0.930333	0.711333	-0.387222	0.00426055	0.0234716	688	676453999	XP_009053537.1	141	2.08401e-07	hypothetical protein LOTGIDRAFT_231910 [Lottia gigantea] >gi|556107032|gb|ESO95684.1| hypothetical protein LOTGIDRAFT_231910 [Lottia gigantea]	--	--	--	--	--	--	--	--	--	--	--	--	--	--	--	--	--	--	--	--	--	--	--
c149493_g1	1	0.848	0.946	0.693	0.71	0.737	0.931333	0.713333	-0.384721	0.00685996	0.0317725	2553	557328065	XP_006036970.1	1088	1.50683e-132	PREDICTED: calpain-3 isoform X4 [Alligator sinensis]	507634607	XM_004699933.1	61	7.33622e-21	PREDICTED: Echinops telfairi calpain 8 (CAPN8), mRNA	K08578	CAPN9	calpain-9	http://www.genome.jp/dbget-bin/www_bget?ko:K08578	Q78EJ9	1072	7.19407e-132	Calpain-8 OS=Rattus norvegicus GN=Capn8 PE=2 SV=1	PF00036//PF00648//PF13405//PF13499	EF hand//Calpain family cysteine protease//EF-hand domain//EF-hand domain pair	GO:0006508	proteolysis	GO:0004198//GO:0005509	calcium-dependent cysteine-type endopeptidase activity//calcium ion binding	GO:0005622	intracellular	KOG0045	Cytosolic Ca2+-dependent cysteine protease (calpain), large subunit (EF-Hand protein superfamily)
c140657_g1	1	0.991	0.842	0.684	0.768	0.719	0.944333	0.723667	-0.383971	0.0154255	0.0551099	1849	126697356	ABO26635.1	898	2.71088e-114	thioredoxin peroxidase 2 [Haliotis discus discus]	356984018	JN413198.1	271	9.66299e-138	Reishia clavigera clone GS14 thioredoxin peroxidase 2 mRNA, partial cds	K03386	E1.11.1.15, PRDX, ahpC	peroxiredoxin (alkyl hydroperoxide reductase subunit C)	http://www.genome.jp/dbget-bin/www_bget?ko:K03386	P35704	791	8.67235e-100	Peroxiredoxin-2 OS=Rattus norvegicus GN=Prdx2 PE=1 SV=3	PF10417//PF08534//PF00578	C-terminal domain of 1-Cys peroxiredoxin//Redoxin//AhpC/TSA family	GO:0006804//GO:0006979//GO:0055114	peroxidase reaction//response to oxidative stress//oxidation-reduction process	GO:0051920//GO:0016209//GO:0004601//GO:0016491	peroxiredoxin activity//antioxidant activity//peroxidase activity//oxidoreductase activity	--	--	KOG0852	Alkyl hydroperoxide reductase, thiol specific antioxidant and related enzymes
c145127_g1	1	1.179	1.065	0.793	0.784	0.914	1.08133	0.830333	-0.381049	0.0184585	0.0628566	1806	676444955	XP_009050598.1	1019	4.90325e-131	hypothetical protein LOTGIDRAFT_231295 [Lottia gigantea] >gi|556110326|gb|ESO98978.1| hypothetical protein LOTGIDRAFT_231295 [Lottia gigantea]	551486182	XM_005794616.1	71	1.42589e-26	PREDICTED: Xiphophorus maculatus sideroflexin-2-like (LOC102230953), mRNA	--	--	--	--	Q5EA43	743	4.99601e-91	Sideroflexin-2 OS=Bos taurus GN=SFXN2 PE=2 SV=2	PF03820	Tricarboxylate carrier	GO:0055085//GO:0006812	transmembrane transport//cation transport	GO:0008324	cation transmembrane transporter activity	GO:0016020	membrane	KOG3767	Sideroflexin
c155301_g2	1	1.076	0.883	0.79	0.768	0.715	0.986333	0.757667	-0.380512	0.0157677	0.0559737	2469	405975722	EKC40270.1	1785	0	Polyamine-modulated factor 1-binding protein 1 [Crassostrea gigas]	--	--	--	--	--	--	--	--	--	--	--	--	--	PF06160//PF07926//PF00038//PF10473//PF13851//PF06008//PF06818//PF05791//PF01576	Septation ring formation regulator, EzrA//TPR/MLP1/MLP2-like protein//Intermediate filament protein//Leucine-rich repeats of kinetochore protein Cenp-F/LEK1//Growth-arrest specific micro-tubule binding//Laminin Domain I//Fez1//Bacillus haemolytic enterotoxin (HBL)//Myosin tail	GO:0009405//GO:0030155//GO:0007165//GO:0006606//GO:0000921//GO:0045995//GO:0048870//GO:0030334	pathogenesis//regulation of cell adhesion//signal transduction//protein import into nucleus//septin ring assembly//regulation of embryonic development//cell motility//regulation of cell migration	GO:0008134//GO:0042803//GO:0005198//GO:0005102//GO:0003774//GO:0045502	transcription factor binding//protein homodimerization activity//structural molecule activity//receptor binding//motor activity//dynein binding	GO:0031514//GO:0005606//GO:0016021//GO:0005737//GO:0005667//GO:0016020//GO:0030286//GO:0005882//GO:0016459//GO:0005643//GO:0005940	motile cilium//laminin-1 complex//integral component of membrane//cytoplasm//transcription factor complex//membrane//dynein complex//intermediate filament//myosin complex//nuclear pore//septin ring	--	--
c149293_g1	1	0.943	1.04	0.632	0.841	0.819	0.994333	0.764	-0.380157	0.0470697	0.118793	2002	676473143	XP_009059721.1	2072	0	hypothetical protein LOTGIDRAFT_125011 [Lottia gigantea] >gi|556101017|gb|ESO89669.1| hypothetical protein LOTGIDRAFT_125011 [Lottia gigantea]	--	--	--	--	--	K09828	DHCR24	delta24-sterol reductase	http://www.genome.jp/dbget-bin/www_bget?ko:K09828	Q15392	1729	0	Delta(24)-sterol reductase OS=Homo sapiens GN=DHCR24 PE=1 SV=2	PF01565//PF01968	FAD binding domain//Hydantoinase/oxoprolinase	GO:0006040//GO:0055114	amino sugar metabolic process//oxidation-reduction process	GO:0050660//GO:0016787//GO:0008762//GO:0016491	flavin adenine dinucleotide binding//hydrolase activity//UDP-N-acetylmuramate dehydrogenase activity//oxidoreductase activity	--	--	KOG1262	FAD-binding protein DIMINUTO
c152573_g1	1	1.08	0.909	0.768	0.781	0.748	0.996333	0.765667	-0.379912	0.00709644	0.0325075	3797	676461572	XP_009055986.1	748	4.83191e-87	hypothetical protein LOTGIDRAFT_216116 [Lottia gigantea] >gi|556104635|gb|ESO93287.1| hypothetical protein LOTGIDRAFT_216116 [Lottia gigantea]	--	--	--	--	--	--	--	--	--	Q969T9	361	6.40309e-36	WW domain-binding protein 2 OS=Homo sapiens GN=WBP2 PE=1 SV=1	PF11605	Vacuolar protein sorting protein 36 Vps36	--	--	GO:0043130//GO:0032266	ubiquitin binding//phosphatidylinositol-3-phosphate binding	--	--	KOG3294	WW domain binding protein WBP-2, contains GRAM domain
c123224_g2	1	1.014	0.902	0.792	0.809	0.642	0.972	0.747667	-0.378561	0.0320244	0.0909851	2443	676454661	XP_009053754.1	3296	0	hypothetical protein LOTGIDRAFT_144613 [Lottia gigantea] >gi|556106909|gb|ESO95561.1| hypothetical protein LOTGIDRAFT_144613 [Lottia gigantea]	543298459	XM_005431100.1	456	0	PREDICTED: Geospiza fortis adrenergic, beta, receptor kinase 1 (ADRBK1), mRNA	K00910	ADRBK, GRK	beta-adrenergic-receptor kinase	http://www.genome.jp/dbget-bin/www_bget?ko:K00910	P26818	2539	0	Beta-adrenergic receptor kinase 2 OS=Bos taurus GN=ADRBK2 PE=2 SV=1	PF00615//PF07714//PF00069//PF06293	Regulator of G protein signaling domain//Protein tyrosine kinase//Protein kinase domain//Lipopolysaccharide kinase (Kdo/WaaP) family	GO:0038032//GO:0009103//GO:0006468	termination of G-protein coupled receptor signaling pathway//lipopolysaccharide biosynthetic process//protein phosphorylation	GO:0016773//GO:0004672//GO:0005524	phosphotransferase activity, alcohol group as acceptor//protein kinase activity//ATP binding	GO:0016020	membrane	KOG0986	G protein-coupled receptor kinase
c135903_g1	1	1.004	1.09	0.778	0.788	0.815	1.03133	0.793667	-0.377906	0.00112715	0.0110153	2236	524875771	XP_005094609.1	2027	0	PREDICTED: peroxisomal acyl-coenzyme A oxidase 1-like isoform X5 [Aplysia californica]	--	--	--	--	--	K00232	E1.3.3.6, ACOX1, ACOX3	acyl-CoA oxidase	http://www.genome.jp/dbget-bin/www_bget?ko:K00232	P07872	1587	0	Peroxisomal acyl-coenzyme A oxidase 1 OS=Rattus norvegicus GN=Acox1 PE=1 SV=1	PF02770//PF02771//PF01756//PF00441	Acyl-CoA dehydrogenase, middle domain//Acyl-CoA dehydrogenase, N-terminal domain//Acyl-CoA oxidase//Acyl-CoA dehydrogenase, C-terminal domain	GO:0006118//GO:0006637//GO:0055114//GO:0008152//GO:0006635	electron transport//acyl-CoA metabolic process//oxidation-reduction process//metabolic process//fatty acid beta-oxidation	GO:0016627//GO:0003997//GO:0050660//GO:0003995	oxidoreductase activity, acting on the CH-CH group of donors//acyl-CoA oxidase activity//flavin adenine dinucleotide binding//acyl-CoA dehydrogenase activity	GO:0005777	peroxisome	KOG0136	Acyl-CoA oxidase
c141943_g1	1	0.959	1.038	0.777	0.769	0.763	0.999	0.769667	-0.376251	0.000375477	0.00579569	1269	585657120	XP_006815791.1	941	2.75187e-121	PREDICTED: trans-L-3-hydroxyproline dehydratase isoform X2 [Saccoglossus kowalevskii]	--	--	--	--	--	K18384	L3HYPDH	trans-L-3-hydroxyproline dehydratase	http://www.genome.jp/dbget-bin/www_bget?ko:K18384	P0DKB4	894	5.8869e-116	Trans-L-3-hydroxyproline dehydratase OS=Saccoglossus kowalevskii GN=l3hypdh PE=1 SV=1	PF01678//PF05544	Diaminopimelate epimerase//Proline racemase	GO:0006525//GO:0009089//GO:0006560	arginine metabolic process//lysine biosynthetic process via diaminopimelate//proline metabolic process	GO:0018112//GO:0008837	proline racemase activity//diaminopimelate epimerase activity	--	--	--	--
[truncated: 575 more rows]

## Sheet: down-regulated
GeneID	CL.1_113	CL.2_114	CL.3_115	PL.1_118	PL.2_119	PL.3_121	C-Larva	P-Larva	log2_FC(P-Larva/C-Larva)	Pvalue	fdr	Gene Length	NR GI	NR ID	NR Score	NR Evalue	NR Description	NT GI	NT ID	NT Score	NT Evalue	NT Description	KO ID	KO Name	KO Description	Http Link	Swissprot ID	Swissprot Score	Swissprot Evalue	Swissprot Description	PFAM ID	PFAM description	Gene Ontology Biological Pathway	BP Description	Gene Ontology Molecular Function	MF Description	Gene Ontology Cellular Component	CC Description	KOG ID	KOG Description
[truncated: 470 more rows]

## Sheet: up-regulated
GeneID	CL.1_113	CL.2_114	CL.3_115	PL.1_118	PL.2_119	PL.3_121	C-Larva	P-Larva	log2_FC(P-Larva/C-Larva)	Pvalue	fdr	Gene Length	NR GI	NR ID	NR Score	NR Evalue	NR Description	NT GI	NT ID	NT Score	NT Evalue	NT Description	KO ID	KO Name	KO Description	Http Link	Swissprot ID	Swissprot Score	Swissprot Evalue	Swissprot Description	PFAM ID	PFAM description	Gene Ontology Biological Pathway	BP Description	Gene Ontology Molecular Function	MF Description	Gene Ontology Cellular Component	CC Description	KOG ID	KOG Description
[truncated: 668 more rows]
