# Supplementary material for: Comprehensive and Quantitative Proteomic Analysis of Metamorphosis-Related Proteins in the Veined Rapa Whelk, Rapana venosa
Source: Int J Mol Sci. 2016 Jun 15;17(6):924. doi: 10.3390/ijms17060924 (PMC4926457; doi:10.3390/ijms17060924)
Supplement: Supplementary file 1 [file ijms-17-00924-s001.zip › ijms-133313-Supplementary Materials/Table S3. Significant enriched GO items under GO analysis.xlsx]

## Sheet: Cellular Component
C-Larva-VS-P-Larva GO Enrichment (Cellular Component)
#	GO ID	Description	GeneRatio (497)	BgRatio (2409)	pvalue	qvalue
1	GO:0000786	nucleosome	10 (2.01%)	15 (0.62%)	0.000141	0.015557
2	GO:0044815	DNA packaging complex	10 (2.01%)	15 (0.62%)	0.000141	0.015557
3	GO:1990104	DNA bending complex	10 (2.01%)	15 (0.62%)	0.000141	0.015557
4	GO:0031012	extracellular matrix	41 (8.25%)	126 (5.23%)	0.000876	0.072424
5	GO:0005886	plasma membrane	28 (5.63%)	79 (3.28%)	0.00138	0.09124
6	GO:1902495	transmembrane transporter complex	11 (2.21%)	22 (0.91%)	0.001974	0.093212
7	GO:1990351	transporter complex	11 (2.21%)	22 (0.91%)	0.001974	0.093212
8	GO:0005576	extracellular region	105 (21.13%)	405 (16.81%)	0.002834	0.112493
9	GO:0044459	plasma membrane part	21 (4.23%)	57 (2.37%)	0.003169	0.112493
10	GO:0005874	microtubule	25 (5.03%)	72 (2.99%)	0.003403	0.112493
11	GO:0071944	cell periphery	38 (7.65%)	126 (5.23%)	0.006058	0.182021
12	GO:0005887	integral component of plasma membrane	8 (1.61%)	17 (0.71%)	0.01291	0.326698
13	GO:0031226	intrinsic component of plasma membrane	8 (1.61%)	17 (0.71%)	0.01291	0.326698
14	GO:0016459	myosin complex	20 (4.02%)	60 (2.49%)	0.013838	0.326698
15	GO:0030286	dynein complex	20 (4.02%)	61 (2.53%)	0.016746	0.369
16	GO:0015630	microtubule cytoskeleton	36 (7.24%)	126 (5.23%)	0.018328	0.378618
17	GO:0032993	protein-DNA complex	15 (3.02%)	43 (1.78%)	0.020445	0.388866
18	GO:0009357	protein-N(PI)-phosphohistidine-sugar phosphotransferase complex	5 (1.01%)	9 (0.37%)	0.022091	0.388866
19	GO:0005578	proteinaceous extracellular matrix	32 (6.44%)	111 (4.61%)	0.022354	0.388866
20	GO:0044446	intracellular organelle part	145 (29.18%)	619 (25.7%)	0.027344	0.4519
21	GO:0000178	exosome (RNase complex)	3 (0.6%)	4 (0.17%)	0.029574	0.463611
22	GO:0044430	cytoskeletal part	54 (10.87%)	208 (8.63%)	0.031105	0.463611
23	GO:0044422	organelle part	145 (29.18%)	622 (25.82%)	0.032261	0.463611
24	GO:0044456	synapse part	4 (0.8%)	7 (0.29%)	0.036867	0.507727
25	GO:0000785	chromatin	12 (2.41%)	35 (1.45%)	0.04147	0.52022
26	GO:0005856	cytoskeleton	60 (12.07%)	238 (9.88%)	0.041808	0.52022
27	GO:0030896	checkpoint clamp complex	2 (0.4%)	2 (0.08%)	0.042496	0.52022

## Sheet: Biological Process
C-Larva-VS-P-Larva GO Enrichment (Biological Process)
#	GO ID	Description	GeneRatio (757)	BgRatio (3462)	pvalue	qvalue
1	GO:0007160	cell-matrix adhesion	17 (2.25%)	31 (0.9%)	5.8e-05	0.038992
2	GO:0031589	cell-substrate adhesion	17 (2.25%)	31 (0.9%)	5.8e-05	0.038992
3	GO:0045454	cell redox homeostasis	20 (2.64%)	41 (1.18%)	0.000117	0.045777
4	GO:0006333	chromatin assembly or disassembly	12 (1.59%)	20 (0.58%)	0.00024	0.045777
5	GO:0006334	nucleosome assembly	12 (1.59%)	20 (0.58%)	0.00024	0.045777
6	GO:0031497	chromatin assembly	12 (1.59%)	20 (0.58%)	0.00024	0.045777
7	GO:0034728	nucleosome organization	12 (1.59%)	20 (0.58%)	0.00024	0.045777
8	GO:0006813	potassium ion transport	15 (1.98%)	31 (0.9%)	0.000938	0.156836
9	GO:0006508	proteolysis	82 (10.83%)	280 (8.09%)	0.001473	0.21895
10	GO:0042592	homeostatic process	25 (3.3%)	66 (1.91%)	0.002086	0.239151
11	GO:0065004	protein-DNA complex assembly	14 (1.85%)	30 (0.87%)	0.002145	0.239151
12	GO:0071824	protein-DNA complex subunit organization	14 (1.85%)	30 (0.87%)	0.002145	0.239151
13	GO:0006979	response to oxidative stress	11 (1.45%)	22 (0.64%)	0.00328	0.337535
14	GO:0055114	oxidation-reduction process	146 (19.29%)	566 (16.35%)	0.008514	0.732721
15	GO:0006323	DNA packaging	12 (1.59%)	28 (0.81%)	0.010112	0.732721
16	GO:0006325	chromatin organization	15 (1.98%)	38 (1.1%)	0.010315	0.732721
17	GO:0019725	cellular homeostasis	21 (2.77%)	59 (1.7%)	0.010485	0.732721
18	GO:0016108	tetraterpenoid metabolic process	10 (1.32%)	22 (0.64%)	0.011501	0.732721
19	GO:0016109	tetraterpenoid biosynthetic process	10 (1.32%)	22 (0.64%)	0.011501	0.732721
20	GO:0016116	carotenoid metabolic process	10 (1.32%)	22 (0.64%)	0.011501	0.732721
21	GO:0016117	carotenoid biosynthetic process	10 (1.32%)	22 (0.64%)	0.011501	0.732721
22	GO:0006457	protein folding	27 (3.57%)	82 (2.37%)	0.012764	0.776244
23	GO:0006721	terpenoid metabolic process	14 (1.85%)	36 (1.04%)	0.015053	0.822801
24	GO:0016114	terpenoid biosynthetic process	14 (1.85%)	36 (1.04%)	0.015053	0.822801
25	GO:0008299	isoprenoid biosynthetic process	16 (2.11%)	43 (1.24%)	0.015375	0.822801
26	GO:0006720	isoprenoid metabolic process	16 (2.11%)	44 (1.27%)	0.019405	0.840809
27	GO:0007010	cytoskeleton organization	31 (4.1%)	100 (2.89%)	0.019821	0.840809
28	GO:0008643	carbohydrate transport	11 (1.45%)	27 (0.78%)	0.020702	0.840809
29	GO:0007017	microtubule-based process	27 (3.57%)	85 (2.46%)	0.020822	0.840809
30	GO:0000226	microtubule cytoskeleton organization	10 (1.32%)	24 (0.69%)	0.022819	0.840809
31	GO:0000723	telomere maintenance	4 (0.53%)	6 (0.17%)	0.023281	0.840809
32	GO:0009271	phage shock	4 (0.53%)	6 (0.17%)	0.023281	0.840809
33	GO:0032200	telomere organization	4 (0.53%)	6 (0.17%)	0.023281	0.840809
34	GO:0060249	anatomical structure homeostasis	4 (0.53%)	6 (0.17%)	0.023281	0.840809
35	GO:0098586	cellular response to virus	4 (0.53%)	6 (0.17%)	0.023281	0.840809
36	GO:0051338	regulation of transferase activity	8 (1.06%)	18 (0.52%)	0.02697	0.840809
37	GO:0000075	cell cycle checkpoint	6 (0.79%)	12 (0.35%)	0.029349	0.840809
38	GO:0007155	cell adhesion	38 (5.02%)	131 (3.78%)	0.030995	0.840809
39	GO:0022610	biological adhesion	39 (5.15%)	135 (3.9%)	0.031001	0.840809
40	GO:0015774	polysaccharide transport	3 (0.4%)	4 (0.12%)	0.034873	0.840809
41	GO:0033037	polysaccharide localization	3 (0.4%)	4 (0.12%)	0.034873	0.840809
42	GO:0071103	DNA conformation change	13 (1.72%)	36 (1.04%)	0.035454	0.840809
43	GO:0071822	protein complex subunit organization	33 (4.36%)	113 (3.26%)	0.038834	0.840809
44	GO:0046148	pigment biosynthetic process	23 (3.04%)	74 (2.14%)	0.040036	0.840809
45	GO:0006996	organelle organization	61 (8.06%)	228 (6.59%)	0.04098	0.840809
46	GO:0009401	phosphoenolpyruvate-dependent sugar phosphotransferase system	7 (0.92%)	16 (0.46%)	0.0415	0.840809
47	GO:0002064	epithelial cell development	4 (0.53%)	7 (0.2%)	0.045025	0.840809
48	GO:0002065	columnar/cuboidal epithelial cell differentiation	4 (0.53%)	7 (0.2%)	0.045025	0.840809
49	GO:0002066	columnar/cuboidal epithelial cell development	4 (0.53%)	7 (0.2%)	0.045025	0.840809
50	GO:0006165	nucleoside diphosphate phosphorylation	4 (0.53%)	7 (0.2%)	0.045025	0.840809
51	GO:0006183	GTP biosynthetic process	4 (0.53%)	7 (0.2%)	0.045025	0.840809
52	GO:0006228	UTP biosynthetic process	4 (0.53%)	7 (0.2%)	0.045025	0.840809
53	GO:0006241	CTP biosynthetic process	4 (0.53%)	7 (0.2%)	0.045025	0.840809
54	GO:0007292	female gamete generation	4 (0.53%)	7 (0.2%)	0.045025	0.840809
55	GO:0007304	chorion-containing eggshell formation	4 (0.53%)	7 (0.2%)	0.045025	0.840809
56	GO:0009148	pyrimidine nucleoside triphosphate biosynthetic process	4 (0.53%)	7 (0.2%)	0.045025	0.840809
57	GO:0009208	pyrimidine ribonucleoside triphosphate metabolic process	4 (0.53%)	7 (0.2%)	0.045025	0.840809
58	GO:0009209	pyrimidine ribonucleoside triphosphate biosynthetic process	4 (0.53%)	7 (0.2%)	0.045025	0.840809
59	GO:0018208	peptidyl-proline modification	4 (0.53%)	7 (0.2%)	0.045025	0.840809
60	GO:0030703	eggshell formation	4 (0.53%)	7 (0.2%)	0.045025	0.840809
61	GO:0030707	ovarian follicle cell development	4 (0.53%)	7 (0.2%)	0.045025	0.840809
62	GO:0030855	epithelial cell differentiation	4 (0.53%)	7 (0.2%)	0.045025	0.840809
63	GO:0046036	CTP metabolic process	4 (0.53%)	7 (0.2%)	0.045025	0.840809
64	GO:0046051	UTP metabolic process	4 (0.53%)	7 (0.2%)	0.045025	0.840809
65	GO:0046939	nucleotide phosphorylation	4 (0.53%)	7 (0.2%)	0.045025	0.840809
66	GO:0048477	oogenesis	4 (0.53%)	7 (0.2%)	0.045025	0.840809
67	GO:0018149	peptide cross-linking	5 (0.66%)	10 (0.29%)	0.04651	0.840809
68	GO:0042440	pigment metabolic process	24 (3.17%)	79 (2.28%)	0.046962	0.840809
69	GO:0000052	citrulline metabolic process	2 (0.26%)	2 (0.06%)	0.047763	0.840809
70	GO:0000077	DNA damage checkpoint	2 (0.26%)	2 (0.06%)	0.047763	0.840809
71	GO:0009847	spore germination	2 (0.26%)	2 (0.06%)	0.047763	0.840809
72	GO:0018101	protein citrullination	2 (0.26%)	2 (0.06%)	0.047763	0.840809
73	GO:0018195	peptidyl-arginine modification	2 (0.26%)	2 (0.06%)	0.047763	0.840809
74	GO:0019240	citrulline biosynthetic process	2 (0.26%)	2 (0.06%)	0.047763	0.840809
75	GO:0031570	DNA integrity checkpoint	2 (0.26%)	2 (0.06%)	0.047763	0.840809
76	GO:0042026	protein refolding	2 (0.26%)	2 (0.06%)	0.047763	0.840809
77	GO:0034622	cellular macromolecular complex assembly	29 (3.83%)	99 (2.86%)	0.048803	0.847972

## Sheet: Molecular Function
C-Larva-VS-P-Larva GO Enrichment (Molecular Function)
#	GO ID	Description	GeneRatio (857)	BgRatio (4046)	pvalue	qvalue
1	GO:0005509	calcium ion binding	79 (9.22%)	225 (5.56%)	0	0.000294
2	GO:0016491	oxidoreductase activity	160 (18.67%)	582 (14.38%)	5.3e-05	0.016146
3	GO:0046982	protein heterodimerization activity	6 (0.7%)	6 (0.15%)	8.9e-05	0.018032
4	GO:0015035	protein disulfide oxidoreductase activity	15 (1.75%)	28 (0.69%)	0.000157	0.019111
5	GO:0015036	disulfide oxidoreductase activity	15 (1.75%)	28 (0.69%)	0.000157	0.019111
6	GO:0016684	oxidoreductase activity, acting on peroxide as acceptor	14 (1.63%)	26 (0.64%)	0.000244	0.024676
7	GO:0004553	hydrolase activity, hydrolyzing O-glycosyl compounds	37 (4.32%)	103 (2.55%)	0.00035	0.029719
8	GO:0070011	peptidase activity, acting on L-amino acid peptides	77 (8.98%)	257 (6.35%)	0.000391	0.029719
9	GO:0016798	hydrolase activity, acting on glycosyl bonds	39 (4.55%)	112 (2.77%)	0.000506	0.031528
10	GO:0016209	antioxidant activity	20 (2.33%)	46 (1.14%)	0.000519	0.031528
11	GO:0003824	catalytic activity	555 (64.76%)	2429 (60.03%)	0.000795	0.042355
12	GO:0016787	hydrolase activity	270 (31.51%)	1100 (27.19%)	0.000886	0.042355
13	GO:0008233	peptidase activity	83 (9.68%)	288 (7.12%)	0.000907	0.042355
14	GO:0009055	electron carrier activity	29 (3.38%)	80 (1.98%)	0.001267	0.054975
15	GO:0004175	endopeptidase activity	56 (6.53%)	186 (4.6%)	0.002147	0.081754
16	GO:0008238	exopeptidase activity	21 (2.45%)	54 (1.33%)	0.002154	0.081754
17	GO:0016667	oxidoreductase activity, acting on a sulfur group of donors	16 (1.87%)	38 (0.94%)	0.00278	0.094019
18	GO:0008237	metallopeptidase activity	28 (3.27%)	80 (1.98%)	0.002786	0.094019
19	GO:0051920	peroxiredoxin activity	5 (0.58%)	7 (0.17%)	0.006035	0.186654
20	GO:0004601	peroxidase activity	10 (1.17%)	21 (0.52%)	0.006146	0.186654
21	GO:0030414	peptidase inhibitor activity	16 (1.87%)	41 (1.01%)	0.006791	0.187474
22	GO:0061134	peptidase regulator activity	16 (1.87%)	41 (1.01%)	0.006791	0.187474
23	GO:0022804	active transmembrane transporter activity	29 (3.38%)	89 (2.2%)	0.007585	0.200291
24	GO:0015144	carbohydrate transmembrane transporter activity	11 (1.28%)	25 (0.62%)	0.008521	0.207022
25	GO:1901476	carbohydrate transporter activity	11 (1.28%)	25 (0.62%)	0.008521	0.207022
26	GO:0008924	malate dehydrogenase (quinone) activity	3 (0.35%)	3 (0.07%)	0.009477	0.215702
27	GO:0004197	cysteine-type endopeptidase activity	19 (2.22%)	53 (1.31%)	0.009589	0.215702
28	GO:0046872	metal ion binding	182 (21.24%)	746 (18.44%)	0.010562	0.229108
29	GO:0004866	endopeptidase inhibitor activity	14 (1.63%)	36 (0.89%)	0.011439	0.231594
30	GO:0061135	endopeptidase regulator activity	14 (1.63%)	36 (0.89%)	0.011439	0.231594
31	GO:0004222	metalloendopeptidase activity	19 (2.22%)	54 (1.33%)	0.011939	0.233923
32	GO:0050660	flavin adenine dinucleotide binding	25 (2.92%)	77 (1.9%)	0.013287	0.25219
33	GO:0043169	cation binding	183 (21.35%)	757 (18.71%)	0.015185	0.272976
34	GO:0016614	oxidoreductase activity, acting on CH-OH group of donors	37 (4.32%)	125 (3.09%)	0.015281	0.272976
35	GO:0004857	enzyme inhibitor activity	18 (2.1%)	52 (1.29%)	0.016976	0.294598
36	GO:0003774	motor activity	32 (3.73%)	107 (2.64%)	0.019892	0.333541
37	GO:0046983	protein dimerization activity	22 (2.57%)	68 (1.68%)	0.020319	0.333541
38	GO:0003810	protein-glutamine gamma-glutamyltransferase activity	5 (0.58%)	9 (0.22%)	0.024765	0.341508
39	GO:0004560	alpha-L-fucosidase activity	5 (0.58%)	9 (0.22%)	0.024765	0.341508
40	GO:0008982	protein-N(PI)-phosphohistidine-sugar phosphotransferase activity	5 (0.58%)	9 (0.22%)	0.024765	0.341508
41	GO:0015079	potassium ion transmembrane transporter activity	5 (0.58%)	9 (0.22%)	0.024765	0.341508
42	GO:0015928	fucosidase activity	5 (0.58%)	9 (0.22%)	0.024765	0.341508
43	GO:0016813	hydrolase activity, acting on carbon-nitrogen (but not peptide) bonds, in linear amidines	5 (0.58%)	9 (0.22%)	0.024765	0.341508
44	GO:0044183	protein binding involved in protein folding	5 (0.58%)	9 (0.22%)	0.024765	0.341508
45	GO:0022884	macromolecule transmembrane transporter activity	6 (0.7%)	12 (0.3%)	0.025302	0.341508
46	GO:0008234	cysteine-type peptidase activity	20 (2.33%)	62 (1.53%)	0.027047	0.357113
47	GO:0008134	transcription factor binding	22 (2.57%)	70 (1.73%)	0.028313	0.365888
48	GO:0004867	serine-type endopeptidase inhibitor activity	8 (0.93%)	19 (0.47%)	0.031833	0.372622
49	GO:0008241	peptidyl-dipeptidase activity	3 (0.35%)	4 (0.1%)	0.031902	0.372622
50	GO:0015159	polysaccharide transmembrane transporter activity	3 (0.35%)	4 (0.1%)	0.031902	0.372622
51	GO:0016901	oxidoreductase activity, acting on the CH-OH group of donors, quinone or similar compound as acceptor	3 (0.35%)	4 (0.1%)	0.031902	0.372622
52	GO:0033130	acetylcholine receptor binding	3 (0.35%)	4 (0.1%)	0.031902	0.372622
53	GO:0004550	nucleoside diphosphate kinase activity	4 (0.47%)	7 (0.17%)	0.040437	0.432137
54	GO:0005213	structural constituent of chorion	4 (0.47%)	7 (0.17%)	0.040437	0.432137
55	GO:0015399	primary active transmembrane transporter activity	17 (1.98%)	53 (1.31%)	0.041778	0.432137
56	GO:0015405	P-P-bond-hydrolysis-driven transmembrane transporter activity	17 (1.98%)	53 (1.31%)	0.041778	0.432137
57	GO:0004047	aminomethyltransferase activity	2 (0.23%)	2 (0.05%)	0.044824	0.432137
58	GO:0004364	glutathione transferase activity	2 (0.23%)	2 (0.05%)	0.044824	0.432137
59	GO:0004668	protein-arginine deiminase activity	2 (0.23%)	2 (0.05%)	0.044824	0.432137
60	GO:0004779	sulfate adenylyltransferase activity	2 (0.23%)	2 (0.05%)	0.044824	0.432137
61	GO:0004781	sulfate adenylyltransferase (ATP) activity	2 (0.23%)	2 (0.05%)	0.044824	0.432137
62	GO:0005540	hyaluronic acid binding	2 (0.23%)	2 (0.05%)	0.044824	0.432137
63	GO:0008242	omega peptidase activity	2 (0.23%)	2 (0.05%)	0.044824	0.432137
