# Supplementary material for: Comprehensive and Quantitative Proteomic Analysis of Metamorphosis-Related Proteins in the Veined Rapa Whelk, Rapana venosa
Source: Int J Mol Sci. 2016 Jun 15;17(6):924. doi: 10.3390/ijms17060924 (PMC4926457; doi:10.3390/ijms17060924)
Supplement: Supplementary file 1 [file ijms-17-00924-s001.zip › ijms-133313-Supplementary Materials/Table S4. 38 significantly enriched pathways under KEGG analysis.xlsx]

## Sheet: C-Larva-VS-P-Larva.path
KEGG_A_class	KEGG_B_class	Pathway	C-Larva-VS-P-Larva (347)	All (2056)	Pvalue	Qvalue	Pathway ID	Genes	KOs
Organismal Systems	Sensory system	Phototransduction	7	11	0.000654867	0.0394119	ko04744	c100865_g1;c106172_g1;c113064_g1;c145416_g2;c156053_g3;c168961_g1;c79221_g1	K02183+K02183+K02183+K02183+K02183+K02183+K02183
Metabolism	Xenobiotics biodegradation and metabolism	Caprolactam degradation	7	11	0.000654867	0.0394119	ko00930	c113448_g1;c145263_g1;c150398_g1;c150398_g2;c152187_g1;c154573_g1;c156742_g1	K00022+K00002+K00002+K00002+K01053+K07514+K01053
Metabolism	Carbohydrate metabolism	Pentose and glucuronate interconversions	12	27	0.000684896	0.0394119	ko00040	c106373_g1;c145263_g1;c150398_g1;c150398_g2;c151702_g1;c152339_g1;c152713_g1;c153635_g1;c154891_g2;c155915_g1;c156670_g1;c156889_g2	K00963+K00002+K00002+K00002+K00011+K00128+K00128+K00008+K00011+K13247+K03331+K00128
Organismal Systems	Sensory system	Olfactory transduction	9	18	0.00117455	0.0394119	ko04740	c100865_g1;c106172_g1;c113064_g1;c145416_g2;c156053_g3;c156132_g1;c157105_g2;c168961_g1;c79221_g1	K02183+K02183+K02183+K02183+K02183+K07376+K07376+K02183+K02183
Metabolism	Lipid metabolism	Glycerolipid metabolism	11	25	0.00127513	0.0394119	ko00561	c145263_g1;c145604_g1;c147335_g1;c150398_g1;c150398_g2;c151702_g1;c152339_g1;c152713_g1;c154891_g2;c156889_g2;c71768_g2	K00002+K14074+K01189+K00002+K00002+K00011+K00128+K00128+K00011+K00128+K14073
Metabolism	Carbohydrate metabolism	Galactose metabolism	11	25	0.00127513	0.0394119	ko00052	c106373_g1;c147335_g1;c149557_g1;c151356_g1;c151702_g1;c153853_g3;c154891_g2;c155338_g1;c155999_g2;c156335_g5;c48320_g1	K00963+K01189+K15779+K00849+K00011+K15922+K00011+K12309+K12316+K12047+K00844
Organismal Systems	Digestive system	Salivary secretion	17	48	0.00132636	0.0394119	ko04970	c100865_g1;c106172_g1;c113064_g1;c114104_g1;c138350_g1;c145416_g2;c150122_g1;c150874_g1;c156053_g3;c156132_g1;c156906_g2;c157105_g2;c157328_g2;c157337_g1;c168961_g1;c201816_g1;c79221_g1	K02183+K02183+K02183+K05858+K01540+K02183+K13912+K13912+K02183+K07376+K13912+K07376+K01539+K13908+K02183+K13504+K02183
Metabolism	Global and Overview	Degradation of aromatic compounds	5	7	0.00208276	0.0541518	ko01220	c145263_g1;c150398_g1;c150398_g2;c152187_g1;c156742_g1	K00002+K00002+K00002+K01053+K01053
Organismal Systems	Circulatory system	Adrenergic signaling in cardiomyocytes	20	63	0.00239054	0.0552481	ko04261	c100865_g1;c106172_g1;c111395_g1;c113064_g1;c114104_g1;c119060_g1;c128871_g1;c138350_g1;c144617_g1;c145416_g2;c146467_g2;c156053_g3;c157328_g2;c168961_g1;c169650_g1;c180180_g1;c66863_g1;c67246_g1;c79221_g1;c85433_g1	K02183+K02183+K17751+K02183+K05858+K17751+K10373+K01540+K17751+K02183+K04441+K02183+K01539+K02183+K17751+K17751+K17751+K17751+K02183+K17751
Cellular Processes	Transport and catabolism	Lysosome	27	96	0.00328062	0.0682368	ko04142	c101453_g1;c109892_g1;c115652_g1;c126698_g1;c130424_g1;c131243_g1;c131401_g1;c137959_g2;c138579_g1;c139379_g1;c140784_g1;c144928_g1;c146830_g1;c147335_g1;c147675_g1;c149867_g1;c151599_g1;c152257_g1;c152278_g1;c152695_g1;c153346_g1;c155318_g2;c155338_g1;c155999_g2;c157059_g1;c157431_g1;c63299_g1	K06129+K12311+K01365+K01379+K01365+K01365+K12383+K13443+K01275+K13289+K01074+K01365+K01202+K01189+K01379+K01375+K08568+K01204+K01204+K01363+K01192+K01135+K12309+K12316+K01205+K01365+K12373
Organismal Systems	Environmental adaptation	Plant-pathogen interaction	11	28	0.00379597	0.0717783	ko04626	c100865_g1;c106172_g1;c113064_g1;c119967_g1;c142032_g1;c145416_g2;c147079_g1;c156053_g3;c157332_g1;c168961_g1;c79221_g1	K02183+K02183+K02183+K13449+K13412+K02183+K13448+K02183+K13412+K02183+K02183
Metabolism	Glycan biosynthesis and metabolism	Other glycan degradation	9	21	0.00441825	0.0765829	ko00511	c109892_g1;c138639_g1;c144573_g1;c144664_g1;c145647_g1;c151663_g1;c153346_g1;c155338_g1;c63299_g1	K12311+K01206+K01206+K01206+K01206+K01206+K01192+K12309+K12373
Metabolism	Energy metabolism	Sulfur metabolism	6	12	0.00824969	0.122567	ko00920	c121712_g1;c144584_g1;c151571_g1;c153123_g1;c153123_g2;c153738_g1	K08738+K01011+K01011+K13811+K13811+K01082
Metabolism	Lipid metabolism	Steroid hormone biosynthesis	6	12	0.00824969	0.122567	ko00140	c131121_g1;c149702_g2;c150481_g3;c153758_g1;c156174_g1;c75111_g1	K10251+K07424+K01016+K07424+K07409+K07424
Metabolism	Glycan biosynthesis and metabolism	Glycosphingolipid biosynthesis - globo series	4	6	0.0090109	0.124951	ko00603	c147335_g1;c152257_g1;c152278_g1;c63299_g1	K01189+K01204+K01204+K12373
Genetic Information Processing	Replication and repair	DNA replication	7	16	0.0104939	0.136421	ko03030	c123342_g1;c152239_g1;c153247_g1;c153466_g1;c156917_g2;c29620_g1;c59493_g1	K04802+K07466+K02209+K02541+K02212+K02540+K02540
Organismal Systems	Endocrine system	Renin-angiotensin system	5	10	0.0160566	0.173603	ko04614	c139379_g1;c147296_g1;c152296_g4;c153015_g1;c156388_g3	K13289+K11141+K01283+K01283+K01283
Metabolism	Lipid metabolism	Fatty acid elongation	5	10	0.0160566	0.173603	ko00062	c113448_g1;c117956_g1;c131121_g1;c140784_g1;c142160_g1	K00022+K07508+K10251+K01074+K10258
Metabolism	Carbohydrate metabolism	Pentose phosphate pathway	9	25	0.0163918	0.173603	ko00030	c134375_g2;c142050_g1;c142904_g2;c142952_g1;c149557_g1;c152187_g1;c154599_g1;c156742_g1;c156862_g1	K01623+K00616+K01807+K00036+K15779+K01053+K00615+K01053+K00033
Organismal Systems	Immune system	Complement and coagulation cascades	3	4	0.0166926	0.173603	ko04610	c115382_g1;c121234_g1;c142020_g1	K03900+K03900+K01324
Metabolism	Nucleotide metabolism	Purine metabolism	17	61	0.0200389	0.179261	ko00230	c112006_g1;c113663_g2;c125162_g1;c12690_g1;c134729_g1;c135424_g1;c144526_g1;c144878_g1;c145984_g1;c149557_g1;c153123_g1;c153123_g2;c153353_g1;c154038_g3;c155456_g1;c155735_g3;c156728_g1	K00939+K00942+K03783+K00940+K00940+K00939+K00940+K01488+K00939+K15779+K13811+K13811+K01081+K00873+K13988+K00602+K00106
Metabolism	Metabolism of other amino acids	beta-Alanine metabolism	10	30	0.0205734	0.179261	ko00410	c136291_g1;c139488_g1;c145273_g1;c145690_g1;c149734_g1;c152339_g1;c152708_g1;c152713_g1;c154573_g1;c156889_g2	K01464+K01464+K00140+K00797+K01431+K00128+K13524+K00128+K07514+K00128
Organismal Systems	Circulatory system	Cardiac muscle contraction	13	43	0.0206295	0.179261	ko04260	c111395_g1;c114248_g1;c119060_g1;c128871_g1;c138350_g1;c142651_g1;c144617_g1;c157328_g2;c169650_g1;c180180_g1;c66863_g1;c67246_g1;c85433_g1	K17751+K02268+K17751+K10373+K01540+K02265+K17751+K01539+K17751+K17751+K17751+K17751+K17751
Metabolism	Xenobiotics biodegradation and metabolism	Drug metabolism - cytochrome P450	8	22	0.0218698	0.179261	ko00982	c134497_g1;c143599_g1;c143711_g2;c148431_g1;c156174_g1;c156569_g1;c83102_g1;c94651_g2	K00799+K00799+K00799+K00799+K07409+K00485+K00799+K00799
Metabolism	Xenobiotics biodegradation and metabolism	Metabolism of xenobiotics by cytochrome P450	8	22	0.0218698	0.179261	ko00980	c134497_g1;c143599_g1;c143711_g2;c148431_g1;c153378_g1;c156174_g1;c83102_g1;c94651_g2	K00799+K00799+K00799+K00799+K00079+K07409+K00799+K00799
Metabolism	Global and Overview	Fatty acid metabolism	12	39	0.0224076	0.179261	ko01212	c113448_g1;c117956_g1;c131121_g1;c135903_g1;c140784_g1;c142160_g1;c148955_g3;c151580_g1;c153146_g1;c153643_g1;c154573_g1;c156038_g1	K00022+K07508+K10251+K00232+K01074+K10258+K08765+K01897+K01897+K07513+K07514+K00232
Metabolism	Lipid metabolism	Biosynthesis of unsaturated fatty acids	5	11	0.0254391	0.195975	ko01040	c131121_g1;c135903_g1;c142160_g1;c153643_g1;c156038_g1	K10251+K00232+K10258+K07513+K00232
Metabolism	Biosynthesis of other secondary metabolites	Caffeine metabolism	2	2	0.0284165	0.203815	ko00232	c156174_g1;c156728_g1	K07409+K00106
Metabolism	Metabolism of terpenoids and polyketides	Geraniol degradation	2	2	0.0284165	0.203815	ko00281	c113448_g1;c154446_g5	K00022+K11731
Metabolism	Amino acid metabolism	Glycine, serine and threonine metabolism	10	32	0.0322787	0.219843	ko00260	c119504_g1;c143648_g1;c149383_g1;c149422_g1;c150229_g1;c151028_g1;c152416_g2;c153487_g1;c153989_g1;c54080_g1	K00306+K00382+K00108+K01754+K00605+K17989+K00827+K00108+K00600+K02437
Organismal Systems	Endocrine system	PPAR signaling pathway	11	37	0.0361793	0.219843	ko03320	c128906_g1;c131939_g1;c135903_g1;c141072_g1;c148955_g3;c151580_g1;c153146_g1;c153643_g1;c154573_g1;c156038_g1;c97434_g1	K08752+K01596+K00232+K08764+K08765+K01897+K01897+K07513+K07514+K00232+K08752
Organismal Systems	Digestive system	Vitamin digestion and absorption	3	5	0.0365355	0.219843	ko04977	c156892_g3;c157336_g1;c71768_g2	K05665+K14616+K14073
Metabolism	Metabolism of terpenoids and polyketides	Limonene and pinene degradation	3	5	0.0365355	0.219843	ko00903	c152339_g1;c152713_g1;c156889_g2	K00128+K00128+K00128
Organismal Systems	Immune system	Hematopoietic cell lineage	3	5	0.0365355	0.219843	ko04640	c106916_g1;c114170_g1;c88819_g1	K06468+K06468+K00431
Metabolism	Carbohydrate metabolism	Starch and sucrose metabolism	8	24	0.0369929	0.219843	ko00500	c106373_g1;c137870_g1;c149557_g1;c153853_g3;c154739_g1;c155999_g2;c156335_g5;c48320_g1	K00963+K01179+K15779+K15922+K01179+K12316+K12047+K00844
Metabolism	Lipid metabolism	Fatty acid degradation	12	42	0.0393496	0.227353	ko00071	c113448_g1;c117956_g1;c135903_g1;c148955_g3;c151580_g1;c152339_g1;c152713_g1;c153146_g1;c153643_g1;c154573_g1;c156038_g1;c156889_g2	K00022+K07508+K00232+K08765+K01897+K00128+K00128+K01897+K07513+K07514+K00232+K00128
Metabolism	Amino acid metabolism	Valine, leucine and isoleucine degradation	12	43	0.0465961	0.261946	ko00280	c113448_g1;c117956_g1;c139036_g1;c143648_g1;c145273_g1;c152339_g1;c152708_g1;c152713_g1;c153643_g1;c154573_g1;c155962_g1;c156889_g2	K00022+K07508+K11538+K00382+K00140+K00128+K13524+K00128+K07513+K07514+K01965+K00128
Organismal Systems	Endocrine system	GnRH signaling pathway	10	34	0.0480126	0.262806	ko04912	c100865_g1;c106172_g1;c113064_g1;c114104_g1;c145416_g2;c146467_g2;c156053_g3;c168961_g1;c199408_g1;c79221_g1	K02183+K02183+K02183+K05858+K02183+K04441+K02183+K02183+K04393+K02183
