# Supplementary material for: Comprehensive and Quantitative Proteomic Analysis of Metamorphosis-Related Proteins in the Veined Rapa Whelk, Rapana venosa
Source: Int J Mol Sci. 2016 Jun 15;17(6):924. doi: 10.3390/ijms17060924 (PMC4926457; doi:10.3390/ijms17060924)
Supplement: Supplementary file 1 [file ijms-17-00924-s001.zip › ijms-133313-Supplementary Materials/Table S5. Quantitation and annotation information about scattered points in 9 quadrants.xlsx]

## Sheet: C-Larva-VS-P-Larva.all.annot
GeneID	Quadrant	protein_CL.1_113	protein_CL.2_114	protein_CL.3_115	protein_PL.1_118	protein_PL.2_119	protein_PL.3_121	protein_C-Larva	protein_P-Larva	protein_log2FC(P-Larva/C-Larva)	protein_P-value	protein_FDR	mRNA_CL4_readcount	mRNA_PL5_readcount	mRNA_log2FC(P-Larva/C-Larva)	mRNA_P-value	mRNA_FDR	Gene Length	NR GI	NR ID	NR Score	NR Evalue	NR Description	NT GI	NT ID	NT Score	NT Evalue	NT Description	KO ID	KO Name	KO Description	Http Link	Swissprot ID	Swissprot Score	Swissprot Evalue	Swissprot Description	PFAM ID	PFAM description	Gene Ontology Biological Pathway	BP Description	Gene Ontology Molecular Function	MF Description	Gene Ontology Cellular Component	CC Description	KOG ID	KOG Description
c128289_g1	1	1	1.072	1.059	0.448	0.429	0.488	1.04367	0.455	-1.19772	4.42137e-05	0.00248706	646.354	3244.78	2.3277	1.8781e-111	1.4903e-108	1817	524870186	XP_005091879.1	1901	0	PREDICTED: uncharacterized protein LOC101846193 [Aplysia californica]	--	--	--	--	--	--	--	--	--	--	--	--	--	PF01213	Adenylate cyclase associated (CAP) N terminal	GO:0007010	cytoskeleton organization	GO:0003779	actin binding	--	--	--	--
c156272_g5	1	1	1.121	1.125	0.79	0.846	0.881	1.082	0.839	-0.366958	0.00713455	0.0326012	1144.37	4309.86	1.9131	2.851e-82	1.364e-79	1903	--	--	--	--	--	--	--	--	--	--	--	--	--	--	--	--	--	--	PF00254	FKBP-type peptidyl-prolyl cis-trans isomerase	GO:0006457	protein folding	--	--	--	--	--	--
c131407_g1	1	1	0.955	0.982	0.702	0.788	0.915	0.979	0.801667	-0.288306	0.0575755	0.137621	82.8247	230.978	1.4796	2.0206e-20	1.3271e-18	1976	676434671	XP_009047303.1	2463	0	hypothetical protein LOTGIDRAFT_212681 [Lottia gigantea] >gi|556113493|gb|ESP02145.1| hypothetical protein LOTGIDRAFT_212681 [Lottia gigantea]	524869460	XM_005091466.1	402	0	PREDICTED: Aplysia californica heat shock 70 kDa protein 12A-like (LOC101863720), mRNA	--	--	--	--	Q96MM6	1072	1.78147e-134	Heat shock 70 kDa protein 12B OS=Homo sapiens GN=HSPA12B PE=2 SV=2	--	--	--	--	--	--	--	--	--	--
c124030_g1	1	1	0.882	1.546	0.571	0.87	0.773	1.14267	0.738	-0.630712	0.116231	0.229172	90.2174	198.948	1.1409	2.728e-11	8.8794e-10	2911	524868707	XP_005091153.1	801	1.1118e-88	PREDICTED: uncharacterized protein LOC101862702 [Aplysia californica]	--	--	--	--	--	--	--	--	--	--	--	--	--	PF00789//PF00627	UBX domain//UBA/TS-N domain	--	--	GO:0005515	protein binding	--	--	KOG1947	Leucine rich repeat proteins, some proteins contain F-box
c72970_g1	1	1	0.985	1.179	0.572	0.688	0.599	1.05467	0.619667	-0.767223	0.00265828	0.0178859	228.86	457.999	1.0009	3.8421e-15	1.7455e-13	1215	524895037	XP_005104007.1	444	2.25622e-48	PREDICTED: uncharacterized protein LOC101851754 [Aplysia californica]	--	--	--	--	--	--	--	--	--	--	--	--	--	PF07716//PF15003//PF00335	Basic region leucine zipper//HAUS augmin-like complex subunit 2//Tetraspanin family	GO:0031023//GO:0006355//GO:0051225	microtubule organizing center organization//regulation of transcription, DNA-templated//spindle assembly	GO:0043565//GO:0003700	sequence-specific DNA binding//sequence-specific DNA binding transcription factor activity	GO:0016021//GO:0005667	integral component of membrane//transcription factor complex	--	--
c148039_g1	1	1	1.049	0.963	0.567	0.635	0.602	1.004	0.601333	-0.739522	0.000235136	0.00462526	553.964	1190.78	1.104	2.9218e-25	2.5315e-23	2429	--	--	--	--	--	--	--	--	--	--	--	--	--	--	--	--	--	--	PF00946	Mononegavirales RNA dependent RNA polymerase	GO:0006144//GO:0009451//GO:0006370	purine nucleobase metabolic process//RNA modification//7-methylguanosine mRNA capping	GO:0005524//GO:0003968//GO:0004482	ATP binding//RNA-directed RNA polymerase activity//mRNA (guanine-N7-)-methyltransferase activity	GO:0031379//GO:0019012	RNA-directed RNA polymerase complex//virion	--	--
c155645_g2	1	1	0.878	1.174	0.587	0.708	0.612	1.01733	0.635667	-0.67845	0.0100379	0.0408854	110.786	511.14	2.2059	2.6963e-35	3.6933e-33	2373	607365413	EZA59608.1	646	2.45923e-68	Teneurin-3 [Cerapachys biroi]	--	--	--	--	--	--	--	--	--	Q08CS6	136	4.86205e-07	DBH-like monooxygenase protein 2 homolog OS=Danio rerio GN=moxd2 PE=2 SV=2	PF05454//PF09459	Dystroglycan (Dystrophin-associated glycoprotein 1)//Ethylbenzene dehydrogenase	GO:0007016	cytoskeletal anchoring at plasma membrane	GO:0020037	heme binding	GO:0016010	dystrophin-associated glycoprotein complex	--	--
c148462_g1	1	1	1.067	0.936	0.668	0.673	0.645	1.001	0.662	-0.596539	0.000501026	0.00689478	638.583	1656.1	1.3748	9.1247e-40	1.4868e-37	4898	524914477	XP_005112053.1	1034	8.3751e-122	PREDICTED: cytochrome P450 3A41-like isoform X1 [Aplysia californica] >gi|524914479|ref|XP_005112054.1| PREDICTED: cytochrome P450 3A41-like isoform X2 [Aplysia californica]	--	--	--	--	--	K01832	TBXAS1, CYP5A	thromboxane-A synthase	http://www.genome.jp/dbget-bin/www_bget?ko:K01832	Q64459	763	1.33931e-86	Cytochrome P450 3A11 OS=Mus musculus GN=Cyp3a11 PE=1 SV=1	PF04281//PF02701//PF00067	Mitochondrial import receptor subunit Tom22//Dof domain, zinc finger//Cytochrome P450	GO:0055114//GO:0006355//GO:0006886	oxidation-reduction process//regulation of transcription, DNA-templated//intracellular protein transport	GO:0020037//GO:0003677//GO:0016705//GO:0005506	heme binding//DNA binding//oxidoreductase activity, acting on paired donors, with incorporation or reduction of molecular oxygen//iron ion binding	GO:0005741	mitochondrial outer membrane	KOG0158	Cytochrome P450 CYP3/CYP5/CYP6/CYP9 subfamilies
c146053_g1	1	1	1.017	0.895	0.753	0.814	0.738	0.970667	0.768333	-0.337244	0.00957886	0.0396432	131.289	545.947	2.056	7.6743e-54	1.8738e-51	1581	676470792	XP_009058963.1	342	8.48837e-34	hypothetical protein LOTGIDRAFT_233815 [Lottia gigantea] >gi|556101637|gb|ESO90289.1| hypothetical protein LOTGIDRAFT_233815 [Lottia gigantea]	--	--	--	--	--	--	--	--	--	--	--	--	--	--	--	--	--	--	--	--	--	--	--
c121818_g1	1	1	0.922	1.065	0.788	0.694	0.772	0.995667	0.751333	-0.40621	0.00802116	0.0352467	159.06	452.899	1.5096	4.9017e-30	5.358e-28	2289	405976261	EKC40774.1	1603	0	Glutaredoxin [Crassostrea gigas]	--	--	--	--	--	--	--	--	--	Q9UTI2	157	7.8903e-11	Glutaredoxin-2 OS=Schizosaccharomyces pombe (strain 972 / ATCC 24843) GN=grx2 PE=3 SV=1	PF00610//PF00462//PF13417//PF01323//PF13409	Domain found in Dishevelled, Egl-10, and Pleckstrin (DEP)//Glutaredoxin//Glutathione S-transferase, N-terminal domain//DSBA-like thioredoxin domain//Glutathione S-transferase, N-terminal domain	GO:0045454//GO:0006118//GO:0035556	cell redox homeostasis//electron transport//intracellular signal transduction	GO:0015035//GO:0005515//GO:0009055	protein disulfide oxidoreductase activity//protein binding//electron carrier activity	--	--	KOG1752	Glutaredoxin and related proteins
c150398_g1	1	1	0.969	1.141	0.556	0.562	0.573	1.03667	0.563667	-0.879038	0.000281791	0.00497955	205.882	953.159	2.2109	5.596e-29	5.8311e-27	1595	676495415	XP_009066884.1	964	1.77456e-123	hypothetical protein LOTGIDRAFT_207435 [Lottia gigantea] >gi|556093724|gb|ESO82377.1| hypothetical protein LOTGIDRAFT_207435 [Lottia gigantea]	--	--	--	--	--	K00002	AKR1A1, adh	alcohol dehydrogenase (NADP+)	http://www.genome.jp/dbget-bin/www_bget?ko:K00002	Q9JII6	751	4.47629e-93	Alcohol dehydrogenase [NADP(+)] OS=Mus musculus GN=Akr1a1 PE=1 SV=3	--	--	--	--	--	--	--	--	KOG1577	Aldo/keto reductase family proteins
c151454_g6	1	1	1.136	0.72	0.532	0.66	0.764	0.952	0.652	-0.54609	0.0965027	0.199941	59.3985	146.682	1.3042	2.6948e-12	9.6547e-11	1258	676474846	XP_009060276.1	920	2.0005e-152	hypothetical protein LOTGIDRAFT_154334 [Lottia gigantea] >gi|556100591|gb|ESO89243.1| hypothetical protein LOTGIDRAFT_154334 [Lottia gigantea]	554562693	XM_005875629.1	96	1.24733e-40	PREDICTED: Myotis brandtii malic enzyme 3, NADP(+)-dependent, mitochondrial (ME3), mRNA	K00029	E1.1.1.40, maeB	malate dehydrogenase (oxaloacetate-decarboxylating)(NADP+)	http://www.genome.jp/dbget-bin/www_bget?ko:K00029	Q8BMF3	832	5.18701e-138	NADP-dependent malic enzyme, mitochondrial OS=Mus musculus GN=Me3 PE=1 SV=2	PF00390//PF02072//PF03949	Malic enzyme, N-terminal domain//Prepro-orexin//Malic enzyme, NAD binding domain	GO:0015976//GO:0006108//GO:0006099//GO:0055114//GO:0007218//GO:0006090//GO:0007631	carbon utilization//malate metabolic process//tricarboxylic acid cycle//oxidation-reduction process//neuropeptide signaling pathway//pyruvate metabolic process//feeding behavior	GO:0051287//GO:0004471	NAD binding//malate dehydrogenase (decarboxylating) (NAD+) activity	--	--	KOG1257	NADP+-dependent malic enzyme
c138056_g1	1	1	1.208	0.532	0.701	0.407	0.506	0.913333	0.538	-0.763535	0.165696	0.293176	103.727	270.974	1.3854	5.5521e-11	1.7479e-09	1386	--	--	--	--	--	--	--	--	--	--	--	--	--	--	--	--	--	--	--	--	--	--	--	--	--	--	--	--
c152680_g1	1	1	0.972	0.878	0.703	0.665	0.716	0.95	0.694667	-0.451607	0.00233299	0.0167415	81.8947	959.194	3.55	1.2027e-152	1.5508e-149	3209	573911268	XP_006643352.1	400	8.71946e-40	PREDICTED: GTPase IMAP family member 4-like [Lepisosteus oculatus]	--	--	--	--	--	--	--	--	--	Q8NHV1	336	1.6883e-32	GTPase IMAP family member 7 OS=Homo sapiens GN=GIMAP7 PE=1 SV=1	PF04548//PF02421//PF01926//PF01580//PF08477//PF00503//PF00910//PF00350	AIG1 family//Ferrous iron transport protein B//50S ribosome-binding GTPase//FtsK/SpoIIIE family//Miro-like protein//G-protein alpha subunit//RNA helicase//Dynamin family	GO:0007165//GO:0007264//GO:0007059//GO:0007186//GO:0007049//GO:0051301//GO:0015684	signal transduction//small GTPase mediated signal transduction//chromosome segregation//G-protein coupled receptor signaling pathway//cell cycle//cell division//ferrous iron transport	GO:0003724//GO:0000166//GO:0005525//GO:0019001//GO:0003677//GO:0003723//GO:0005524//GO:0004871//GO:0015093//GO:0003924//GO:0031683	RNA helicase activity//nucleotide binding//GTP binding//guanyl nucleotide binding//DNA binding//RNA binding//ATP binding//signal transducer activity//ferrous iron transmembrane transporter activity//GTPase activity//G-protein beta/gamma-subunit complex binding	GO:0005622//GO:0016021	intracellular//integral component of membrane	--	--
c150871_g1	1	1	0.925	0.972	0.718	0.744	0.651	0.965667	0.704333	-0.455267	0.00232834	0.0167415	391.84	3177.84	3.0197	8.9636e-130	8.4062e-127	2718	676475211	XP_009060399.1	1638	0	hypothetical protein LOTGIDRAFT_229223 [Lottia gigantea] >gi|556100722|gb|ESO89374.1| hypothetical protein LOTGIDRAFT_229223 [Lottia gigantea]	--	--	--	--	--	--	--	--	--	--	--	--	--	PF04441//PF00333	Poxvirus early transcription factor (VETF), large subunit//Ribosomal protein S5, N-terminal domain	GO:0006412//GO:0042254//GO:0045893	translation//ribosome biogenesis//positive regulation of transcription, DNA-templated	GO:0003735//GO:0003723	structural constituent of ribosome//RNA binding	GO:0005840	ribosome	--	--
c141010_g2	1	1	0.985	0.856	0.43	0.664	0.474	0.947	0.522667	-0.857473	0.0122912	0.0469505	47.4613	104.402	1.1373	2.9551e-08	6.7248e-07	802	524869810	XP_005091694.1	460	8.97414e-50	PREDICTED: geranylgeranyl transferase type-2 subunit alpha-like isoform X2 [Aplysia californica] >gi|524869812|ref|XP_005091695.1| PREDICTED: geranylgeranyl transferase type-2 subunit alpha-like isoform X3 [Aplysia californica] >gi|524869814|ref|XP_005091696.1| PREDICTED: geranylgeranyl transferase type-2 subunit alpha-like isoform X4 [Aplysia californica]	--	--	--	--	--	K14050	RABGGTA	geranylgeranyl transferase type-2 subunit alpha	http://www.genome.jp/dbget-bin/www_bget?ko:K14050	Q92696	320	3.67609e-32	Geranylgeranyl transferase type-2 subunit alpha OS=Homo sapiens GN=RABGGTA PE=1 SV=2	PF00560	Leucine Rich Repeat	--	--	GO:0005515	protein binding	--	--	KOG0529	Protein geranylgeranyltransferase type II, alpha subunit
c147542_g1	1	1	1.185	0.677	0.756	0.833	0.718	0.954	0.769	-0.311006	0.327171	0.475059	149.078	302.179	1.0193	2.2731e-13	8.9779e-12	976	676475208	XP_009060398.1	231	2.64397e-19	hypothetical protein LOTGIDRAFT_154481 [Lottia gigantea] >gi|556100721|gb|ESO89373.1| hypothetical protein LOTGIDRAFT_154481 [Lottia gigantea]	--	--	--	--	--	--	--	--	--	--	--	--	--	--	--	--	--	--	--	--	--	--	--
c7924_g1	1	1	1.29	0.776	0.686	0.639	0.869	1.022	0.731333	-0.482794	0.137293	0.256484	160.871	768.101	2.2554	3.8763e-63	1.2243e-60	757	524870186	XP_005091879.1	249	6.42144e-21	PREDICTED: uncharacterized protein LOC101846193 [Aplysia californica]	--	--	--	--	--	--	--	--	--	--	--	--	--	--	--	--	--	--	--	--	--	--	--
c140035_g1	1	1	0.846	0.822	0.491	0.352	0.344	0.889333	0.395667	-1.16844	0.00325113	0.0201259	67.6466	175.154	1.3725	3.5477e-15	1.6176e-13	721	524912079	XP_005110893.1	239	1.31414e-19	PREDICTED: uncharacterized protein LOC101849090 [Aplysia californica]	--	--	--	--	--	--	--	--	--	--	--	--	--	--	--	--	--	--	--	--	--	--	--
c140373_g1	1	1	1.008	1.207	0.562	0.613	0.661	1.07167	0.612	-0.808253	0.00194266	0.0152008	151.426	501.188	1.7267	3.4428e-14	1.4586e-12	1347	676427121	XP_009044844.1	1023	5.99118e-133	hypothetical protein LOTGIDRAFT_136119 [Lottia gigantea] >gi|556115861|gb|ESP04513.1| hypothetical protein LOTGIDRAFT_136119 [Lottia gigantea]	--	--	--	--	--	--	--	--	--	Q500U8	374	6.05412e-39	Tetraketide alpha-pyrone reductase 1 OS=Arabidopsis thaliana GN=TKPR1 PE=2 SV=1	PF01073//PF01370//PF02719//PF00106//PF04321	3-beta hydroxysteroid dehydrogenase/isomerase family//NAD dependent epimerase/dehydratase family//Polysaccharide biosynthesis protein//short chain dehydrogenase//RmlD substrate binding domain	GO:0006694//GO:0045226//GO:0008152//GO:0019872//GO:0009225//GO:0008209//GO:0044237//GO:0008210//GO:0008207//GO:0009058//GO:0030639//GO:0055114//GO:0009117	steroid biosynthetic process//extracellular polysaccharide biosynthetic process//metabolic process//streptomycin biosynthetic process//nucleotide-sugar metabolic process//androgen metabolic process//cellular metabolic process//estrogen metabolic process//C21-steroid hormone metabolic process//biosynthetic process//polyketide biosynthetic process//oxidation-reduction process//nucleotide metabolic …	GO:0008831//GO:0050662//GO:0016616//GO:0003854//GO:0003824//GO:0016491	dTDP-4-dehydrorhamnose reductase activity//coenzyme binding//oxidoreductase activity, acting on the CH-OH group of donors, NAD or NADP as acceptor//3-beta-hydroxy-delta5-steroid dehydrogenase activity//catalytic activity//oxidoreductase activity	--	--	KOG1502	Flavonol reductase/cinnamoyl-CoA reductase
c134158_g1	1	1	1.36	1.719	0.612	0.469	0.508	1.35967	0.529667	-1.3601	0.00621997	0.0297249	716.535	2570.82	1.8431	4.053e-72	1.5594e-69	906	524881986	XP_005097639.1	256	1.27548e-22	PREDICTED: uncharacterized protein LOC101859634 [Aplysia californica]	--	--	--	--	--	--	--	--	--	--	--	--	--	--	--	--	--	--	--	--	--	--	--
c148318_g1	1	1	1.028	0.995	0.735	0.593	0.55	1.00767	0.626	-0.686784	0.00522483	0.026234	938.637	2800.3	1.5769	1.4888e-55	3.8577e-53	4128	524888797	XP_005100963.1	1432	5.28783e-176	PREDICTED: circularly permutated Ras protein 1-like isoform X2 [Aplysia californica]	291399854	XM_002716515.1	35	3.38672e-06	PREDICTED: Oryctolagus cuniculus muscle RAS oncogene homolog (LOC100358182), mRNA	K07831	MRAS	Ras-related protein M-Ras	http://www.genome.jp/dbget-bin/www_bget?ko:K07831	Q75J93	661	1.70299e-70	Circularly permutated Ras protein 1 OS=Dictyostelium discoideum GN=cpras1 PE=3 SV=1	PF08477//PF04810//PF00071//PF03367//PF00009//PF00025//PF04811//PF02421	Miro-like protein//Sec23/Sec24 zinc finger//Ras family//ZPR1 zinc-finger domain//Elongation factor Tu GTP binding domain//ADP-ribosylation factor family//Sec23/Sec24 trunk domain//Ferrous iron transport protein B	GO:0015684//GO:0006886//GO:0007264//GO:0006888	ferrous iron transport//intracellular protein transport//small GTPase mediated signal transduction//ER to Golgi vesicle-mediated transport	GO:0003924//GO:0008270//GO:0015093//GO:0005525	GTPase activity//zinc ion binding//ferrous iron transmembrane transporter activity//GTP binding	GO:0016021//GO:0005622//GO:0030127	integral component of membrane//intracellular//COPII vesicle coat	KOG0395	Ras-related GTPase
c94329_g1	1	1	1.156	1.176	0.788	0.778	0.878	1.11067	0.814667	-0.447144	0.00855926	0.0366951	192.953	410.796	1.0902	8.8053e-17	4.5318e-15	679	325296847	NP_001191665.1	621	2.54608e-73	ATP-dependent RNA helicase DDX5 [Aplysia californica] >gi|304441889|gb|ADM34180.1| ATP-dependent RNA helicase DDX5 [Aplysia californica]	--	--	--	--	--	K12823	DDX5, DBP2	ATP-dependent RNA helicase DDX5/DBP2	http://www.genome.jp/dbget-bin/www_bget?ko:K12823	A5A6J2	521	2.779e-60	Probable ATP-dependent RNA helicase DDX5 OS=Pan troglodytes GN=DDX5 PE=2 SV=1	PF04851//PF00270	Type III restriction enzyme, res subunit//DEAD/DEAH box helicase	--	--	GO:0016787//GO:0003677//GO:0008026//GO:0003676//GO:0005524	hydrolase activity//DNA binding//ATP-dependent helicase activity//nucleic acid binding//ATP binding	--	--	KOG0331	ATP-dependent RNA helicase
c150073_g1	1	1	0.994	0.944	0.653	0.535	0.717	0.979333	0.635	-0.625043	0.00755559	0.0340052	139.524	349.13	1.3232	3.6517e-21	2.5145e-19	1119	--	--	--	--	--	--	--	--	--	--	--	--	--	--	--	--	--	--	PF00183	Hsp90 protein	GO:0006457//GO:0006950	protein folding//response to stress	GO:0051082//GO:0005524	unfolded protein binding//ATP binding	--	--	--	--
c156683_g1	1	1	0.858	1.223	0.697	0.579	0.62	1.027	0.632	-0.70044	0.0146379	0.053293	2258.53	5934.43	1.3937	1.326e-47	2.6987e-45	2474	524901359	XP_005107087.1	1694	0	PREDICTED: dynein regulatory complex protein 1-like [Aplysia californica]	558136878	XM_006139684.1	146	3.98464e-68	PREDICTED: Pelodiscus sinensis dynein regulatory complex subunit 1 homolog (Chlamydomonas) (DRC1), partial mRNA	--	--	--	--	Q7T0Y4	1206	3.79344e-152	Dynein regulatory complex protein 1 OS=Xenopus laevis GN=drc1 PE=2 SV=1	PF02602//PF02302//PF06608//PF01213	Uroporphyrinogen-III synthase HemD//PTS system, Lactose/Cellobiose specific IIB subunit//Protein of unknown function (DUF1143)//Adenylate cyclase associated (CAP) N terminal	GO:0007010//GO:0006783//GO:0033014//GO:0015994//GO:0008643//GO:0009401	cytoskeleton organization//heme biosynthetic process//tetrapyrrole biosynthetic process//chlorophyll metabolic process//carbohydrate transport//phosphoenolpyruvate-dependent sugar phosphotransferase system	GO:0003779//GO:0004852//GO:0008982	actin binding//uroporphyrinogen-III synthase activity//protein-N(PI)-phosphohistidine-sugar phosphotransferase activity	GO:0005634//GO:0009357	nucleus//protein-N(PI)-phosphohistidine-sugar phosphotransferase complex	--	--
c156174_g1	1	1	1.011	0.902	0.743	0.83	0.833	0.971	0.802	-0.275869	0.02154	0.0693262	551.648	1351.89	1.2932	3.5991e-34	4.7109e-32	2650	676428901	XP_009045426.1	1045	9.22587e-129	hypothetical protein LOTGIDRAFT_110341 [Lottia gigantea] >gi|556115292|gb|ESP03944.1| hypothetical protein LOTGIDRAFT_110341 [Lottia gigantea]	--	--	--	--	--	K07409	CYP1A2	cytochrome P450, family 1, subfamily A, polypeptide 2	http://www.genome.jp/dbget-bin/www_bget?ko:K07409	Q6JZS3	774	1.87464e-90	Cytochrome P450 1A1 OS=Oryzias latipes GN=cyp1a1 PE=3 SV=1	PF00067//PF05366	Cytochrome P450//Sarcolipin	GO:0055114	oxidation-reduction process	GO:0020037//GO:0030234//GO:0016705//GO:0005506	heme binding//enzyme regulator activity//oxidoreductase activity, acting on paired donors, with incorporation or reduction of molecular oxygen//iron ion binding	GO:0016020	membrane	KOG0156	Cytochrome P450 CYP2 subfamily
c153378_g1	1	1	1.012	1.09	0.736	0.789	0.806	1.034	0.777	-0.41225	0.00175178	0.0147184	460.925	982.314	1.0917	2.129e-23	1.6821e-21	2009	405947777	EKC17893.1	968	7.13613e-123	Carbonyl reductase [NADPH] 1 [Crassostrea gigas]	--	--	--	--	--	K00079	CBR1	carbonyl reductase 1	http://www.genome.jp/dbget-bin/www_bget?ko:K00079	Q5RCU5	789	9.26121e-98	Carbonyl reductase [NADPH] 1 OS=Pongo abelii GN=CBR1 PE=2 SV=3	PF01370//PF00106	NAD dependent epimerase/dehydratase family//short chain dehydrogenase	GO:0044237//GO:0008152	cellular metabolic process//metabolic process	GO:0050662//GO:0016491//GO:0003824	coenzyme binding//oxidoreductase activity//catalytic activity	--	--	KOG1208	Dehydrogenases with different specificities (related to short-chain alcohol dehydrogenases)
c141943_g1	1	1	0.959	1.038	0.777	0.769	0.763	0.999	0.769667	-0.376251	0.000375477	0.00579569	69.3952	141.902	1.032	1.4935e-08	3.5408e-07	1269	585657120	XP_006815791.1	941	2.75187e-121	PREDICTED: trans-L-3-hydroxyproline dehydratase isoform X2 [Saccoglossus kowalevskii]	--	--	--	--	--	K18384	L3HYPDH	trans-L-3-hydroxyproline dehydratase	http://www.genome.jp/dbget-bin/www_bget?ko:K18384	P0DKB4	894	5.8869e-116	Trans-L-3-hydroxyproline dehydratase OS=Saccoglossus kowalevskii GN=l3hypdh PE=1 SV=1	PF01678//PF05544	Diaminopimelate epimerase//Proline racemase	GO:0006525//GO:0009089//GO:0006560	arginine metabolic process//lysine biosynthetic process via diaminopimelate//proline metabolic process	GO:0018112//GO:0008837	proline racemase activity//diaminopimelate epimerase activity	--	--	--	--
c153015_g1	1	1	0.793	0.903	0.381	0.469	0.417	0.898667	0.422333	-1.0894	0.00111498	0.0109985	325.154	741.526	1.1894	1.2653e-12	4.669e-11	3707	676458645	XP_009055043.1	1529	0	hypothetical protein LOTGIDRAFT_215685 [Lottia gigantea] >gi|556105544|gb|ESO94196.1| hypothetical protein LOTGIDRAFT_215685 [Lottia gigantea]	562835137	XM_006146840.1	48	1.80293e-13	PREDICTED: Tupaia chinensis angiotensin-converting enzyme-like (LOC102495265), mRNA	K01283	E3.4.15.1, ACE	peptidyl-dipeptidase A	http://www.genome.jp/dbget-bin/www_bget?ko:K01283	Q10751	1207	1.96899e-142	Angiotensin-converting enzyme (Fragment) OS=Gallus gallus GN=ACE PE=2 SV=1	PF09261//PF08066//PF01401	Alpha mannosidase, middle domain//PMC2NT (NUC016) domain//Angiotensin-converting enzyme	GO:0006396//GO:0005975//GO:0006508	RNA processing//carbohydrate metabolic process//proteolysis	GO:0004553//GO:0008270//GO:0008237//GO:0008241	hydrolase activity, hydrolyzing O-glycosyl compounds//zinc ion binding//metallopeptidase activity//peptidyl-dipeptidase activity	GO:0000176//GO:0016020	nuclear exosome (RNase complex)//membrane	KOG3690	Angiotensin I-converting enzymes - M2 family peptidases
c144412_g2	1	1	0.914	0.841	0.639	0.667	0.585	0.918333	0.630333	-0.542903	0.00402728	0.022596	1785.9	8578.71	2.2641	4.0759e-117	3.45e-114	3113	358024568	AEU04142.1	1879	0	macrophage expressed protein [Haliotis midae]	554549820	XM_005869377.1	49	4.20193e-14	PREDICTED: Myotis brandtii macrophage-expressed gene 1 protein-like (LOC102242359), mRNA	--	--	--	--	Q5RBP9	1206	2.35143e-149	Macrophage-expressed gene 1 protein OS=Pongo abelii GN=MPEG1 PE=2 SV=1	--	--	--	--	--	--	--	--	--	--
c154643_g3	1	1	1.102	1.506	0.662	1.08	1.037	1.20267	0.926333	-0.376634	0.249675	0.391919	59.7764	121.561	1.024	1.0553e-07	2.2329e-06	406	524898620	XP_005105756.1	555	8.96006e-64	PREDICTED: calpain-B-like [Aplysia californica]	--	--	--	--	--	K08585	CAPNN	calpain, invertebrate	http://www.genome.jp/dbget-bin/www_bget?ko:K08585	Q9VT65	385	6.07539e-42	Calpain-B OS=Drosophila melanogaster GN=CalpB PE=1 SV=2	--	--	--	--	--	--	--	--	KOG0045	Cytosolic Ca2+-dependent cysteine protease (calpain), large subunit (EF-Hand protein superfamily)
c152807_g1	1	1	1.006	0.967	0.785	0.841	0.778	0.991	0.801333	-0.306483	0.00150049	0.0134367	987.643	2868.76	1.5384	5.3607e-53	1.2695e-50	1747	524887592	XP_005100380.1	1486	0	PREDICTED: gelsolin-like protein 2-like isoform X1 [Aplysia californica] >gi|524887594|ref|XP_005100381.1| PREDICTED: gelsolin-like protein 2-like isoform X2 [Aplysia californica] >gi|524887596|ref|XP_005100382.1| PREDICTED: gelsolin-like protein 2-like isoform X3 [Aplysia californica]	--	--	--	--	--	K05768	GSN	gelsolin	http://www.genome.jp/dbget-bin/www_bget?ko:K05768	Q8MPM1	1195	2.51381e-158	Gelsolin-like protein 2 OS=Lumbricus terrestris GN=gelsolin PE=1 SV=1	--	--	--	--	--	--	--	--	KOG0444	Cytoskeletal regulator Flightless-I (contains leucine-rich and gelsolin repeats)
c156207_g3	1	1	1.127	1.017	0.812	0.715	0.673	1.048	0.733333	-0.515098	0.00579514	0.0282492	221.531	446.045	1.0097	2.0931e-15	9.7153e-14	2022	676459779	XP_009055412.1	729	5.38912e-80	hypothetical protein LOTGIDRAFT_228561 [Lottia gigantea] >gi|556105134|gb|ESO93786.1| hypothetical protein LOTGIDRAFT_228561 [Lottia gigantea]	--	--	--	--	--	--	--	--	--	Q9UGT4	427	1.04583e-42	Sushi domain-containing protein 2 OS=Homo sapiens GN=SUSD2 PE=1 SV=1	PF00335	Tetraspanin family	--	--	--	--	GO:0016021	integral component of membrane	KOG4291	Mucin/alpha-tectorin
c150398_g2	1	1	0.933	1.018	0.517	0.517	0.593	0.983667	0.542333	-0.85899	0.000351423	0.0055432	126.874	923.162	2.8632	9.861e-25	8.3297e-23	1046	676495415	XP_009066884.1	984	3.60637e-129	hypothetical protein LOTGIDRAFT_207435 [Lottia gigantea] >gi|556093724|gb|ESO82377.1| hypothetical protein LOTGIDRAFT_207435 [Lottia gigantea]	--	--	--	--	--	K00002	AKR1A1, adh	alcohol dehydrogenase (NADP+)	http://www.genome.jp/dbget-bin/www_bget?ko:K00002	Q9JII6	749	3.40694e-95	Alcohol dehydrogenase [NADP(+)] OS=Mus musculus GN=Akr1a1 PE=1 SV=3	--	--	--	--	--	--	--	--	KOG1577	Aldo/keto reductase family proteins
c113092_g1	1	1	1.126	0.729	0.598	0.484	0.529	0.951667	0.537	-0.825534	0.0175339	0.0603225	945.247	2112.1	1.1599	2.7083e-13	1.0628e-11	1389	--	--	--	--	--	--	--	--	--	--	--	--	--	--	--	--	--	--	PF02545	Maf-like protein	--	--	--	--	GO:0005737	cytoplasm	--	--
c107872_g1	1	1	1.056	1.483	0.525	0.528	0.604	1.17967	0.552333	-1.09477	0.0047827	0.0247573	7.65684	141.46	4.2075	8.9341e-54	2.1718e-51	605	300433302	ADK13094.1	407	3.37399e-43	arylsulfatase [Dicathais orbita]	--	--	--	--	--	K12375	ARSI_J	arylsulfatase I/J	http://www.genome.jp/dbget-bin/www_bget?ko:K12375	P15848	231	9.91571e-21	Arylsulfatase B OS=Homo sapiens GN=ARSB PE=1 SV=1	PF00884	Sulfatase	GO:0008152//GO:0006687//GO:0008210//GO:0008209	metabolic process//glycosphingolipid metabolic process//estrogen metabolic process//androgen metabolic process	GO:0008484//GO:0004065	sulfuric ester hydrolase activity//arylsulfatase activity	--	--	KOG3867	Sulfatase
c82559_g1	1	1	1.022	0.933	0.516	0.488	0.509	0.985	0.504333	-0.965746	3.17069e-05	0.00235618	505.484	1304.89	1.3682	3.9605e-12	1.3918e-10	1966	356984600	AET43973.1	548	2.24244e-63	CuZnSOD, partial [Reishia clavigera]	356984599	JN413231.1	237	8.17971e-119	Reishia clavigera clone GS47 CuZnSOD mRNA, partial cds	K04565	SOD1	superoxide dismutase, Cu-Zn family	http://www.genome.jp/dbget-bin/www_bget?ko:K04565	P41975	277	7.97693e-26	Extracellular superoxide dismutase [Cu-Zn] OS=Oryctolagus cuniculus GN=SOD3 PE=2 SV=2	PF00080	Copper/zinc superoxide dismutase (SODC)	GO:0055114//GO:0006801	oxidation-reduction process//superoxide metabolic process	GO:0004784//GO:0046872	superoxide dismutase activity//metal ion binding	--	--	KOG0441	Cu2+/Zn2+ superoxide dismutase SOD1
c153035_g1	1	1	1.062	0.71	0.555	0.536	0.519	0.924	0.536667	-0.783867	0.0140727	0.0518586	60.8249	294.225	2.2742	1.5618e-42	2.76e-40	1640	676478082	XP_009061322.1	1462	0	hypothetical protein LOTGIDRAFT_193864, partial [Lottia gigantea] >gi|556099356|gb|ESO88008.1| hypothetical protein LOTGIDRAFT_193864, partial [Lottia gigantea]	524898570	XM_005105676.1	77	5.97016e-30	PREDICTED: Aplysia californica aldehyde dehydrogenase family 8 member A1-like (LOC101849560), mRNA	--	--	--	--	Q9H2A2	1360	0	Aldehyde dehydrogenase family 8 member A1 OS=Homo sapiens GN=ALDH8A1 PE=1 SV=1	PF00171//PF09456	Aldehyde dehydrogenase family//RcsC Alpha-Beta-Loop (ABL)	GO:0018106//GO:0008152//GO:0000160//GO:0055114//GO:0007165//GO:0006355//GO:0016310	peptidyl-histidine phosphorylation//metabolic process//phosphorelay signal transduction system//oxidation-reduction process//signal transduction//regulation of transcription, DNA-templated//phosphorylation	GO:0004673//GO:0004871//GO:0005524//GO:0016491	protein histidine kinase activity//signal transducer activity//ATP binding//oxidoreductase activity	GO:0016021//GO:0005886//GO:0009365	integral component of membrane//plasma membrane//protein histidine kinase complex	KOG2450	Aldehyde dehydrogenase
c150362_g3	1	1	0.974	1.269	0.705	1.099	0.86	1.081	0.888	-0.283735	0.250816	0.39267	902.578	2397.66	1.4095	3.8177e-44	7.0406e-42	2618	676422237	XP_009043931.1	1628	0	hypothetical protein LOTGIDRAFT_208417 [Lottia gigantea] >gi|556116734|gb|ESP05386.1| hypothetical protein LOTGIDRAFT_208417 [Lottia gigantea]	--	--	--	--	--	--	--	--	--	P82198	696	7.33016e-78	Transforming growth factor-beta-induced protein ig-h3 OS=Mus musculus GN=Tgfbi PE=2 SV=1	PF07546//PF01194	EMI domain//RNA polymerases N / 8 kDa subunit	GO:0006351//GO:0006206//GO:0006144	transcription, DNA-templated//pyrimidine nucleobase metabolic process//purine nucleobase metabolic process	GO:0003899//GO:0005515//GO:0003677	DNA-directed RNA polymerase activity//protein binding//DNA binding	GO:0005730	nucleolus	KOG1437	Fasciclin and related adhesion glycoproteins
c149493_g1	1	1	0.848	0.946	0.693	0.71	0.737	0.931333	0.713333	-0.384721	0.00685996	0.0317725	78.7024	273.385	1.7965	1.9761e-30	2.2024e-28	2553	557328065	XP_006036970.1	1088	1.50683e-132	PREDICTED: calpain-3 isoform X4 [Alligator sinensis]	507634607	XM_004699933.1	61	7.33622e-21	PREDICTED: Echinops telfairi calpain 8 (CAPN8), mRNA	K08578	CAPN9	calpain-9	http://www.genome.jp/dbget-bin/www_bget?ko:K08578	Q78EJ9	1072	7.19407e-132	Calpain-8 OS=Rattus norvegicus GN=Capn8 PE=2 SV=1	PF00036//PF00648//PF13405//PF13499	EF hand//Calpain family cysteine protease//EF-hand domain//EF-hand domain pair	GO:0006508	proteolysis	GO:0004198//GO:0005509	calcium-dependent cysteine-type endopeptidase activity//calcium ion binding	GO:0005622	intracellular	KOG0045	Cytosolic Ca2+-dependent cysteine protease (calpain), large subunit (EF-Hand protein superfamily)
c110171_g1	1	1	1.101	1.313	0.878	0.837	0.708	1.138	0.807667	-0.494669	0.0297542	0.086898	66.5724	313.973	2.2376	1.4332e-39	2.3146e-37	1168	260789391	XP_002589730.1	675	1.79918e-82	hypothetical protein BRAFLDRAFT_239453 [Branchiostoma floridae] >gi|229274912|gb|EEN45741.1| hypothetical protein BRAFLDRAFT_239453 [Branchiostoma floridae]	--	--	--	--	--	--	--	--	--	Q2HJF4	582	4.05434e-70	Phenazine biosynthesis-like domain-containing protein OS=Bos taurus GN=PBLD PE=2 SV=1	PF02567	Phenazine biosynthesis-like protein	GO:0009058	biosynthetic process	GO:0003824	catalytic activity	--	--	KOG3033	Predicted PhzC/PhzF-type epimerase
c144298_g1	1	1	1.196	0.904	0.921	0.845	0.798	1.03333	0.854667	-0.273872	0.114494	0.226667	178.82	657.767	1.8791	4.0264e-40	6.6326e-38	1255	676438943	XP_009048696.1	512	4.09363e-58	hypothetical protein LOTGIDRAFT_157853 [Lottia gigantea] >gi|556111925|gb|ESP00577.1| hypothetical protein LOTGIDRAFT_157853 [Lottia gigantea]	--	--	--	--	--	--	--	--	--	P27701	240	1.64315e-21	CD82 antigen OS=Homo sapiens GN=CD82 PE=1 SV=1	PF13903//PF00335	PMP-22/EMP/MP20/Claudin tight junction//Tetraspanin family	--	--	--	--	GO:0016021	integral component of membrane	KOG3882	Tetraspanin family integral membrane protein
c146246_g3	1	1	1.031	0.949	0.794	0.831	0.791	0.993333	0.805333	-0.302692	0.00193008	0.0152008	271.386	1042.16	1.9412	6.1496e-64	1.9942e-61	2832	405969967	EKC34910.1	1192	1.66591e-150	Thymidine phosphorylase [Crassostrea gigas]	380727201	CP003389.1	70	8.09164e-26	Corallococcus coralloides DSM 2259, complete genome	K00758	deoA, TYMP	thymidine phosphorylase	http://www.genome.jp/dbget-bin/www_bget?ko:K00758	Q99N42	1039	4.23278e-129	Thymidine phosphorylase OS=Mus musculus GN=Tymp PE=2 SV=1	PF00591//PF07831	Glycosyl transferase family, a/b domain//Pyrimidine nucleoside phosphorylase C-terminal domain	GO:0006213//GO:0008152	pyrimidine nucleoside metabolic process//metabolic process	GO:0016763//GO:0016757	transferase activity, transferring pentosyl groups//transferase activity, transferring glycosyl groups	--	--	--	--
c147079_g1	1	1	0.678	0.724	0.586	0.515	0.441	0.800667	0.514	-0.639433	0.0403547	0.107221	4662.24	10339.8	1.1491	2.41e-34	3.1746e-32	3398	219129758	XP_002185048.1	194	1.34114e-13	calmodulin [Phaeodactylum tricornutum CCAP 1055/1] >gi|217403543|gb|EEC43495.1| calmodulin [Phaeodactylum tricornutum CCAP 1055/1]	--	--	--	--	--	K13448	CML	calcium-binding protein CML	http://www.genome.jp/dbget-bin/www_bget?ko:K13448	P04630	172	3.08286e-12	Calmodulin-like protein OS=Caenorhabditis elegans GN=cal-1 PE=3 SV=1	PF13202//PF02238//PF00036//PF13405//PF13499//PF10591//PF03874//PF00471	EF hand//Cytochrome c oxidase subunit VIIa//EF hand//EF-hand domain//EF-hand domain pair//Secreted protein acidic and rich in cysteine Ca binding region//RNA polymerase Rpb4//Ribosomal protein L33	GO:0006412//GO:0006118//GO:0007165//GO:0042254//GO:0006351//GO:0006123//GO:0006144//GO:0015992//GO:0006206	translation//electron transport//signal transduction//ribosome biogenesis//transcription, DNA-templated//mitochondrial electron transport, cytochrome c to oxygen//purine nucleobase metabolic process//proton transport//pyrimidine nucleobase metabolic process	GO:0009055//GO:0005509//GO:0003735//GO:0004129//GO:0003899	electron carrier activity//calcium ion binding//structural constituent of ribosome//cytochrome-c oxidase activity//DNA-directed RNA polymerase activity	GO:0005622//GO:0005578//GO:0005730//GO:0045277//GO:0005746//GO:0005840	intracellular//proteinaceous extracellular matrix//nucleolus//respiratory chain complex IV//mitochondrial respiratory chain//ribosome	KOG0027	Calmodulin and related proteins (EF-Hand superfamily)
c143946_g2	1	1	1.056	0.933	0.794	0.804	0.885	0.996333	0.827667	-0.267579	0.0201471	0.0665409	838.785	1741.68	1.0541	3.0554e-22	2.2504e-20	2745	676450503	XP_009052399.1	883	6.68021e-104	hypothetical protein LOTGIDRAFT_231708 [Lottia gigantea] >gi|556108252|gb|ESO96904.1| hypothetical protein LOTGIDRAFT_231708 [Lottia gigantea]	--	--	--	--	--	--	--	--	--	Q2TBI0	404	2.65526e-40	Lipopolysaccharide-binding protein OS=Bos taurus GN=LBP PE=2 SV=1	PF02886//PF01273	LBP / BPI / CETP family, C-terminal domain//LBP / BPI / CETP family, N-terminal domain	--	--	GO:0008289	lipid binding	--	--	KOG4160	BPI/LBP/CETP family protein
c150454_g2	1	1	1.372	0.979	0.688	0.711	0.757	1.117	0.718667	-0.636235	0.0189111	0.0638129	299.456	687.255	1.1985	9.9415e-25	8.3934e-23	1994	676477431	XP_009061110.1	1156	3.1318e-148	hypothetical protein LOTGIDRAFT_71933, partial [Lottia gigantea] >gi|556099542|gb|ESO88194.1| hypothetical protein LOTGIDRAFT_71933, partial [Lottia gigantea]	555999500	XM_005911389.1	117	4.23272e-52	PREDICTED: Bos mutus solute carrier family 1 (glutamate transporter), member 7 (SLC1A7), mRNA	K05614	SLC1A3, EAAT1	solute carrier family 1 (glial high affinity glutamate transporter), member 3	http://www.genome.jp/dbget-bin/www_bget?ko:K05614	P56564	1001	1.15558e-125	Excitatory amino acid transporter 1 OS=Mus musculus GN=Slc1a3 PE=1 SV=2	PF00375	Sodium:dicarboxylate symporter family	GO:0006820//GO:0006835//GO:0006812	anion transport//dicarboxylic acid transport//cation transport	GO:0017153	sodium:dicarboxylate symporter activity	GO:0016020	membrane	--	--
c154696_g1	1	1	1.185	1.192	0.674	0.756	0.807	1.12567	0.745667	-0.594177	0.00620255	0.0297154	236.121	808.534	1.7758	3.6564e-27	3.4865e-25	4142	676481932	XP_009062536.1	3815	0	hypothetical protein LOTGIDRAFT_235234 [Lottia gigantea] >gi|556098190|gb|ESO86842.1| hypothetical protein LOTGIDRAFT_235234 [Lottia gigantea]	--	--	--	--	--	K13411	DUOX, THOX	dual oxidase	http://www.genome.jp/dbget-bin/www_bget?ko:K13411	Q8HZK2	2030	0	Dual oxidase 2 OS=Sus scrofa GN=DUOX2 PE=1 SV=2	PF03098//PF08022//PF13405//PF13499//PF13202//PF00036	Animal haem peroxidase//FAD-binding domain//EF-hand domain//EF-hand domain pair//EF hand//EF hand	GO:0006804//GO:0055114//GO:0006979	peroxidase reaction//oxidation-reduction process//response to oxidative stress	GO:0020037//GO:0004601//GO:0016491//GO:0005509	heme binding//peroxidase activity//oxidoreductase activity//calcium ion binding	--	--	KOG0039	Ferric reductase, NADH/NADPH oxidase and related proteins
c94651_g2	1	1	0.966	0.973	0.577	0.614	0.639	0.979667	0.61	-0.683482	0.00011329	0.00338251	5120.21	15734.5	1.6197	5.5655e-44	1.0241e-41	810	187611073	ACD13785.1	1074	1.34565e-145	glutathione S-transferase mu [Reishia clavigera]	187611072	EU518245.1	534	0	Thais clavigera glutathione S-transferase mu (GSTmu) mRNA, complete cds	K00799	GST, gst	glutathione S-transferase	http://www.genome.jp/dbget-bin/www_bget?ko:K00799	P46409	540	2.0753e-66	Glutathione S-transferase Mu 1 OS=Oryctolagus cuniculus PE=1 SV=2	PF02798//PF13417	Glutathione S-transferase, N-terminal domain//Glutathione S-transferase, N-terminal domain	GO:0006749//GO:0006803//GO:0008152	glutathione metabolic process//glutathione conjugation reaction//metabolic process	GO:0004364//GO:0005515	glutathione transferase activity//protein binding	--	--	KOG1695	Glutathione S-transferase
c146766_g1	1	1	0.752	1.218	0.572	0.471	0.52	0.99	0.521	-0.926145	0.0142539	0.0523216	76.9997	185.748	1.2704	5.5454e-14	2.3061e-12	2365	676429013	XP_009045462.1	866	2.47647e-105	hypothetical protein LOTGIDRAFT_177795 [Lottia gigantea] >gi|556115328|gb|ESP03980.1| hypothetical protein LOTGIDRAFT_177795 [Lottia gigantea]	--	--	--	--	--	--	--	--	--	Q9CX00	622	2.56434e-71	IST1 homolog OS=Mus musculus GN=Ist1 PE=2 SV=1	--	--	--	--	--	--	--	--	KOG2027	Spindle pole body protein
c153717_g1	1	1	0.945	1.076	0.834	0.845	0.671	1.007	0.783333	-0.362365	0.0380383	0.102996	94.3753	223.656	1.2448	8.0226e-07	1.4962e-05	2509	676426033	XP_009044494.1	301	1.0157e-25	hypothetical protein LOTGIDRAFT_230036 [Lottia gigantea] >gi|556116333|gb|ESP04985.1| hypothetical protein LOTGIDRAFT_230036 [Lottia gigantea]	--	--	--	--	--	--	--	--	--	O70244	151	1.57023e-08	Cubilin OS=Rattus norvegicus GN=Cubn PE=1 SV=2	--	--	--	--	--	--	--	--	--	--
c104289_g1	1	1	1.131	0.868	0.798	0.813	0.851	0.999667	0.820667	-0.284651	0.0716546	0.162339	3922.16	7943.37	1.0181	7.3481e-24	5.9395e-22	2530	238481789	ACR43934.1	1087	1.59191e-137	cathepsin L-like cysteine proteinase [Haliotis diversicolor supertexta]	223673160	BT060402.1	61	7.26921e-21	Salmo salar clone ssal-rgh-519-024 Cathepsin S precursor putative mRNA, complete cds	K01365	CTSL	cathepsin L	http://www.genome.jp/dbget-bin/www_bget?ko:K01365	Q95029	920	6.07815e-114	Cathepsin L OS=Drosophila melanogaster GN=Cp1 PE=2 SV=2	PF00112//PF03051	Papain family cysteine protease//Peptidase C1-like family	GO:0006508	proteolysis	GO:0004197//GO:0008233//GO:0008234	cysteine-type endopeptidase activity//peptidase activity//cysteine-type peptidase activity	--	--	KOG1543	Cysteine proteinase Cathepsin L
c152296_g4	1	1	1	1.265	0.582	0.617	0.613	1.08833	0.604	-0.8495	0.00193133	0.0152008	229.239	551.482	1.2665	1.0615e-17	5.8362e-16	1724	676458645	XP_009055043.1	1804	0	hypothetical protein LOTGIDRAFT_215685 [Lottia gigantea] >gi|556105544|gb|ESO94196.1| hypothetical protein LOTGIDRAFT_215685 [Lottia gigantea]	543378580	XM_005532435.1	69	1.75915e-25	PREDICTED: Pseudopodoces humilis angiotensin I converting enzyme (ACE), mRNA	K01283	E3.4.15.1, ACE	peptidyl-dipeptidase A	http://www.genome.jp/dbget-bin/www_bget?ko:K01283	Q10751	1574	0	Angiotensin-converting enzyme (Fragment) OS=Gallus gallus GN=ACE PE=2 SV=1	PF01401//PF06623	Angiotensin-converting enzyme//MHC_I C-terminus	GO:0019882//GO:0006508//GO:0006955	antigen processing and presentation//proteolysis//immune response	GO:0008237//GO:0008241	metallopeptidase activity//peptidyl-dipeptidase activity	GO:0042612//GO:0016020	MHC class I protein complex//membrane	KOG3690	Angiotensin I-converting enzymes - M2 family peptidases
c60667_g1	1	1	0.999	1.215	0.832	0.779	0.994	1.07133	0.868333	-0.303087	0.0966377	0.200097	277.057	944.265	1.769	7.9268e-53	1.8691e-50	417	333601576	AEF59080.1	655	3.12493e-83	alpha tubulin-like protein [Phragmatopoma lapidosa]	345486676	XM_003425480.1	154	2.24899e-73	PREDICTED: Nasonia vitripennis tubulin alpha-1 chain-like, transcript variant 2 (LOC100116270), mRNA	K07374	TUBA	tubulin alpha	http://www.genome.jp/dbget-bin/www_bget?ko:K07374	P06603	654	1.133e-82	Tubulin alpha-1 chain OS=Drosophila melanogaster GN=alphaTub84B PE=2 SV=1	--	--	GO:0051258//GO:0007018	protein polymerization//microtubule-based movement	GO:0005525//GO:0005198	GTP binding//structural molecule activity	GO:0005874	microtubule	KOG1376	Alpha tubulin
c152573_g1	1	1	1.08	0.909	0.768	0.781	0.748	0.996333	0.765667	-0.379912	0.00709644	0.0325075	1288.35	3157.83	1.2934	3.1891e-39	5.076e-37	3797	676461572	XP_009055986.1	748	4.83191e-87	hypothetical protein LOTGIDRAFT_216116 [Lottia gigantea] >gi|556104635|gb|ESO93287.1| hypothetical protein LOTGIDRAFT_216116 [Lottia gigantea]	--	--	--	--	--	--	--	--	--	Q969T9	361	6.40309e-36	WW domain-binding protein 2 OS=Homo sapiens GN=WBP2 PE=1 SV=1	PF11605	Vacuolar protein sorting protein 36 Vps36	--	--	GO:0043130//GO:0032266	ubiquitin binding//phosphatidylinositol-3-phosphate binding	--	--	KOG3294	WW domain binding protein WBP-2, contains GRAM domain
c141599_g1	1	1	0.945	0.955	0.612	0.554	0.551	0.966667	0.572333	-0.756163	0.000164007	0.00406251	87.2761	200.339	1.1988	1.6442e-13	6.5552e-12	1994	524881119	XP_005097215.1	1157	3.28174e-147	PREDICTED: protein F37C4.5-like [Aplysia californica]	--	--	--	--	--	--	--	--	--	O44400	489	1.07249e-51	Protein F37C4.5 OS=Caenorhabditis elegans GN=F37C4.5 PE=1 SV=3	--	--	--	--	--	--	--	--	--	--
c135017_g1	1	1	0.855	0.834	0.535	0.517	0.485	0.896333	0.512333	-0.806953	0.00094222	0.0100169	100.359	348.328	1.7953	2.6075e-34	3.4294e-32	942	383855440	XP_003703220.1	486	3.30505e-56	PREDICTED: peptidoglycan-recognition protein SC2-like [Megachile rotundata]	--	--	--	--	--	K01446	E3.5.1.28	N-acetylmuramoyl-L-alanine amidase	http://www.genome.jp/dbget-bin/www_bget?ko:K01446	Q70PU1	384	3.81074e-43	Peptidoglycan-recognition protein SC2 OS=Drosophila simulans GN=PGRP-SC2 PE=3 SV=1	PF01510	N-acetylmuramoyl-L-alanine amidase	GO:0006807//GO:0009252//GO:0009253	nitrogen compound metabolic process//peptidoglycan biosynthetic process//peptidoglycan catabolic process	GO:0008745	N-acetylmuramoyl-L-alanine amidase activity	--	--	--	--
c149557_g1	1	1	1.237	1.053	0.864	0.922	0.886	1.09667	0.890667	-0.300168	0.0377144	0.102534	139.832	301.594	1.1089	5.1251e-09	1.2911e-07	4019	524899188	XP_005106032.1	1965	0	PREDICTED: phosphoglucomutase-2-like isoform X1 [Aplysia californica] >gi|524899190|ref|XP_005106033.1| PREDICTED: phosphoglucomutase-2-like isoform X2 [Aplysia californica]	554835766	XM_005928314.1	54	9.0368e-17	PREDICTED: Haplochromis burtoni phosphoglucomutase-2-like (LOC102298115), mRNA	K15779	PGM2	phosphoglucomutase / phosphopentomutase	http://www.genome.jp/dbget-bin/www_bget?ko:K15779	Q96G03	1774	0	Phosphoglucomutase-2 OS=Homo sapiens GN=PGM2 PE=1 SV=4	PF00408//PF02880//PF09514//PF02879//PF02878	Phosphoglucomutase/phosphomannomutase, C-terminal domain//Phosphoglucomutase/phosphomannomutase, alpha/beta/alpha domain III//SSXRD motif//Phosphoglucomutase/phosphomannomutase, alpha/beta/alpha domain II//Phosphoglucomutase/phosphomannomutase, alpha/beta/alpha domain I	GO:0006355//GO:0005975	regulation of transcription, DNA-templated//carbohydrate metabolic process	GO:0016868	intramolecular transferase activity, phosphotransferases	GO:0005634	nucleus	KOG1220	Phosphoglucomutase/phosphomannomutase
c143711_g2	1	1	0.977	1.004	0.594	0.587	0.442	0.993667	0.541	-0.877133	0.00313046	0.0198262	192.386	984.408	2.3553	1.5128e-85	7.8029e-83	1336	159146781	ABW90690.1	966	9.07258e-126	glutathione-S-transferase [Haliotis diversicolor supertexta]	--	--	--	--	--	K00799	GST, gst	glutathione S-transferase	http://www.genome.jp/dbget-bin/www_bget?ko:K00799	Q9Z339	381	8.19239e-41	Glutathione S-transferase omega-1 OS=Rattus norvegicus GN=Gsto1 PE=1 SV=2	PF00462//PF02798//PF04996//PF13409//PF13417	Glutaredoxin//Glutathione S-transferase, N-terminal domain//Succinylarginine dihydrolase//Glutathione S-transferase, N-terminal domain//Glutathione S-transferase, N-terminal domain	GO:0045454//GO:0006118//GO:0006525	cell redox homeostasis//electron transport//arginine metabolic process	GO:0009055//GO:0016740//GO:0009015//GO:0005515//GO:0015035	electron carrier activity//transferase activity//N-succinylarginine dihydrolase activity//protein binding//protein disulfide oxidoreductase activity	--	--	KOG0406	Glutathione S-transferase
c149868_g1	1	1	0.856	1.025	0.546	0.592	0.807	0.960333	0.648333	-0.5668	0.0373262	0.101893	284.99	963.015	1.7566	4.8195e-53	1.143e-50	3868	676439378	XP_009048833.1	1982	0	hypothetical protein LOTGIDRAFT_112352 [Lottia gigantea] >gi|556112062|gb|ESP00714.1| hypothetical protein LOTGIDRAFT_112352 [Lottia gigantea]	--	--	--	--	--	--	--	--	--	Q8HZK3	1277	4.68039e-149	Dual oxidase 1 OS=Sus scrofa GN=DUOX1 PE=2 SV=1	PF13405//PF03098//PF08414//PF13499//PF13202//PF00036	EF-hand domain//Animal haem peroxidase//Respiratory burst NADPH oxidase//EF-hand domain pair//EF hand//EF hand	GO:0006804//GO:0006979//GO:0055114	peroxidase reaction//response to oxidative stress//oxidation-reduction process	GO:0004601//GO:0020037//GO:0005509//GO:0050664	peroxidase activity//heme binding//calcium ion binding//oxidoreductase activity, acting on NAD(P)H, oxygen as acceptor	--	--	KOG0039	Ferric reductase, NADH/NADPH oxidase and related proteins
c48275_g1	1	1	0.882	1.096	0.773	0.756	0.866	0.992667	0.798333	-0.314318	0.0464515	0.117807	387.873	857.742	1.145	5.6861e-24	4.6142e-22	983	321474105	EFX85071.1	313	1.08774e-30	hypothetical protein DAPPUDRAFT_314411 [Daphnia pulex]	--	--	--	--	--	--	--	--	--	Q5RAA9	211	3.18456e-18	Protein NipSnap homolog 3A OS=Pongo abelii GN=NIPSNAP3A PE=2 SV=1	--	--	--	--	--	--	--	--	--	--
c142570_g1	1	1	0.997	0.835	0.44	0.441	0.431	0.944	0.437333	-1.11005	0.000217735	0.00443738	1187.83	2898.86	1.2872	1.8444e-38	2.8478e-36	1893	676428532	XP_009045306.1	702	6.20883e-81	hypothetical protein LOTGIDRAFT_230170 [Lottia gigantea] >gi|556115172|gb|ESP03824.1| hypothetical protein LOTGIDRAFT_230170 [Lottia gigantea]	--	--	--	--	--	--	--	--	--	Q9V5N8	180	3.9458e-12	Protocadherin-like wing polarity protein stan OS=Drosophila melanogaster GN=stan PE=1 SV=4	PF00028//PF08613//PF05454//PF02480	Cadherin domain//Cyclin//Dystroglycan (Dystrophin-associated glycoprotein 1)//Alphaherpesvirus glycoprotein E	GO:0007156//GO:0000079//GO:0007016	homophilic cell adhesion//regulation of cyclin-dependent protein serine/threonine kinase activity//cytoskeletal anchoring at plasma membrane	GO:0005509//GO:0019901	calcium ion binding//protein kinase binding	GO:0016010//GO:0016020	dystrophin-associated glycoprotein complex//membrane	KOG4289	Cadherin EGF LAG seven-pass G-type receptor
c154316_g1	1	1	0.96	1.049	0.595	0.621	0.581	1.003	0.599	-0.743694	8.90318e-05	0.00310128	942.289	1930.42	1.0347	1e-24	8.4341e-23	5993	524893092	XP_005103066.1	1036	7.82387e-117	PREDICTED: thioredoxin domain-containing protein 16-like isoform X1 [Aplysia californica] >gi|524893094|ref|XP_005103067.1| PREDICTED: thioredoxin domain-containing protein 16-like isoform X2 [Aplysia californica] >gi|524893096|ref|XP_005103068.1| PREDICTED: thioredoxin domain-containing protein 16-like isoform X3 [Aplysia californica]	--	--	--	--	--	--	--	--	--	Q9P2K2	477	2.0926e-47	Thioredoxin domain-containing protein 16 OS=Homo sapiens GN=TXNDC16 PE=2 SV=4	PF00085//PF04857	Thioredoxin//CAF1 family ribonuclease	GO:0045454	cell redox homeostasis	--	--	GO:0005634	nucleus	--	--
c157374_g1	2	1	1.158	1.219	1.126	1.278	1.346	1.12567	1.25	0.151148	0.25564	0.398564	313.99	734.802	1.2266	8.6429e-09	2.1153e-07	7837	658858222	XP_008411805.1	511	1.35451e-54	PREDICTED: probable E3 ubiquitin-protein ligase DTX3 isoform X1 [Poecilia reticulata]	--	--	--	--	--	K06058	DTX	deltex	http://www.genome.jp/dbget-bin/www_bget?ko:K06058	Q80V91	460	1.43686e-47	Probable E3 ubiquitin-protein ligase DTX3 OS=Mus musculus GN=Dtx3 PE=2 SV=2	PF12678//PF01484//PF14634//PF13639//PF00097//PF13176	RING-H2 zinc finger//Nematode cuticle collagen N-terminal domain//zinc-RING finger domain//Ring finger domain//Zinc finger, C3HC4 type (RING finger)//Tetratricopeptide repeat	--	--	GO:0005515//GO:0046872//GO:0008270//GO:0042302	protein binding//metal ion binding//zinc ion binding//structural constituent of cuticle	--	--	KOG2633	Hismacro and SEC14 domain-containing proteins
c148749_g1	2	1	1.042	1.004	1.161	1.247	1.041	1.01533	1.14967	0.179262	0.0877428	0.187006	105.972	908.849	3.1004	2.9568e-124	2.6524e-121	1125	524913364	XP_005111513.1	633	6.5796e-76	PREDICTED: transforming growth factor-beta-induced protein ig-h3-like [Aplysia californica]	--	--	--	--	--	--	--	--	--	Q15582	271	1.95736e-24	Transforming growth factor-beta-induced protein ig-h3 OS=Homo sapiens GN=TGFBI PE=1 SV=1	--	--	--	--	--	--	--	--	KOG1437	Fasciclin and related adhesion glycoproteins
c156232_g3	2	1	0.886	0.992	0.883	0.973	1.039	0.959333	0.965	0.00849676	0.936786	0.957985	700.527	2360.18	1.7524	3.2913e-14	1.3972e-12	5633	676479610	XP_009061797.1	5019	0	hypothetical protein LOTGIDRAFT_235056 [Lottia gigantea] >gi|556098954|gb|ESO87606.1| hypothetical protein LOTGIDRAFT_235056 [Lottia gigantea]	356983968	JN413195.1	216	1.1173e-106	Reishia clavigera clone GS11 dual oxidase 1 mRNA, partial cds	K13411	DUOX, THOX	dual oxidase	http://www.genome.jp/dbget-bin/www_bget?ko:K13411	Q8HZK2	2881	0	Dual oxidase 2 OS=Sus scrofa GN=DUOX2 PE=1 SV=2	PF13202//PF08030//PF00036//PF03861//PF13405//PF13499//PF15182//PF08022//PF00175//PF03098//PF08414	EF hand//Ferric reductase NAD binding domain//EF hand//ANTAR domain//EF-hand domain//EF-hand domain pair//Otospiralin//FAD-binding domain//Oxidoreductase NAD-binding domain//Animal haem peroxidase//Respiratory burst NADPH oxidase	GO:0006804//GO:0055114//GO:0006979//GO:0007605	peroxidase reaction//oxidation-reduction process//response to oxidative stress//sensory perception of sound	GO:0004601//GO:0020037//GO:0005509//GO:0050664//GO:0016491//GO:0003723	peroxidase activity//heme binding//calcium ion binding//oxidoreductase activity, acting on NAD(P)H, oxygen as acceptor//oxidoreductase activity//RNA binding	--	--	KOG0039	Ferric reductase, NADH/NADPH oxidase and related proteins
c134587_g1	2	1	0.968	0.762	0.949	0.83	0.756	0.91	0.845	-0.106915	0.545488	0.678613	47.7173	364.758	2.9344	1.8307e-72	7.1264e-70	1010	--	--	--	--	--	--	--	--	--	--	--	--	--	--	--	--	--	--	PF13405//PF13202//PF00036	EF-hand domain//EF hand//EF hand	--	--	GO:0005509	calcium ion binding	--	--	--	--
c156602_g2	2	1	1.018	1.038	1.131	1.003	1.163	1.01867	1.099	0.109509	0.188034	0.32066	3508.52	9877.09	1.4932	1.2551e-55	3.2572e-53	1451	524914940	XP_005112279.1	327	4.92289e-29	PREDICTED: uncharacterized protein LOC101862849 isoform X2 [Aplysia californica] >gi|524914942|ref|XP_005112280.1| PREDICTED: uncharacterized protein LOC101862849 isoform X3 [Aplysia californica]	--	--	--	--	--	--	--	--	--	--	--	--	--	PF02562//PF00004//PF07088	PhoH-like protein//ATPase family associated with various cellular activities (AAA)//GvpD gas vesicle protein	--	--	GO:0005524	ATP binding	--	--	--	--
c143535_g1	2	1	1.412	1.025	1.079	1.237	1.378	1.14567	1.23133	0.104034	0.576985	0.702887	42.9578	634.834	3.8854	7.9545e-139	8.4706e-136	1659	238481789	ACR43934.1	845	6.28552e-105	cathepsin L-like cysteine proteinase [Haliotis diversicolor supertexta]	--	--	--	--	--	K01375	CTSL2, CTSV	cathepsin V	http://www.genome.jp/dbget-bin/www_bget?ko:K01375	P13277	766	4.58383e-95	Digestive cysteine proteinase 1 OS=Homarus americanus GN=LCP1 PE=1 SV=2	PF00112//PF03051	Papain family cysteine protease//Peptidase C1-like family	GO:0006508	proteolysis	GO:0004197//GO:0008234//GO:0016787	cysteine-type endopeptidase activity//cysteine-type peptidase activity//hydrolase activity	--	--	KOG1543	Cysteine proteinase Cathepsin L
c153928_g1	2	1	1.105	1.105	1.074	1.086	0.88	1.07	1.01333	-0.078502	0.488804	0.625504	108.637	245.342	1.1753	2.8431e-09	7.3738e-08	1233	524894780	XP_005103882.1	795	1.74212e-96	PREDICTED: uncharacterized protein LOC101861674 [Aplysia californica]	--	--	--	--	--	--	--	--	--	--	--	--	--	PF00497	Bacterial extracellular solute-binding proteins, family 3	GO:0006810	transport	GO:0005215	transporter activity	--	--	--	--
c137346_g1	2	1	0.971	0.952	1.051	0.664	0.77	0.974333	0.828333	-0.234204	0.254617	0.397498	6611.96	14960.1	1.178	2.6818e-19	1.6376e-17	853	356984410	AET43963.1	803	4.63712e-105	ferritin, partial [Reishia clavigera]	443298642	KC107792.1	310	9.12522e-160	Concholepas concholepas ferritin mRNA, complete cds	K00522	FTH1	ferritin heavy chain	http://www.genome.jp/dbget-bin/www_bget?ko:K00522	P42577	774	3.9765e-102	Soma ferritin OS=Lymnaea stagnalis PE=2 SV=2	PF02915//PF00210	Rubrerythrin//Ferritin-like domain	GO:0055114//GO:0006879//GO:0006826	oxidation-reduction process//cellular iron ion homeostasis//iron ion transport	GO:0008199//GO:0016491//GO:0046872	ferric iron binding//oxidoreductase activity//metal ion binding	--	--	KOG2332	Ferritin
c112287_g1	2	1	0.777	0.846	0.767	0.826	0.8	0.874333	0.797667	-0.132397	0.324154	0.47273	38.144	87.6715	1.2007	4.7492e-08	1.0522e-06	2022	676439479	XP_009048866.1	1542	0	hypothetical protein LOTGIDRAFT_140716 [Lottia gigantea] >gi|556111766|gb|ESP00418.1| hypothetical protein LOTGIDRAFT_140716 [Lottia gigantea]	524865707	XM_005089624.1	171	4.11476e-82	PREDICTED: Aplysia californica phosphatidylinositol 4-kinase type 2-alpha-like (LOC101853746), mRNA	K13711	PI4K2	phosphatidylinositol 4-kinase type 2	http://www.genome.jp/dbget-bin/www_bget?ko:K13711	Q5ZIK0	1357	1.24498e-179	Phosphatidylinositol 4-kinase type 2-beta OS=Gallus gallus GN=PI4K2B PE=2 SV=1	PF02891//PF07945//PF00454	MIZ/SP-RING zinc finger//Janus-atracotoxin//Phosphatidylinositol 3- and 4-kinase	GO:0009405	pathogenesis	GO:0016773//GO:0008270	phosphotransferase activity, alcohol group as acceptor//zinc ion binding	GO:0005576	extracellular region	KOG2381	Phosphatidylinositol 4-kinase
c136278_g1	2	1	1.283	0.89	1.115	0.993	0.925	1.05767	1.011	-0.065102	0.779022	0.848876	30.2277	263.944	3.1263	7.1013e-63	2.2241e-60	742	657588260	XP_008298462.1	178	8.29064e-13	PREDICTED: complement C1q tumor necrosis factor-related protein 3-like isoform X2 [Stegastes partitus]	--	--	--	--	--	--	--	--	--	Q8K479	130	1.1871e-07	Complement C1q tumor necrosis factor-related protein 5 OS=Mus musculus GN=C1qtnf5 PE=1 SV=1	--	--	--	--	--	--	--	--	--	--
c152208_g1	2	1	1.069	1.306	1.128	0.968	0.889	1.125	0.995	-0.177157	0.317812	0.465511	81.4899	193.227	1.2456	9.2758e-14	3.7991e-12	2187	405969198	EKC34184.1	1487	0	Tyrosine-protein kinase Yes, partial [Crassostrea gigas]	291399488	XM_002716117.1	147	9.78361e-69	PREDICTED: Oryctolagus cuniculus Gardner-Rasheed feline sarcoma viral (v-fgr) oncogene homolog (LOC100342557), mRNA	K05703	FYN	tyrosine-protein kinase Fyn	http://www.genome.jp/dbget-bin/www_bget?ko:K05703	P27446	1397	0	Tyrosine-protein kinase Fyn OS=Xiphophorus helleri GN=fyn PE=2 SV=3	PF00069//PF07714//PF00018//PF00017	Protein kinase domain//Protein tyrosine kinase//SH3 domain//SH2 domain	GO:0006468	protein phosphorylation	GO:0005515//GO:0004672//GO:0005524	protein binding//protein kinase activity//ATP binding	--	--	KOG0197	Tyrosine kinases
c132272_g2	2	1	1.146	0.844	0.826	0.945	0.83	0.996667	0.867	-0.201079	0.247953	0.39019	1199.55	2404.89	1.0035	2.9919e-24	2.4618e-22	1479	405973201	EKC37927.1	487	6.90804e-53	hypothetical protein CGI_10009700 [Crassostrea gigas]	--	--	--	--	--	--	--	--	--	--	--	--	--	PF01290//PF00527	Thymosin beta-4 family//E7 protein, Early protein	GO:0006355//GO:0007010	regulation of transcription, DNA-templated//cytoskeleton organization	GO:0003700//GO:0003677//GO:0003779	sequence-specific DNA binding transcription factor activity//DNA binding//actin binding	GO:0005737//GO:0005667	cytoplasm//transcription factor complex	KOG4794	Thymosin beta
c64528_g1	2	1	1.284	1.367	0.938	1.223	1.7	1.217	1.287	0.0806829	0.867022	0.914324	154.813	335.683	1.1166	4.5913e-16	2.2461e-14	1253	405969505	EKC34473.1	625	1.09696e-74	Toll-interacting protein [Crassostrea gigas]	524879956	XM_005096590.1	81	2.70805e-32	PREDICTED: Aplysia californica toll-interacting protein-like (LOC101845996), mRNA	K05402	TOLLIP	toll-interacting protein	http://www.genome.jp/dbget-bin/www_bget?ko:K05402	Q9H0E2	561	8.00444e-67	Toll-interacting protein OS=Homo sapiens GN=TOLLIP PE=1 SV=1	PF07780//PF00627//PF00168//PF07477//PF02845	Spb1 C-terminal domain//UBA/TS-N domain//C2 domain//Glycosyl hydrolase family 67 C-terminus//CUE domain	GO:0045493//GO:0005975//GO:0006364	xylan catabolic process//carbohydrate metabolic process//rRNA processing	GO:0046559//GO:0005515//GO:0008168	alpha-glucuronidase activity//protein binding//methyltransferase activity	GO:0005576//GO:0005634	extracellular region//nucleus	--	--
c108211_g1	2	1	0.986	0.979	0.982	1.347	1.197	0.988333	1.17533	0.25	0.14882	0.271267	218.035	1420.44	2.7037	2.9741e-119	2.5836e-116	1963	676452477	XP_009053044.1	772	4.61198e-93	hypothetical protein LOTGIDRAFT_94382, partial [Lottia gigantea] >gi|556107614|gb|ESO96266.1| hypothetical protein LOTGIDRAFT_94382, partial [Lottia gigantea]	--	--	--	--	--	K01183	E3.2.1.14	chitinase	http://www.genome.jp/dbget-bin/www_bget?ko:K01183	Q95M17	542	1.05797e-59	Acidic mammalian chitinase OS=Bos taurus GN=CHIA PE=1 SV=1	PF00704	Glycosyl hydrolases family 18	GO:0005975	carbohydrate metabolic process	GO:0004553	hydrolase activity, hydrolyzing O-glycosyl compounds	--	--	KOG2806	Chitinase
c134685_g1	2	1	1.091	0.93	1.01	0.927	1.121	1.007	1.01933	0.0175622	0.882683	0.924426	149.043	386.588	1.3751	2.0756e-24	1.7259e-22	1237	405974565	EKC39200.1	361	6.41196e-37	RNA-binding protein 4 [Crassostrea gigas]	--	--	--	--	--	K13187	RBM4	RNA-binding protein 4	http://www.genome.jp/dbget-bin/www_bget?ko:K13187	Q8C7Q4	300	6.00656e-29	RNA-binding protein 4 OS=Mus musculus GN=Rbm4 PE=1 SV=1	PF00098//PF00076	Zinc knuckle//RNA recognition motif. (a.k.a. RRM, RBD, or RNP domain)	--	--	GO:0003676//GO:0008270	nucleic acid binding//zinc ion binding	--	--	KOG0109	RNA-binding protein LARK, contains RRM and retroviral-type Zn-finger domains
c139767_g1	2	1	1.076	0.924	0.946	0.996	1.083	1	1.00833	0.0119726	0.890386	0.930163	515.144	1435.34	1.4783	2.0775e-43	3.7599e-41	1597	676489169	XP_009064850.1	1327	1.37283e-176	hypothetical protein LOTGIDRAFT_222130 [Lottia gigantea] >gi|556095831|gb|ESO84484.1| hypothetical protein LOTGIDRAFT_222130 [Lottia gigantea]	--	--	--	--	--	--	--	--	--	Q8NBX0	942	3.99536e-120	Saccharopine dehydrogenase-like oxidoreductase OS=Homo sapiens GN=SCCPDH PE=1 SV=1	PF03435	Saccharopine dehydrogenase	GO:0055114	oxidation-reduction process	GO:0016491	oxidoreductase activity	--	--	KOG2733	Uncharacterized membrane protein
c135559_g1	2	1	0.88	1.285	1.307	1.017	1.133	1.055	1.15233	0.127315	0.511864	0.64738	54.2951	129.281	1.2516	1.3911e-10	4.1877e-09	682	405966262	EKC31569.1	533	3.47899e-58	Deleted in malignant brain tumors 1 protein [Crassostrea gigas]	--	--	--	--	--	K06545	CD163	CD163 antigen	http://www.genome.jp/dbget-bin/www_bget?ko:K06545	Q95218	423	2.72751e-45	Deleted in malignant brain tumors 1 protein OS=Oryctolagus cuniculus GN=Dmbt1 PE=1 SV=2	PF00530//PF01530//PF09272	Scavenger receptor cysteine-rich domain//Zinc finger, C2HC type//Hepsin, SRCR	GO:0007165//GO:0006355	signal transduction//regulation of transcription, DNA-templated	GO:0003700//GO:0005044//GO:0008270//GO:0004252//GO:0070008	sequence-specific DNA binding transcription factor activity//scavenger receptor activity//zinc ion binding//serine-type endopeptidase activity//serine-type exopeptidase activity	GO:0005667//GO:0016020//GO:0005634	transcription factor complex//membrane//nucleus	--	--
c135705_g1	2	1	1.009	1.17	1.183	1.121	1.078	1.05967	1.12733	0.0893036	0.330076	0.477561	682.431	1756.27	1.3638	2.7129e-39	4.3473e-37	2003	390370770	XP_003731886.1	288	4.39479e-26	PREDICTED: von Willebrand factor D and EGF domain-containing protein-like, partial [Strongylocentrotus purpuratus]	--	--	--	--	--	K18274	UMOD	uromodulin	http://www.genome.jp/dbget-bin/www_bget?ko:K18274	Q6DFV8	252	7.1732e-21	von Willebrand factor D and EGF domain-containing protein OS=Mus musculus GN=Vwde PE=2 SV=2	PF01496//PF02183//PF10186//PF01544//PF07716//PF00170//PF12297//PF09074//PF03079	V-type ATPase 116kDa subunit family//Homeobox associated leucine zipper//UV radiation resistance protein and autophagy-related subunit 14//CorA-like Mg2+ transporter protein//Basic region leucine zipper//bZIP transcription factor//Ellis van Creveld protein 2 like protein//Mer2//ARD/ARD' family	GO:0006355//GO:0015992//GO:0007131//GO:0007224//GO:0055114//GO:0030001//GO:0015991//GO:0010508//GO:0055085	regulation of transcription, DNA-templated//proton transport//reciprocal meiotic recombination//smoothened signaling pathway//oxidation-reduction process//metal ion transport//ATP hydrolysis coupled proton transport//positive regulation of autophagy//transmembrane transport	GO:0043565//GO:0010309//GO:0046873//GO:0015078//GO:0003677//GO:0003700	sequence-specific DNA binding//acireductone dioxygenase [iron(II)-requiring] activity//metal ion transmembrane transporter activity//hydrogen ion transmembrane transporter activity//DNA binding//sequence-specific DNA binding transcription factor activity	GO:0033179//GO:0005667//GO:0016020//GO:0000794//GO:0005634	proton-transporting V-type ATPase, V0 domain//transcription factor complex//membrane//condensed nuclear chromosome//nucleus	--	--
c152221_g2	2	1	0.988	1	1.033	1.174	1.075	0.996	1.094	0.135395	0.0718777	0.162514	382.879	1129.68	1.561	6.1131e-45	1.1545e-42	2554	408743715	AFU88782.1	1360	4.44568e-174	SAM domain and HD domain-containing protein [Ateles geoffroyi]	--	--	--	--	--	--	--	--	--	Q9Y3Z3	1319	1.97615e-169	Deoxynucleoside triphosphate triphosphohydrolase SAMHD1 OS=Homo sapiens GN=SAMHD1 PE=1 SV=2	PF01966	HD domain	--	--	GO:0046872//GO:0008081	metal ion binding//phosphoric diester hydrolase activity	--	--	--	--
c114482_g2	2	1	1.495	1.001	0.943	1.054	0.929	1.16533	0.975333	-0.256775	0.313348	0.460835	79.7783	165.842	1.0557	1.2194e-09	3.3054e-08	754	14488635	1e+32	1212	3.26703e-163	Chain A, Structure Of The N-Terminal Domain And The D1 Aaa Domain Of Membrane Fusion Atpase P97 >gi|47168996|pdb|1S3S|A Chain A, Crystal Structure Of Aaa Atpase P97VCP ND1 IN COMPLEX WITH P47 C >gi|47168997|pdb|1S3S|B Chain B, Crystal Structure Of Aaa Atpase P97VCP ND1 IN COMPLEX WITH P47 C >gi|47168998|pdb|1S3S|C Chain C, Crystal Structure Of Aaa Atpase P97VCP ND1 IN COMPLEX WITH P47 C >gi|47168…	525026081	XM_005060436.1	371	0	PREDICTED: Ficedula albicollis valosin containing protein (VCP), partial mRNA	K13525	VCP, CDC48	transitional endoplasmic reticulum ATPase	http://www.genome.jp/dbget-bin/www_bget?ko:K13525	Q01853	1213	3.04586e-160	Transitional endoplasmic reticulum ATPase OS=Mus musculus GN=Vcp PE=1 SV=4	PF02562//PF01057//PF00004//PF00910//PF05496//PF04851//PF00158//PF01695//PF06068//PF06414//PF00931//PF01637//PF07728//PF07724//PF01078	PhoH-like protein//Parvovirus non-structural protein NS1//ATPase family associated with various cellular activities (AAA)//RNA helicase//Holliday junction DNA helicase ruvB N-terminus//Type III restriction enzyme, res subunit//Sigma-54 interaction domain//IstB-like ATP binding protein//TIP49 C-terminus//Zeta toxin//NB-ARC domain//Archaeal ATPase//AAA domain (dynein-related subfamily)//AAA domain …	GO:0015979//GO:0006355//GO:0019079//GO:0006281//GO:0015995//GO:0015994//GO:0006310	photosynthesis//regulation of transcription, DNA-templated//viral genome replication//DNA repair//chlorophyll biosynthetic process//chlorophyll metabolic process//DNA recombination	GO:0003678//GO:0005524//GO:0003723//GO:0008134//GO:0016887//GO:0016851//GO:0016301//GO:0016787//GO:0009378//GO:0003677//GO:0043531//GO:0003724	DNA helicase activity//ATP binding//RNA binding//transcription factor binding//ATPase activity//magnesium chelatase activity//kinase activity//hydrolase activity//four-way junction helicase activity//DNA binding//ADP binding//RNA helicase activity	GO:0005667//GO:0005657//GO:0009379//GO:0010007	transcription factor complex//replication fork//Holliday junction helicase complex//magnesium chelatase complex	KOG0730	AAA+-type ATPase
c130017_g3	2	1	0.92	1.256	0.959	0.906	1.093	1.05867	0.986	-0.102589	0.578706	0.704219	94.4703	407.07	2.1073	4.0707e-48	8.4198e-46	1474	524867523	XP_005090572.1	875	1.80895e-110	PREDICTED: uncharacterized protein LOC101853991 [Aplysia californica]	--	--	--	--	--	--	--	--	--	--	--	--	--	PF00822//PF03868	PMP-22/EMP/MP20/Claudin family//Ribosomal protein L6, N-terminal domain	GO:0006412//GO:0042254	translation//ribosome biogenesis	GO:0003735	structural constituent of ribosome	GO:0016021//GO:0005840//GO:0005622	integral component of membrane//ribosome//intracellular	--	--
c156684_g1	2	1	0.963	0.983	0.954	0.974	1.011	0.982	0.979667	-0.00343207	0.905545	0.93912	1709.66	3646.29	1.0927	2.1388e-29	2.2702e-27	6046	647816499	AIC31934.1	4117	0	alpha-2-macroglobulin-like protein [Littorina littorea]	--	--	--	--	--	--	--	--	--	A8K2U0	1381	2.91699e-159	Alpha-2-macroglobulin-like protein 1 OS=Homo sapiens GN=A2ML1 PE=1 SV=3	PF07677//PF00207//PF01835//PF06112//PF07678	A-macroglobulin receptor//Alpha-2-macroglobulin family//MG2 domain//Gammaherpesvirus capsid protein//A-macroglobulin complement component	--	--	GO:0004866	endopeptidase inhibitor activity	GO:0019028//GO:0005576//GO:0005615	viral capsid//extracellular region//extracellular space	KOG1366	Alpha-macroglobulin
c146436_g1	2	1	0.952	1.401	1.044	1.286	0.971	1.11767	1.10033	-0.0225493	0.9614	0.970396	124.679	369.275	1.5665	2.3798e-19	1.4564e-17	1741	524872108	XP_005092819.1	823	3.8538e-101	PREDICTED: plancitoxin-1-like isoform X1 [Aplysia californica] >gi|524872110|ref|XP_005092820.1| PREDICTED: plancitoxin-1-like isoform X2 [Aplysia californica] >gi|524872112|ref|XP_005092821.1| PREDICTED: plancitoxin-1-like isoform X3 [Aplysia californica]	--	--	--	--	--	K01158	DNASE2	deoxyribonuclease II	http://www.genome.jp/dbget-bin/www_bget?ko:K01158	Q75WF2	682	7.99633e-82	Plancitoxin-1 OS=Acanthaster planci PE=1 SV=1	PF03265	Deoxyribonuclease II	GO:0006308//GO:0006259	DNA catabolic process//DNA metabolic process	GO:0004531	deoxyribonuclease II activity	--	--	--	--
c152948_g1	2	1	1.061	1.11	0.997	1.182	0.979	1.057	1.05267	-0.00592671	0.92354	0.950837	70.1531	269.954	1.9441	3.5689e-13	1.3857e-11	1571	553928659	AGY78334.1	1895	0	HSP70 [Pomacea canaliculata]	334321833	XM_001369188.2	463	0	PREDICTED: Monodelphis domestica heat shock 70 kDa protein 6-like (LOC100015032), mRNA	K03283	HSPA1_8	heat shock 70kDa protein 1/8	http://www.genome.jp/dbget-bin/www_bget?ko:K03283	Q91233	1734	0	Heat shock 70 kDa protein OS=Oncorhynchus tshawytscha GN=hsp70 PE=2 SV=1	PF01968//PF06723//PF02782	Hydantoinase/oxoprolinase//MreB/Mbl protein//FGGY family of carbohydrate kinases, C-terminal domain	GO:0005975//GO:0000902	carbohydrate metabolic process//cell morphogenesis	GO:0016773//GO:0016787	phosphotransferase activity, alcohol group as acceptor//hydrolase activity	--	--	KOG0101	Molecular chaperones HSP70/HSC70, HSP70 superfamily
c120877_g1	2	1	0.943	1.231	1.119	1.013	0.958	1.058	1.03	-0.0386953	0.822337	0.881659	202.461	549.329	1.44	8.7117e-31	9.8555e-29	1477	524864903	XP_005089285.1	1303	1.41864e-172	PREDICTED: protein SSUH2 homolog [Aplysia californica]	--	--	--	--	--	--	--	--	--	Q9Y2M2	625	1.80356e-74	Protein SSUH2 homolog OS=Homo sapiens GN=SSUH2 PE=1 SV=1	--	--	--	--	--	--	--	--	KOG2813	Predicted molecular chaperone, contains DnaJ domain
c153088_g1	2	1	1	0.944	1.138	1.203	1.05	0.981333	1.13033	0.203933	0.0331506	0.0936152	1164.58	3052.77	1.3903	3.8257e-45	7.2582e-43	3054	676426746	XP_009044722.1	4042	0	hypothetical protein LOTGIDRAFT_237306 [Lottia gigantea] >gi|556115901|gb|ESP04553.1| hypothetical protein LOTGIDRAFT_237306 [Lottia gigantea]	524868102	XM_005090801.1	656	0	PREDICTED: Aplysia californica cytosolic 10-formyltetrahydrofolate dehydrogenase-like (LOC101856236), transcript variant X6, mRNA	K00289	E1.5.1.6, FTHFD	formyltetrahydrofolate dehydrogenase	http://www.genome.jp/dbget-bin/www_bget?ko:K00289	Q6GNL7	3501	0	Cytosolic 10-formyltetrahydrofolate dehydrogenase OS=Xenopus laevis GN=aldh1l1 PE=2 SV=1	PF02911//PF00162//PF00551//PF00416//PF00171	Formyl transferase, C-terminal domain//Phosphoglycerate kinase//Formyl transferase//Ribosomal protein S13/S18//Aldehyde dehydrogenase family	GO:0055114//GO:0009058//GO:0006096//GO:0006412//GO:0016310//GO:0006094//GO:0008152//GO:0015976//GO:0042254	oxidation-reduction process//biosynthetic process//glycolytic process//translation//phosphorylation//gluconeogenesis//metabolic process//carbon utilization//ribosome biogenesis	GO:0016491//GO:0003723//GO:0016742//GO:0004618//GO:0003735	oxidoreductase activity//RNA binding//hydroxymethyl-, formyl- and related transferase activity//phosphoglycerate kinase activity//structural constituent of ribosome	GO:0005840//GO:0005622	ribosome//intracellular	KOG2452	Formyltetrahydrofolate dehydrogenase
c157177_g1	2	1	0.968	0.957	0.936	0.893	0.905	0.975	0.911333	-0.0974234	0.0245399	0.0760531	794.481	1730.09	1.1228	3.2671e-28	3.2901e-26	5052	524874298	XP_005093886.1	405	1.65136e-40	PREDICTED: uncharacterized protein LOC101847642 isoform X1 [Aplysia californica] >gi|524874300|ref|XP_005093887.1| PREDICTED: uncharacterized protein LOC101847642 isoform X2 [Aplysia californica]	--	--	--	--	--	--	--	--	--	P39598	178	1.52991e-12	Uncharacterized protein YwbO OS=Bacillus subtilis (strain 168) GN=ywbO PE=4 SV=1	PF06667//PF01323//PF04901//PF01534//PF04505	Phage shock protein B//DSBA-like thioredoxin domain//Receptor activity modifying family//Frizzled/Smoothened family membrane region//Interferon-induced transmembrane protein	GO:0006886//GO:0015031//GO:0008277//GO:0006118//GO:0006355//GO:0009271//GO:0007166//GO:0009607	intracellular protein transport//protein transport//regulation of G-protein coupled receptor protein signaling pathway//electron transport//regulation of transcription, DNA-templated//phage shock//cell surface receptor signaling pathway//response to biotic stimulus	GO:0015035//GO:0008565	protein disulfide oxidoreductase activity//protein transporter activity	GO:0016020//GO:0016021	membrane//integral component of membrane	--	--
c148931_g1	2	1	0.912	1.054	1.014	0.816	0.757	0.988667	0.862333	-0.197239	0.216242	0.355846	82.0352	182.876	1.1566	1.0212e-08	2.477e-07	1683	405977919	EKC42346.1	807	1.5828e-99	Nitrile-specifier protein 5, partial [Crassostrea gigas]	--	--	--	--	--	--	--	--	--	Q93XW5	495	3.09093e-55	Nitrile-specifier protein 5 OS=Arabidopsis thaliana GN=NSP5 PE=2 SV=1	PF01344//PF02870//PF01907//PF07646	Kelch motif//6-O-methylguanine DNA methyltransferase, ribonuclease-like domain//Ribosomal protein L37e//Kelch motif	GO:0006412//GO:0006281//GO:0042254	translation//DNA repair//ribosome biogenesis	GO:0005515//GO:0003735//GO:0003908	protein binding//structural constituent of ribosome//methylated-DNA-[protein]-cysteine S-methyltransferase activity	GO:0005622//GO:0005840	intracellular//ribosome	KOG0379	Kelch repeat-containing proteins
c137346_g2	2	1	0.839	0.914	0.925	0.831	0.825	0.917667	0.860333	-0.0930745	0.369901	0.516904	51558.2	129717	1.3311	9.3902e-13	3.5081e-11	1124	356984410	AET43963.1	901	2.24366e-118	ferritin, partial [Reishia clavigera]	443298642	KC107792.1	561	0	Concholepas concholepas ferritin mRNA, complete cds	K00522	FTH1	ferritin heavy chain	http://www.genome.jp/dbget-bin/www_bget?ko:K00522	P42577	742	5.78524e-96	Soma ferritin OS=Lymnaea stagnalis PE=2 SV=2	PF02915//PF00210	Rubrerythrin//Ferritin-like domain	GO:0006879//GO:0055114//GO:0006826	cellular iron ion homeostasis//oxidation-reduction process//iron ion transport	GO:0008199//GO:0016491//GO:0046872	ferric iron binding//oxidoreductase activity//metal ion binding	--	--	KOG2332	Ferritin
c136977_g1	2	1	0.99	1.094	0.931	0.906	1.002	1.028	0.946333	-0.11942	0.131747	0.249187	103.269	547.025	2.4052	4.2805e-68	1.5194e-65	1904	405973889	EKC38578.1	487	5.39388e-50	Kelch-like protein 29 [Crassostrea gigas]	--	--	--	--	--	--	--	--	--	Q80T74	351	3.2909e-33	Kelch-like protein 29 OS=Mus musculus GN=Klhl29 PE=2 SV=3	PF05672//PF07646//PF00651//PF01344//PF02724	MAP7 (E-MAP-115) family//Kelch motif//BTB/POZ domain//Kelch motif//CDC45-like protein	GO:0000226//GO:0006270	microtubule cytoskeleton organization//DNA replication initiation	GO:0005515	protein binding	GO:0005874	microtubule	KOG4441	Proteins containing BTB/POZ and Kelch domains, involved in regulatory/signal transduction processes
c135847_g1	2	1	0.971	1.07	0.908	0.897	1.253	1.01367	1.01933	0.00804259	0.960475	0.970341	68.2958	303.829	2.1534	2.0781e-11	6.8462e-10	3932	676441509	XP_009049517.1	771	3.34259e-82	hypothetical protein LOTGIDRAFT_238706 [Lottia gigantea] >gi|556111155|gb|ESO99806.1| hypothetical protein LOTGIDRAFT_238706 [Lottia gigantea]	--	--	--	--	--	--	--	--	--	A2ARA8	469	4.36e-46	Integrin alpha-8 OS=Mus musculus GN=Itga8 PE=1 SV=1	PF02480//PF01195//PF05460	Alphaherpesvirus glycoprotein E//Peptidyl-tRNA hydrolase//Origin recognition complex subunit 6 (ORC6)	GO:0006260	DNA replication	GO:0004045//GO:0003677	aminoacyl-tRNA hydrolase activity//DNA binding	GO:0005664//GO:0016020	nuclear origin of replication recognition complex//membrane	KOG3637	Vitronectin receptor, alpha subunit
c154838_g1	2	1	1.265	0.889	1.067	1.013	1.619	1.05133	1.233	0.229953	0.461258	0.602989	307.006	688.516	1.1652	0.00029016	0.0032164	12105	405978120	EKC42534.1	6018	0	Putative helicase with zinc finger domain [Crassostrea gigas]	--	--	--	--	--	--	--	--	--	Q9BYK8	2273	0	Helicase with zinc finger domain 2 OS=Homo sapiens GN=HELZ2 PE=1 SV=6	PF00448//PF07728//PF01078//PF03244//PF00773//PF00580//PF01443//PF10589//PF00004//PF02562//PF00515//PF04851//PF00270	SRP54-type protein, GTPase domain//AAA domain (dynein-related subfamily)//Magnesium chelatase, subunit ChlI//Photosystem I reaction centre subunit VI//RNB domain//UvrD/REP helicase N-terminal domain//Viral (Superfamily 1) RNA helicase//NADH-ubiquinone oxidoreductase-F iron-sulfur binding region//ATPase family associated with various cellular activities (AAA)//PhoH-like protein//Tetratricopeptide …	GO:0015979//GO:0055114//GO:0015995//GO:0015994//GO:0006614//GO:0051252	photosynthesis//oxidation-reduction process//chlorophyll biosynthetic process//chlorophyll metabolic process//SRP-dependent cotranslational protein targeting to membrane//regulation of RNA metabolic process	GO:0005524//GO:0003723//GO:0005515//GO:0016887//GO:0016851//GO:0008026//GO:0004540//GO:0003676//GO:0005525//GO:0016787//GO:0003677	ATP binding//RNA binding//protein binding//ATPase activity//magnesium chelatase activity//ATP-dependent helicase activity//ribonuclease activity//nucleic acid binding//GTP binding//hydrolase activity//DNA binding	GO:0009522//GO:0009538//GO:0010007	photosystem I//photosystem I reaction center//magnesium chelatase complex	KOG1804	RNA helicase
c115350_g1	2	1	0.905	1.013	1.059	1.001	1.17	0.972667	1.07667	0.146554	0.156693	0.282013	251.079	563.53	1.1664	9.6972e-19	5.7061e-17	1375	617656757	XP_007535895.1	408	3.31053e-42	PREDICTED: GTPase IMAP family member 4-like [Erinaceus europaeus]	--	--	--	--	--	--	--	--	--	Q8K3K9	368	2.68673e-38	GTPase IMAP family member 4 OS=Rattus norvegicus GN=Gimap4 PE=2 SV=1	PF01926//PF04548//PF00350//PF01496	50S ribosome-binding GTPase//AIG1 family//Dynamin family//V-type ATPase 116kDa subunit family	GO:0015992//GO:0015991	proton transport//ATP hydrolysis coupled proton transport	GO:0005525//GO:0003924//GO:0015078	GTP binding//GTPase activity//hydrogen ion transmembrane transporter activity	GO:0033179	proton-transporting V-type ATPase, V0 domain	--	--
c127514_g1	2	1	1.174	0.946	1.024	0.887	0.814	1.04	0.908333	-0.19529	0.219014	0.358946	216.6	543.943	1.3284	9.8413e-25	8.3173e-23	1805	405964098	EKC29620.1	367	1.75687e-35	hypothetical protein CGI_10027408 [Crassostrea gigas]	--	--	--	--	--	--	--	--	--	--	--	--	--	--	--	--	--	--	--	--	--	--	--
c151499_g1	2	1	0.659	1.274	1.147	0.633	1.153	0.977667	0.977667	0	0.997384	0.99807	678.285	2266.97	1.7408	3.2976e-64	1.0735e-61	3455	524870899	XP_005092229.1	529	3.54582e-57	PREDICTED: DDRGK domain-containing protein 1-like [Aplysia californica]	562872172	XM_006163958.1	64	2.14167e-22	PREDICTED: Tupaia chinensis DDRGK domain containing 1 (DDRGK1), mRNA	--	--	--	--	B4NKL1	398	1.5404e-40	DDRGK domain-containing protein 1 OS=Drosophila willistoni GN=GK14514 PE=3 SV=1	PF00487//PF04116//PF08220//PF04277//PF05111	Fatty acid desaturase//Fatty acid hydroxylase superfamily//DeoR-like helix-turn-helix domain//Oxaloacetate decarboxylase, gamma chain//Ameloblastin precursor (Amelin)	GO:0055114//GO:0042476//GO:0042475//GO:0006814//GO:0006633//GO:0006629//GO:0006355//GO:0006560//GO:0006525//GO:0071436//GO:0006090	oxidation-reduction process//odontogenesis//odontogenesis of dentin-containing tooth//sodium ion transport//fatty acid biosynthetic process//lipid metabolic process//regulation of transcription, DNA-templated//proline metabolic process//arginine metabolic process//sodium ion export//pyruvate metabolic process	GO:0015081//GO:0030345//GO:0016491//GO:0008948//GO:0003700//GO:0005506	sodium ion transmembrane transporter activity//structural constituent of tooth enamel//oxidoreductase activity//oxaloacetate decarboxylase activity//sequence-specific DNA binding transcription factor activity//iron ion binding	GO:0016020//GO:0005667//GO:0005578//GO:0005622	membrane//transcription factor complex//proteinaceous extracellular matrix//intracellular	--	--
c106895_g1	2	1	1.431	1.514	1.386	0.719	1.805	1.315	1.30333	-0.0128567	0.847773	0.90167	887.248	3136.94	1.8219	7.1177e-21	4.8208e-19	540	--	--	--	--	--	--	--	--	--	--	--	--	--	--	--	--	--	--	PF04612//PF01025//PF01496//PF05531//PF09377	Type II secretion system (T2SS), protein M//GrpE//V-type ATPase 116kDa subunit family//Nucleopolyhedrovirus P10 protein//SBDS protein C-terminal domain	GO:0042254//GO:0006858//GO:0006457//GO:0015991//GO:0015992	ribosome biogenesis//extracellular transport//protein folding//ATP hydrolysis coupled proton transport//proton transport	GO:0000774//GO:0051087//GO:0042803//GO:0015078	adenyl-nucleotide exchange factor activity//chaperone binding//protein homodimerization activity//hydrogen ion transmembrane transporter activity	GO:0019028//GO:0033179	viral capsid//proton-transporting V-type ATPase, V0 domain	--	--
c149511_g1	2	1	0.876	0.845	0.769	0.936	0.797	0.907	0.834	-0.121055	0.343824	0.492187	7227.54	16400.8	1.1822	4.4597e-27	4.2183e-25	3302	524906529	XP_005108555.1	881	4.37869e-105	PREDICTED: uncharacterized protein LOC101851895 isoform X3 [Aplysia californica]	--	--	--	--	--	--	--	--	--	--	--	--	--	PF01522//PF07415	Polysaccharide deacetylase//Gammaherpesvirus latent membrane protein (LMP2) protein	GO:0006807//GO:0005975//GO:0019042	nitrogen compound metabolic process//carbohydrate metabolic process//viral latency	GO:0016810	hydrolase activity, acting on carbon-nitrogen (but not peptide) bonds	GO:0033644	host cell membrane	--	--
c152000_g1	2	1	1.164	1.155	1.188	0.904	1.137	1.10633	1.07633	-0.0396612	0.759968	0.837066	88.2236	266.068	1.5926	2.0068e-24	1.6695e-22	2595	269101270	ACZ25562.1	1945	0	signal transducer and activator of transcription 2 [Biomphalaria glabrata]	507655802	XM_004633910.1	53	2.08849e-16	PREDICTED: Octodon degus signal transducer and activator of transcription 5B (Stat5b), mRNA	K11224	STAT5B	signal transducer and activator of transcription 5B	http://www.genome.jp/dbget-bin/www_bget?ko:K11224	Q9TUZ0	1610	0	Signal transducer and activator of transcription 5B OS=Sus scrofa GN=STAT5B PE=2 SV=1	PF02864//PF13851//PF02865//PF01017//PF00017	STAT protein, DNA binding domain//Growth-arrest specific micro-tubule binding//STAT protein, protein interaction domain//STAT protein, all-alpha domain//SH2 domain	GO:0006355//GO:0007165//GO:0048870	regulation of transcription, DNA-templated//signal transduction//cell motility	GO:0004871//GO:0005515//GO:0003700	signal transducer activity//protein binding//sequence-specific DNA binding transcription factor activity	GO:0005634//GO:0031514//GO:0005667	nucleus//motile cilium//transcription factor complex	KOG3667	STAT protein
c143528_g1	2	1	0.976	0.985	1.033	1.033	1.082	0.987	1.04933	0.0883511	0.0229112	0.0724834	483.62	1164	1.2671	2.2709e-15	1.0514e-13	1519	405978569	EKC42949.1	205	4.27217e-14	Tripartite motif-containing protein 45 [Crassostrea gigas]	--	--	--	--	--	--	--	--	--	--	--	--	--	PF13639//PF14634//PF00643	Ring finger domain//zinc-RING finger domain//B-box zinc finger	--	--	GO:0005515//GO:0008270	protein binding//zinc ion binding	GO:0005622	intracellular	--	--
c129283_g1	2	1	1.347	1.011	1.415	0.9	1.136	1.11933	1.15033	0.0394122	0.907575	0.940481	28.4383	75.161	1.4021	7.8049e-09	1.9236e-07	2296	405963089	EKC28693.1	554	4.92042e-57	E3 ubiquitin-protein ligase MIB2 [Crassostrea gigas]	--	--	--	--	--	--	--	--	--	Q5ZIJ9	438	1.83954e-43	E3 ubiquitin-protein ligase MIB2 OS=Gallus gallus GN=MIB2 PE=2 SV=1	PF00023//PF13606	Ankyrin repeat//Ankyrin repeat	--	--	GO:0005515	protein binding	--	--	KOG4177	Ankyrin
c148793_g1	2	1	0.934	0.914	0.87	1.014	0.876	0.949333	0.92	-0.0452809	0.590619	0.712235	1158.58	3819.29	1.721	1.2011e-52	2.808e-50	3085	524911670	XP_005110695.1	2083	0	PREDICTED: lysine--tRNA ligase-like isoform X3 [Aplysia californica]	194766779	XM_001965466.1	297	5.7153e-152	Drosophila ananassae GF22422 (Dana\GF22422), mRNA	K04567	KARS, lysS	lysyl-tRNA synthetase, class II	http://www.genome.jp/dbget-bin/www_bget?ko:K04567	Q99MN1	1974	0	Lysine--tRNA ligase OS=Mus musculus GN=Kars PE=1 SV=1	PF01336//PF01409//PF00152//PF00587//PF00694	OB-fold nucleic acid binding domain//tRNA synthetases class II core domain (F)//tRNA synthetases class II (D, K and N)//tRNA synthetase class II core domain (G, H, P, S and T)//Aconitase C-terminal domain	GO:0008152//GO:0006418//GO:0043039	metabolic process//tRNA aminoacylation for protein translation//tRNA aminoacylation	GO:0000049//GO:0004812//GO:0000166//GO:0003676//GO:0005524	tRNA binding//aminoacyl-tRNA ligase activity//nucleotide binding//nucleic acid binding//ATP binding	GO:0005737	cytoplasm	KOG1885	Lysyl-tRNA synthetase (class II)
c141705_g1	2	1	1.026	0.952	1.224	0.723	0.962	0.992667	0.969667	-0.0338205	0.780544	0.84965	1718.02	3810.67	1.1493	8.8072e-12	3.001e-10	1659	405977794	EKC42228.1	758	1.50103e-89	Arylsulfatase I [Crassostrea gigas]	--	--	--	--	--	--	--	--	--	P50429	605	5.97739e-69	Arylsulfatase B OS=Mus musculus GN=Arsb PE=2 SV=3	PF00884//PF09153//PF01663	Sulfatase//Domain of unknown function (DUF1938)//Type I phosphodiesterase / nucleotide pyrophosphatase	GO:0008152	metabolic process	GO:0003824//GO:0008484	catalytic activity//sulfuric ester hydrolase activity	GO:0005737	cytoplasm	KOG3867	Sulfatase
c112011_g1	2	1	1.032	1.175	1.082	1.314	1.091	1.069	1.16233	0.120762	0.364848	0.512364	237.375	482.352	1.0229	2.0531e-16	1.0288e-14	1093	405970465	EKC35364.1	386	3.92486e-40	Periostin [Crassostrea gigas]	--	--	--	--	--	--	--	--	--	O11780	236	4.42796e-20	Transforming growth factor-beta-induced protein ig-h3 OS=Sus scrofa GN=TGFBI PE=1 SV=1	--	--	--	--	--	--	--	--	KOG1437	Fasciclin and related adhesion glycoproteins
c154531_g4	2	1	0.825	0.619	0.886	0.726	0.697	0.814667	0.769667	-0.0819761	0.796988	0.862501	1198.88	5555.4	2.2122	1.2282e-45	2.3517e-43	1544	443696279	ELT97020.1	201	2.11644e-15	hypothetical protein CAPTEDRAFT_142426, partial [Capitella teleta]	--	--	--	--	--	--	--	--	--	P38977	178	2.39827e-13	Antistasin OS=Hydra vulgaris PE=2 SV=1	PF02822//PF12798	Antistasin family//4Fe-4S binding domain	--	--	GO:0004867//GO:0051536	serine-type endopeptidase inhibitor activity//iron-sulfur cluster binding	--	--	--	--
c155423_g1	2	1	0.914	1.145	1.169	0.912	0.668	1.01967	0.916333	-0.154153	0.503264	0.639891	226.299	659.609	1.5434	2.4505e-37	3.5985e-35	2526	564248485	XP_006263331.1	670	8.5815e-73	PREDICTED: zinc finger protein 850-like [Alligator mississippiensis]	530637318	XM_005305425.1	38	4.43016e-08	PREDICTED: Chrysemys picta bellii zinc finger and BTB domain containing 7C (ZBTB7C), transcript variant X2, mRNA	K09228	KRAB	KRAB domain-containing zinc finger protein	http://www.genome.jp/dbget-bin/www_bget?ko:K09228	Q7Z340	626	1.55736e-68	Zinc finger protein 551 OS=Homo sapiens GN=ZNF551 PE=2 SV=3	PF00096//PF05495//PF07649//PF02892//PF00130//PF07975	Zinc finger, C2H2 type//CHY zinc finger//C1-like domain//BED zinc finger//Phorbol esters/diacylglycerol binding domain (C1 domain)//TFIIH C1-like domain	GO:0006281//GO:0055114//GO:0035556	DNA repair//oxidation-reduction process//intracellular signal transduction	GO:0047134//GO:0046872//GO:0003677//GO:0008270	protein-disulfide reductase activity//metal ion binding//DNA binding//zinc ion binding	--	--	--	--
c156552_g1	2	1	1.031	0.934	0.955	0.948	0.985	0.988333	0.962667	-0.0379614	0.461633	0.603008	593.106	1480.61	1.3198	3.619e-36	5.1318e-34	5150	405966262	EKC31569.1	3178	0	Deleted in malignant brain tumors 1 protein [Crassostrea gigas]	--	--	--	--	--	K13912	DMBT1	deleted in malignant brain tumors 1 protein	http://www.genome.jp/dbget-bin/www_bget?ko:K13912	Q9UGM3	1506	7.94079e-173	Deleted in malignant brain tumors 1 protein OS=Homo sapiens GN=DMBT1 PE=1 SV=2	PF00008//PF00530//PF07936	EGF-like domain//Scavenger receptor cysteine-rich domain//Potassium-channel blocking toxin	GO:0006810//GO:0007165//GO:0009405	transport//signal transduction//pathogenesis	GO:0005044//GO:0005515//GO:0008200	scavenger receptor activity//protein binding//ion channel inhibitor activity	GO:0016020//GO:0042151	membrane//nematocyst	KOG1215	Low-density lipoprotein receptors containing Ca2+-binding EGF-like domains
c131287_g1	2	1	0.958	0.997	0.741	0.933	0.789	0.985	0.821	-0.262742	0.0562764	0.135225	85.3424	431.97	2.3396	1.4502e-58	4.0501e-56	1550	405964464	EKC29946.1	1513	0	Arylsulfatase B [Crassostrea gigas]	--	--	--	--	--	K01135	ARSB	arylsulfatase B	http://www.genome.jp/dbget-bin/www_bget?ko:K01135	P50429	1029	6.30274e-132	Arylsulfatase B OS=Mus musculus GN=Arsb PE=2 SV=3	PF00884//PF01663//PF08343	Sulfatase//Type I phosphodiesterase / nucleotide pyrophosphatase//Ribonucleotide reductase N-terminal	GO:0006144//GO:0006206//GO:0008152//GO:0055114//GO:0009186//GO:0006260	purine nucleobase metabolic process//pyrimidine nucleobase metabolic process//metabolic process//oxidation-reduction process//deoxyribonucleoside diphosphate metabolic process//DNA replication	GO:0008484//GO:0004748//GO:0003824	sulfuric ester hydrolase activity//ribonucleoside-diphosphate reductase activity, thioredoxin disulfide as acceptor//catalytic activity	GO:0005971	ribonucleoside-diphosphate reductase complex	KOG3867	Sulfatase
c151853_g1	2	1	0.748	0.999	0.907	1.049	0.885	0.915667	0.947	0.0485419	0.736282	0.819343	27.7964	65.7724	1.2426	1.9188e-06	3.3631e-05	1747	524870819	XP_005092190.1	1529	0	PREDICTED: galactocerebrosidase-like isoform X1 [Aplysia californica] >gi|524870821|ref|XP_005092191.1| PREDICTED: galactocerebrosidase-like isoform X2 [Aplysia californica] >gi|524870823|ref|XP_005092192.1| PREDICTED: galactocerebrosidase-like isoform X3 [Aplysia californica]	--	--	--	--	--	K01202	GALC	galactosylceramidase	http://www.genome.jp/dbget-bin/www_bget?ko:K01202	Q498K0	1393	0	Galactocerebrosidase OS=Xenopus laevis GN=galc PE=2 SV=2	PF02055//PF02057	O-Glycosyl hydrolase family 30//Glycosyl hydrolase family 59	GO:0006687//GO:0006807//GO:0005975//GO:0006665//GO:0006683	glycosphingolipid metabolic process//nitrogen compound metabolic process//carbohydrate metabolic process//sphingolipid metabolic process//galactosylceramide catabolic process	GO:0004336//GO:0004348	galactosylceramidase activity//glucosylceramidase activity	--	--	--	--
c153859_g4	2	1	0.698	1.126	1.14	1.212	0.774	0.941333	1.042	0.146578	0.636336	0.747684	293.069	2478.48	3.0801	5.5211e-141	6.1993e-138	2462	676470156	XP_009058764.1	1258	3.08246e-163	hypothetical protein LOTGIDRAFT_217867 [Lottia gigantea] >gi|556101785|gb|ESO90437.1| hypothetical protein LOTGIDRAFT_217867 [Lottia gigantea]	--	--	--	--	--	--	--	--	--	O35490	456	4.71396e-48	Betaine--homocysteine S-methyltransferase 1 OS=Mus musculus GN=Bhmt PE=1 SV=1	PF02574	Homocysteine S-methyltransferase	GO:0006555	methionine metabolic process	GO:0008898	S-adenosylmethionine-homocysteine S-methyltransferase activity	--	--	--	--
c142271_g1	2	1	0.91	0.914	1.038	0.975	0.905	0.941333	0.972667	0.0472398	0.556588	0.686548	340.973	686.109	1.0088	2.1027e-13	8.3269e-12	1626	524890120	XP_005101609.1	618	8.78352e-73	PREDICTED: N-acetylneuraminate lyase-like [Aplysia californica]	--	--	--	--	--	K01639	E4.1.3.3, nanA, NPL	N-acetylneuraminate lyase	http://www.genome.jp/dbget-bin/www_bget?ko:K01639	Q5RDY1	481	1.52403e-53	N-acetylneuraminate lyase OS=Pongo abelii GN=NPL PE=2 SV=1	PF00701	Dihydrodipicolinate synthetase family	GO:0008152	metabolic process	GO:0016829	lyase activity	--	--	--	--
c149702_g1	2	1	1.149	1.158	0.901	0.999	1.14	1.10233	1.01333	-0.121452	0.356214	0.505165	363.467	899.236	1.3069	1.9437e-31	2.2561e-29	2539	524875263	XP_005094362.1	984	6.88427e-120	PREDICTED: cytochrome P450 3A41-like [Aplysia californica]	551488504	XM_005795770.1	39	1.23818e-08	PREDICTED: Xiphophorus maculatus thromboxane-A synthase-like (LOC102224720), mRNA	K01832	TBXAS1, CYP5A	thromboxane-A synthase	http://www.genome.jp/dbget-bin/www_bget?ko:K01832	Q8AXY5	775	3.61283e-91	Cytochrome P450 3A56 OS=Fundulus heteroclitus GN=cyp3a56 PE=2 SV=1	PF00067	Cytochrome P450	GO:0055114	oxidation-reduction process	GO:0016705//GO:0020037//GO:0005506	oxidoreductase activity, acting on paired donors, with incorporation or reduction of molecular oxygen//heme binding//iron ion binding	--	--	KOG0158	Cytochrome P450 CYP3/CYP5/CYP6/CYP9 subfamilies
c152221_g1	2	1	1.197	1.056	1.026	0.899	0.956	1.08433	0.960333	-0.175201	0.14084	0.261459	299.041	884.8	1.565	1.3364e-25	1.1777e-23	2493	591301669	XP_007077755.1	1103	4.70892e-136	PREDICTED: deoxynucleoside triphosphate triphosphohydrolase SAMHD1 isoform X1 [Panthera tigris altaica]	--	--	--	--	--	--	--	--	--	Q60710	1077	8.96215e-134	Deoxynucleoside triphosphate triphosphohydrolase SAMHD1 OS=Mus musculus GN=Samhd1 PE=1 SV=2	PF00274//PF01966	Fructose-bisphosphate aldolase class-I//HD domain	GO:0006096//GO:0006094//GO:0006013//GO:0006098//GO:0006000//GO:0006020//GO:0015976	glycolytic process//gluconeogenesis//mannose metabolic process//pentose-phosphate shunt//fructose metabolic process//inositol metabolic process//carbon utilization	GO:0008081//GO:0046872//GO:0004332	phosphoric diester hydrolase activity//metal ion binding//fructose-bisphosphate aldolase activity	--	--	--	--
c93611_g2	2	1	1.046	1.11	1.204	1.098	1.117	1.052	1.13967	0.115477	0.124958	0.24112	362.023	760.853	1.0715	9.4401e-16	4.5255e-14	1410	405957892	EKC24070.1	1534	0	Tyrosine aminotransferase [Crassostrea gigas]	--	--	--	--	--	K00815	TAT	tyrosine aminotransferase	http://www.genome.jp/dbget-bin/www_bget?ko:K00815	Q8QZR1	1358	0	Tyrosine aminotransferase OS=Mus musculus GN=Tat PE=1 SV=1	PF00266//PF01212//PF02690//PF01053//PF00155	Aminotransferase class-V//Beta-eliminating lyase//Na+/Pi-cotransporter//Cys/Met metabolism PLP-dependent enzyme//Aminotransferase class I and II	GO:0006520//GO:0008152//GO:0009058//GO:0006817//GO:0044341	cellular amino acid metabolic process//metabolic process//biosynthetic process//phosphate ion transport//sodium-dependent phosphate transport	GO:0015321//GO:0016829//GO:0030170	sodium-dependent phosphate transmembrane transporter activity//lyase activity//pyridoxal phosphate binding	GO:0016020	membrane	KOG0257	Kynurenine aminotransferase, glutamine transaminase K
c63751_g1	2	1	0.791	0.935	0.871	0.914	0.865	0.908667	0.883333	-0.0407932	0.75702	0.835284	289.284	702.851	1.2807	5.5508e-28	5.5226e-26	1772	316936680	ADU60337.1	682	2.87058e-80	tandem-repeat galectin [Pinctada fucata]	--	--	--	--	--	--	--	--	--	Q3T0D6	470	1.65772e-51	Galectin-4 OS=Bos taurus GN=LGALS4 PE=2 SV=1	PF00337	Galactoside-binding lectin	--	--	GO:0030246	carbohydrate binding	--	--	KOG3587	Galectin, galactose-binding lectin
c150270_g4	2	1	1.225	0.955	1.032	1.009	1.298	1.06	1.113	0.0703893	0.68698	0.784852	32.6626	73.223	1.1647	1.4351e-06	2.5705e-05	1123	524890281	XP_005101688.1	675	2.40091e-83	PREDICTED: thiamin pyrophosphokinase 1-like [Aplysia californica]	--	--	--	--	--	K00949	thiN, TPK1, THI80	thiamine pyrophosphokinase	http://www.genome.jp/dbget-bin/www_bget?ko:K00949	Q5E9T4	522	5.71791e-62	Thiamin pyrophosphokinase 1 OS=Bos taurus GN=TPK1 PE=2 SV=1	PF04265//PF04263	Thiamin pyrophosphokinase, vitamin B1 binding domain//Thiamin pyrophosphokinase, catalytic domain	GO:0009229//GO:0006772	thiamine diphosphate biosynthetic process//thiamine metabolic process	GO:0005524//GO:0004788	ATP binding//thiamine diphosphokinase activity	--	--	KOG3153	Thiamine pyrophosphokinase
c115264_g1	2	1	1.302	1.077	1.238	1.227	1.361	1.12633	1.27533	0.179241	0.20381	0.339751	829.258	4804.49	2.5345	1.1231e-135	1.1514e-132	5473	356984301	AET43957.1	1009	1.1417e-122	inter alpha-trypsin inhibitor, partial [Reishia clavigera]	356984300	JN413215.1	494	0	Reishia clavigera clone GS31 inter alpha-trypsin inhibitor mRNA, partial cds	--	--	--	--	Q5RB37	842	5.27172e-93	Inter-alpha-trypsin inhibitor heavy chain H3 OS=Pongo abelii GN=ITIH3 PE=2 SV=1	PF03562//PF08115	MltA specific insert domain//SFI toxin family	GO:0005975//GO:0009405	carbohydrate metabolic process//pathogenesis	GO:0004553	hydrolase activity, hydrolyzing O-glycosyl compounds	GO:0005576	extracellular region	--	--
c135738_g1	2	1	0.994	0.931	1.008	0.802	0.883	0.975	0.897667	-0.119222	0.284696	0.431953	157.375	581.404	1.8853	3.4032e-32	4.0704e-30	2061	676447762	XP_009051514.1	840	6.17551e-101	hypothetical protein LOTGIDRAFT_181619 [Lottia gigantea] >gi|556109005|gb|ESO97657.1| hypothetical protein LOTGIDRAFT_181619 [Lottia gigantea]	--	--	--	--	--	--	--	--	--	Q20191	393	1.04308e-39	Zinc metalloproteinase nas-13 OS=Caenorhabditis elegans GN=nas-13 PE=2 SV=5	PF01400//PF10462//PF00413	Astacin (Peptidase family M12A)//Peptidase M66//Matrixin	GO:0006508	proteolysis	GO:0004222//GO:0008270	metalloendopeptidase activity//zinc ion binding	GO:0031012	extracellular matrix	KOG3714	Meprin A metalloprotease
c87265_g1	2	1	1.11	1.192	1.165	1.33	1.072	1.10067	1.189	0.111371	0.401733	0.547654	32.1321	75.1312	1.2254	2.7986e-06	4.7606e-05	424	340376482	XP_003386761.1	164	9.29677e-12	PREDICTED: glutathione S-transferase-like [Amphimedon queenslandica]	--	--	--	--	--	--	--	--	--	P91254	138	7.35999e-10	Probable glutathione S-transferase 8 OS=Caenorhabditis elegans GN=gst-8 PE=1 SV=1	PF13417//PF02798	Glutathione S-transferase, N-terminal domain//Glutathione S-transferase, N-terminal domain	--	--	GO:0005515	protein binding	--	--	KOG1695	Glutathione S-transferase
c153867_g1	2	1	0.945	1.229	1	0.921	1.072	1.058	0.997667	-0.0847098	0.58439	0.7083	46.9123	112.36	1.2601	4.9302e-10	1.4011e-08	1580	332348470	AEE60803.1	1255	2.8561e-165	phenylalaninehydroxylase [Azumapecten farreri]	507929108	XM_004675745.1	71	1.24403e-26	PREDICTED: Condylura cristata phenylalanine hydroxylase (PAH), mRNA	K00500	phhA, PAH	phenylalanine-4-hydroxylase	http://www.genome.jp/dbget-bin/www_bget?ko:K00500	P00439	1149	6.38323e-151	Phenylalanine-4-hydroxylase OS=Homo sapiens GN=PAH PE=1 SV=1	PF01329//PF00351//PF01842	Pterin 4 alpha carbinolamine dehydratase//Biopterin-dependent aromatic amino acid hydroxylase//ACT domain	GO:0006729//GO:0055114//GO:0008152//GO:0009072	tetrahydrobiopterin biosynthetic process//oxidation-reduction process//metabolic process//aromatic amino acid family metabolic process	GO:0016597//GO:0008124//GO:0016714	amino acid binding//4-alpha-hydroxytetrahydrobiopterin dehydratase activity//oxidoreductase activity, acting on paired donors, with incorporation or reduction of molecular oxygen, reduced pteridine as one donor, and incorporation of one atom of oxygen	--	--	--	--
c140352_g1	2	1	1.044	1.077	1.242	1.143	0.996	1.04033	1.127	0.115442	0.323356	0.472184	567.229	1314.83	1.2129	2.8663e-30	3.1795e-28	1441	524899489	XP_005106175.1	1124	1.49122e-148	PREDICTED: phosphoenolpyruvate phosphomutase-like [Aplysia californica]	524899488	XM_005106118.1	234	2.7715e-117	PREDICTED: Aplysia californica phosphoenolpyruvate phosphomutase-like (LOC101854521), mRNA	K01841	pepM	phosphoenolpyruvate phosphomutase	http://www.genome.jp/dbget-bin/www_bget?ko:K01841	P56839	1108	1.01573e-147	Phosphoenolpyruvate phosphomutase OS=Mytilus edulis PE=1 SV=3	PF00296//PF00463	Luciferase-like monooxygenase//Isocitrate lyase family	GO:0055114//GO:0008152	oxidation-reduction process//metabolic process	GO:0003824//GO:0016705	catalytic activity//oxidoreductase activity, acting on paired donors, with incorporation or reduction of molecular oxygen	--	--	--	--
c149765_g1	2	1	1.138	0.946	0.855	0.836	0.918	1.028	0.869667	-0.241306	0.0552252	0.133627	90.2512	720.658	2.9973	1.1402e-107	8.673e-105	2006	528515028	XP_005161593.1	333	3.48058e-29	PREDICTED: GTPase IMAP family member 8 [Danio rerio] >gi|688607128|ref|XP_009294065.1| PREDICTED: GTPase IMAP family member 8 [Danio rerio]	--	--	--	--	--	--	--	--	--	Q8NHV1	235	6.02785e-20	GTPase IMAP family member 7 OS=Homo sapiens GN=GIMAP7 PE=1 SV=1	PF01926//PF02421//PF04548//PF00005//PF04670//PF08477//PF03193//PF01580//PF00437	50S ribosome-binding GTPase//Ferrous iron transport protein B//AIG1 family//ABC transporter//Gtr1/RagA G protein conserved region//Miro-like protein//Protein of unknown function, DUF258//FtsK/SpoIIIE family//Type II/IV secretion system protein	GO:0007264//GO:0007059//GO:0051301//GO:0007049//GO:0015684//GO:0006810	small GTPase mediated signal transduction//chromosome segregation//cell division//cell cycle//ferrous iron transport//transport	GO:0005524//GO:0016887//GO:0015093//GO:0003924//GO:0000166//GO:0005525//GO:0003677	ATP binding//ATPase activity//ferrous iron transmembrane transporter activity//GTPase activity//nucleotide binding//GTP binding//DNA binding	GO:0005737//GO:0016021//GO:0005622//GO:0005634	cytoplasm//integral component of membrane//intracellular//nucleus	--	--
c153105_g4	2	1	0.899	1.027	0.878	0.994	0.905	0.975333	0.925667	-0.0754026	0.399326	0.54504	594.583	1418.28	1.2542	2.9475e-23	2.3134e-21	794	289707893	ADD16957.1	287	3.14007e-28	perlucin [Haliotis diversicolor]	--	--	--	--	--	--	--	--	--	P82596	244	1.12682e-23	Perlucin OS=Haliotis laevigata PE=1 SV=3	PF00059	Lectin C-type domain	--	--	GO:0030246	carbohydrate binding	--	--	KOG4297	C-type lectin
c133092_g1	2	1	0.971	0.974	1.013	1.098	0.968	0.981667	1.02633	0.0641942	0.319018	0.466869	151.412	513.714	1.7625	2.8859e-41	4.9057e-39	1867	524907228	XP_005108737.1	1112	1.93117e-144	PREDICTED: geranylgeranyl pyrophosphate synthase-like isoform X1 [Aplysia californica] >gi|524907230|ref|XP_005108738.1| PREDICTED: geranylgeranyl pyrophosphate synthase-like isoform X2 [Aplysia californica]	514699234	XM_004997129.1	74	3.17025e-28	Salpingoeca sp. ATCC 50818 quemao protein (PTSG_01213) mRNA, complete cds	K00804	GGPS1	geranylgeranyl diphosphate synthase, type III	http://www.genome.jp/dbget-bin/www_bget?ko:K00804	Q6F596	1034	1.77808e-134	Geranylgeranyl pyrophosphate synthase OS=Rattus norvegicus GN=Ggps1 PE=2 SV=1	PF00348//PF00714	Polyprenyl synthetase//Interferon gamma	GO:0008299//GO:0006955//GO:0007165	isoprenoid biosynthetic process//immune response//signal transduction	GO:0005133	interferon-gamma receptor binding	GO:0005576	extracellular region	KOG0776	Geranylgeranyl pyrophosphate synthase/Polyprenyl synthetase
c156985_g2	2	1	0.996	1.26	1.393	1.176	1.245	1.08533	1.27133	0.228204	0.154245	0.278356	944.28	2864.25	1.6009	3.5152e-57	9.3731e-55	6135	405977952	EKC42374.1	2905	0	Aminopeptidase N [Crassostrea gigas]	153914412	AK282118.1	36	1.40257e-06	Gryllus bimaculatus mRNA, GBcontig28979	K11141	ENPEP	glutamyl aminopeptidase	http://www.genome.jp/dbget-bin/www_bget?ko:K11141	O57579	1259	2.1497e-147	Aminopeptidase N OS=Gallus gallus GN=ANPEP PE=1 SV=1	PF03839//PF03137//PF01433	Translocation protein Sec62//Organic Anion Transporter Polypeptide (OATP) family//Peptidase family M1	GO:0015031//GO:0006810	protein transport//transport	GO:0008565//GO:0005215//GO:0008237//GO:0008270	protein transporter activity//transporter activity//metallopeptidase activity//zinc ion binding	GO:0016021//GO:0016020	integral component of membrane//membrane	KOG1046	Puromycin-sensitive aminopeptidase and related aminopeptidases
c153416_g1	2	1	0.94	0.973	1.126	1.134	1.016	0.971	1.092	0.16943	0.042803	0.111215	2031.47	4654.93	1.1962	1.6904e-35	2.3368e-33	2849	405965075	EKC30500.1	2003	0	Aldehyde dehydrogenase, mitochondrial [Crassostrea gigas]	56335496	CR668603.2	277	6.91835e-141	Tetraodon nigroviridis full-length cDNA	K00128	E1.2.1.3	aldehyde dehydrogenase (NAD+)	http://www.genome.jp/dbget-bin/www_bget?ko:K00128	P20000	1925	0	Aldehyde dehydrogenase, mitochondrial OS=Bos taurus GN=ALDH2 PE=1 SV=2	PF00171	Aldehyde dehydrogenase family	GO:0008152//GO:0055114	metabolic process//oxidation-reduction process	GO:0016491	oxidoreductase activity	--	--	KOG2450	Aldehyde dehydrogenase
c150703_g1	2	1	0.914	0.915	1.146	1.156	1.027	0.943	1.10967	0.234797	0.0284322	0.0840258	171.954	1268.57	2.8831	2.7048e-90	1.5342e-87	1978	676439635	XP_009048916.1	1066	1.6802e-129	hypothetical protein LOTGIDRAFT_140794 [Lottia gigantea] >gi|556111743|gb|ESP00395.1| hypothetical protein LOTGIDRAFT_140794 [Lottia gigantea]	157115489	XM_001658180.1	40	2.67377e-09	Aedes aegypti glutamyl aminopeptidase partial mRNA	--	--	--	--	P15145	770	5.53484e-88	Aminopeptidase N OS=Sus scrofa GN=ANPEP PE=1 SV=4	PF01433	Peptidase family M1	--	--	GO:0008237//GO:0008270	metallopeptidase activity//zinc ion binding	--	--	KOG1046	Puromycin-sensitive aminopeptidase and related aminopeptidases
c124888_g1	2	1	1.011	1.008	0.95	0.94	1.183	1.00633	1.02433	0.025577	0.880732	0.92325	107.481	235.431	1.1312	4.5898e-13	1.7602e-11	1022	405966262	EKC31569.1	802	1.7242e-92	Deleted in malignant brain tumors 1 protein [Crassostrea gigas]	--	--	--	--	--	K13912	DMBT1	deleted in malignant brain tumors 1 protein	http://www.genome.jp/dbget-bin/www_bget?ko:K13912	Q9UGM3	615	4.02415e-69	Deleted in malignant brain tumors 1 protein OS=Homo sapiens GN=DMBT1 PE=1 SV=2	PF09272//PF00530	Hepsin, SRCR//Scavenger receptor cysteine-rich domain	GO:0007165	signal transduction	GO:0070008//GO:0005044//GO:0004252	serine-type exopeptidase activity//scavenger receptor activity//serine-type endopeptidase activity	GO:0016020	membrane	--	--
c87583_g1	2	1	0.822	1.107	1.089	1.156	1.151	0.976333	1.132	0.213428	0.157998	0.28348	60.9945	135.335	1.1498	7.3387e-05	0.00094016	528	524896151	XP_005104553.1	195	1.13146e-15	PREDICTED: probable glutathione S-transferase 7-like [Aplysia californica]	--	--	--	--	--	--	--	--	--	P91254	158	3.48156e-12	Probable glutathione S-transferase 8 OS=Caenorhabditis elegans GN=gst-8 PE=1 SV=1	PF04555	Restriction endonuclease XhoI	GO:0009307//GO:0006308	DNA restriction-modification system//DNA catabolic process	GO:0003677//GO:0009036	DNA binding//Type II site-specific deoxyribonuclease activity	GO:0009359	Type II site-specific deoxyribonuclease complex	--	--
c53411_g1	2	1	1.15	1.127	0.978	0.953	1.139	1.09233	1.02333	-0.094137	0.399919	0.545626	7903.13	16362.2	1.0499	4.9345e-15	2.2247e-13	1972	524889990	XP_005101545.1	226	6.18265e-18	PREDICTED: far upstream element-binding protein 2-like isoform X3 [Aplysia californica]	--	--	--	--	--	--	--	--	--	Q8UVD9	127	5.44242e-06	Far upstream element-binding protein 2 OS=Gallus gallus GN=KHSRP PE=1 SV=1	PF13014//PF07650//PF00013//PF13184	KH domain//KH domain//KH domain//NusA-like KH domain	--	--	GO:0003723	RNA binding	--	--	KOG2190	PolyC-binding proteins alphaCP-1 and related KH domain proteins
c155769_g1	2	1	1.18	1.006	0.925	0.957	0.897	1.062	0.926333	-0.19718	0.079578	0.174727	530.7	1283.73	1.2744	1.1718e-31	1.3766e-29	3487	524878451	XP_005095912.1	3863	0	PREDICTED: c-1-tetrahydrofolate synthase, cytoplasmic-like [Aplysia californica]	524878450	XM_005095855.1	693	0	PREDICTED: Aplysia californica c-1-tetrahydrofolate synthase, cytoplasmic-like (LOC101854708), mRNA	K00288	MTHFD	methylenetetrahydrofolate dehydrogenase (NADP+) / methenyltetrahydrofolate cyclohydrolase / formyltetrahydrofolate synthetase	http://www.genome.jp/dbget-bin/www_bget?ko:K00288	P27653	3407	0	C-1-tetrahydrofolate synthase, cytoplasmic OS=Rattus norvegicus GN=Mthfd1 PE=1 SV=3	PF02882//PF01268//PF00763	Tetrahydrofolate dehydrogenase/cyclohydrolase, NAD(P)-binding domain//Formate--tetrahydrofolate ligase//Tetrahydrofolate dehydrogenase/cyclohydrolase, catalytic domain	GO:0055114//GO:0009396//GO:0046487	oxidation-reduction process//folic acid-containing compound biosynthetic process//glyoxylate metabolic process	GO:0003824//GO:0004329//GO:0004488//GO:0005524	catalytic activity//formate-tetrahydrofolate ligase activity//methylenetetrahydrofolate dehydrogenase (NADP+) activity//ATP binding	--	--	KOG4230	C1-tetrahydrofolate synthase
c39518_g1	2	1	1.003	0.915	0.876	0.93	0.691	0.972667	0.832333	-0.224784	0.163479	0.29072	0	17.609	999999	2.3483e-05	0.0003342	427	657600265	XP_008304977.1	343	1.04617e-38	PREDICTED: actin, alpha skeletal muscle [Stegastes partitus]	407856	X69058.1	146	6.46099e-69	P.carnea act Ia mRNA for actin	K05692	ACTB_G1	actin beta/gamma 1	http://www.genome.jp/dbget-bin/www_bget?ko:K05692	Q25379	339	7.96475e-39	Actin, cytoskeletal 3 (Fragment) OS=Lytechinus pictus PE=3 SV=1	--	--	--	--	--	--	--	--	KOG0676	Actin and related proteins
c135718_g1	2	1	0.928	1.001	0.889	0.771	0.872	0.976333	0.844	-0.210131	0.0453444	0.115796	984.805	2882.35	1.5493	6.1346e-54	1.5045e-51	1066	241556129	XP_002399605.1	366	1.60198e-38	acireductone dioxygenase, putative [Ixodes scapularis] >gi|363805411|sp|B7PRF6.1|MTND_IXOSC RecName: Full=1,2-dihydroxy-3-keto-5-methylthiopentene dioxygenase {ECO:0000255|HAMAP-Rule:MF_03154} {ECO:0000255|HAMAP-Rule:MF_03154}; AltName: Full=Acireductone dioxygenase (Fe(2+)-requiring) {ECO:0000255|HAMAP-Rule:MF_03154}; Short=ARD {ECO:0000255|HAMAP-Rule:MF_03154}; Short=Fe-ARD {ECO:0000255|HAMAP-R…	--	--	--	--	--	K08967	mtnD, mtnZ, ADI1	1,2-dihydroxy-3-keto-5-methylthiopentene dioxygenase	http://www.genome.jp/dbget-bin/www_bget?ko:K08967	B7PRF6	366	4.79913e-40	1,2-dihydroxy-3-keto-5-methylthiopentene dioxygenase OS=Ixodes scapularis GN=IscW_ISCW007295 PE=3 SV=1	PF03079//PF00190//PF02311	ARD/ARD' family//Cupin//AraC-like ligand binding domain	GO:0055114//GO:0044710//GO:0006355	oxidation-reduction process//single-organism metabolic process//regulation of transcription, DNA-templated	GO:0045735//GO:0010309	nutrient reservoir activity//acireductone dioxygenase [iron(II)-requiring] activity	--	--	KOG2107	Uncharacterized conserved protein, contains double-stranded beta-helix domain
c156809_g2	2	1	0.977	0.974	1.063	1.052	1.06	0.983667	1.05833	0.105553	0.00117829	0.0114212	150.046	317.788	1.0827	2.8647e-15	1.3182e-13	2810	676495317	XP_009066851.1	1071	6.50559e-134	hypothetical protein LOTGIDRAFT_223255 [Lottia gigantea] >gi|556093846|gb|ESO82499.1| hypothetical protein LOTGIDRAFT_223255 [Lottia gigantea]	--	--	--	--	--	K05884	comC	L-2-hydroxycarboxylate dehydrogenase (NAD+)	http://www.genome.jp/dbget-bin/www_bget?ko:K05884	Q9V0D5	492	4.93461e-53	Malate dehydrogenase OS=Pyrococcus abyssi (strain GE5 / Orsay) GN=mdh PE=3 SV=1	PF02615	Malate/L-lactate dehydrogenase	GO:0008152//GO:0055114	metabolic process//oxidation-reduction process	GO:0016491	oxidoreductase activity	--	--	--	--
c156505_g1	2	1	1.218	1.062	0.999	0.954	1.157	1.09333	1.03667	-0.0767812	0.553599	0.684631	614.994	1393.21	1.1798	6.508e-29	6.7305e-27	4609	676450554	XP_009052416.1	2036	0	hypothetical protein LOTGIDRAFT_231723 [Lottia gigantea] >gi|556108271|gb|ESO96923.1| hypothetical protein LOTGIDRAFT_231723 [Lottia gigantea]	356983786	JN413187.1	531	0	Reishia clavigera clone GS03 transglutaminase mRNA, partial cds	K05619	TGM1	transglutaminase 1	http://www.genome.jp/dbget-bin/www_bget?ko:K05619	P23606	1391	2.25639e-170	Protein-glutamine gamma-glutamyltransferase K OS=Rattus norvegicus GN=Tgm1 PE=2 SV=1	PF00927//PF01678//PF00868	Transglutaminase family, C-terminal ig like domain//Diaminopimelate epimerase//Transglutaminase family	GO:0009089//GO:0018149	lysine biosynthetic process via diaminopimelate//peptide cross-linking	GO:0003810//GO:0008837	protein-glutamine gamma-glutamyltransferase activity//diaminopimelate epimerase activity	--	--	--	--
c156963_g1	2	1	1.765	1.654	1.032	1.809	1.706	1.473	1.51567	0.0411951	0.91416	0.945271	290.668	726.928	1.3224	1.2692e-29	1.3639e-27	4757	676476657	XP_009060861.1	1266	3.618e-147	hypothetical protein LOTGIDRAFT_165579 [Lottia gigantea] >gi|556099801|gb|ESO88453.1| hypothetical protein LOTGIDRAFT_165579 [Lottia gigantea]	--	--	--	--	--	--	--	--	--	Q8R422	637	1.11979e-65	CD109 antigen OS=Mus musculus GN=Cd109 PE=2 SV=1	PF07678//PF01835//PF00207	A-macroglobulin complement component//MG2 domain//Alpha-2-macroglobulin family	--	--	GO:0004866	endopeptidase inhibitor activity	GO:0005615	extracellular space	KOG1366	Alpha-macroglobulin
c135914_g1	2	1	1.2	0.961	1.071	1.155	1.148	1.05367	1.12467	0.0940789	0.392932	0.538952	535.985	1401.26	1.3865	2.562e-38	3.93e-36	866	289707893	ADD16957.1	313	1.07903e-31	perlucin [Haliotis diversicolor]	--	--	--	--	--	--	--	--	--	P82596	217	7.06305e-20	Perlucin OS=Haliotis laevigata PE=1 SV=3	PF00059	Lectin C-type domain	--	--	GO:0030246	carbohydrate binding	--	--	KOG4297	C-type lectin
c110723_g1	2	1	1.037	0.807	0.768	1.076	1.045	0.948	0.963	0.0226487	0.941162	0.959513	452.585	962.057	1.0879	7.1292e-23	5.4604e-21	728	405968748	EKC33788.1	233	1.19938e-20	Aggrecan core protein [Crassostrea gigas]	--	--	--	--	--	--	--	--	--	P82596	198	1.93649e-17	Perlucin OS=Haliotis laevigata PE=1 SV=3	PF01607//PF00059	Chitin binding Peritrophin-A domain//Lectin C-type domain	GO:0006030	chitin metabolic process	GO:0030246//GO:0008061	carbohydrate binding//chitin binding	GO:0005576	extracellular region	KOG4297	C-type lectin
c55246_g1	2	1	0.984	1.077	0.888	0.97	0.839	1.02033	0.899	-0.182648	0.0650376	0.14999	3787.16	20736.8	2.453	1.5468e-140	1.7251e-137	4878	405962100	EKC27804.1	1297	2.72476e-160	Monomeric sarcosine oxidase [Crassostrea gigas]	--	--	--	--	--	--	--	--	--	P40873	379	5.1161e-37	Monomeric sarcosine oxidase OS=Arthrobacter sp. (strain TE1826) GN=soxA PE=1 SV=2	PF03335//PF01266	Phage tail fibre repeat//FAD dependent oxidoreductase	GO:0055114	oxidation-reduction process	GO:0005198//GO:0016491	structural molecule activity//oxidoreductase activity	--	--	KOG2820	FAD-dependent oxidoreductase
c26817_g1	2	1	1.083	0.673	1.154	1.146	0.969	0.918667	1.08967	0.246273	0.299154	0.446748	2715.85	6246.32	1.2016	2.5011e-36	3.5587e-34	1929	676485017	XP_009063525.1	698	4.12158e-79	hypothetical protein LOTGIDRAFT_221240 [Lottia gigantea] >gi|556097142|gb|ESO85794.1| hypothetical protein LOTGIDRAFT_221240 [Lottia gigantea]	--	--	--	--	--	--	--	--	--	P07602	377	2.17103e-37	Prosaposin OS=Homo sapiens GN=PSAP PE=1 SV=2	PF07967//PF05184//PF00815	C3HC zinc finger-like//Saposin-like type B, region 1//Histidinol dehydrogenase	GO:0000105//GO:0006629//GO:0055114	histidine biosynthetic process//lipid metabolic process//oxidation-reduction process	GO:0004399//GO:0051287//GO:0008270	histidinol dehydrogenase activity//NAD binding//zinc ion binding	GO:0005634	nucleus	KOG1340	Prosaposin
c65878_g1	3	1	0.998	1.227	1.59	1.558	1.725	1.075	1.62433	0.595511	0.00520558	0.0261766	123.101	288.104	1.2268	2.3007e-17	1.2337e-15	256	225712704	ACO12198.1	406	1.83754e-45	Tubulin alpha-1 chain [Lepeophtheirus salmonis]	157780174	EU011967.1	94	2.95523e-40	Monosiga sp. ATCC 50635 alpha-tubulin (tubA) gene, partial cds	K07374	TUBA	tubulin alpha	http://www.genome.jp/dbget-bin/www_bget?ko:K07374	P09645	394	3.13829e-46	Tubulin alpha-8 chain (Fragment) OS=Gallus gallus PE=3 SV=1	PF03953//PF05063//PF03446	Tubulin C-terminal domain//MT-A70//NAD binding domain of 6-phosphogluconate dehydrogenase	GO:0019521//GO:0006184//GO:0051258//GO:0007018//GO:0006139//GO:0006098//GO:0055114	D-gluconate metabolic process//GTP catabolic process//protein polymerization//microtubule-based movement//nucleobase-containing compound metabolic process//pentose-phosphate shunt//oxidation-reduction process	GO:0008168//GO:0005525//GO:0004616//GO:0003924//GO:0005198	methyltransferase activity//GTP binding//phosphogluconate dehydrogenase (decarboxylating) activity//GTPase activity//structural molecule activity	GO:0043234//GO:0005737//GO:0005874	protein complex//cytoplasm//microtubule	KOG1376	Alpha tubulin
c157042_g1	3	1	0.873	0.999	1.341	1.31	1.294	0.957333	1.315	0.45797	0.00231814	0.0167415	956.91	2426.26	1.3423	8.4854e-20	5.3675e-18	4599	524879322	XP_005096338.1	3008	0	PREDICTED: pyruvate dehydrogenase phosphatase regulatory subunit, mitochondrial-like isoform X1 [Aplysia californica] >gi|524879324|ref|XP_005096339.1| PREDICTED: pyruvate dehydrogenase phosphatase regulatory subunit, mitochondrial-like isoform X2 [Aplysia californica] >gi|524879326|ref|XP_005096340.1| PREDICTED: pyruvate dehydrogenase phosphatase regulatory subunit, mitochondrial-like isoform X3…	--	--	--	--	--	K17509	PDPR	pyruvate dehydrogenase phosphatase regulatory subunit	http://www.genome.jp/dbget-bin/www_bget?ko:K17509	O46504	1915	0	Pyruvate dehydrogenase phosphatase regulatory subunit, mitochondrial OS=Bos taurus GN=PDPR PE=1 SV=1	PF03721//PF01571//PF07992//PF00732//PF01266//PF00070//PF02254//PF12798	UDP-glucose/GDP-mannose dehydrogenase family, NAD binding domain//Aminomethyltransferase folate-binding domain//Pyridine nucleotide-disulphide oxidoreductase//GMC oxidoreductase//FAD dependent oxidoreductase//Pyridine nucleotide-disulphide oxidoreductase//TrkA-N domain//4Fe-4S binding domain	GO:0006813//GO:0006563//GO:0006546//GO:0006566//GO:0006544//GO:0055114	potassium ion transport//L-serine metabolic process//glycine catabolic process//threonine metabolic process//glycine metabolic process//oxidation-reduction process	GO:0004047//GO:0016616//GO:0050660//GO:0016491//GO:0051536//GO:0051287//GO:0016614	aminomethyltransferase activity//oxidoreductase activity, acting on the CH-OH group of donors, NAD or NADP as acceptor//flavin adenine dinucleotide binding//oxidoreductase activity//iron-sulfur cluster binding//NAD binding//oxidoreductase activity, acting on CH-OH group of donors	GO:0005737	cytoplasm	KOG2844	Dimethylglycine dehydrogenase precursor
c156288_g2	3	1	1.019	0.964	1.559	1.463	1.232	0.994333	1.418	0.512056	0.00831503	0.0360096	182.41	390.828	1.0993	3.3006e-15	1.5103e-13	2106	524893861	XP_005103439.1	443	8.21982e-47	PREDICTED: uncharacterized protein LOC101855122 isoform X2 [Aplysia californica]	--	--	--	--	--	--	--	--	--	--	--	--	--	--	--	--	--	--	--	--	--	--	--
c136087_g1	3	1	1.085	0.867	2.523	1.624	1.742	0.984	1.963	0.99633	0.0111899	0.0439243	5436.61	21367.2	1.9746	5.4965e-36	7.7212e-34	1280	524881217	XP_005097263.1	259	4.02923e-23	PREDICTED: uncharacterized protein LOC101852621 [Aplysia californica]	--	--	--	--	--	--	--	--	--	--	--	--	--	--	--	--	--	--	--	--	--	--	--
c146802_g1	3	1	0.949	0.957	2.983	2.787	2.878	0.968667	2.88267	1.57333	1.77977e-06	0.00119031	276.095	555.576	1.0088	1.65e-11	5.4818e-10	1612	676468569	XP_009058251.1	333	1.89359e-32	hypothetical protein LOTGIDRAFT_122275, partial [Lottia gigantea] >gi|556102327|gb|ESO90979.1| hypothetical protein LOTGIDRAFT_122275, partial [Lottia gigantea]	--	--	--	--	--	K09634	TMPRSS3	transmembrane protease, serine 3	http://www.genome.jp/dbget-bin/www_bget?ko:K09634	P21902	288	7.57913e-27	Proclotting enzyme OS=Tachypleus tridentatus PE=1 SV=1	PF00089	Trypsin	GO:0006508	proteolysis	GO:0004252	serine-type endopeptidase activity	--	--	KOG3627	Trypsin
c150838_g1	3	1	1.107	1.133	3.124	2.877	2.77	1.08	2.92367	1.43675	4.46243e-05	0.00248706	225.664	585.95	1.3766	5.7527e-29	5.9869e-27	2392	524876712	XP_005095067.1	2128	0	PREDICTED: prolyl endopeptidase-like [Aplysia californica]	--	--	--	--	--	K01322	E3.4.21.26, PREP	prolyl oligopeptidase	http://www.genome.jp/dbget-bin/www_bget?ko:K01322	Q9QUR6	1927	0	Prolyl endopeptidase OS=Mus musculus GN=Prep PE=2 SV=1	PF02897//PF00326	Prolyl oligopeptidase, N-terminal beta-propeller domain//Prolyl oligopeptidase family	GO:0006508	proteolysis	GO:0004252//GO:0070008//GO:0008236	serine-type endopeptidase activity//serine-type exopeptidase activity//serine-type peptidase activity	--	--	--	--
c135497_g1	3	1	1.102	0.979	2.791	2.884	3.32	1.027	2.99833	1.54572	7.74286e-05	0.0028769	290.589	1106.04	1.9284	9.0633e-55	2.2874e-52	912	657736232	XP_008316912.1	185	1.34944e-13	PREDICTED: complement C1q-like protein 2 [Cynoglossus semilaevis]	--	--	--	--	--	--	--	--	--	Q5RJ80	127	1.26578e-06	Caprin-2 OS=Danio rerio GN=caprin2 PE=2 SV=1	PF04513//PF00038	Baculovirus polyhedron envelope protein, PEP, C terminus//Intermediate filament protein	--	--	GO:0005198	structural molecule activity	GO:0005882//GO:0019031//GO:0019028	intermediate filament//viral envelope//viral capsid	--	--
c146629_g1	3	1	1.142	1.414	4.06	3.656	4.173	1.18533	3.963	1.7413	0.000363374	0.00570481	3988.13	28630	2.8437	8.7486e-58	2.3672e-55	3165	405960149	EKC26094.1	808	4.01892e-87	Blastula protease 10 [Crassostrea gigas]	--	--	--	--	--	--	--	--	--	Q19269	378	1.29908e-36	Zinc metalloproteinase nas-14 OS=Caenorhabditis elegans GN=nas-14 PE=2 SV=2	PF01400//PF10462//PF00642//PF00413//PF04145	Astacin (Peptidase family M12A)//Peptidase M66//Zinc finger C-x8-C-x5-C-x3-H type (and similar)//Matrixin//Ctr copper transporter family	GO:0006825//GO:0035434//GO:0006508	copper ion transport//copper ion transmembrane transport//proteolysis	GO:0005375//GO:0008270//GO:0046872//GO:0004222	copper ion transmembrane transporter activity//zinc ion binding//metal ion binding//metalloendopeptidase activity	GO:0016021//GO:0031012	integral component of membrane//extracellular matrix	KOG3714	Meprin A metalloprotease
c105120_g1	3	1	0.629	0.77	1.635	1.195	1.864	0.799667	1.56467	0.968385	0.0232907	0.0731992	8229.8	33340.5	2.0183	1.6372e-25	1.4359e-23	530	59895931	AAX11341.1	128	2.61094e-07	developmentally-regulated vdg3 [Haliotis asinina]	--	--	--	--	--	--	--	--	--	--	--	--	--	--	--	--	--	--	--	--	--	--	--
c149502_g1	3	1	1.019	1.263	1.314	1.473	1.288	1.094	1.35833	0.312225	0.0620099	0.145211	425.981	1110.68	1.3826	1.7735e-23	1.4053e-21	2089	524867971	XP_005090792.1	1553	0	PREDICTED: histone-lysine N-methyltransferase setd3-like isoform X2 [Aplysia californica]	--	--	--	--	--	--	--	--	--	B7ZUF3	1151	5.21794e-147	Histone-lysine N-methyltransferase setd3 OS=Xenopus tropicalis GN=setd3 PE=2 SV=1	PF00856	SET domain	--	--	GO:0005515	protein binding	--	--	KOG1337	N-methyltransferase
c123254_g1	3	1	0.705	0.822	4.637	2.343	3.955	0.842333	3.645	2.11346	0.00334288	0.0203591	4338.71	13725.7	1.6615	2.2035e-39	3.5449e-37	822	524888332	XP_005100738.1	456	1.71261e-51	PREDICTED: low-density lipoprotein receptor-related protein 2-like [Aplysia californica]	--	--	--	--	--	K06233	LRP2	low density lipoprotein-related protein 2	http://www.genome.jp/dbget-bin/www_bget?ko:K06233	O88307	395	9.09811e-41	Sortilin-related receptor OS=Mus musculus GN=Sorl1 PE=1 SV=3	PF02274//PF00057	Amidinotransferase//Low-density lipoprotein receptor domain class A	GO:0006807	nitrogen compound metabolic process	GO:0016813//GO:0005515	hydrolase activity, acting on carbon-nitrogen (but not peptide) bonds, in linear amidines//protein binding	GO:0005737	cytoplasm	KOG1215	Low-density lipoprotein receptors containing Ca2+-binding EGF-like domains
c153480_g1	3	1	1.037	0.711	1.101	1.188	1.045	0.916	1.11133	0.278872	0.177391	0.306877	685.097	1457.6	1.0892	9.1343e-26	8.0797e-24	2986	524890039	XP_005101569.1	1634	0	PREDICTED: protein NDRG3-like isoform X2 [Aplysia californica]	--	--	--	--	--	--	--	--	--	Q5RA95	697	1.25002e-80	Protein NDRG3 OS=Pongo abelii GN=NDRG3 PE=2 SV=1	--	--	--	--	--	--	--	--	--	--
c116803_g1	3	1	1.281	0.833	1.538	1.287	1.204	1.038	1.343	0.371653	0.137502	0.256588	226.841	476.773	1.0716	1.4217e-17	7.7372e-16	781	524912782	XP_005111229.1	128	9.44707e-06	PREDICTED: uncharacterized protein LOC101853507 [Aplysia californica]	--	--	--	--	--	--	--	--	--	--	--	--	--	--	--	--	--	--	--	--	--	--	--
c148711_g1	3	1	0.968	0.988	0.913	0.988	1.697	0.985333	1.19933	0.283549	0.466519	0.6066	143.572	310.848	1.1144	1.7628e-15	8.2214e-14	1850	676482712	XP_009062789.1	1511	0	hypothetical protein LOTGIDRAFT_235352 [Lottia gigantea] >gi|556097903|gb|ESO86555.1| hypothetical protein LOTGIDRAFT_235352 [Lottia gigantea]	507640068	XM_004701250.1	80	1.45099e-31	PREDICTED: Echinops telfairi acyl-CoA dehydrogenase, short/branched chain (ACADSB), mRNA	K09478	ACADSB	short/branched chain acyl-CoA dehydrogenase	http://www.genome.jp/dbget-bin/www_bget?ko:K09478	P45954	1397	0	Short/branched chain specific acyl-CoA dehydrogenase, mitochondrial OS=Homo sapiens GN=ACADSB PE=1 SV=1	PF02770//PF00441//PF08028//PF02771	Acyl-CoA dehydrogenase, middle domain//Acyl-CoA dehydrogenase, C-terminal domain//Acyl-CoA dehydrogenase, C-terminal domain//Acyl-CoA dehydrogenase, N-terminal domain	GO:0008152//GO:0006118//GO:0055114	metabolic process//electron transport//oxidation-reduction process	GO:0050660//GO:0016491//GO:0016627//GO:0003995	flavin adenine dinucleotide binding//oxidoreductase activity//oxidoreductase activity, acting on the CH-CH group of donors//acyl-CoA dehydrogenase activity	--	--	KOG0139	Short-chain acyl-CoA dehydrogenase
c122732_g2	3	1	0.825	1.01	3.992	4.005	3.742	0.945	3.913	2.04989	3.33779e-05	0.00236233	5264.01	18178	1.788	1.6347e-27	1.5863e-25	1095	82698283	ABB89131.1	687	4.54913e-84	serine protease CFSP2 [Azumapecten farreri]	356984082	JN413202.1	177	1.01452e-85	Reishia clavigera clone GS18 kininogen mRNA, partial cds	K09643	TMPRSS13, TMPRSS11	transmembrane protease, serine 13	http://www.genome.jp/dbget-bin/www_bget?ko:K09643	Q9BYE2	464	1.65492e-50	Transmembrane protease serine 13 OS=Homo sapiens GN=TMPRSS13 PE=2 SV=4	PF02395//PF00089	Immunoglobulin A1 protease//Trypsin	GO:0006508	proteolysis	GO:0004252//GO:0003824	serine-type endopeptidase activity//catalytic activity	--	--	KOG3627	Trypsin
c135681_g2	3	1	1.071	1.247	2.157	2.425	1.635	1.106	2.07233	0.905905	0.009848	0.0403081	1625.96	5636.91	1.7936	1.5626e-17	8.4757e-16	740	432892788	XP_004075837.1	280	1.36987e-24	PREDICTED: sortilin-related receptor-like [Oryzias latipes]	--	--	--	--	--	K04550	LRP1, CD91	low-density lipoprotein receptor-related protein 1 (alpha-2-macroglobulin receptor)	http://www.genome.jp/dbget-bin/www_bget?ko:K04550	O88307	263	6.96708e-24	Sortilin-related receptor OS=Mus musculus GN=Sorl1 PE=1 SV=3	PF00057	Low-density lipoprotein receptor domain class A	--	--	GO:0005515	protein binding	--	--	KOG1215	Low-density lipoprotein receptors containing Ca2+-binding EGF-like domains
c119504_g1	3	1	0.988	1.228	2.618	2.246	2.456	1.072	2.44	1.18658	0.000584261	0.00749353	211.838	903.965	2.0933	2.5459e-68	9.0956e-66	1380	405970588	EKC35481.1	1030	1.95697e-133	Peroxisomal sarcosine oxidase [Crassostrea gigas]	--	--	--	--	--	K00306	PIPOX	sarcosine oxidase / L-pipecolate oxidase	http://www.genome.jp/dbget-bin/www_bget?ko:K00306	Q29RU9	831	4.68378e-105	Peroxisomal sarcosine oxidase OS=Bos taurus GN=PIPOX PE=2 SV=2	PF00070//PF05834//PF01593//PF07992//PF02737//PF01134//PF01266	Pyridine nucleotide-disulphide oxidoreductase//Lycopene cyclase protein//Flavin containing amine oxidoreductase//Pyridine nucleotide-disulphide oxidoreductase//3-hydroxyacyl-CoA dehydrogenase, NAD binding domain//Glucose inhibited division protein A//FAD dependent oxidoreductase	GO:0006631//GO:0008033//GO:0006552//GO:0006633//GO:0006574//GO:0006554//GO:0006550//GO:0018874//GO:0055114//GO:0006568//GO:0016117	fatty acid metabolic process//tRNA processing//leucine catabolic process//fatty acid biosynthetic process//valine catabolic process//lysine catabolic process//isoleucine catabolic process//benzoate metabolic process//oxidation-reduction process//tryptophan metabolic process//carotenoid biosynthetic process	GO:0050660//GO:0016491//GO:0003857//GO:0016705	flavin adenine dinucleotide binding//oxidoreductase activity//3-hydroxyacyl-CoA dehydrogenase activity//oxidoreductase activity, acting on paired donors, with incorporation or reduction of molecular oxygen	--	--	KOG2820	FAD-dependent oxidoreductase
c141123_g1	3	1	0.807	1.129	1.14	1.082	1.322	0.978667	1.18133	0.271527	0.166971	0.294644	176.944	502.403	1.5056	1.0736e-31	1.2639e-29	853	441494178	AGC50803.1	472	2.50655e-55	copper/zinc superoxide dismutase [Carassius auratus ssp. 'Pengze']	--	--	--	--	--	K04565	SOD1	superoxide dismutase, Cu-Zn family	http://www.genome.jp/dbget-bin/www_bget?ko:K04565	O73872	467	3.42042e-56	Superoxide dismutase [Cu-Zn] OS=Danio rerio GN=sod1 PE=2 SV=1	PF00080	Copper/zinc superoxide dismutase (SODC)	GO:0006801//GO:0055114	superoxide metabolic process//oxidation-reduction process	GO:0046872	metal ion binding	--	--	KOG0441	Cu2+/Zn2+ superoxide dismutase SOD1
c154501_g2	3	1	1.01	1.001	4.131	3.149	3.929	1.00367	3.73633	1.89634	9.6852e-05	0.00317523	1018.11	3185.07	1.6454	2.9426e-37	4.2981e-35	2528	524901029	XP_005106929.1	157	5.85559e-09	PREDICTED: uncharacterized protein LOC101846982 [Aplysia californica]	--	--	--	--	--	--	--	--	--	--	--	--	--	PF01607	Chitin binding Peritrophin-A domain	GO:0006030	chitin metabolic process	GO:0008061	chitin binding	GO:0005576	extracellular region	--	--
c156194_g1	3	1	0.953	1.179	1.845	1.926	1.659	1.044	1.81	0.793868	0.00211858	0.0159321	277.752	697.101	1.3276	2.5427e-29	2.6868e-27	2317	524901609	XP_005107210.1	1424	0	PREDICTED: glucose dehydrogenase [acceptor]-like [Aplysia californica]	194767905	XM_001966019.1	43	6.74337e-11	Drosophila ananassae GF19436 (Dana\GF19436), mRNA	--	--	--	--	P18172	967	2.79549e-118	Glucose dehydrogenase [FAD, quinone] OS=Drosophila pseudoobscura pseudoobscura GN=Gld PE=3 SV=4	PF01266//PF00732//PF05834//PF02558//PF05199//PF07992//PF04888	FAD dependent oxidoreductase//GMC oxidoreductase//Lycopene cyclase protein//Ketopantoate reductase PanE/ApbA//GMC oxidoreductase//Pyridine nucleotide-disulphide oxidoreductase//Secretion system effector C (SseC) like family	GO:0009405//GO:0015940//GO:0055114//GO:0016117	pathogenesis//pantothenate biosynthetic process//oxidation-reduction process//carotenoid biosynthetic process	GO:0050660//GO:0016491//GO:0016705//GO:0008677//GO:0016614	flavin adenine dinucleotide binding//oxidoreductase activity//oxidoreductase activity, acting on paired donors, with incorporation or reduction of molecular oxygen//2-dehydropantoate 2-reductase activity//oxidoreductase activity, acting on CH-OH group of donors	--	--	--	--
c136703_g1	3	1	0.721	0.795	1.031	1.053	0.977	0.838667	1.02033	0.282871	0.108186	0.216892	28.0828	58.4359	1.0572	5.1819e-05	0.0006865	948	405969441	EKC34412.1	1010	1.4287e-131	Plasma alpha-L-fucosidase [Crassostrea gigas]	--	--	--	--	--	K01206	FUCA	alpha-L-fucosidase	http://www.genome.jp/dbget-bin/www_bget?ko:K01206	C3YWU0	908	6.87308e-118	Alpha-L-fucosidase OS=Branchiostoma floridae GN=BRAFLDRAFT_56888 PE=3 SV=2	PF01120	Alpha-L-fucosidase	GO:0005975	carbohydrate metabolic process	GO:0004560	alpha-L-fucosidase activity	--	--	--	--
c145647_g1	3	1	0.871	0.941	1.12	1.109	1.378	0.937333	1.20233	0.359203	0.0392056	0.105135	20.2176	62.4446	1.627	3.3131e-09	8.5232e-08	881	524906379	XP_005108503.1	926	5.86426e-119	PREDICTED: alpha-L-fucosidase-like [Aplysia californica]	--	--	--	--	--	K01206	FUCA	alpha-L-fucosidase	http://www.genome.jp/dbget-bin/www_bget?ko:K01206	Q9BTY2	830	2.44661e-106	Plasma alpha-L-fucosidase OS=Homo sapiens GN=FUCA2 PE=1 SV=2	PF01120	Alpha-L-fucosidase	GO:0005975	carbohydrate metabolic process	GO:0004560	alpha-L-fucosidase activity	--	--	--	--
c133161_g3	3	1	1.143	1.016	1.05	1.451	2.156	1.053	1.55233	0.559933	0.177855	0.307363	149.636	367.956	1.2981	3.409e-21	2.3493e-19	985	--	--	--	--	--	--	--	--	--	--	--	--	--	--	--	--	--	--	--	--	--	--	--	--	--	--	--	--
c152700_g1	3	1	1.801	1.959	3.273	4.351	4.032	1.58667	3.88533	1.29204	0.0151193	0.0543339	162.741	621.149	1.9324	1.5768e-52	3.6759e-50	2166	676443519	XP_009050140.1	566	1.73803e-60	hypothetical protein LOTGIDRAFT_173822 [Lottia gigantea] >gi|556110529|gb|ESO99180.1| hypothetical protein LOTGIDRAFT_173822 [Lottia gigantea]	--	--	--	--	--	--	--	--	--	Q09288	155	2.45159e-09	Uncharacterized protein C56G2.4 OS=Caenorhabditis elegans GN=C56G2.4 PE=1 SV=2	--	--	--	--	--	--	--	--	--	--
c145604_g1	3	1	0.95	1.04	2.359	2.084	2.328	0.996667	2.257	1.17922	6.57128e-05	0.00271288	579.166	5595.76	3.2723	2.2051e-210	5.5147e-207	1821	676460842	XP_009055753.1	1190	5.84328e-154	hypothetical protein LOTGIDRAFT_215949 [Lottia gigantea] >gi|556104901|gb|ESO93553.1| hypothetical protein LOTGIDRAFT_215949 [Lottia gigantea]	--	--	--	--	--	K14074	PNLIPRP1, PLRP1	pancreatic lipase-related protein 1	http://www.genome.jp/dbget-bin/www_bget?ko:K14074	P54316	708	6.43732e-84	Inactive pancreatic lipase-related protein 1 OS=Rattus norvegicus GN=Pnliprp1 PE=2 SV=1	PF00975//PF01477//PF01674//PF07819	Thioesterase domain//PLAT/LH2 domain//Lipase (class 2)//PGAP1-like protein	GO:0006886//GO:0009058//GO:0006505	intracellular protein transport//biosynthetic process//GPI anchor metabolic process	GO:0016788//GO:0016787//GO:0005515	hydrolase activity, acting on ester bonds//hydrolase activity//protein binding	--	--	--	--
c139557_g1	3	1	0.999	1.031	1.977	2.036	1.706	1.01	1.90633	0.916445	0.000342587	0.00553435	1146.08	2326.52	1.0215	9.2583e-25	7.8527e-23	749	524906529	XP_005108555.1	550	3.32049e-65	PREDICTED: uncharacterized protein LOC101851895 isoform X3 [Aplysia californica]	--	--	--	--	--	--	--	--	--	--	--	--	--	--	--	--	--	--	--	--	--	--	--
c143092_g1	3	1	1.019	0.809	1.315	1.311	1.24	0.942667	1.28867	0.45106	0.0141822	0.0521607	4461.13	18031.9	2.0151	1.0856e-98	7.1965e-96	1857	676470156	XP_009058764.1	1188	1.80828e-155	hypothetical protein LOTGIDRAFT_217867 [Lottia gigantea] >gi|556101785|gb|ESO90437.1| hypothetical protein LOTGIDRAFT_217867 [Lottia gigantea]	--	--	--	--	--	--	--	--	--	Q5RFG2	442	8.65314e-47	Betaine--homocysteine S-methyltransferase 1 OS=Pongo abelii GN=BHMT PE=2 SV=1	PF00348//PF02574	Polyprenyl synthetase//Homocysteine S-methyltransferase	GO:0008299//GO:0006555	isoprenoid biosynthetic process//methionine metabolic process	GO:0008898	S-adenosylmethionine-homocysteine S-methyltransferase activity	--	--	--	--
c122732_g1	3	1	1.081	1.423	4.938	4.091	3.921	1.168	4.31667	1.88588	0.000513189	0.00697604	2327.96	6433.46	1.4665	9.7061e-53	2.2821e-50	1533	82698283	ABB89131.1	683	1.69629e-81	serine protease CFSP2 [Azumapecten farreri]	209418845	FJ360742.1	41	5.73234e-10	Portunus trituberculatus strain LZW serine proteinase (SP) mRNA, complete cds	K09643	TMPRSS13, TMPRSS11	transmembrane protease, serine 13	http://www.genome.jp/dbget-bin/www_bget?ko:K09643	Q9BYE2	497	1.03134e-53	Transmembrane protease serine 13 OS=Homo sapiens GN=TMPRSS13 PE=2 SV=4	PF00089//PF01176//PF02395	Trypsin//Translation initiation factor 1A / IF-1//Immunoglobulin A1 protease	GO:0006413//GO:0006508//GO:0006446	translational initiation//proteolysis//regulation of translational initiation	GO:0003824//GO:0003743//GO:0004252//GO:0003723	catalytic activity//translation initiation factor activity//serine-type endopeptidase activity//RNA binding	GO:0005840	ribosome	KOG3627	Trypsin
c152932_g1	3	1	1.06	0.661	1.623	1.543	1.277	0.907	1.481	0.707397	0.0378099	0.102544	2728.7	6055.06	1.1499	1.5119e-33	1.9211e-31	3101	676485017	XP_009063525.1	416	1.8055e-39	hypothetical protein LOTGIDRAFT_221240 [Lottia gigantea] >gi|556097142|gb|ESO85794.1| hypothetical protein LOTGIDRAFT_221240 [Lottia gigantea]	--	--	--	--	--	--	--	--	--	P07602	341	5.68524e-32	Prosaposin OS=Homo sapiens GN=PSAP PE=1 SV=2	PF05184	Saposin-like type B, region 1	GO:0006629	lipid metabolic process	--	--	--	--	KOG1340	Prosaposin
c142020_g1	3	1	0.877	0.939	4.37	4.436	4.206	0.938667	4.33733	2.20812	3.08923e-06	0.00132686	919.028	3267.82	1.8302	1.0852e-16	5.5573e-15	765	676468581	XP_009058255.1	458	1.16301e-52	hypothetical protein LOTGIDRAFT_122334, partial [Lottia gigantea] >gi|556102332|gb|ESO90984.1| hypothetical protein LOTGIDRAFT_122334, partial [Lottia gigantea]	410896309	XM_003961593.1	39	3.62252e-09	PREDICTED: Takifugu rubripes uncharacterized LOC101069348 (LOC101069348), mRNA	K01324	KLKB1	plasma kallikrein	http://www.genome.jp/dbget-bin/www_bget?ko:K01324	P14272	413	9.0513e-45	Plasma kallikrein OS=Rattus norvegicus GN=Klkb1 PE=1 SV=1	PF00089	Trypsin	GO:0006508	proteolysis	GO:0004252	serine-type endopeptidase activity	--	--	KOG3627	Trypsin
c128907_g1	3	1	0.989	1.004	4.356	2.529	4.025	0.997667	3.63667	1.86599	0.00172247	0.0145453	3644.35	35814	3.2968	6.384e-31	7.262e-29	1786	405960149	EKC26094.1	611	1.32263e-64	Blastula protease 10 [Crassostrea gigas]	--	--	--	--	--	K08076	E3.4.24.21	astacin	http://www.genome.jp/dbget-bin/www_bget?ko:K08076	Q20942	351	1.83651e-33	Zinc metalloproteinase nas-38 OS=Caenorhabditis elegans GN=nas-38 PE=3 SV=2	PF01400//PF00413	Astacin (Peptidase family M12A)//Matrixin	GO:0006508	proteolysis	GO:0008270//GO:0004222	zinc ion binding//metalloendopeptidase activity	GO:0031012	extracellular matrix	KOG3714	Meprin A metalloprotease
c125079_g1	3	1	1.041	0.991	1.639	1.838	1.72	1.01067	1.73233	0.777409	0.000123318	0.00344422	1960.72	4017.73	1.035	1.0826e-26	1.0055e-24	2604	156144968	ABU53030.1	523	7.43367e-58	calponin [Haliotis diversicolor]	--	--	--	--	--	--	--	--	--	Q5E9F5	293	6.58121e-28	Transgelin-2 OS=Bos taurus GN=TAGLN2 PE=2 SV=3	PF00307	Calponin homology (CH) domain	--	--	GO:0005515	protein binding	--	--	KOG2046	Calponin
c128232_g1	3	1	1.061	0.982	1.934	1.71	1.526	1.01433	1.72333	0.76467	0.00189736	0.0151415	19550.5	44730.8	1.1941	2.0986e-12	7.5962e-11	1678	524890698	XP_005101892.1	246	2.157e-20	PREDICTED: cystatin-like [Aplysia californica]	--	--	--	--	--	--	--	--	--	--	--	--	--	PF00031	Cystatin domain	--	--	GO:0004869	cysteine-type endopeptidase inhibitor activity	--	--	--	--
c155929_g3	3	1	0.746	1.474	1.92	1.388	1.521	1.07333	1.60967	0.584664	0.118772	0.23238	1488.47	4813.93	1.6934	7.1136e-67	2.4564e-64	1382	524870939	XP_005092248.1	558	3.22684e-65	PREDICTED: uncharacterized protein LOC101851710 [Aplysia californica]	--	--	--	--	--	--	--	--	--	--	--	--	--	PF03067	Chitin binding domain	--	--	--	--	GO:0019028	viral capsid	--	--
c42867_g1	3	1	0.88	0.752	1.674	1.606	1.301	0.877333	1.527	0.799503	0.00810539	0.035477	4307.43	19000.7	2.1412	3.2621e-63	1.0354e-60	983	--	--	--	--	--	--	--	--	--	--	--	--	--	--	--	--	--	--	PF10591//PF06652	Secreted protein acidic and rich in cysteine Ca binding region//Methuselah N-terminus	GO:0007165//GO:0007186//GO:0006950	signal transduction//G-protein coupled receptor signaling pathway//response to stress	GO:0004930//GO:0005509	G-protein coupled receptor activity//calcium ion binding	GO:0005578	proteinaceous extracellular matrix	--	--
c85800_g1	3	1	0.782	1.033	0.851	1.251	1.419	0.938333	1.17367	0.32285	0.304091	0.451548	9.78342	22.5049	1.2018	0.005415	0.040325	727	676456062	XP_009054208.1	582	3.0425e-66	hypothetical protein LOTGIDRAFT_188829 [Lottia gigantea] >gi|556106354|gb|ESO95006.1| hypothetical protein LOTGIDRAFT_188829 [Lottia gigantea]	--	--	--	--	--	K05619	TGM1	transglutaminase 1	http://www.genome.jp/dbget-bin/www_bget?ko:K05619	P52183	541	4.2348e-62	Annulin OS=Schistocerca americana PE=2 SV=1	--	--	--	--	--	--	--	--	--	--
c152309_g1	3	1	1.053	1.12	1.836	1.62	2.391	1.05767	1.949	0.881849	0.00738906	0.0334358	1343.73	3641.28	1.4382	2.004e-46	3.9331e-44	1154	676487449	XP_009064297.1	438	1.60654e-49	hypothetical protein LOTGIDRAFT_235977 [Lottia gigantea] >gi|556096255|gb|ESO84907.1| hypothetical protein LOTGIDRAFT_235977 [Lottia gigantea]	--	--	--	--	--	--	--	--	--	--	--	--	--	PF01602//PF11698//PF02985	Adaptin N terminal region//V-ATPase subunit H//HEAT repeat	GO:0006886//GO:0015991//GO:0016192	intracellular protein transport//ATP hydrolysis coupled proton transport//vesicle-mediated transport	GO:0005515//GO:0016820	protein binding//hydrolase activity, acting on acid anhydrides, catalyzing transmembrane movement of substances	GO:0000221//GO:0030117	vacuolar proton-transporting V-type ATPase, V1 domain//membrane coat	--	--
c110678_g1	3	1	1.509	1.254	6.284	4.778	5.197	1.25433	5.41967	2.11128	0.000517099	0.00700073	3773.92	17935.7	2.2487	5.8014e-35	7.836e-33	960	524889324	XP_005101221.1	294	3.8068e-27	PREDICTED: uncharacterized protein LOC101860107 [Aplysia californica]	--	--	--	--	--	K06792	AGC1, CSPG1	aggrecan 1	http://www.genome.jp/dbget-bin/www_bget?ko:K06792	P13608	179	5.07883e-13	Aggrecan core protein OS=Bos taurus GN=ACAN PE=1 SV=3	PF00059//PF02822	Lectin C-type domain//Antistasin family	--	--	GO:0004867//GO:0030246	serine-type endopeptidase inhibitor activity//carbohydrate binding	--	--	KOG4297	C-type lectin
c156029_g2	3	1	1.071	1.068	2.685	2.325	2.405	1.04633	2.47167	1.24014	6.18944e-05	0.0027051	83.6824	1798.57	4.4258	4.9889e-41	8.4369e-39	2886	524889158	XP_005101140.1	1060	8.92482e-127	PREDICTED: uncharacterized protein LOC101860980 [Aplysia californica]	--	--	--	--	--	--	--	--	--	Q12603	198	7.97934e-15	Beta-1,4-xylanase OS=Dictyoglomus thermophilum GN=xynA PE=3 SV=1	PF02018//PF00331	Carbohydrate binding domain//Glycosyl hydrolase family 10	GO:0005975	carbohydrate metabolic process	GO:0016798//GO:0004553	hydrolase activity, acting on glycosyl bonds//hydrolase activity, hydrolyzing O-glycosyl compounds	--	--	--	--
c113350_g1	3	1	0.938	0.641	1.78	0.913	1.125	0.859667	1.27267	0.566005	0.199039	0.333795	6828.45	16682.2	1.2887	3.9853e-12	1.3999e-10	856	676441940	XP_009049647.1	421	9.58472e-47	hypothetical protein LOTGIDRAFT_238761 [Lottia gigantea] >gi|556111034|gb|ESO99685.1| hypothetical protein LOTGIDRAFT_238761 [Lottia gigantea]	--	--	--	--	--	--	--	--	--	Q5RD69	123	2.85878e-06	Testican-3 OS=Pongo abelii GN=SPOCK3 PE=2 SV=2	PF00432	Prenyltransferase and squalene oxidase repeat	--	--	GO:0003824	catalytic activity	--	--	--	--
c119269_g1	3	1	1.109	1.032	1.314	1.313	1.166	1.047	1.26433	0.272115	0.0199543	0.0661319	360.472	1217.67	1.7562	1.2426e-56	3.292e-54	2261	584028732	XP_006808893.1	381	3.08567e-38	PREDICTED: GTPase IMAP family member 4-like [Neolamprologus brichardi]	--	--	--	--	--	--	--	--	--	Q8NHV1	306	5.06658e-29	GTPase IMAP family member 7 OS=Homo sapiens GN=GIMAP7 PE=1 SV=1	PF04548//PF04670//PF01580//PF02421//PF01926	AIG1 family//Gtr1/RagA G protein conserved region//FtsK/SpoIIIE family//Ferrous iron transport protein B//50S ribosome-binding GTPase	GO:0007059//GO:0051301//GO:0007049//GO:0015684	chromosome segregation//cell division//cell cycle//ferrous iron transport	GO:0005524//GO:0000166//GO:0005525//GO:0015093//GO:0003677	ATP binding//nucleotide binding//GTP binding//ferrous iron transmembrane transporter activity//DNA binding	GO:0005634//GO:0005737//GO:0016021	nucleus//cytoplasm//integral component of membrane	--	--
c124563_g1	3	1	1.356	1.293	5.73	3.691	6.169	1.21633	5.19667	2.09505	0.00151786	0.0134635	1501.11	7988.1	2.4118	1.0961e-34	1.4637e-32	899	524888332	XP_005100738.1	281	5.7547e-26	PREDICTED: low-density lipoprotein receptor-related protein 2-like [Aplysia californica]	--	--	--	--	--	K06233	LRP2	low density lipoprotein-related protein 2	http://www.genome.jp/dbget-bin/www_bget?ko:K06233	O75096	249	9.19063e-22	Low-density lipoprotein receptor-related protein 4 OS=Homo sapiens GN=LRP4 PE=1 SV=4	PF00057	Low-density lipoprotein receptor domain class A	--	--	GO:0005515	protein binding	--	--	KOG1215	Low-density lipoprotein receptors containing Ca2+-binding EGF-like domains
c144573_g1	3	1	0.966	1.086	1.251	1.247	1.233	1.01733	1.24367	0.289807	0.00447264	0.0239688	736.151	2183.81	1.5688	4.7082e-53	1.1182e-50	4115	524892143	XP_005102602.1	1624	0	PREDICTED: plasma alpha-L-fucosidase-like [Aplysia californica]	524887277	XM_005100170.1	90	8.99633e-37	PREDICTED: Aplysia californica alpha-L-fucosidase-like (LOC101847427), mRNA	K01206	FUCA	alpha-L-fucosidase	http://www.genome.jp/dbget-bin/www_bget?ko:K01206	C3YWU0	1461	0	Alpha-L-fucosidase OS=Branchiostoma floridae GN=BRAFLDRAFT_56888 PE=3 SV=2	PF01120//PF07701//PF03530//PF12326	Alpha-L-fucosidase//Heme NO binding associated//Calcium-activated SK potassium channel//N-glycosylation protein	GO:0006182//GO:0034599//GO:0005975//GO:0046039//GO:0006813//GO:0006144	cGMP biosynthetic process//cellular response to oxidative stress//carbohydrate metabolic process//GTP metabolic process//potassium ion transport//purine nucleobase metabolic process	GO:0004383//GO:0016286//GO:0004560	guanylate cyclase activity//small conductance calcium-activated potassium channel activity//alpha-L-fucosidase activity	GO:0005789//GO:0016021	endoplasmic reticulum membrane//integral component of membrane	--	--
c148766_g1	3	1	0.855	1.087	1.599	1.825	1.917	0.980667	1.78033	0.860313	0.0025282	0.0176499	194.758	731.233	1.9086	2.2493e-33	2.8384e-31	1350	260818689	XP_002604515.1	797	8.52137e-99	hypothetical protein BRAFLDRAFT_220540 [Branchiostoma floridae] >gi|229289842|gb|EEN60526.1| hypothetical protein BRAFLDRAFT_220540 [Branchiostoma floridae]	--	--	--	--	--	K13720	NAAA	N-acylethanolamine-hydrolysing acid amidase	http://www.genome.jp/dbget-bin/www_bget?ko:K13720	Q9D7V9	680	6.16178e-83	N-acylethanolamine-hydrolyzing acid amidase OS=Mus musculus GN=Naaa PE=2 SV=2	PF02275	Linear amide C-N hydrolases, choloylglycine hydrolase family	--	--	GO:0016787	hydrolase activity	--	--	--	--
c71768_g2	3	1	1.016	1.063	4.897	4.597	4.683	1.02633	4.72567	2.20302	5.19858e-07	0.00119031	284.906	3784.55	3.7316	2.0137e-72	7.8206e-70	1919	676464567	XP_009056962.1	1266	5.188e-165	hypothetical protein LOTGIDRAFT_216931 [Lottia gigantea] >gi|556103755|gb|ESO92407.1| hypothetical protein LOTGIDRAFT_216931 [Lottia gigantea]	--	--	--	--	--	K14073	PNLIP, PL	pancreatic triacylglycerol lipase	http://www.genome.jp/dbget-bin/www_bget?ko:K14073	Q64425	860	3.71137e-106	Pancreatic triacylglycerol lipase (Fragment) OS=Myocastor coypus GN=PNLIP PE=2 SV=1	PF01477//PF07819//PF01674	PLAT/LH2 domain//PGAP1-like protein//Lipase (class 2)	GO:0006886//GO:0006505	intracellular protein transport//GPI anchor metabolic process	GO:0016787//GO:0016788//GO:0005515	hydrolase activity//hydrolase activity, acting on ester bonds//protein binding	--	--	--	--
c156614_g3	3	1	1.011	1.083	2.968	3.621	3.415	1.03133	3.33467	1.69303	5.27346e-05	0.0026301	1511.97	3780.55	1.3222	1.0262e-11	3.4682e-10	1050	405951910	EKC19779.1	461	1.66209e-49	Meprin A subunit alpha, partial [Crassostrea gigas]	--	--	--	--	--	K08076	E3.4.24.21	astacin	http://www.genome.jp/dbget-bin/www_bget?ko:K08076	Q64230	280	1.27412e-25	Meprin A subunit alpha OS=Rattus norvegicus GN=Mep1a PE=1 SV=2	PF00629//PF01400//PF03839	MAM domain//Astacin (Peptidase family M12A)//Translocation protein Sec62	GO:0015031//GO:0006508	protein transport//proteolysis	GO:0004222//GO:0008565	metalloendopeptidase activity//protein transporter activity	GO:0016020//GO:0016021	membrane//integral component of membrane	KOG3714	Meprin A metalloprotease
c128581_g1	3	1	0.914	1.112	4.573	4.142	3.72	1.00867	4.145	2.03892	6.7367e-05	0.00274726	878.104	14418.6	4.0374	1.0048e-42	1.7832e-40	1136	676484289	XP_009063298.1	534	1.50142e-61	hypothetical protein LOTGIDRAFT_235630 [Lottia gigantea] >gi|556097399|gb|ESO86051.1| hypothetical protein LOTGIDRAFT_235630 [Lottia gigantea]	--	--	--	--	--	--	--	--	--	--	--	--	--	--	--	--	--	--	--	--	--	--	--
c92695_g1	3	1	0.817	0.772	2.645	1.731	1.698	0.863	2.02467	1.23025	0.00704646	0.0324113	6316.96	15136.9	1.2608	9.0891e-21	6.0959e-19	722	--	--	--	--	--	--	--	--	--	--	--	--	--	--	--	--	--	--	PF05416	Southampton virus-type processing peptidase	GO:0006508	proteolysis	GO:0004197	cysteine-type endopeptidase activity	--	--	--	--
c137816_g1	3	1	1.237	1.098	8.386	6.717	6.86	1.11167	7.321	2.71932	3.62297e-05	0.00236233	1768.84	9538.77	2.431	7.1627e-17	3.7166e-15	1053	676456406	XP_009054313.1	604	1.43762e-72	hypothetical protein LOTGIDRAFT_232212 [Lottia gigantea] >gi|556106472|gb|ESO95124.1| hypothetical protein LOTGIDRAFT_232212 [Lottia gigantea]	--	--	--	--	--	--	--	--	--	--	--	--	--	--	--	--	--	--	--	--	--	--	--
c138350_g3	3	1	0.913	0.893	1.298	1.282	0.963	0.935333	1.181	0.336456	0.0950804	0.197239	3030.54	14033.2	2.2112	1.5781e-105	1.1526e-102	1330	405973356	EKC38075.1	410	7.4457e-44	Glutathione-requiring prostaglandin D synthase [Crassostrea gigas]	--	--	--	--	--	--	--	--	--	P46428	299	5.29873e-30	Glutathione S-transferase OS=Anopheles gambiae GN=GstS1 PE=2 SV=4	PF02798//PF13417	Glutathione S-transferase, N-terminal domain//Glutathione S-transferase, N-terminal domain	--	--	GO:0005515	protein binding	--	--	KOG1695	Glutathione S-transferase
c156875_g1	3	1	1.063	1.135	1.277	1.62	1.227	1.066	1.37467	0.366874	0.0579376	0.138289	6823.53	19781	1.5355	4.3155e-60	1.254e-57	4887	524890653	XP_005101870.1	1103	1.71434e-132	PREDICTED: legumain-like [Aplysia californica]	501299171	AK418249.1	36	1.11625e-06	Riptortus pedestris mRNA for gpi-anchor transamidase, partial cds, sequence id: Rped-0031, expressed in midgut	K01369	LGMN	legumain	http://www.genome.jp/dbget-bin/www_bget?ko:K01369	Q4R4T8	881	1.23395e-103	Legumain OS=Macaca fascicularis GN=LGMN PE=2 SV=1	PF03234//PF01653//PF01650//PF12567//PF00060	Cdc37 N terminal kinase binding//NAD-dependent DNA ligase adenylation domain//Peptidase C13 family//Leukocyte receptor CD45//Ligand-gated ion channel	GO:0007268//GO:0006281//GO:0007165//GO:0006508//GO:0006570//GO:0006470//GO:0006260//GO:0050852//GO:0006811	synaptic transmission//DNA repair//signal transduction//proteolysis//tyrosine metabolic process//protein dephosphorylation//DNA replication//T cell receptor signaling pathway//ion transport	GO:0004970//GO:0019901//GO:0003911//GO:0004725//GO:0005234//GO:0004197	ionotropic glutamate receptor activity//protein kinase binding//DNA ligase (NAD+) activity//protein tyrosine phosphatase activity//extracellular-glutamate-gated ion channel activity//cysteine-type endopeptidase activity	GO:0016020	membrane	KOG1349	Gpi-anchor transamidase
c146095_g1	3	1	1.194	1.098	5.009	3.995	4.252	1.09733	4.41867	2.00961	8.04544e-05	0.00295648	1444.47	4058.45	1.4904	4.6256e-20	2.9685e-18	1712	696962250	XP_009569313.1	538	1.82828e-60	PREDICTED: deoxyribonuclease-1-like 2 [Cuculus canorus]	--	--	--	--	--	K11994	DNASE1	deoxyribonuclease-1	http://www.genome.jp/dbget-bin/www_bget?ko:K11994	Q4AEE3	479	1.70987e-53	Deoxyribonuclease-1 OS=Equus caballus GN=DNASE1 PE=2 SV=1	--	--	--	--	--	--	--	--	--	--
c156614_g1	3	1	0.836	1.069	4.198	3.898	3.485	0.968333	3.86033	1.99515	0.000109455	0.00338251	1249.42	3032.89	1.2794	2.0815e-25	1.8178e-23	828	242011856	XP_002426660.1	318	1.81796e-30	zinc metalloproteinase, putative [Pediculus humanus corporis] >gi|212510824|gb|EEB13922.1| zinc metalloproteinase, putative [Pediculus humanus corporis]	--	--	--	--	--	K08778	ASTL	astacin-like metalloendopeptidase	http://www.genome.jp/dbget-bin/www_bget?ko:K08778	P07584	262	3.11206e-25	Astacin OS=Astacus astacus PE=1 SV=2	PF01400	Astacin (Peptidase family M12A)	GO:0006508	proteolysis	GO:0016787//GO:0004222	hydrolase activity//metalloendopeptidase activity	--	--	KOG3714	Meprin A metalloprotease
c146774_g2	3	1	1.011	1.118	0.842	1.146	1.829	1.043	1.27233	0.286738	0.55076	0.682885	105.11	949.028	3.1746	1.1715e-130	1.1442e-127	2684	676437201	XP_009048126.1	1117	3.93348e-131	hypothetical protein LOTGIDRAFT_238308 [Lottia gigantea] >gi|556112531|gb|ESP01183.1| hypothetical protein LOTGIDRAFT_238308 [Lottia gigantea]	--	--	--	--	--	--	--	--	--	A5A8Y8	134	5.11894e-07	Epidermal growth factor-like protein 8 OS=Sus scrofa GN=EGFL8 PE=4 SV=1	PF05155//PF00041	Phage X family//Fibronectin type III domain	GO:0006260	DNA replication	GO:0005515	protein binding	--	--	KOG1217	Fibrillins and related proteins containing Ca2+-binding EGF-like domains
c145222_g1	3	1	1.119	1.043	1.394	1.452	1.517	1.054	1.45433	0.464483	0.00139798	0.0127034	70.6896	161.248	1.1897	9.2098e-12	3.1298e-10	915	524911003	XP_005110373.1	393	2.58893e-43	PREDICTED: uncharacterized protein LOC101858447 isoform X2 [Aplysia californica] >gi|524911005|ref|XP_005110374.1| PREDICTED: uncharacterized protein LOC101858447 isoform X3 [Aplysia californica] >gi|524911007|ref|XP_005110375.1| PREDICTED: uncharacterized protein LOC101858447 isoform X4 [Aplysia californica]	--	--	--	--	--	--	--	--	--	--	--	--	--	PF03067	Chitin binding domain	--	--	--	--	GO:0019028	viral capsid	--	--
c66116_g1	3	1	1.059	1.602	6.482	5.869	5.238	1.22033	5.863	2.26436	0.00058767	0.00750065	265.481	10535.4	5.3105	1.582e-86	8.3157e-84	1260	--	--	--	--	--	--	--	--	--	--	--	--	--	--	--	--	--	--	--	--	--	--	--	--	--	--	--	--
c3761_g1	3	1	1.263	1.029	2.692	2.589	2.839	1.09733	2.70667	1.30252	0.000315376	0.00532635	2055.45	4929.91	1.2621	3.9976e-19	2.4187e-17	1564	171704533	A1BQQ5.1	382	1.49977e-38	RecName: Full=Cysteine-rich venom protein Mr30; Short=CRVP; AltName: Full=Cysteine-rich secretory protein Mr30; AltName: Full=GlaCrisp isoform 1/2/3; AltName: Full=Mr30-1/2; Flags: Precursor [Conus marmoreus] >gi|109657894|gb|ABG36843.1| GlaCrisp isoform A [Conus marmoreus]	--	--	--	--	--	--	--	--	--	A1BQQ5	382	4.49294e-40	Cysteine-rich venom protein Mr30 OS=Conus marmoreus PE=1 SV=1	--	--	--	--	--	--	--	--	KOG3017	Defense-related protein containing SCP domain
c149702_g2	3	1	1.436	1.372	2.776	2.737	2.146	1.26933	2.553	1.00812	0.00754171	0.0339885	326.347	838.672	1.3617	1.2694e-32	1.5486e-30	1802	524914477	XP_005112053.1	1003	1.17838e-125	PREDICTED: cytochrome P450 3A41-like isoform X1 [Aplysia californica] >gi|524914479|ref|XP_005112054.1| PREDICTED: cytochrome P450 3A41-like isoform X2 [Aplysia californica]	551488504	XM_005795770.1	41	6.76103e-10	PREDICTED: Xiphophorus maculatus thromboxane-A synthase-like (LOC102224720), mRNA	K07424	CYP3A	cytochrome P450, family 3, subfamily A	http://www.genome.jp/dbget-bin/www_bget?ko:K07424	P11707	766	3.3979e-92	Cytochrome P450 3A6 OS=Oryctolagus cuniculus GN=CYP3A6 PE=2 SV=2	PF00067	Cytochrome P450	GO:0055114	oxidation-reduction process	GO:0005506//GO:0016705//GO:0020037	iron ion binding//oxidoreductase activity, acting on paired donors, with incorporation or reduction of molecular oxygen//heme binding	--	--	KOG0158	Cytochrome P450 CYP3/CYP5/CYP6/CYP9 subfamilies
c152193_g1	3	1	1.063	1.065	6.476	4.495	7.263	1.04267	6.078	2.54332	0.000282929	0.00497955	452.623	17212	5.249	1.3283e-103	9.4097e-101	2852	676477122	XP_009061010.1	1210	2.95463e-150	hypothetical protein LOTGIDRAFT_165736 [Lottia gigantea] >gi|556099643|gb|ESO88295.1| hypothetical protein LOTGIDRAFT_165736 [Lottia gigantea]	507947036	XM_004682329.1	54	6.38972e-17	PREDICTED: Condylura cristata membrane metallo-endopeptidase (MME), mRNA	--	--	--	--	Q9JLI3	1084	8.23146e-132	Membrane metallo-endopeptidase-like 1 OS=Mus musculus GN=Mmel1 PE=1 SV=1	PF01431//PF05649	Peptidase family M13//Peptidase family M13	GO:0006508	proteolysis	GO:0004222	metalloendopeptidase activity	--	--	KOG3624	M13 family peptidase
c96186_g1	3	1	0.942	1.217	5.938	4.713	5.978	1.053	5.543	2.39616	0.000112002	0.00338251	10355.9	88892.4	3.1016	1.5854e-51	3.5846e-49	336	676441516	XP_009049519.1	166	6.52481e-13	hypothetical protein LOTGIDRAFT_201103 [Lottia gigantea] >gi|556111157|gb|ESO99808.1| hypothetical protein LOTGIDRAFT_201103 [Lottia gigantea]	--	--	--	--	--	--	--	--	--	--	--	--	--	PF00822	PMP-22/EMP/MP20/Claudin family	--	--	--	--	GO:0016021	integral component of membrane	--	--
c145418_g1	3	1	0.956	0.939	1.243	1.296	1.194	0.965	1.24433	0.366772	0.00109005	0.0109178	1663.35	3687.48	1.1485	2.4436e-32	2.957e-30	1348	676490502	XP_009065291.1	164	4.27114e-10	hypothetical protein LOTGIDRAFT_229639 [Lottia gigantea] >gi|556095516|gb|ESO84169.1| hypothetical protein LOTGIDRAFT_229639 [Lottia gigantea]	--	--	--	--	--	--	--	--	--	Q90399	121	4.36105e-06	Ependymin OS=Devario aequipinnatus GN=epd PE=3 SV=1	PF00811	Ependymin	GO:0007160	cell-matrix adhesion	GO:0005509	calcium ion binding	GO:0005576	extracellular region	--	--
c140662_g1	3	1	1.038	1.272	1.758	1.786	1.979	1.10333	1.841	0.738621	0.00347172	0.0207311	1527.63	6725.78	2.1384	6.9922e-104	4.9746e-101	788	377813792	AFB76584.1	343	2.80818e-36	serine protease, partial [Scrobicularia plana]	--	--	--	--	--	K09632	CTRL	chymotrypsin-like protease	http://www.genome.jp/dbget-bin/www_bget?ko:K09632	P35003	281	6.2498e-28	Chymotrypsin-like serine proteinase OS=Haliotis rufescens PE=1 SV=1	PF00089	Trypsin	GO:0006508	proteolysis	GO:0004252	serine-type endopeptidase activity	--	--	KOG3627	Trypsin
c147675_g1	3	1	0.946	1.143	1.286	1.216	1.218	1.02967	1.24	0.268163	0.0330694	0.0934777	243.964	527.606	1.1128	2.7402e-19	1.6726e-17	2076	336454162	AEI58895.1	1316	4.27135e-173	cathepsin D [Pteria penguin]	533138986	XM_005384179.1	51	2.15584e-15	PREDICTED: Chinchilla lanigera cathepsin D (Ctsd), mRNA	K01379	CTSD	cathepsin D	http://www.genome.jp/dbget-bin/www_bget?ko:K01379	Q03168	1192	4.24445e-156	Lysosomal aspartic protease OS=Aedes aegypti GN=AAEL006169 PE=1 SV=2	PF07966//PF00026	A1 Propeptide//Eukaryotic aspartyl protease	GO:0006508	proteolysis	GO:0004190	aspartic-type endopeptidase activity	--	--	KOG1339	Aspartyl protease
c145263_g1	3	1	1.04	1.293	2.564	2.202	2.927	1.111	2.56433	1.20672	0.00187951	0.0151415	479.234	997.423	1.0575	2.8738e-22	2.1204e-20	2040	512901366	XP_004925118.1	734	1.86579e-87	PREDICTED: aldose reductase-like isoform X1 [Bombyx mori]	--	--	--	--	--	K00002	AKR1A1, adh	alcohol dehydrogenase (NADP+)	http://www.genome.jp/dbget-bin/www_bget?ko:K00002	Q6W8P9	679	7.55111e-81	Aldo-keto reductase family 1 member C23-like protein OS=Equus caballus GN=PGFS PE=1 SV=1	PF01342	SAND domain	--	--	GO:0003677	DNA binding	--	--	KOG1577	Aldo/keto reductase family proteins
c135503_g1	3	1	1.014	0.824	1.097	1.338	1.303	0.946	1.246	0.397392	0.0392013	0.105135	124.835	329.443	1.4	3.7614e-23	2.9368e-21	1540	676471215	XP_009059105.1	581	2.41703e-66	hypothetical protein LOTGIDRAFT_64460, partial [Lottia gigantea] >gi|556101397|gb|ESO90049.1| hypothetical protein LOTGIDRAFT_64460, partial [Lottia gigantea]	--	--	--	--	--	--	--	--	--	Q8WUF8	501	1.35017e-55	Protein FAM172A OS=Homo sapiens GN=FAM172A PE=2 SV=1	PF07819//PF04805	PGAP1-like protein//E10-like protein conserved region	GO:0006505//GO:0055114//GO:0006886	GPI anchor metabolic process//oxidation-reduction process//intracellular protein transport	GO:0016788//GO:0016972	hydrolase activity, acting on ester bonds//thiol oxidase activity	--	--	KOG3967	Uncharacterized conserved protein
c155999_g2	3	1	1.031	1.115	1.704	1.727	1.634	1.04867	1.68833	0.687044	0.000196927	0.00430071	409.679	882.599	1.1073	2.9939e-22	2.2061e-20	4433	443729880	ELU15628.1	2156	0	hypothetical protein CAPTEDRAFT_167453 [Capitella teleta]	--	--	--	--	--	K12316	GAA	lysosomal alpha-glucosidase	http://www.genome.jp/dbget-bin/www_bget?ko:K12316	Q6P7A9	2116	0	Lysosomal alpha-glucosidase OS=Rattus norvegicus GN=Gaa PE=2 SV=1	PF01055	Glycosyl hydrolases family 31	GO:0005975	carbohydrate metabolic process	GO:0004553	hydrolase activity, hydrolyzing O-glycosyl compounds	--	--	KOG1065	Maltase glucoamylase and related hydrolases, glycosyl hydrolase family 31
c157340_g1	3	1	0.987	0.967	1.898	2.592	2.784	0.984667	2.42467	1.30008	0.00167071	0.0142521	617.961	1252.37	1.0191	8.0243e-09	1.9733e-07	8560	676432083	XP_009046459.1	3321	0	hypothetical protein LOTGIDRAFT_230443 [Lottia gigantea] >gi|556114337|gb|ESP02989.1| hypothetical protein LOTGIDRAFT_230443 [Lottia gigantea]	--	--	--	--	--	--	--	--	--	Q9Y6R7	341	5.2468e-30	IgGFc-binding protein OS=Homo sapiens GN=FCGBP PE=1 SV=3	PF07645//PF00008	Calcium-binding EGF domain//EGF-like domain	--	--	GO:0005515//GO:0005509	protein binding//calcium ion binding	--	--	KOG1216	von Willebrand factor and related coagulation proteins
c157364_g2	3	1	1.152	1.178	1.994	1.55	1.875	1.11	1.80633	0.702504	0.00614386	0.0295214	940.384	2262.12	1.2664	2.3557e-16	1.1733e-14	4796	676482714	XP_009062790.1	1392	1.84184e-164	hypothetical protein LOTGIDRAFT_235353 [Lottia gigantea] >gi|556097904|gb|ESO86556.1| hypothetical protein LOTGIDRAFT_235353 [Lottia gigantea]	--	--	--	--	--	K06560	MRC	mannose receptor, C type	http://www.genome.jp/dbget-bin/www_bget?ko:K06560	P42674	225	3.22999e-17	Blastula protease 10 OS=Paracentrotus lividus GN=BP10 PE=2 SV=1	PF01333//PF00059//PF01400	Apocytochrome F, C-terminal//Lectin C-type domain//Astacin (Peptidase family M12A)	GO:0015979//GO:0006508//GO:0006118	photosynthesis//proteolysis//electron transport	GO:0009055//GO:0020037//GO:0005506//GO:0030246//GO:0004222	electron carrier activity//heme binding//iron ion binding//carbohydrate binding//metalloendopeptidase activity	GO:0031361	integral component of thylakoid membrane	KOG4297	C-type lectin
c75274_g1	3	1	1.253	0.928	1.512	1.323	1.608	1.06033	1.481	0.482054	0.033916	0.0950672	497.283	1160.47	1.2226	1.3712e-29	1.4696e-27	1469	443722956	ELU11597.1	1243	6.77937e-164	hypothetical protein CAPTEDRAFT_212644 [Capitella teleta]	349732224	NM_080386.3	120	6.66077e-54	Homo sapiens tubulin, alpha 3d (TUBA3D), mRNA	K07374	TUBA	tubulin alpha	http://www.genome.jp/dbget-bin/www_bget?ko:K07374	P18288	1230	1.09789e-163	Tubulin alpha chain, testis-specific OS=Oncorhynchus mykiss PE=2 SV=1	PF03953//PF01764	Tubulin C-terminal domain//Lipase (class 3)	GO:0016042//GO:0006629//GO:0006184//GO:0051258//GO:0046486	lipid catabolic process//lipid metabolic process//GTP catabolic process//protein polymerization//glycerolipid metabolic process	GO:0003924//GO:0004806//GO:0005525	GTPase activity//triglyceride lipase activity//GTP binding	GO:0043234	protein complex	KOG1376	Alpha tubulin
c143655_g1	3	1	1.058	1.528	6.018	5.572	5.692	1.19533	5.76067	2.26882	0.000296142	0.0051581	30.9159	114.025	1.8829	3.529e-17	1.8663e-15	1587	405953312	EKC20999.1	580	1.31184e-64	Substrate-specific endoprotease Tex31 [Crassostrea gigas]	--	--	--	--	--	--	--	--	--	A1BQQ5	387	1.16019e-40	Cysteine-rich venom protein Mr30 OS=Conus marmoreus PE=1 SV=1	PF05180	DNL zinc finger	--	--	GO:0008270	zinc ion binding	--	--	KOG3017	Defense-related protein containing SCP domain
c79448_g1	3	1	0.917	0.923	2.543	2.432	1.962	0.946667	2.31233	1.28842	0.00047029	0.00674956	1875.79	3913.36	1.0609	2.2645e-28	2.2959e-26	830	676434937	XP_009047395.1	590	1.51116e-72	hypothetical protein LOTGIDRAFT_151437 [Lottia gigantea] >gi|556113253|gb|ESP01905.1| hypothetical protein LOTGIDRAFT_151437 [Lottia gigantea]	--	--	--	--	--	--	--	--	--	Q5XII0	404	4.58454e-46	Mammalian ependymin-related protein 1 OS=Rattus norvegicus GN=Epdr1 PE=2 SV=1	PF07095//PF00811	Intracellular growth attenuator protein IgaA//Ependymin	GO:0007160	cell-matrix adhesion	GO:0005509	calcium ion binding	GO:0005576//GO:0016021//GO:0009276	extracellular region//integral component of membrane//Gram-negative-bacterium-type cell wall	--	--
c144664_g1	3	1	0.818	0.851	1.303	1.317	1.291	0.889667	1.30367	0.551238	0.00333523	0.0203591	101.304	267.766	1.4023	9.7147e-21	6.5023e-19	1557	524892406	XP_005102731.1	1544	0	PREDICTED: alpha-L-fucosidase-like [Aplysia californica]	--	--	--	--	--	K01206	FUCA	alpha-L-fucosidase	http://www.genome.jp/dbget-bin/www_bget?ko:K01206	C3YWU0	1405	0	Alpha-L-fucosidase OS=Branchiostoma floridae GN=BRAFLDRAFT_56888 PE=3 SV=2	PF01120	Alpha-L-fucosidase	GO:0005975	carbohydrate metabolic process	GO:0004560	alpha-L-fucosidase activity	--	--	--	--
c123107_g1	3	1	0.706	0.747	2.544	2.465	2.214	0.817667	2.40767	1.55805	0.000709178	0.00840954	3287.3	10025.9	1.6088	7.9747e-13	2.997e-11	1055	405965716	EKC31075.1	253	3.38725e-23	hypothetical protein CGI_10020276 [Crassostrea gigas]	--	--	--	--	--	--	--	--	--	--	--	--	--	PF13202//PF10591//PF00036//PF09066//PF13405//PF13499	EF hand//Secreted protein acidic and rich in cysteine Ca binding region//EF hand//Beta2-adaptin appendage, C-terminal sub-domain//EF-hand domain//EF-hand domain pair	GO:0007165//GO:0016192//GO:0006886	signal transduction//vesicle-mediated transport//intracellular protein transport	GO:0005509	calcium ion binding	GO:0005578//GO:0030131	proteinaceous extracellular matrix//clathrin adaptor complex	--	--
c148274_g1	3	1	0.854	0.964	1.951	2.573	2.205	0.939333	2.243	1.25572	0.000745271	0.00861995	432.512	1254.17	1.5359	1.4519e-41	2.4989e-39	3743	524872020	XP_005092777.1	589	1.59428e-59	PREDICTED: uncharacterized protein LOC101853369 [Aplysia californica]	--	--	--	--	--	--	--	--	--	Q9Y6R7	163	9.4256e-10	IgGFc-binding protein OS=Homo sapiens GN=FCGBP PE=1 SV=3	--	--	--	--	--	--	--	--	--	--
c150282_g1	3	1	1.015	1.273	5.987	4.378	4.992	1.096	5.119	2.22361	0.000211018	0.00441028	9785.84	45762.2	2.2254	1.3858e-58	3.8768e-56	2834	405960149	EKC26094.1	815	1.017e-88	Blastula protease 10 [Crassostrea gigas]	--	--	--	--	--	--	--	--	--	Q20191	352	1.16617e-33	Zinc metalloproteinase nas-13 OS=Caenorhabditis elegans GN=nas-13 PE=2 SV=5	PF01690//PF01400//PF00413	Potato leaf roll virus readthrough protein//Astacin (Peptidase family M12A)//Matrixin	GO:0006508	proteolysis	GO:0004222//GO:0008270	metalloendopeptidase activity//zinc ion binding	GO:0019028//GO:0031012	viral capsid//extracellular matrix	KOG3714	Meprin A metalloprotease
c142331_g1	3	1	0.975	1.206	5.117	5.024	4.383	1.06033	4.84133	2.19089	5.20808e-05	0.0026301	1966.3	5409.82	1.4601	2.9823e-21	2.0614e-19	1761	524878227	XP_005095802.1	307	3.47468e-27	PREDICTED: zinc metalloproteinase-disintegrin HV1-like [Aplysia californica]	--	--	--	--	--	--	--	--	--	Q8TE59	153	4.67844e-09	A disintegrin and metalloproteinase with thrombospondin motifs 19 OS=Homo sapiens GN=ADAMTS19 PE=2 SV=2	PF01421//PF00413//PF00878//PF01562	Reprolysin (M12B) family zinc metalloprotease//Matrixin//Cation-independent mannose-6-phosphate receptor repeat//Reprolysin family propeptide	GO:0006508//GO:0006810	proteolysis//transport	GO:0004222//GO:0005215//GO:0008270	metalloendopeptidase activity//transporter activity//zinc ion binding	GO:0016021//GO:0031012//GO:0005737	integral component of membrane//extracellular matrix//cytoplasm	--	--
c134458_g2	3	1	0.962	1.493	3.848	3.375	5.007	1.15167	4.07667	1.82367	0.00222042	0.0163548	11939.6	65451.2	2.4547	3.3354e-30	3.6726e-28	729	--	--	--	--	--	--	--	--	--	--	--	--	--	--	--	--	--	--	--	--	--	--	--	--	--	--	--	--
c150009_g1	4	1	0.871	1.016	0.603	0.533	0.761	0.962333	0.632333	-0.605851	0.0205079	0.0671912	363.867	245.279	-0.56899	1.1801e-05	0.00017821	3338	524915791	XP_005112686.1	2318	0	PREDICTED: leucine-rich repeat and guanylate kinase domain-containing protein-like [Aplysia californica]	--	--	--	--	--	--	--	--	--	Q96M69	1324	1.77523e-164	Leucine-rich repeat and guanylate kinase domain-containing protein OS=Homo sapiens GN=LRGUK PE=2 SV=1	PF00560//PF00910//PF00625	Leucine Rich Repeat//RNA helicase//Guanylate kinase	--	--	GO:0005515//GO:0003723//GO:0003724	protein binding//RNA binding//RNA helicase activity	--	--	KOG0531	Protein phosphatase 1, regulatory subunit, and related proteins
c153521_g1	4	1	0.911	1.132	0.488	0.45	0.459	1.01433	0.465667	-1.12316	0.000327787	0.00537935	1423.93	799.312	-0.83305	8.024e-16	3.8612e-14	3292	405964721	EKC30173.1	2721	0	EF-hand domain-containing protein 1 [Crassostrea gigas]	524903778	XM_005108025.1	420	0	PREDICTED: Aplysia californica EF-hand domain-containing protein 1-like (LOC101861235), transcript variant X2, mRNA	--	--	--	--	Q5JVL4	1725	0	EF-hand domain-containing protein 1 OS=Homo sapiens GN=EFHC1 PE=1 SV=1	PF00036//PF08712//PF13202//PF13499//PF13405	EF hand//Scaffold protein Nfu/NifU N terminal//EF hand//EF-hand domain pair//EF-hand domain	--	--	GO:0005509//GO:0005506	calcium ion binding//iron ion binding	--	--	KOG0043	Uncharacterized conserved protein, contains DM10 domain
c155257_g1	4	1	0.965	1.047	0.78	0.837	0.837	1.004	0.818	-0.295587	0.00354709	0.0209567	406.189	212.695	-0.93336	6.6107e-13	2.5015e-11	2549	524879771	XP_005096557.1	2390	0	PREDICTED: peroxisomal multifunctional enzyme type 2-like [Aplysia californica]	512832800	XM_004882481.1	57	1.22566e-18	PREDICTED: Heterocephalus glaber hydroxysteroid (17-beta) dehydrogenase 4 (Hsd17b4), transcript variant X3, mRNA >gi|512947469|ref|XM_004836156.1| PREDICTED: Heterocephalus glaber hydroxysteroid (17-beta) dehydrogenase 4 (Hsd17b4), transcript variant X3, mRNA	K12405	HSD17B4	3-hydroxyacyl-CoA dehydrogenase / 3a,7a,12a-trihydroxy-5b-cholest-24-enoyl-CoA hydratase	http://www.genome.jp/dbget-bin/www_bget?ko:K12405	P51659	2093	0	Peroxisomal multifunctional enzyme type 2 OS=Homo sapiens GN=HSD17B4 PE=1 SV=3	PF01575//PF00106//PF01266//PF02036//PF12242	MaoC like domain//short chain dehydrogenase//FAD dependent oxidoreductase//SCP-2 sterol transfer family//NAD(P)H binding domain of trans-2-enoyl-CoA reductase	GO:0055114//GO:0008152	oxidation-reduction process//metabolic process	GO:0016491//GO:0032934	oxidoreductase activity//sterol binding	--	--	KOG1206	Peroxisomal multifunctional beta-oxidation protein and related enzymes
c155384_g3	4	1	0.858	0.847	0.626	0.563	0.545	0.901667	0.578	-0.641525	0.00281917	0.0185671	403.546	226.149	-0.83546	1.3139e-05	0.00019683	5453	405966381	EKC31674.1	6825	0	Dynein heavy chain 6, axonemal [Crassostrea gigas]	560963062	XM_006203896.1	347	1.62733e-179	PREDICTED: Vicugna pacos dynein, axonemal, heavy chain 6 (DNAH6), mRNA	--	--	--	--	Q9C0G6	5394	0	Dynein heavy chain 6, axonemal OS=Homo sapiens GN=DNAH6 PE=1 SV=3	PF07728//PF07573//PF00910//PF00004//PF00428	AAA domain (dynein-related subfamily)//Nitrogen regulatory protein AreA N terminus//RNA helicase//ATPase family associated with various cellular activities (AAA)//60s Acidic ribosomal protein	GO:0042128//GO:0006414//GO:0042254	nitrate assimilation//translational elongation//ribosome biogenesis	GO:0016887//GO:0003723//GO:0005524//GO:0003724//GO:0003677//GO:0003735//GO:0008270	ATPase activity//RNA binding//ATP binding//RNA helicase activity//DNA binding//structural constituent of ribosome//zinc ion binding	GO:0005622//GO:0005634//GO:0005840	intracellular//nucleus//ribosome	KOG3595	Dyneins, heavy chain
c154973_g2	4	1	0.972	0.863	0.675	0.664	0.583	0.945	0.640667	-0.56074	0.00385919	0.0221357	606.268	343.316	-0.82042	1.9649e-12	7.1404e-11	1814	524876909	XP_005095163.1	1095	1.32852e-138	PREDICTED: filamin-A-like [Aplysia californica]	524876908	XM_005095106.1	204	1.66629e-100	PREDICTED: Aplysia californica filamin-A-like (LOC101857476), mRNA	K04437	FLNA	filamin	http://www.genome.jp/dbget-bin/www_bget?ko:K04437	Q9VEN1	592	4.46361e-63	Filamin-A OS=Drosophila melanogaster GN=cher PE=1 SV=2	PF05410	Porcine arterivirus-type cysteine proteinase alpha	GO:0006508	proteolysis	GO:0004197	cysteine-type endopeptidase activity	--	--	--	--
c155534_g3	4	1	0.913	0.998	0.705	0.642	0.824	0.970333	0.723667	-0.423155	0.0194075	0.0648178	76.3235	145.811	0.9339	5.7189e-08	1.2522e-06	1888	56789108	AAH88046.1	842	4.31373e-102	prodh2-prov protein, partial [Xenopus (Silurana) tropicalis]	--	--	--	--	--	K11394	PRODH2	hydroxyproline oxidase	http://www.genome.jp/dbget-bin/www_bget?ko:K11394	Q6PAY6	818	5.98611e-100	Probable proline dehydrogenase 2 OS=Xenopus laevis GN=prodh2 PE=2 SV=1	PF01619	Proline dehydrogenase	GO:0055114//GO:0006561//GO:0006525//GO:0006562//GO:0006537	oxidation-reduction process//proline biosynthetic process//arginine metabolic process//proline catabolic process//glutamate biosynthetic process	GO:0004657	proline dehydrogenase activity	--	--	KOG0186	Proline oxidase
c157108_g1	4	1	0.835	1.088	0.554	0.493	0.46	0.974333	0.502333	-0.95577	0.00226735	0.0165185	964.415	528.551	-0.86761	1.7996e-15	8.3886e-14	12783	524898751	XP_005105821.1	10369	0	PREDICTED: LOW QUALITY PROTEIN: hydrocephalus-inducing protein homolog [Aplysia californica]	--	--	--	--	--	K17570	HYDIN	hydrocephalus-inducing protein	http://www.genome.jp/dbget-bin/www_bget?ko:K17570	Q80W93	5864	0	Hydrocephalus-inducing protein OS=Mus musculus GN=Hydin PE=2 SV=2	PF00635	MSP (Major sperm protein) domain	--	--	GO:0005198	structural molecule activity	--	--	--	--
c152213_g1	4	1	0.916	0.945	0.478	0.504	0.407	0.953667	0.463	-1.04247	0.000466982	0.00673099	57.4992	108.609	0.91752	4.6007e-06	7.5222e-05	1671	405963151	EKC28749.1	824	1.21185e-99	Protein flp [Crassostrea gigas]	--	--	--	--	--	--	--	--	--	P86789	282	2.86894e-26	Gigasin-6 OS=Crassostrea gigas PE=1 SV=1	--	--	--	--	--	--	--	--	--	--
c135582_g1	4	1	0.977	0.964	0.705	0.625	0.597	0.980333	0.642333	-0.60995	0.00110882	0.0109701	455.286	585.029	0.36174	0.0015549	0.013952	1296	524876885	XP_005095151.1	696	7.83076e-86	PREDICTED: probable chaperone protein HSP31-like [Aplysia californica]	--	--	--	--	--	--	--	--	--	Q04432	277	1.12822e-26	Probable chaperone protein HSP31 OS=Saccharomyces cerevisiae (strain ATCC 204508 / S288c) GN=HSP31 PE=1 SV=1	PF11112	Pyocin activator protein PrtN	GO:0006355	regulation of transcription, DNA-templated	--	--	--	--	--	--
c150406_g1	4	1	0.988	1.112	0.865	0.588	0.692	1.03333	0.715	-0.531291	0.032432	0.0918311	146.478	77.9706	-0.90968	3.9352e-07	7.6721e-06	1842	325197123	NP_001191414.1	1470	0	carboxypeptidase E-3 precursor [Aplysia californica] >gi|1750210|gb|AAC47414.1| carboxypeptidase E-3 [Aplysia californica]	505845984	XM_004616414.1	63	4.07377e-22	PREDICTED: Sorex araneus carboxypeptidase N, polypeptide 1 (CPN1), mRNA	K01294	CPE	carboxypeptidase E	http://www.genome.jp/dbget-bin/www_bget?ko:K01294	P15087	1119	7.01668e-145	Carboxypeptidase E OS=Rattus norvegicus GN=Cpe PE=1 SV=1	PF00246	Zinc carboxypeptidase	GO:0006508	proteolysis	GO:0008270//GO:0004181	zinc ion binding//metallocarboxypeptidase activity	--	--	KOG2649	Zinc carboxypeptidase
c96436_g1	4	1	1.093	1.061	0.765	0.646	0.753	1.05133	0.721333	-0.543482	0.00320038	0.0200039	169.984	114.614	-0.56862	0.00055862	0.005733	949	524866715	XP_005090176.1	769	1.1777e-92	PREDICTED: dynein intermediate chain 2, ciliary-like isoform X3 [Aplysia californica]	--	--	--	--	--	K10409	DNAI1	dynein intermediate chain 1, axonemal	http://www.genome.jp/dbget-bin/www_bget?ko:K10409	Q16959	710	1.3896e-85	Dynein intermediate chain 2, ciliary OS=Heliocidaris crassispina PE=2 SV=1	--	--	--	--	--	--	--	--	--	--
c141150_g4	4	1	1.057	0.968	0.653	0.648	0.631	1.00833	0.644	-0.64684	8.56078e-05	0.00304882	4880.43	2587.44	-0.91548	4.9607e-22	3.6039e-20	4507	281833716	ADA77515.1	3897	0	thioester-containing protein-D [Azumapecten farreri]	--	--	--	--	--	K06530	CD109	CD109 antigen	http://www.genome.jp/dbget-bin/www_bget?ko:K06530	Q6YHK3	2007	0	CD109 antigen OS=Homo sapiens GN=CD109 PE=1 SV=2	PF07677//PF01835//PF00207//PF04234//PF00432//PF07678	A-macroglobulin receptor//MG2 domain//Alpha-2-macroglobulin family//CopC domain//Prenyltransferase and squalene oxidase repeat//A-macroglobulin complement component	GO:0046688	response to copper ion	GO:0005507//GO:0004866//GO:0003824	copper ion binding//endopeptidase inhibitor activity//catalytic activity	GO:0005576//GO:0005615//GO:0042597	extracellular region//extracellular space//periplasmic space	KOG1366	Alpha-macroglobulin
c148176_g1	4	1	0.98	1.041	0.272	0.361	0.335	1.007	0.322667	-1.64195	0.000188632	0.00430071	618.457	500.006	-0.30673	0.0042391	0.032777	2348	676439299	XP_009048808.1	1487	0	hypothetical protein LOTGIDRAFT_157979 [Lottia gigantea] >gi|556112037|gb|ESP00689.1| hypothetical protein LOTGIDRAFT_157979 [Lottia gigantea]	--	--	--	--	--	--	--	--	--	--	--	--	--	--	--	--	--	--	--	--	--	--	--
c46053_g1	4	1	1.23	0.665	0.646	0.61	0.572	0.965	0.609333	-0.663297	0.0798674	0.175041	3739.84	2639.45	-0.50274	6.5979e-05	0.00085488	949	405970391	EKC35300.1	307	1.30744e-28	hypothetical protein CGI_10017982 [Crassostrea gigas]	--	--	--	--	--	--	--	--	--	--	--	--	--	PF00093	von Willebrand factor type C domain	--	--	GO:0005515	protein binding	--	--	--	--
c153220_g1	4	1	0.954	1.156	0.606	0.486	0.621	1.03667	0.571	-0.860389	0.0035	0.0208627	176.788	124.063	-0.51095	0.0014712	0.013299	3904	524894003	XP_005103509.1	2339	0	PREDICTED: uncharacterized protein LOC101850662 [Aplysia californica]	--	--	--	--	--	--	--	--	--	Q96MT7	1644	0	WD repeat-containing protein 52 OS=Homo sapiens GN=WDR52 PE=1 SV=1	PF00400	WD domain, G-beta repeat	--	--	GO:0005515	protein binding	--	--	KOG2106	Uncharacterized conserved protein, contains HELP and WD40 domains
c139002_g1	4	1	1.206	0.816	0.59	0.597	0.641	1.00733	0.609333	-0.725238	0.0132637	0.0497842	1656.65	1196.1	-0.46993	0.00057255	0.0058574	1373	524874883	XP_005094175.1	436	6.30674e-47	PREDICTED: uncharacterized protein LOC101852162 [Aplysia californica]	--	--	--	--	--	--	--	--	--	--	--	--	--	PF01569	PAP2 superfamily	--	--	GO:0003824	catalytic activity	GO:0016020	membrane	--	--
c152551_g1	4	1	1.086	0.992	0.721	0.873	0.732	1.026	0.775333	-0.404142	0.0140151	0.0517903	34.0486	60.2891	0.8243	0.0013705	0.012499	1331	524909883	XP_005109836.1	864	2.20178e-109	PREDICTED: laccase-3-like [Aplysia californica]	383212992	AB673467.1	55	8.18301e-18	Gryllus bimaculatus mRNA for laccase 2, complete cds	--	--	--	--	Q12542	396	9.42886e-41	Laccase-2 OS=Agaricus bisporus GN=lcc2 PE=1 SV=1	PF00394//PF07732	Multicopper oxidase//Multicopper oxidase	GO:0055114	oxidation-reduction process	GO:0016491//GO:0005507	oxidoreductase activity//copper ion binding	--	--	KOG1263	Multicopper oxidases
c156035_g1	4	1	1.048	1.259	0.764	0.689	0.808	1.10233	0.753667	-0.548562	0.0110451	0.0436066	468.686	264.085	-0.82762	2.6509e-11	8.6352e-10	2765	676458222	XP_009054905.1	3107	0	hypothetical protein LOTGIDRAFT_227399 [Lottia gigantea] >gi|556105755|gb|ESO94407.1| hypothetical protein LOTGIDRAFT_227399 [Lottia gigantea]	--	--	--	--	--	K10397	KIF6_9	kinesin family member 6/9	http://www.genome.jp/dbget-bin/www_bget?ko:K10397	Q9WV04	1968	0	Kinesin-like protein KIF9 OS=Mus musculus GN=Kif9 PE=2 SV=2	PF00225//PF09074//PF06357	Kinesin motor domain//Mer2//Omega-atracotoxin	GO:0009405//GO:0006952//GO:0007017//GO:0007018//GO:0007131//GO:0006810	pathogenesis//defense response//microtubule-based process//microtubule-based movement//reciprocal meiotic recombination//transport	GO:0005524//GO:0019855//GO:0008017//GO:0003777	ATP binding//calcium channel inhibitor activity//microtubule binding//microtubule motor activity	GO:0005576//GO:0000794//GO:0045298//GO:0005874	extracellular region//condensed nuclear chromosome//tubulin complex//microtubule	KOG4280	Kinesin-like protein
c155589_g1	4	1	1.062	1.127	0.795	0.849	0.947	1.063	0.863667	-0.299595	0.0274205	0.082104	377.805	549.868	0.54144	3.6911e-06	6.1329e-05	3575	260810080	XP_002599832.1	1673	0	hypothetical protein BRAFLDRAFT_119350 [Branchiostoma floridae] >gi|229285114|gb|EEN55844.1| hypothetical protein BRAFLDRAFT_119350 [Branchiostoma floridae]	558142850	XM_006118825.1	39	1.75046e-08	PREDICTED: Pelodiscus sinensis Mov10, Moloney leukemia virus 10, homolog (mouse) (MOV10), mRNA	K18422	MOV10	helicase MOV-10	http://www.genome.jp/dbget-bin/www_bget?ko:K18422	Q1LXK4	1480	0	Putative helicase mov-10-B.1 OS=Danio rerio GN=mov10b.1 PE=2 SV=2	PF04851//PF00270//PF00910//PF00004//PF00580//PF13361//PF05970//PF01078//PF07728	Type III restriction enzyme, res subunit//DEAD/DEAH box helicase//RNA helicase//ATPase family associated with various cellular activities (AAA)//UvrD/REP helicase N-terminal domain//UvrD-like helicase C-terminal domain//PIF1-like helicase//Magnesium chelatase, subunit ChlI//AAA domain (dynein-related subfamily)	GO:0006281//GO:0015994//GO:0000723//GO:0015995//GO:0015979	DNA repair//chlorophyll metabolic process//telomere maintenance//chlorophyll biosynthetic process//photosynthesis	GO:0003677//GO:0016787//GO:0003724//GO:0003676//GO:0008026//GO:0003678//GO:0016851//GO:0016887//GO:0005524//GO:0003723	DNA binding//hydrolase activity//RNA helicase activity//nucleic acid binding//ATP-dependent helicase activity//DNA helicase activity//magnesium chelatase activity//ATPase activity//ATP binding//RNA binding	GO:0010007//GO:0005657	magnesium chelatase complex//replication fork	KOG1804	RNA helicase
c155104_g1	4	1	0.983	1.167	0.667	0.581	0.731	1.05	0.659667	-0.67058	0.00566305	0.0277266	383.582	211.708	-0.85746	3.1362e-10	9.0879e-09	3100	524905825	XP_005108273.1	706	2.71822e-81	PREDICTED: uncharacterized protein LOC101845427 [Aplysia californica]	--	--	--	--	--	--	--	--	--	--	--	--	--	--	--	--	--	--	--	--	--	--	--
c147123_g7	4	1	0.81	1.035	0.652	0.694	0.807	0.948333	0.717667	-0.40208	0.0494464	0.122936	515.741	667.667	0.37248	0.0010042	0.0095711	3527	524875219	XP_005094340.1	1947	0	PREDICTED: protein white-like isoform X1 [Aplysia californica] >gi|524875221|ref|XP_005094341.1| PREDICTED: protein white-like isoform X2 [Aplysia californica] >gi|524875223|ref|XP_005094342.1| PREDICTED: protein white-like isoform X3 [Aplysia californica] >gi|524875225|ref|XP_005094343.1| PREDICTED: protein white-like isoform X4 [Aplysia californica]	--	--	--	--	--	--	--	--	--	P10090	1465	0	Protein white OS=Drosophila melanogaster GN=w PE=2 SV=2	PF08496//PF00735//PF00910//PF01580//PF03193//PF01061//PF00005//PF02459//PF01926	Peptidase family S49 N-terminal//Septin//RNA helicase//FtsK/SpoIIIE family//Protein of unknown function, DUF258//ABC-2 type transporter//ABC transporter//Adenoviral DNA terminal protein//50S ribosome-binding GTPase	GO:0006260//GO:0007049//GO:0051301//GO:0007059	DNA replication//cell cycle//cell division//chromosome segregation	GO:0003924//GO:0016887//GO:0005524//GO:0003723//GO:0003677//GO:0004252//GO:0005525//GO:0000166//GO:0003724	GTPase activity//ATPase activity//ATP binding//RNA binding//DNA binding//serine-type endopeptidase activity//GTP binding//nucleotide binding//RNA helicase activity	GO:0016021//GO:0016020//GO:0005886	integral component of membrane//membrane//plasma membrane	KOG0061	Transporter, ABC superfamily (Breast cancer resistance protein)
c150027_g1	4	1	1.01	0.815	0.463	0.452	0.396	0.941667	0.437	-1.10758	0.000847918	0.00942006	7619.41	6354.91	-0.26181	0.004195	0.032499	1953	524885520	XP_005099366.1	637	7.71252e-76	PREDICTED: myosin essential light chain, striated adductor muscle-like [Aplysia californica]	406654474	JX457354.1	80	1.53329e-31	Hyriopsis cumingii myosin essential light chain mRNA, complete cds	K12751	MYL6	myosin light chain 6	http://www.genome.jp/dbget-bin/www_bget?ko:K12751	P07291	544	8.65284e-64	Myosin essential light chain, striated adductor muscle OS=Argopecten irradians PE=1 SV=2	PF13499//PF13405//PF00036	EF-hand domain pair//EF-hand domain//EF hand	--	--	GO:0005509	calcium ion binding	--	--	KOG0030	Myosin essential light chain, EF-Hand protein superfamily
c79467_g1	4	1	0.851	1.155	0.626	0.528	0.635	1.002	0.596333	-0.748692	0.00838658	0.0361216	1340.27	873.512	-0.61763	1.2958e-09	3.5023e-08	2510	524903241	XP_005107827.1	398	5.7147e-42	PREDICTED: dynein light chain roadblock-type 2-like isoform X2 [Aplysia californica]	195335224	XM_002034239.1	72	5.5351e-27	Drosophila sechellia GM21776 (Dsec\GM21776), mRNA	K10419	DYNLRB, DNCL2	dynein light chain roadblock-type	http://www.genome.jp/dbget-bin/www_bget?ko:K10419	Q8TF09	385	1.08517e-41	Dynein light chain roadblock-type 2 OS=Homo sapiens GN=DYNLRB2 PE=1 SV=1	PF03366	YEATS family	GO:0006355	regulation of transcription, DNA-templated	--	--	GO:0005634	nucleus	KOG4115	Dynein-associated protein Roadblock
c153271_g1	4	1	0.994	1.338	0.701	0.868	0.853	1.11067	0.807333	-0.46019	0.0586899	0.139786	329.493	231.949	-0.50644	0.00013657	0.0016447	3624	676477465	XP_009061121.1	395	6.15937e-38	hypothetical protein LOTGIDRAFT_126607 [Lottia gigantea] >gi|556099439|gb|ESO88091.1| hypothetical protein LOTGIDRAFT_126607 [Lottia gigantea]	--	--	--	--	--	K13151	SNUPN, RNUT1	snurportin-1	http://www.genome.jp/dbget-bin/www_bget?ko:K13151	Q5ZI43	363	2.61385e-35	Snurportin-1 OS=Gallus gallus GN=SNUPN PE=2 SV=1	PF01331	mRNA capping enzyme, catalytic domain	GO:0006370//GO:0006397	7-methylguanosine mRNA capping//mRNA processing	GO:0004484	mRNA guanylyltransferase activity	--	--	--	--
c152718_g1	4	1	0.934	1.244	0.994	0.723	0.855	1.05933	0.857333	-0.305228	0.167691	0.295447	422.201	329.378	-0.35818	0.003249	0.026231	3334	524897748	XP_005105331.1	3091	0	PREDICTED: coiled-coil domain-containing protein 39-like [Aplysia californica]	--	--	--	--	--	--	--	--	--	Q0V9R4	2191	0	Coiled-coil domain-containing protein 39 OS=Xenopus tropicalis GN=ccdc39 PE=2 SV=1	PF14862//PF07684	Big defensin//NOTCH protein	GO:0007275//GO:0030154//GO:0050829//GO:0007219//GO:0050830	multicellular organismal development//cell differentiation//defense response to Gram-negative bacterium//Notch signaling pathway//defense response to Gram-positive bacterium	--	--	GO:0016021	integral component of membrane	--	--
c113448_g1	4	1	0.858	0.969	0.722	0.779	0.81	0.942333	0.770333	-0.290755	0.0253592	0.0778705	539.062	378.676	-0.50949	2.0818e-05	0.00029944	1062	676437123	XP_009048101.1	1181	4.55873e-159	hypothetical protein LOTGIDRAFT_203490 [Lottia gigantea] >gi|556112815|gb|ESP01467.1| hypothetical protein LOTGIDRAFT_203490 [Lottia gigantea]	562868446	XM_006162231.1	79	2.9542e-31	PREDICTED: Tupaia chinensis hydroxyacyl-CoA dehydrogenase (HADH), mRNA	K00022	HADH	3-hydroxyacyl-CoA dehydrogenase	http://www.genome.jp/dbget-bin/www_bget?ko:K00022	Q16836	1029	1.72852e-137	Hydroxyacyl-coenzyme A dehydrogenase, mitochondrial OS=Homo sapiens GN=HADH PE=1 SV=3	PF01134//PF02737//PF07992//PF13241//PF03446//PF01266//PF00070//PF02254//PF13292//PF02826//PF00725//PF01210//PF03721	Glucose inhibited division protein A//3-hydroxyacyl-CoA dehydrogenase, NAD binding domain//Pyridine nucleotide-disulphide oxidoreductase//Putative NAD(P)-binding//NAD binding domain of 6-phosphogluconate dehydrogenase//FAD dependent oxidoreductase//Pyridine nucleotide-disulphide oxidoreductase//TrkA-N domain//1-deoxy-D-xylulose-5-phosphate synthase//D-isomer specific 2-hydroxyacid dehydrogenase, …	GO:0006633//GO:0016114//GO:0006631//GO:0006813//GO:0019521//GO:0046168//GO:0006550//GO:0006779//GO:0055114//GO:0006554//GO:0006552//GO:0006574//GO:0008033//GO:0019354//GO:0018874//GO:0006694//GO:0006568//GO:0006098	fatty acid biosynthetic process//terpenoid biosynthetic process//fatty acid metabolic process//potassium ion transport//D-gluconate metabolic process//glycerol-3-phosphate catabolic process//isoleucine catabolic process//porphyrin-containing compound biosynthetic process//oxidation-reduction process//lysine catabolic process//leucine catabolic process//valine catabolic process//tRNA processing//s…	GO:0016491//GO:0050660//GO:0048037//GO:0008661//GO:0051287//GO:0043115//GO:0003857//GO:0016616//GO:0004616	oxidoreductase activity//flavin adenine dinucleotide binding//cofactor binding//1-deoxy-D-xylulose-5-phosphate synthase activity//NAD binding//precorrin-2 dehydrogenase activity//3-hydroxyacyl-CoA dehydrogenase activity//oxidoreductase activity, acting on the CH-OH group of donors, NAD or NADP as acceptor//phosphogluconate dehydrogenase (decarboxylating) activity	GO:0005737	cytoplasm	KOG2304	3-hydroxyacyl-CoA dehydrogenase
c136670_g1	4	1	0.918	0.943	0.683	0.838	0.729	0.953667	0.75	-0.346594	0.0204742	0.0671891	188.663	349.365	0.88893	8.5102e-07	1.5813e-05	1920	524891512	XP_005102289.1	713	2.13822e-77	PREDICTED: uncharacterized protein LOC101850576 [Aplysia californica]	--	--	--	--	--	--	--	--	--	Q0KHY3	348	1.3395e-32	Protein mesh OS=Drosophila melanogaster GN=mesh PE=1 SV=2	PF06119	Nidogen-like	GO:0007160	cell-matrix adhesion	--	--	--	--	KOG4291	Mucin/alpha-tectorin
c104229_g1	4	1	1.082	1.03	0.417	0.617	0.456	1.03733	0.496667	-1.06253	0.00341186	0.0205598	1325.12	917.235	-0.53075	1.3965e-07	2.9084e-06	1654	676434993	XP_009047413.1	915	1.08355e-116	hypothetical protein LOTGIDRAFT_199949 [Lottia gigantea] >gi|556113271|gb|ESP01923.1| hypothetical protein LOTGIDRAFT_199949 [Lottia gigantea]	--	--	--	--	--	--	--	--	--	Q8TC29	584	3.79772e-69	Enkurin OS=Homo sapiens GN=ENKUR PE=2 SV=1	--	--	--	--	--	--	--	--	--	--
c153679_g1	4	1	0.953	1.067	0.695	0.827	0.729	1.00667	0.750333	-0.423982	0.00853451	0.036683	889.245	1250.22	0.49153	2.7585e-06	4.6968e-05	4234	524887826	XP_005100496.1	940	7.3764e-109	PREDICTED: splicing regulatory glutamine/lysine-rich protein 1-like isoform X4 [Aplysia californica]	--	--	--	--	--	K13165	SFRS12	splicing factor, arginine/serine-rich 12	http://www.genome.jp/dbget-bin/www_bget?ko:K13165	O01159	433	1.29303e-43	Probable splicing factor, arginine/serine-rich 7 OS=Caenorhabditis elegans GN=rsp-7 PE=3 SV=3	PF00076	RNA recognition motif. (a.k.a. RRM, RBD, or RNP domain)	--	--	GO:0003676	nucleic acid binding	--	--	KOG4676	Splicing factor, arginine/serine-rich
c140168_g1	4	1	0.913	0.925	0.617	0.518	0.573	0.946	0.569333	-0.732567	0.000932613	0.0100169	195.355	136.698	-0.51511	0.00077245	0.0076113	1672	676483111	XP_009062917.1	1075	2.92223e-137	hypothetical protein LOTGIDRAFT_235435 [Lottia gigantea] >gi|556097724|gb|ESO86376.1| hypothetical protein LOTGIDRAFT_235435 [Lottia gigantea]	--	--	--	--	--	--	--	--	--	--	--	--	--	--	--	--	--	--	--	--	--	--	--
c156633_g1	4	1	0.904	0.832	0.678	0.629	0.661	0.912	0.656	-0.475338	0.00473203	0.0247249	475.347	922.559	0.95666	1.9913e-18	1.1496e-16	2966	524865600	XP_005089628.1	2819	0	PREDICTED: major vault protein-like [Aplysia californica]	--	--	--	--	--	K17266	MVP	major vault protein	http://www.genome.jp/dbget-bin/www_bget?ko:K17266	Q5EAJ7	1990	0	Major vault protein OS=Strongylocentrotus purpuratus GN=MVP PE=1 SV=1	--	--	--	--	--	--	--	--	--	--
c156862_g1	4	1	0.94	1.029	0.637	0.648	0.604	0.989667	0.629667	-0.652354	0.000186746	0.00430071	1805.59	3091.49	0.77584	1.2734e-15	6.0224e-14	3768	405976318	EKC40830.1	2095	0	6-phosphogluconate dehydrogenase, decarboxylating [Crassostrea gigas]	524908995	XM_005109528.1	445	0	PREDICTED: Aplysia californica 6-phosphogluconate dehydrogenase, decarboxylating-like (LOC101852801), mRNA	K00033	PGD, gnd	6-phosphogluconate dehydrogenase	http://www.genome.jp/dbget-bin/www_bget?ko:K00033	P52209	1913	0	6-phosphogluconate dehydrogenase, decarboxylating OS=Homo sapiens GN=PGD PE=1 SV=3	PF00393//PF02558//PF07991//PF03446//PF02671	6-phosphogluconate dehydrogenase, C-terminal domain//Ketopantoate reductase PanE/ApbA//Acetohydroxy acid isomeroreductase, catalytic domain//NAD binding domain of 6-phosphogluconate dehydrogenase//Paired amphipathic helix repeat	GO:0009098//GO:0015940//GO:0008652//GO:0006355//GO:0019521//GO:0055114//GO:0009099//GO:0006098//GO:0009097	leucine biosynthetic process//pantothenate biosynthetic process//cellular amino acid biosynthetic process//regulation of transcription, DNA-templated//D-gluconate metabolic process//oxidation-reduction process//valine biosynthetic process//pentose-phosphate shunt//isoleucine biosynthetic process	GO:0050661//GO:0004455//GO:0008677//GO:0004616	NADP binding//ketol-acid reductoisomerase activity//2-dehydropantoate 2-reductase activity//phosphogluconate dehydrogenase (decarboxylating) activity	GO:0005634	nucleus	KOG2653	6-phosphogluconate dehydrogenase
c135903_g1	4	1	1.004	1.09	0.778	0.788	0.815	1.03133	0.793667	-0.377906	0.00112715	0.0110153	318.268	183.268	-0.79629	8.2914e-09	2.0341e-07	2236	524875771	XP_005094609.1	2027	0	PREDICTED: peroxisomal acyl-coenzyme A oxidase 1-like isoform X5 [Aplysia californica]	--	--	--	--	--	K00232	E1.3.3.6, ACOX1, ACOX3	acyl-CoA oxidase	http://www.genome.jp/dbget-bin/www_bget?ko:K00232	P07872	1587	0	Peroxisomal acyl-coenzyme A oxidase 1 OS=Rattus norvegicus GN=Acox1 PE=1 SV=1	PF02770//PF02771//PF01756//PF00441	Acyl-CoA dehydrogenase, middle domain//Acyl-CoA dehydrogenase, N-terminal domain//Acyl-CoA oxidase//Acyl-CoA dehydrogenase, C-terminal domain	GO:0006118//GO:0006637//GO:0055114//GO:0008152//GO:0006635	electron transport//acyl-CoA metabolic process//oxidation-reduction process//metabolic process//fatty acid beta-oxidation	GO:0016627//GO:0003997//GO:0050660//GO:0003995	oxidoreductase activity, acting on the CH-CH group of donors//acyl-CoA oxidase activity//flavin adenine dinucleotide binding//acyl-CoA dehydrogenase activity	GO:0005777	peroxisome	KOG0136	Acyl-CoA oxidase
c153907_g3	4	1	0.953	0.837	0.796	0.764	0.733	0.93	0.764333	-0.283029	0.0290709	0.0854245	160.396	313.01	0.96457	4.5866e-12	1.6019e-10	422	325296847	NP_001191665.1	521	3.66679e-60	ATP-dependent RNA helicase DDX5 [Aplysia californica] >gi|304441889|gb|ADM34180.1| ATP-dependent RNA helicase DDX5 [Aplysia californica]	--	--	--	--	--	K13178	DDX17	ATP-dependent RNA helicase DDX17	http://www.genome.jp/dbget-bin/www_bget?ko:K13178	Q92841	488	1.837e-56	Probable ATP-dependent RNA helicase DDX17 OS=Homo sapiens GN=DDX17 PE=1 SV=2	PF00271//PF13307	Helicase conserved C-terminal domain//Helicase C-terminal domain	GO:0006139	nucleobase-containing compound metabolic process	GO:0008026//GO:0004386//GO:0005524//GO:0003676//GO:0016818	ATP-dependent helicase activity//helicase activity//ATP binding//nucleic acid binding//hydrolase activity, acting on acid anhydrides, in phosphorus-containing anhydrides	--	--	KOG0331	ATP-dependent RNA helicase
c117149_g1	4	1	1.103	0.978	0.853	0.753	0.742	1.027	0.782667	-0.391966	0.00913639	0.0385272	2425.27	2932.96	0.27422	0.006838	0.048901	1669	325296995	NP_001191510.1	553	2.69475e-64	superoxide dismutase [Aplysia californica] >gi|21239418|gb|AAM44291.1|AF510852_1 superoxide dismutase [Aplysia californica]	305689986	HM563679.1	44	1.34387e-11	Alitta succinea copper/zinc superoxide dismutase mRNA, complete cds	K04565	SOD1	superoxide dismutase, Cu-Zn family	http://www.genome.jp/dbget-bin/www_bget?ko:K04565	Q8HXP9	517	1.0827e-60	Superoxide dismutase [Cu-Zn] OS=Cebus apella GN=SOD1 PE=2 SV=3	PF00080	Copper/zinc superoxide dismutase (SODC)	GO:0008152//GO:0006801//GO:0055114	metabolic process//superoxide metabolic process//oxidation-reduction process	GO:0046872//GO:0016491	metal ion binding//oxidoreductase activity	--	--	KOG0441	Cu2+/Zn2+ superoxide dismutase SOD1
c64546_g1	4	1	1.092	1.255	0.906	0.626	0.643	1.11567	0.725	-0.621853	0.0316364	0.090498	219.047	154.748	-0.50132	0.00059301	0.0060464	903	524874859	XP_005094163.1	231	2.37338e-20	PREDICTED: uncharacterized protein LOC101849360 [Aplysia californica]	--	--	--	--	--	--	--	--	--	--	--	--	--	--	--	--	--	--	--	--	--	--	--
c155021_g1	4	1	0.971	1.198	0.541	0.793	0.835	1.05633	0.723	-0.546998	0.0609432	0.143114	116.916	61.1845	-0.93424	2.3918e-06	4.1188e-05	1741	524888588	XP_005100863.1	1885	0	PREDICTED: T-complex-associated testis-expressed protein 1-like [Aplysia californica]	426250362	XM_004018857.1	77	6.34562e-30	PREDICTED: Ovis aries t-complex-associated-testis-expressed 1 (TCTE1), mRNA	--	--	--	--	Q4R642	1169	1.74289e-152	T-complex-associated testis-expressed protein 1 OS=Macaca fascicularis GN=TCTE1 PE=2 SV=1	PF00560	Leucine Rich Repeat	--	--	GO:0005515	protein binding	--	--	KOG4308	LRR-containing protein
c100893_g1	4	1	0.896	0.875	0.713	0.686	0.643	0.923667	0.680667	-0.440424	0.0039534	0.0223313	1143.07	875.852	-0.38416	0.0014505	0.013135	911	676472646	XP_009059557.1	548	4.34561e-66	hypothetical protein LOTGIDRAFT_204304 [Lottia gigantea] >gi|556101117|gb|ESO89769.1| hypothetical protein LOTGIDRAFT_204304 [Lottia gigantea]	--	--	--	--	--	--	--	--	--	P45961	246	2.24089e-23	Calexcitin-2 OS=Caenorhabditis elegans GN=cex-2 PE=2 SV=3	PF00036//PF13202//PF00639//PF10591//PF13499//PF04295//PF13405	EF hand//EF hand//PPIC-type PPIASE domain//Secreted protein acidic and rich in cysteine Ca binding region//EF-hand domain pair//D-galactarate dehydratase / Altronate hydrolase, C terminus//EF-hand domain	GO:0007165	signal transduction	GO:0005509//GO:0016853//GO:0016836	calcium ion binding//isomerase activity//hydro-lyase activity	GO:0005578	proteinaceous extracellular matrix	--	--
c150333_g2	4	1	0.922	0.941	0.709	0.793	0.721	0.954333	0.741	-0.36502	0.00397603	0.0223836	112.922	70.6862	-0.67583	0.00037173	0.0039972	2152	524878155	XP_005095767.1	988	6.33253e-125	PREDICTED: leucine zipper transcription factor-like protein 1-like [Aplysia californica]	--	--	--	--	--	--	--	--	--	Q562C6	685	8.36663e-82	Leucine zipper transcription factor-like protein 1 OS=Rattus norvegicus GN=Lztfl1 PE=2 SV=1	PF06810//PF09726//PF08336	Phage minor structural protein GP20//Transmembrane protein//Prolyl 4-Hydroxylase alpha-subunit, N-terminal region	GO:0006560//GO:0018401//GO:0055114//GO:0006525	proline metabolic process//peptidyl-proline hydroxylation to 4-hydroxy-L-proline//oxidation-reduction process//arginine metabolic process	GO:0005198//GO:0016702//GO:0004656	structural molecule activity//oxidoreductase activity, acting on single donors with incorporation of molecular oxygen, incorporation of two atoms of oxygen//procollagen-proline 4-dioxygenase activity	GO:0016021//GO:0005783	integral component of membrane//endoplasmic reticulum	--	--
c135775_g1	4	1	1.416	1.048	1.043	0.881	0.943	1.15467	0.955667	-0.272897	0.20782	0.345029	1826.71	1348.23	-0.43818	8.1417e-06	0.00012679	1806	568252978	ETN62206.1	1130	3.37969e-146	NADH-ubiquinone oxidoreductase 39 kda subunit [Anopheles darlingi]	432862507	XM_004069842.1	37	1.13392e-07	PREDICTED: Oryzias latipes NADH dehydrogenase [ubiquinone] 1 alpha subcomplex subunit 9, mitochondrial-like (LOC101175646), mRNA	K03953	NDUFA9	NADH dehydrogenase (ubiquinone) 1 alpha subcomplex subunit 9	http://www.genome.jp/dbget-bin/www_bget?ko:K03953	Q0MQB4	720	6.93409e-87	NADH dehydrogenase [ubiquinone] 1 alpha subcomplex subunit 9, mitochondrial OS=Pan troglodytes GN=NDUFA9 PE=2 SV=1	PF01370//PF01073//PF04321	NAD dependent epimerase/dehydratase family//3-beta hydroxysteroid dehydrogenase/isomerase family//RmlD substrate binding domain	GO:0019872//GO:0009225//GO:0008209//GO:0044237//GO:0008210//GO:0006694//GO:0045226//GO:0009117//GO:0008207//GO:0030639//GO:0055114	streptomycin biosynthetic process//nucleotide-sugar metabolic process//androgen metabolic process//cellular metabolic process//estrogen metabolic process//steroid biosynthetic process//extracellular polysaccharide biosynthetic process//nucleotide metabolic process//C21-steroid hormone metabolic process//polyketide biosynthetic process//oxidation-reduction process	GO:0050662//GO:0016616//GO:0003854//GO:0008831//GO:0003824	coenzyme binding//oxidoreductase activity, acting on the CH-OH group of donors, NAD or NADP as acceptor//3-beta-hydroxy-delta5-steroid dehydrogenase activity//dTDP-4-dehydrorhamnose reductase activity//catalytic activity	--	--	KOG2865	NADH:ubiquinone oxidoreductase, NDUFA9/39kDa subunit
c154903_g1	4	1	0.993	0.944	0.737	0.689	0.705	0.979	0.710333	-0.462813	0.000280444	0.00497955	1151.66	616.888	-0.90064	2.1069e-17	1.1328e-15	5659	676445599	XP_009050806.1	539	5.60185e-59	hypothetical protein LOTGIDRAFT_142841, partial [Lottia gigantea] >gi|556109847|gb|ESO98499.1| hypothetical protein LOTGIDRAFT_142841, partial [Lottia gigantea]	--	--	--	--	--	K08135	COL15A	collagen, type XV, alpha	http://www.genome.jp/dbget-bin/www_bget?ko:K08135	P39059	413	6.38885e-39	Collagen alpha-1(XV) chain OS=Homo sapiens GN=COL15A1 PE=1 SV=2	PF09606//PF06482//PF08880	ARC105 or Med15 subunit of Mediator complex non-fungal//Collagenase NC10 and Endostatin//QLQ	GO:0006357//GO:0007155//GO:0006355	regulation of transcription from RNA polymerase II promoter//cell adhesion//regulation of transcription, DNA-templated	GO:0005524//GO:0016818//GO:0005198//GO:0001104	ATP binding//hydrolase activity, acting on acid anhydrides, in phosphorus-containing anhydrides//structural molecule activity//RNA polymerase II transcription cofactor activity	GO:0005634//GO:0031012//GO:0016592	nucleus//extracellular matrix//mediator complex	KOG3544	Collagens (type IV and type XIII), and related proteins
c156211_g1	4	1	0.792	1.076	0.601	0.634	1.154	0.956	0.796333	-0.263638	0.389311	0.536231	271.603	367.089	0.43463	0.00047755	0.0049878	3462	676435233	XP_009047490.1	1260	6.83781e-155	hypothetical protein LOTGIDRAFT_225095, partial [Lottia gigantea] >gi|556113158|gb|ESP01810.1| hypothetical protein LOTGIDRAFT_225095, partial [Lottia gigantea]	--	--	--	--	--	K03240	EIF2B5	translation initiation factor eIF-2B subunit epsilon	http://www.genome.jp/dbget-bin/www_bget?ko:K03240	Q8CHW4	993	1.66691e-117	Translation initiation factor eIF-2B subunit epsilon OS=Mus musculus GN=Eif2b5 PE=1 SV=1	PF00483//PF02237//PF02020	Nucleotidyl transferase//Biotin protein ligase C terminal domain//eIF4-gamma/eIF5/eIF2-epsilon	GO:0006464//GO:0009058	cellular protein modification process//biosynthetic process	GO:0005515//GO:0016779	protein binding//nucleotidyltransferase activity	--	--	KOG1461	Translation initiation factor 2B, epsilon subunit (eIF-2Bepsilon/GCD6)
c151384_g1	4	1	1.408	1.208	0.728	0.806	1.463	1.20533	0.999	-0.270876	0.394463	0.540387	90.6702	58.4488	-0.63345	0.0023891	0.020188	1805	405968330	EKC33409.1	2620	0	Tetratricopeptide repeat protein 26 [Crassostrea gigas]	524911982	XM_005110790.1	634	0	PREDICTED: Aplysia californica tetratricopeptide repeat protein 26-like (LOC101856615), mRNA	--	--	--	--	Q5U2N8	2356	0	Tetratricopeptide repeat protein 26 OS=Rattus norvegicus GN=Ttc26 PE=2 SV=1	PF03358//PF13181//PF13176//PF00515//PF13174	NADPH-dependent FMN reductase//Tetratricopeptide repeat//Tetratricopeptide repeat//Tetratricopeptide repeat//Tetratricopeptide repeat	--	--	GO:0005515//GO:0016491	protein binding//oxidoreductase activity	--	--	--	--
c127532_g1	4	1	0.997	0.807	0.602	0.763	0.357	0.934667	0.574	-0.703401	0.0873481	0.186402	84.6076	55.8944	-0.59808	0.0051529	0.03868	550	--	--	--	--	--	--	--	--	--	--	--	--	--	--	--	--	--	--	PF08509//PF03047	Adenylate cyclase G-alpha binding domain//COMC family	GO:0006171//GO:0006144//GO:0007165	cAMP biosynthetic process//purine nucleobase metabolic process//signal transduction	GO:0000287//GO:0005186//GO:0004016	magnesium ion binding//pheromone activity//adenylate cyclase activity	--	--	--	--
c153808_g1	4	1	0.897	1.076	0.827	0.499	0.922	0.991	0.749333	-0.403277	0.189272	0.322189	591.978	383.586	-0.62599	3.6396e-06	6.0544e-05	3035	676466568	XP_009057608.1	1215	8.24192e-154	hypothetical protein LOTGIDRAFT_83213, partial [Lottia gigantea] >gi|556103035|gb|ESO91687.1| hypothetical protein LOTGIDRAFT_83213, partial [Lottia gigantea]	--	--	--	--	--	--	--	--	--	Q96DY2	544	5.16087e-59	IQ domain-containing protein D OS=Homo sapiens GN=IQCD PE=2 SV=2	PF07545//PF00612//PF01465	Vestigial/Tondu family//IQ calmodulin-binding motif//GRIP domain	GO:0006355//GO:0000042	regulation of transcription, DNA-templated//protein targeting to Golgi	GO:0005515	protein binding	GO:0005634	nucleus	--	--
c156494_g1	4	1	0.93	0.816	0.647	0.564	0.728	0.915333	0.646333	-0.502019	0.0209756	0.0682866	284.657	439.357	0.62617	3.52e-07	6.92e-06	3314	524886758	XP_005099971.1	1377	2.12749e-176	PREDICTED: uncharacterized protein YMR315W-like isoform X2 [Aplysia californica]	--	--	--	--	--	--	--	--	--	O34371	220	3.58035e-17	Putative oxidoreductase YteT OS=Bacillus subtilis (strain 168) GN=yteT PE=2 SV=1	PF01408//PF02894//PF01118	Oxidoreductase family, NAD-binding Rossmann fold//Oxidoreductase family, C-terminal alpha/beta domain//Semialdehyde dehydrogenase, NAD binding domain	GO:0008152//GO:0055114	metabolic process//oxidation-reduction process	GO:0016620//GO:0051287//GO:0016491	oxidoreductase activity, acting on the aldehyde or oxo group of donors, NAD or NADP as acceptor//NAD binding//oxidoreductase activity	--	--	KOG2742	Predicted oxidoreductase
c154133_g3	4	1	1.093	0.847	0.447	0.474	0.528	0.98	0.483	-1.02076	0.00139234	0.0126866	593.387	303.932	-0.96523	7.1698e-16	3.4562e-14	1930	676467036	XP_009057759.1	1322	7.34129e-172	hypothetical protein LOTGIDRAFT_233457 [Lottia gigantea] >gi|556103054|gb|ESO91706.1| hypothetical protein LOTGIDRAFT_233457 [Lottia gigantea]	--	--	--	--	--	--	--	--	--	P09172	355	3.52331e-34	Dopamine beta-hydroxylase OS=Homo sapiens GN=DBH PE=1 SV=3	PF01082	Copper type II ascorbate-dependent monooxygenase, N-terminal domain	GO:0055114	oxidation-reduction process	GO:0005507//GO:0004497//GO:0016715	copper ion binding//monooxygenase activity//oxidoreductase activity, acting on paired donors, with incorporation or reduction of molecular oxygen, reduced ascorbate as one donor, and incorporation of one atom of oxygen	--	--	KOG3568	Dopamine beta-monooxygenase
c112979_g1	4	1	0.749	0.832	0.961	0.599	0.577	0.860333	0.712333	-0.272343	0.31935	0.46715	3203.49	5322.68	0.73251	8.6699e-05	0.0010943	888	676441177	XP_009049412.1	465	1.49133e-50	hypothetical protein LOTGIDRAFT_112980 [Lottia gigantea] >gi|556111323|gb|ESO99974.1| hypothetical protein LOTGIDRAFT_112980 [Lottia gigantea]	--	--	--	--	--	K01135	ARSB	arylsulfatase B	http://www.genome.jp/dbget-bin/www_bget?ko:K01135	P15848	378	1.2324e-39	Arylsulfatase B OS=Homo sapiens GN=ARSB PE=1 SV=1	PF01019//PF00884	Gamma-glutamyltranspeptidase//Sulfatase	GO:0008152//GO:0019530//GO:0006693//GO:0006691//GO:0006749	metabolic process//taurine metabolic process//prostaglandin metabolic process//leukotriene metabolic process//glutathione metabolic process	GO:0008484//GO:0003840	sulfuric ester hydrolase activity//gamma-glutamyltransferase activity	--	--	KOG3867	Sulfatase
c113153_g1	4	1	1.123	0.793	0.616	0.786	0.509	0.972	0.637	-0.609663	0.057463	0.137549	592.931	352.72	-0.74934	1.8818e-10	5.5794e-09	2389	524887588	XP_005100378.1	556	9.99845e-63	PREDICTED: uncharacterized protein LOC101862803 [Aplysia californica]	--	--	--	--	--	--	--	--	--	--	--	--	--	--	--	--	--	--	--	--	--	--	--
c140117_g1	4	1	1.052	0.969	0.815	0.979	0.722	1.007	0.838667	-0.263894	0.106652	0.214587	173.835	280.635	0.69098	4.2477e-07	8.2342e-06	1188	405965327	EKC30708.1	795	3.56145e-97	Transitional endoplasmic reticulum ATPase TER94, partial [Crassostrea gigas]	194757829	XM_001961129.1	196	3.0249e-96	Drosophila ananassae GF11135 (Dana\GF11135), mRNA	K13525	VCP, CDC48	transitional endoplasmic reticulum ATPase	http://www.genome.jp/dbget-bin/www_bget?ko:K13525	Q6GL04	759	8.63826e-91	Transitional endoplasmic reticulum ATPase OS=Xenopus tropicalis GN=vcp PE=2 SV=1	PF04679//PF00004	ATP dependent DNA ligase C terminal region//ATPase family associated with various cellular activities (AAA)	GO:0006281//GO:0006310//GO:0006260	DNA repair//DNA recombination//DNA replication	GO:0005524//GO:0003910	ATP binding//DNA ligase (ATP) activity	--	--	KOG0730	AAA+-type ATPase
c96519_g1	4	1	1.214	0.638	0.323	0.325	0.304	0.950667	0.317333	-1.58294	0.00517391	0.0260565	1007.18	542.057	-0.89381	1.345e-16	6.8437e-15	1203	151303715	ABR92638.1	609	7.75909e-74	endo-beta-1,4-glucanase [Ampullaria crossean]	--	--	--	--	--	--	--	--	--	P82186	415	9.95398e-47	Endoglucanase OS=Mytilus edulis PE=1 SV=1	--	--	--	--	GO:0016798	hydrolase activity, acting on glycosyl bonds	--	--	--	--
c143945_g1	4	1	0.986	1.124	0.75	0.551	0.598	1.03667	0.633	-0.711675	0.00778151	0.0345257	269.158	152.101	-0.82343	6.4612e-09	1.6107e-07	1891	524865120	XP_005089392.1	1077	9.18543e-139	PREDICTED: calcium/calmodulin-dependent protein kinase type IV-like [Aplysia californica]	--	--	--	--	--	K05869	CAMK4	calcium/calmodulin-dependent protein kinase IV	http://www.genome.jp/dbget-bin/www_bget?ko:K05869	Q16566	957	1.68254e-120	Calcium/calmodulin-dependent protein kinase type IV OS=Homo sapiens GN=CAMK4 PE=1 SV=1	PF06293//PF05767//PF07714//PF00069	Lipopolysaccharide kinase (Kdo/WaaP) family//Poxvirus virion envelope protein A14//Protein tyrosine kinase//Protein kinase domain	GO:0009103//GO:0006468	lipopolysaccharide biosynthetic process//protein phosphorylation	GO:0005524//GO:0016773//GO:0004672	ATP binding//phosphotransferase activity, alcohol group as acceptor//protein kinase activity	GO:0016020//GO:0019031	membrane//viral envelope	KOG0032	Ca2+/calmodulin-dependent protein kinase, EF-Hand protein superfamily
c142978_g3	4	1	1.072	1.163	0.821	0.899	0.93	1.07833	0.883333	-0.287773	0.0256113	0.078318	297.997	534.796	0.84369	1.5516e-12	5.6911e-11	1493	524913109	XP_005111388.1	643	1.71567e-77	PREDICTED: myophilin-like [Aplysia californica]	--	--	--	--	--	--	--	--	--	Q24799	400	8.37111e-44	Myophilin OS=Echinococcus granulosus PE=2 SV=1	PF10717//PF00307	Occlusion-derived virus envelope protein ODV-E18//Calponin homology (CH) domain	--	--	GO:0005515	protein binding	GO:0019031	viral envelope	KOG2046	Calponin
c157071_g1	4	1	0.998	0.96	0.807	0.806	0.819	0.986	0.810667	-0.282479	0.000162838	0.00406251	550.355	404.636	-0.44374	0.00012666	0.0015383	5609	524910389	XP_005110074.1	4702	0	PREDICTED: ATP-citrate synthase-like isoform X2 [Aplysia californica]	533161275	XM_005394423.1	595	0	PREDICTED: Chinchilla lanigera ATP citrate lyase (Acly), transcript variant X2, mRNA	K01648	ACLY	ATP citrate (pro-S)-lyase	http://www.genome.jp/dbget-bin/www_bget?ko:K01648	Q91V92	4229	0	ATP-citrate synthase OS=Mus musculus GN=Acly PE=1 SV=1	PF00549//PF05478//PF02629//PF00285	CoA-ligase//Prominin//CoA binding domain//Citrate synthase	GO:0044262//GO:0008152	cellular carbohydrate metabolic process//metabolic process	GO:0003824//GO:0046912//GO:0048037	catalytic activity//transferase activity, transferring acyl groups, acyl groups converted into alkyl on transfer//cofactor binding	GO:0016021	integral component of membrane	KOG1254	ATP-citrate lyase
c57660_g1	4	1	1.594	0.913	0.807	0.721	0.907	1.169	0.811667	-0.526316	0.141401	0.26211	127.059	246.302	0.95493	6.5085e-08	1.4154e-06	1455	676460671	XP_009055700.1	1449	0	hypothetical protein LOTGIDRAFT_215894 [Lottia gigantea] >gi|556104847|gb|ESO93499.1| hypothetical protein LOTGIDRAFT_215894 [Lottia gigantea]	558127906	XM_006115594.1	44	1.16798e-11	PREDICTED: Pelodiscus sinensis BRO1 domain and CAAX motif containing (BROX), transcript variant X2, mRNA	--	--	--	--	A4IIL4	1125	1.53618e-148	BRO1 domain-containing protein BROX OS=Xenopus tropicalis GN=brox PE=2 SV=1	--	--	--	--	--	--	--	--	KOG2220	Predicted signal transduction protein
c155916_g2	4	1	1.256	1.113	0.79	0.666	0.716	1.123	0.724	-0.633296	0.00605799	0.0292744	233.868	136.389	-0.77796	1.3422e-07	2.8022e-06	3669	524914226	XP_005111931.1	1438	0	PREDICTED: protein OSCP1-like [Aplysia californica]	241245163	XM_002402386.1	75	1.7468e-28	Ixodes scapularis oxidored-nitro domain-containing protein isoform, putative, mRNA	--	--	--	--	Q8BHW2	1106	1.20354e-137	Protein OSCP1 OS=Mus musculus GN=Oscp1 PE=2 SV=1	--	--	--	--	--	--	--	--	KOG4033	Uncharacterized conserved protein
c93445_g1	4	1	0.923	0.969	0.56	0.534	0.52	0.964	0.538	-0.841427	5.22026e-05	0.0026301	1073.97	633.485	-0.76158	7.3051e-13	2.7522e-11	4694	524888472	XP_005100807.1	3239	0	PREDICTED: uncharacterized protein LOC101861823 [Aplysia californica]	291243920	XM_002741800.1	50	1.76838e-14	PREDICTED: Saccoglossus kowalevskii CG10841-like (LOC100373451), mRNA	--	--	--	--	--	--	--	--	PF13499//PF13405//PF00036//PF12125	EF-hand domain pair//EF-hand domain//EF hand//D domain of beta-TrCP	--	--	GO:0046983//GO:0005509	protein dimerization activity//calcium ion binding	--	--	--	--
c137366_g1	4	1	0.979	1.033	0.617	0.599	0.598	1.004	0.604667	-0.731547	1.08388e-05	0.00182788	839.232	655.393	-0.35671	0.00097165	0.0093037	6581	524913356	XP_005111509.1	4163	0	PREDICTED: multidrug resistance protein 1A-like [Aplysia californica]	345842455	NM_001243989.1	87	6.71167e-35	Cricetulus griseus ATP-binding cassette, sub-family B (MDR/TAP), member 1B (Abcb1b), mRNA >gi|191166|gb|M60041.1|CRUPGPII C.griseus P-glycoprotein (isoform class II) mRNA, complete cds	K05659	ABCB4	ATP-binding cassette, subfamily B (MDR/TAP), member 4	http://www.genome.jp/dbget-bin/www_bget?ko:K05659	P08183	3372	0	Multidrug resistance protein 1 OS=Homo sapiens GN=ABCB1 PE=1 SV=3	PF03193//PF01437//PF01695//PF00664//PF00931//PF04999//PF00424//PF00485//PF06414//PF00158//PF00006//PF00004//PF00503//PF07728//PF00005//PF08988//PF01078	Protein of unknown function, DUF258//Plexin repeat//IstB-like ATP binding protein//ABC transporter transmembrane region//NB-ARC domain//Cell division protein FtsL//REV protein (anti-repression trans-activator protein)//Phosphoribulokinase / Uridine kinase family//Zeta toxin//Sigma-54 interaction domain//ATP synthase alpha/beta family, nucleotide-binding domain//ATPase family associated with vario…	GO:0007165//GO:0015994//GO:0015995//GO:0008152//GO:0055085//GO:0006355//GO:0007186//GO:0009405//GO:0006810//GO:0007049//GO:0051301//GO:0015979	signal transduction//chlorophyll metabolic process//chlorophyll biosynthetic process//metabolic process//transmembrane transport//regulation of transcription, DNA-templated//G-protein coupled receptor signaling pathway//pathogenesis//transport//cell cycle//cell division//photosynthesis	GO:0005525//GO:0043531//GO:0003700//GO:0016301//GO:0019001//GO:0042626//GO:0016851//GO:0008134//GO:0004871//GO:0016887//GO:0005524//GO:0031683//GO:0003924	GTP binding//ADP binding//sequence-specific DNA binding transcription factor activity//kinase activity//guanyl nucleotide binding//ATPase activity, coupled to transmembrane movement of substances//magnesium chelatase activity//transcription factor binding//signal transducer activity//ATPase activity//ATP binding//G-protein beta/gamma-subunit complex binding//GTPase activity	GO:0010007//GO:0042025//GO:0016021//GO:0005667//GO:0016020	magnesium chelatase complex//host cell nucleus//integral component of membrane//transcription factor complex//membrane	KOG0055	Multidrug/pheromone exporter, ABC superfamily
c155603_g2	4	1	0.919	0.929	0.642	0.743	0.629	0.949333	0.671333	-0.499885	0.00405177	0.0226636	404.261	622.019	0.62167	2.0677e-07	4.2041e-06	4986	676449098	XP_009051945.1	1168	1.3187e-142	hypothetical protein LOTGIDRAFT_231541 [Lottia gigantea] >gi|556108693|gb|ESO97345.1| hypothetical protein LOTGIDRAFT_231541 [Lottia gigantea]	410986775	XM_003999636.1	88	1.41219e-35	PREDICTED: Felis catus farnesyl diphosphate synthase (FDPS), mRNA	K00787	FDPS	farnesyl diphosphate synthase	http://www.genome.jp/dbget-bin/www_bget?ko:K00787	Q8WMY2	952	2.11452e-114	Farnesyl pyrophosphate synthase OS=Bos taurus GN=FDPS PE=1 SV=1	PF03845//PF02979//PF02167//PF00348	Spore germination protein//Nitrile hydratase, alpha chain//Cytochrome C1 family//Polyprenyl synthetase	GO:0006118//GO:0006807//GO:0009847//GO:0008299	electron transport//nitrogen compound metabolic process//spore germination//isoprenoid biosynthetic process	GO:0046914//GO:0005506//GO:0020037//GO:0003824//GO:0009055	transition metal ion binding//iron ion binding//heme binding//catalytic activity//electron carrier activity	GO:0016021	integral component of membrane	KOG0711	Polyprenyl synthetase
c126697_g1	4	1	1.118	1.638	0.787	0.791	0.8	1.252	0.792667	-0.659448	0.0439631	0.113348	198.87	122.831	-0.69515	7.4052e-06	0.00011632	1320	524891407	XP_005102237.1	1342	0	PREDICTED: 2-amino-3-carboxymuconate-6-semialdehyde decarboxylase-like isoform X1 [Aplysia californica]	334329853	XM_001369735.2	86	4.74689e-35	PREDICTED: Monodelphis domestica 2-amino-3-carboxymuconate-6-semialdehyde decarboxylase-like (LOC100015778), mRNA	K03392	ACMSD	aminocarboxymuconate-semialdehyde decarboxylase	http://www.genome.jp/dbget-bin/www_bget?ko:K03392	Q0II68	1233	1.21215e-166	2-amino-3-carboxymuconate-6-semialdehyde decarboxylase OS=Bos taurus GN=ACMSD PE=2 SV=1	PF08015//PF04909	Fungal mating-type pheromone//Amidohydrolase	GO:0007165//GO:0008152	signal transduction//metabolic process	GO:0003824//GO:0000772	catalytic activity//mating pheromone activity	GO:0016020	membrane	--	--
c147961_g4	4	1	1.031	0.888	0.691	0.625	0.636	0.973	0.650667	-0.580521	0.00188533	0.0151415	6778.8	8638.84	0.34981	0.00018991	0.0022044	1763	524866113	XP_005089881.1	968	4.39388e-123	PREDICTED: isopentenyl-diphosphate Delta-isomerase 1-like isoform X1 [Aplysia californica]	220961625	FJ550300.1	263	2.57754e-133	Thais clavigera clone Tcl613 microsatellite sequence	K01823	idi, IDI	isopentenyl-diphosphate delta-isomerase	http://www.genome.jp/dbget-bin/www_bget?ko:K01823	Q1LZ95	735	2.04672e-91	Isopentenyl-diphosphate Delta-isomerase 1 OS=Bos taurus GN=IDI1 PE=2 SV=2	PF12166//PF05841//PF07655//PF00293	Protein of unknown function (DUF3595)//Apc15p protein//Secretin N-terminal domain//NUDIX domain	GO:0009297//GO:0031145//GO:0030071//GO:0006811	pilus assembly//anaphase-promoting complex-dependent proteasomal ubiquitin-dependent protein catabolic process//regulation of mitotic metaphase/anaphase transition//ion transport	GO:0008381//GO:0016787	mechanically-gated ion channel activity//hydrolase activity	GO:0016021//GO:0019867//GO:0005680	integral component of membrane//outer membrane//anaphase-promoting complex	KOG0142	Isopentenyl pyrophosphate:dimethylallyl pyrophosphate isomerase
c142904_g2	4	1	1.036	0.974	0.728	0.776	0.688	1.00333	0.730667	-0.457516	0.00124249	0.0118712	2202.55	1781.91	-0.30575	0.0013412	0.012266	1994	524901460	XP_005107137.1	807	1.41096e-99	PREDICTED: ribose-5-phosphate isomerase-like isoform X1 [Aplysia californica] >gi|524901462|ref|XP_005107138.1| PREDICTED: ribose-5-phosphate isomerase-like isoform X2 [Aplysia californica]	--	--	--	--	--	K01807	rpiA	ribose 5-phosphate isomerase A	http://www.genome.jp/dbget-bin/www_bget?ko:K01807	P47968	670	5.468e-80	Ribose-5-phosphate isomerase OS=Mus musculus GN=Rpia PE=2 SV=2	PF06026//PF06667//PF04198	Ribose 5-phosphate isomerase A (phosphoriboisomerase A)//Phage shock protein B//Putative sugar-binding domain	GO:0015976//GO:0009052//GO:0006098//GO:0009271//GO:0006355	carbon utilization//pentose-phosphate shunt, non-oxidative branch//pentose-phosphate shunt//phage shock//regulation of transcription, DNA-templated	GO:0004751//GO:0030246	ribose-5-phosphate isomerase activity//carbohydrate binding	--	--	KOG3075	Ribose 5-phosphate isomerase
c156271_g1	4	1	1.082	1.284	0.774	0.546	0.697	1.122	0.672333	-0.738824	0.0152133	0.0545265	197.841	142.932	-0.46901	0.002105	0.018086	2085	524901326	XP_005107072.1	397	7.96702e-39	PREDICTED: retinitis pigmentosa 1-like 1 protein-like [Aplysia californica]	--	--	--	--	--	--	--	--	--	--	--	--	--	PF00214	Calcitonin / CGRP / IAPP family	GO:0007165	signal transduction	GO:0005179	hormone activity	GO:0005576	extracellular region	--	--
c117505_g1	4	1	1.09	1.09	0.519	0.476	0.489	1.06	0.494667	-1.09954	3.82297e-05	0.00236233	1100.32	745.834	-0.56099	9.1152e-08	1.9483e-06	1809	405973812	EKC38504.1	1282	1.39129e-167	Coiled-coil domain-containing protein 19, mitochondrial [Crassostrea gigas]	--	--	--	--	--	--	--	--	--	Q9UL16	723	2.63382e-85	Coiled-coil domain-containing protein 19, mitochondrial OS=Homo sapiens GN=CCDC19 PE=2 SV=2	--	--	--	--	--	--	--	--	--	--
c136357_g1	4	1	0.876	0.948	0.6	0.501	0.456	0.941333	0.519	-0.858971	0.00253964	0.0176646	1027.79	577.358	-0.832	6.1175e-15	2.7372e-13	2027	676483711	XP_009063112.1	1108	1.03069e-143	hypothetical protein LOTGIDRAFT_195269 [Lottia gigantea] >gi|556097499|gb|ESO86151.1| hypothetical protein LOTGIDRAFT_195269 [Lottia gigantea]	--	--	--	--	--	--	--	--	--	Q2KIU7	782	1.0881e-96	Radial spoke head protein 9 homolog OS=Bos taurus GN=RSPH9 PE=2 SV=1	PF01424	R3H domain	--	--	GO:0003676	nucleic acid binding	--	--	--	--
c155545_g1	4	1	1	1.238	0.738	0.954	0.967	1.07933	0.886333	-0.284219	0.152828	0.276546	96.7628	53.6042	-0.85211	5.587e-05	0.00073369	2678	524905593	XP_005108173.1	2171	0	PREDICTED: ATP-binding cassette sub-family B member 8, mitochondrial-like [Aplysia californica]	--	--	--	--	--	K05655	ABCB8	ATP-binding cassette, subfamily B (MDR/TAP), member 8	http://www.genome.jp/dbget-bin/www_bget?ko:K05655	Q56A55	1865	0	ATP-binding cassette sub-family B member 8, mitochondrial OS=Danio rerio GN=abcb8 PE=2 SV=1	PF06472//PF00664//PF00005//PF01583	ABC transporter transmembrane region 2//ABC transporter transmembrane region//ABC transporter//Adenylylsulphate kinase	GO:0006144//GO:0006810//GO:0000103//GO:0055085	purine nucleobase metabolic process//transport//sulfate assimilation//transmembrane transport	GO:0016887//GO:0042626//GO:0004020//GO:0005524	ATPase activity//ATPase activity, coupled to transmembrane movement of substances//adenylylsulfate kinase activity//ATP binding	GO:0016021//GO:0016020	integral component of membrane//membrane	KOG0058	Peptide exporter, ABC superfamily
c155345_g1	4	1	1.018	1.048	0.45	0.574	0.527	1.022	0.517	-0.983159	0.000697953	0.00830589	501.351	383.208	-0.38769	0.0012776	0.011764	3303	405964735	EKC30184.1	1514	0	Uncharacterized protein C11orf66-like protein [Crassostrea gigas]	--	--	--	--	--	--	--	--	--	Q66HR9	530	5.37869e-57	Protein phosphatase 1 regulatory subunit 32 OS=Rattus norvegicus GN=Ppp1r32 PE=2 SV=1	PF07086//PF01529	Protein of unknown function (DUF1352)//DHHC palmitoyltransferase	GO:0007029	endoplasmic reticulum organization	GO:0008270	zinc ion binding	GO:0005789	endoplasmic reticulum membrane	--	--
c155051_g1	4	1	0.979	0.997	0.69	0.643	0.647	0.992	0.66	-0.587874	6.47152e-05	0.0027051	471.731	282.654	-0.73893	0.0020833	0.017921	5070	524894290	XP_005103646.1	5987	0	PREDICTED: dynein heavy chain 5, axonemal-like [Aplysia californica]	156368442	XM_001627653.1	153	1.05657e-71	Nematostella vectensis predicted protein (NEMVEDRAFT_v1g171736) partial mRNA	--	--	--	--	Q8TE73	4253	0	Dynein heavy chain 5, axonemal OS=Homo sapiens GN=DNAH5 PE=1 SV=3	PF02150//PF01343//PF00906	RNA polymerases M/15 Kd subunit//Peptidase family S49//Hepatitis core antigen	GO:0006351//GO:0006206//GO:0006144//GO:0009405//GO:0006508	transcription, DNA-templated//pyrimidine nucleobase metabolic process//purine nucleobase metabolic process//pathogenesis//proteolysis	GO:0003899//GO:0005198//GO:0003677//GO:0008233	DNA-directed RNA polymerase activity//structural molecule activity//DNA binding//peptidase activity	GO:0005730	nucleolus	KOG3595	Dyneins, heavy chain
c156014_g1	4	1	1.223	0.803	0.715	0.83	0.747	1.00867	0.764	-0.400805	0.109618	0.219106	1761.51	991.02	-0.82983	5.8961e-09	1.4765e-07	989	524892586	XP_005102820.1	848	2.96108e-99	PREDICTED: uncharacterized protein LOC101848762 [Aplysia californica]	--	--	--	--	--	--	--	--	--	--	--	--	--	--	--	--	--	--	--	--	--	--	--
c155038_g1	4	1	0.893	1.114	0.702	0.538	0.581	1.00233	0.607	-0.723594	0.00771517	0.0344453	131.72	70.917	-0.89327	1.4113e-06	2.5299e-05	4622	524873158	XP_005093331.1	2062	0	PREDICTED: uncharacterized protein LOC101861562 [Aplysia californica]	--	--	--	--	--	--	--	--	--	Q3UVV9	229	1.63061e-17	von Willebrand factor A domain-containing protein 3A OS=Mus musculus GN=Vwa3a PE=2 SV=1	PF06331//PF00111	Transcription factor TFIIH complex subunit Tfb5//2Fe-2S iron-sulfur cluster binding domain	GO:0006355//GO:0006289//GO:0006118	regulation of transcription, DNA-templated//nucleotide-excision repair//electron transport	GO:0009055//GO:0051536	electron carrier activity//iron-sulfur cluster binding	GO:0000439	core TFIIH complex	--	--
c146739_g1	4	1	0.866	1.18	0.884	0.821	0.81	1.01533	0.838333	-0.276358	0.119796	0.233729	59.1494	116.986	0.9839	2.3048e-07	4.658e-06	1518	676455949	XP_009054171.1	705	1.29849e-84	hypothetical protein LOTGIDRAFT_117396 [Lottia gigantea] >gi|556106314|gb|ESO94966.1| hypothetical protein LOTGIDRAFT_117396 [Lottia gigantea]	345327220	XM_003431095.1	57	7.23791e-19	PREDICTED: Ornithorhynchus anatinus poly(ADP-ribose) glycohydrolase ARH3-like (LOC100079380), mRNA	K11687	ADPRHL2	poly(ADP-ribose) glycohydrolase ARH3	http://www.genome.jp/dbget-bin/www_bget?ko:K11687	Q66HT8	531	2.14147e-60	Poly(ADP-ribose) glycohydrolase ARH3 OS=Danio rerio GN=adprhl2 PE=2 SV=2	--	--	--	--	--	--	--	--	--	--
c152197_g2	4	1	0.906	0.951	0.704	0.699	0.874	0.952333	0.759	-0.327367	0.0422096	0.110359	225.9	419.345	0.89245	1.9606e-12	7.1262e-11	2115	676467270	XP_009057834.1	1182	1.2764e-150	hypothetical protein LOTGIDRAFT_209535 [Lottia gigantea] >gi|556102470|gb|ESO91122.1| hypothetical protein LOTGIDRAFT_209535 [Lottia gigantea]	--	--	--	--	--	K00515	BCMO1, BCDO1	beta-carotene 15,15'-monooxygenase	http://www.genome.jp/dbget-bin/www_bget?ko:K00515	Q99NF1	944	8.38255e-117	Beta,beta-carotene 9',10'-oxygenase OS=Mus musculus GN=Bco2 PE=1 SV=1	--	--	--	--	--	--	--	--	--	--
c150094_g1	4	1	0.918	1.031	0.628	0.463	1.038	0.983	0.709667	-0.47005	0.184578	0.315556	577.336	426.385	-0.43726	0.0029334	0.023986	2165	676465811	XP_009057364.1	249	1.47258e-21	hypothetical protein LOTGIDRAFT_233317 [Lottia gigantea] >gi|556103410|gb|ESO92062.1| hypothetical protein LOTGIDRAFT_233317 [Lottia gigantea]	--	--	--	--	--	--	--	--	--	--	--	--	--	PF01114//PF02159//PF08116	Colipase, N-terminal domain//Oestrogen receptor//PhTx neurotoxin family	GO:0016042//GO:0009405//GO:0007165//GO:0006355//GO:0007586//GO:0043401	lipid catabolic process//pathogenesis//signal transduction//regulation of transcription, DNA-templated//digestion//steroid hormone mediated signaling pathway	GO:0030284//GO:0003677//GO:0005496//GO:0008047	estrogen receptor activity//DNA binding//steroid binding//enzyme activator activity	GO:0005576//GO:0005634	extracellular region//nucleus	--	--
c157118_g1	4	1	0.744	1.467	0.731	0.683	0.908	1.07033	0.774	-0.467655	0.243828	0.386062	508.308	322.499	-0.65641	1.5767e-07	3.2587e-06	6923	676428541	XP_009045309.1	3032	0	hypothetical protein LOTGIDRAFT_230171 [Lottia gigantea] >gi|556115175|gb|ESP03827.1| hypothetical protein LOTGIDRAFT_230171 [Lottia gigantea]	--	--	--	--	--	K02599	NOTCH	Notch	http://www.genome.jp/dbget-bin/www_bget?ko:K02599	P10079	588	4.06688e-60	Fibropellin-1 OS=Strongylocentrotus purpuratus GN=EGF1 PE=1 SV=2	PF04355//PF00008	SmpA / OmlA family//EGF-like domain	--	--	GO:0005515	protein binding	GO:0019867	outer membrane	KOG1217	Fibrillins and related proteins containing Ca2+-binding EGF-like domains
c124008_g1	4	1	0.984	1.003	0.498	0.516	0.689	0.995667	0.567667	-0.810619	0.00511811	0.0258925	213.226	288.295	0.43517	0.0016846	0.01491	987	--	--	--	--	--	--	--	--	--	--	--	--	--	--	--	--	--	--	PF07926//PF04728//PF06810//PF00038//PF05531//PF01920//PF05046//PF05791//PF05478//PF02403//PF06009//PF10392//PF00804//PF04513//PF04108	TPR/MLP1/MLP2-like protein//Lipoprotein leucine-zipper//Phage minor structural protein GP20//Intermediate filament protein//Nucleopolyhedrovirus P10 protein//Prefoldin subunit//Mitochondrial large subunit ribosomal protein (Img2)//Bacillus haemolytic enterotoxin (HBL)//Prominin//Seryl-tRNA synthetase N-terminal domain//Laminin Domain II//Golgi transport complex subunit 5//Syntaxin//Baculovirus po…	GO:0006434//GO:0006412//GO:0006606//GO:0006563//GO:0006891//GO:0006566//GO:0007155//GO:0006544//GO:0042254//GO:0009405//GO:0006914//GO:0006457	seryl-tRNA aminoacylation//translation//protein import into nucleus//L-serine metabolic process//intra-Golgi vesicle-mediated transport//threonine metabolic process//cell adhesion//glycine metabolic process//ribosome biogenesis//pathogenesis//autophagy//protein folding	GO:0000166//GO:0004828//GO:0003735//GO:0051082//GO:0005524//GO:0005198	nucleotide binding//serine-tRNA ligase activity//structural constituent of ribosome//unfolded protein binding//ATP binding//structural molecule activity	GO:0005622//GO:0017119//GO:0005882//GO:0016272//GO:0019867//GO:0005643//GO:0019031//GO:0005604//GO:0005840//GO:0005737//GO:0016021//GO:0019028//GO:0016020	intracellular//Golgi transport complex//intermediate filament//prefoldin complex//outer membrane//nuclear pore//viral envelope//basement membrane//ribosome//cytoplasm//integral component of membrane//viral capsid//membrane	--	--
c150880_g1	4	1	0.861	0.992	0.647	0.828	0.848	0.951	0.774333	-0.296491	0.101176	0.205924	563.108	352.622	-0.67529	9.9849e-09	2.4253e-07	3707	524864180	XP_005088928.1	3567	0	PREDICTED: uncharacterized protein C7orf63-like isoform X3 [Aplysia californica]	--	--	--	--	--	--	--	--	--	B0CM26	2060	0	Uncharacterized protein C7orf63 homolog OS=Papio anubis PE=4 SV=1	PF02606//PF01363//PF02444	Tetraacyldisaccharide-1-P 4'-kinase//FYVE zinc finger//Hepatitis E virus ORF-2 (Putative capsid protein)	GO:0009245//GO:0015940//GO:0009103	lipid A biosynthetic process//pantothenate biosynthetic process//lipopolysaccharide biosynthetic process	GO:0046872//GO:0009029//GO:0005524	metal ion binding//tetraacyldisaccharide 4'-kinase activity//ATP binding	GO:0030430	host cell cytoplasm	--	--
c111142_g1	4	1	1.043	1.048	0.855	0.812	0.791	1.03033	0.819333	-0.330589	0.00109383	0.0109187	1161.49	922.634	-0.33214	0.0011625	0.010849	1072	524864102	XP_005088889.1	438	2.96091e-50	PREDICTED: small nuclear ribonucleoprotein E-like [Aplysia californica]	--	--	--	--	--	K11097	SNRPE, SME	small nuclear ribonucleoprotein E	http://www.genome.jp/dbget-bin/www_bget?ko:K11097	Q7ZUG0	428	2.47618e-50	Small nuclear ribonucleoprotein E OS=Danio rerio GN=snrpe PE=3 SV=1	PF01388	ARID/BRIGHT DNA binding domain	--	--	GO:0003677	DNA binding	GO:0005622	intracellular	KOG1774	Small nuclear ribonucleoprotein E
c153292_g1	4	1	0.585	1.017	0.591	0.515	0.55	0.867333	0.552	-0.651918	0.0853591	0.183445	380.349	228.037	-0.73805	8.7118e-09	2.1306e-07	2382	524903860	XP_005108122.1	1483	0	PREDICTED: coiled-coil domain-containing protein 37-like [Aplysia californica]	260800004	XM_002594881.1	186	2.22747e-90	Branchiostoma floridae hypothetical protein, mRNA	--	--	--	--	Q494V2	813	9.78913e-96	Coiled-coil domain-containing protein 37 OS=Homo sapiens GN=CCDC37 PE=2 SV=1	PF04513	Baculovirus polyhedron envelope protein, PEP, C terminus	--	--	GO:0005198	structural molecule activity	GO:0019031//GO:0019028	viral envelope//viral capsid	--	--
c148786_g1	4	1	1.033	1.093	0.539	0.447	0.408	1.042	0.464667	-1.16509	0.000695159	0.00830219	1065.94	722.798	-0.56047	1.1891e-07	2.4992e-06	3417	676484958	XP_009063506.1	1180	5.76799e-148	hypothetical protein LOTGIDRAFT_130261 [Lottia gigantea] >gi|556097123|gb|ESO85775.1| hypothetical protein LOTGIDRAFT_130261 [Lottia gigantea]	505771308	XM_004601089.1	168	3.2555e-80	PREDICTED: Sorex araneus radial spoke 3 homolog (Chlamydomonas) (RSPH3), mRNA	--	--	--	--	A8E4N3	896	5.20397e-105	Radial spoke head protein 3 homolog OS=Bos taurus GN=RSPH3 PE=2 SV=1	--	--	--	--	--	--	--	--	--	--
c128498_g3	4	1	1.012	0.986	0.852	0.866	0.604	0.999333	0.774	-0.368632	0.0845667	0.181859	159.057	107.745	-0.56192	0.00061443	0.0062417	906	443696052	ELT96832.1	1382	2.40688e-180	hypothetical protein CAPTEDRAFT_19382 [Capitella teleta]	505790385	XM_004605619.1	167	3.02486e-80	PREDICTED: Sorex araneus dynein, axonemal, heavy chain 5 (DNAH5), mRNA	--	--	--	--	Q8TE73	1319	1.2014e-163	Dynein heavy chain 5, axonemal OS=Homo sapiens GN=DNAH5 PE=1 SV=3	PF03028	Dynein heavy chain and region D6 of dynein motor	GO:0007017//GO:0007018	microtubule-based process//microtubule-based movement	GO:0003777	microtubule motor activity	GO:0030286//GO:0005874	dynein complex//microtubule	KOG3595	Dyneins, heavy chain
c142337_g1	4	1	1.121	0.926	0.538	0.692	0.52	1.01567	0.583333	-0.800035	0.00613419	0.0295214	404.572	280.915	-0.52626	2.1855e-05	0.00031309	1693	676458000	XP_009054833.1	812	1.42829e-100	hypothetical protein LOTGIDRAFT_203924 [Lottia gigantea] >gi|556105906|gb|ESO94558.1| hypothetical protein LOTGIDRAFT_203924 [Lottia gigantea]	--	--	--	--	--	--	--	--	--	Q568D2	574	5.98245e-67	Uncharacterized protein C15orf26 homolog OS=Danio rerio GN=zgc:110373 PE=2 SV=1	--	--	--	--	--	--	--	--	--	--
c152732_g1	4	1	1.291	1.432	0.506	0.435	0.466	1.241	0.469	-1.40384	0.00111948	0.0110105	1147.65	580.637	-0.98297	3.4684e-20	2.2432e-18	3340	676468177	XP_009058125.1	801	3.11949e-95	hypothetical protein LOTGIDRAFT_105456 [Lottia gigantea] >gi|556102784|gb|ESO91436.1| hypothetical protein LOTGIDRAFT_105456 [Lottia gigantea]	524866325	XM_005089928.1	136	1.95577e-62	PREDICTED: Aplysia californica uncharacterized LOC101858454 (LOC101858454), mRNA	--	--	--	--	Q86UP9	378	1.13481e-38	Lipoma HMGIC fusion partner-like 3 protein OS=Homo sapiens GN=LHFPL3 PE=2 SV=3	PF03955//PF00822//PF03341//PF01284//PF13903//PF00032	Adenovirus hexon-associated protein (IX)//PMP-22/EMP/MP20/Claudin family//Poxvirus mRNA capping enzyme, small subunit//Membrane-associating domain//PMP-22/EMP/MP20/Claudin tight junction//Cytochrome b(C-terminal)/b6/petD	GO:0009451//GO:0006370//GO:0006118	RNA modification//7-methylguanosine mRNA capping//electron transport	GO:0031423//GO:0004482//GO:0009055//GO:0016491	hexon binding//mRNA (guanine-N7-)-methyltransferase activity//electron carrier activity//oxidoreductase activity	GO:0016021//GO:0019012//GO:0016020	integral component of membrane//virion//membrane	KOG4026	Uncharacterized conserved protein
c150313_g2	4	1	1.02	1.035	0.538	0.486	0.67	1.01833	0.564667	-0.850739	0.00327362	0.0201294	747.05	378.771	-0.97988	1.2822e-17	7.0008e-16	1951	676485438	XP_009063658.1	2066	0	hypothetical protein LOTGIDRAFT_107502 [Lottia gigantea] >gi|556096759|gb|ESO85411.1| hypothetical protein LOTGIDRAFT_107502 [Lottia gigantea]	--	--	--	--	--	--	--	--	--	P90666	1547	0	Thioredoxin domain-containing protein 3 homolog OS=Heliocidaris crassispina GN=NME8 PE=1 SV=1	PF00085//PF00334	Thioredoxin//Nucleoside diphosphate kinase	GO:0006206//GO:0045454//GO:0006183//GO:0006165//GO:0006228//GO:0006144//GO:0006241	pyrimidine nucleobase metabolic process//cell redox homeostasis//GTP biosynthetic process//nucleoside diphosphate phosphorylation//UTP biosynthetic process//purine nucleobase metabolic process//CTP biosynthetic process	GO:0004550//GO:0005524	nucleoside diphosphate kinase activity//ATP binding	--	--	KOG0888	Nucleoside diphosphate kinase
c35023_g1	4	1	1.049	1.085	0.603	0.57	0.633	1.04467	0.602	-0.795207	0.000137089	0.00360964	514.478	317.355	-0.69701	6.1324e-09	1.5334e-07	1928	676487325	XP_009064256.1	984	1.28874e-122	hypothetical protein LOTGIDRAFT_131119 [Lottia gigantea] >gi|556096463|gb|ESO85115.1| hypothetical protein LOTGIDRAFT_131119 [Lottia gigantea]	390356165	XM_790070.3	135	4.03272e-62	PREDICTED: Strongylocentrotus purpuratus meiosis-specific nuclear structural protein 1-like (LOC590467), mRNA	--	--	--	--	Q6PBA8	715	1.80548e-84	Meiosis-specific nuclear structural protein 1 OS=Danio rerio GN=mns1 PE=2 SV=1	--	--	--	--	--	--	--	--	--	--
c156000_g1	4	1	0.903	0.95	0.842	0.733	0.711	0.951	0.762	-0.319654	0.0201775	0.0665409	97.4405	61.7323	-0.6585	0.0010239	0.0097235	1966	513137512	AGO20698.1	1621	0	argininosuccinate synthetase [Protopterus annectens]	--	--	--	--	--	K01940	argG, ASS1	argininosuccinate synthase	http://www.genome.jp/dbget-bin/www_bget?ko:K01940	Q66I24	1552	0	Argininosuccinate synthase OS=Danio rerio GN=ass1 PE=2 SV=1	PF07496//PF00764//PF00733//PF03054	CW-type Zinc Finger//Arginosuccinate synthase//Asparagine synthase//tRNA methyl transferase	GO:0006529//GO:0006560//GO:0006526//GO:0006531//GO:0008033//GO:0006522	asparagine biosynthetic process//proline metabolic process//arginine biosynthetic process//aspartate metabolic process//tRNA processing//alanine metabolic process	GO:0008270//GO:0004066//GO:0016740//GO:0004055//GO:0005524	zinc ion binding//asparagine synthase (glutamine-hydrolyzing) activity//transferase activity//argininosuccinate synthase activity//ATP binding	GO:0005737	cytoplasm	KOG1706	Argininosuccinate synthase
c157057_g1	4	1	0.827	1.041	0.614	0.51	0.661	0.956	0.595	-0.684121	0.0105585	0.0422846	319.176	175.909	-0.85952	1.1977e-08	2.8734e-07	7385	405953052	EKC20784.1	6768	0	Dynein heavy chain 1, axonemal [Crassostrea gigas]	524868853	XM_005091168.1	1068	0	PREDICTED: Aplysia californica dynein heavy chain 1, axonemal-like (LOC101858600), mRNA	K10408	DNAH	dynein heavy chain, axonemal	http://www.genome.jp/dbget-bin/www_bget?ko:K10408	Q63164	4827	0	Dynein heavy chain 1, axonemal OS=Rattus norvegicus GN=Dnah1 PE=2 SV=2	PF03266//PF03028//PF08477//PF03193//PF01372//PF00038//PF00937//PF01078//PF09307//PF02367//PF00005//PF07728//PF00158//PF00910//PF00004//PF00437	NTPase//Dynein heavy chain and region D6 of dynein motor//Miro-like protein//Protein of unknown function, DUF258//Melittin//Intermediate filament protein//Coronavirus nucleocapsid protein//Magnesium chelatase, subunit ChlI//CLIP, MHC2 interacting//Uncharacterised P-loop hydrolase UPF0079//ABC transporter//AAA domain (dynein-related subfamily)//Sigma-54 interaction domain//RNA helicase//ATPase fam…	GO:0019882//GO:0006810//GO:0045859//GO:0015995//GO:0070526//GO:0007018//GO:0007017//GO:0015994//GO:0015979//GO:0007264//GO:0006886//GO:0006955//GO:0006355//GO:0007165	antigen processing and presentation//transport//regulation of protein kinase activity//chlorophyll biosynthetic process//threonylcarbamoyladenosine biosynthetic process//microtubule-based movement//microtubule-based process//chlorophyll metabolic process//photosynthesis//small GTPase mediated signal transduction//intracellular protein transport//immune response//regulation of transcription, DNA-t…	GO:0005198//GO:0098519//GO:0003723//GO:0005524//GO:0016851//GO:0016887//GO:0008134//GO:0003724//GO:0003924//GO:0042289//GO:0004860//GO:0003777//GO:0005525	structural molecule activity//nucleotide phosphatase activity, acting on free nucleotides//RNA binding//ATP binding//magnesium chelatase activity//ATPase activity//transcription factor binding//RNA helicase activity//GTPase activity//MHC class II protein binding//protein kinase inhibitor activity//microtubule motor activity//GTP binding	GO:0005667//GO:0010007//GO:0019013//GO:0005882//GO:0005576//GO:0030286//GO:0016020//GO:0005874//GO:0042613//GO:0005622	transcription factor complex//magnesium chelatase complex//viral nucleocapsid//intermediate filament//extracellular region//dynein complex//membrane//microtubule//MHC class II protein complex//intracellular	KOG3595	Dyneins, heavy chain
c153814_g1	4	1	0.971	1.008	0.539	0.608	0.566	0.993	0.571	-0.798303	0.000112876	0.00338251	598.088	365.633	-0.70996	6.395e-10	1.793e-08	2071	676490502	XP_009065291.1	195	1.1053e-13	hypothetical protein LOTGIDRAFT_229639 [Lottia gigantea] >gi|556095516|gb|ESO84169.1| hypothetical protein LOTGIDRAFT_229639 [Lottia gigantea]	--	--	--	--	--	--	--	--	--	--	--	--	--	PF00811//PF04684	Ependymin//BAF1 / ABF1 chromatin reorganising factor	GO:0007160//GO:0006338	cell-matrix adhesion//chromatin remodeling	GO:0005509//GO:0003677	calcium ion binding//DNA binding	GO:0005634//GO:0005576	nucleus//extracellular region	--	--
c146188_g3	4	1	1.042	1.153	0.612	0.526	0.581	1.065	0.573	-0.894246	0.000539267	0.0071277	1413.53	710.52	-0.99236	1.1355e-21	8.0544e-20	3009	524908263	XP_005109235.1	1537	0	PREDICTED: annexin A7-like isoform X1 [Aplysia californica] >gi|524908265|ref|XP_005109236.1| PREDICTED: annexin A7-like isoform X2 [Aplysia californica]	--	--	--	--	--	K17095	ANXA7_11	annexin A7/11	http://www.genome.jp/dbget-bin/www_bget?ko:K17095	P20072	723	3.07968e-83	Annexin A7 OS=Bos taurus GN=ANXA7 PE=1 SV=2	PF00191	Annexin	--	--	GO:0005509//GO:0005544	calcium ion binding//calcium-dependent phospholipid binding	--	--	KOG0819	Annexin
c155206_g3	4	1	0.722	0.72	0.508	0.545	0.608	0.814	0.553667	-0.556011	0.0359353	0.0990664	420.214	288.435	-0.54288	1.1886e-05	0.00017943	3253	524912719	XP_005111200.1	414	7.06119e-43	PREDICTED: uncharacterized protein LOC101845736 [Aplysia californica]	--	--	--	--	--	--	--	--	--	--	--	--	--	PF11093	Mitochondrial export protein Som1	--	--	--	--	GO:0042720	mitochondrial inner membrane peptidase complex	--	--
c150812_g2	4	1	0.741	0.985	0.821	0.557	0.646	0.908667	0.674667	-0.429576	0.113512	0.225541	290.865	207.889	-0.48454	0.00029807	0.0032913	3576	524886989	XP_005100084.1	818	1.34862e-89	PREDICTED: LOW QUALITY PROTEIN: armadillo repeat-containing protein 3-like [Aplysia californica]	--	--	--	--	--	--	--	--	--	Q5W041	436	1.34648e-42	Armadillo repeat-containing protein 3 OS=Homo sapiens GN=ARMC3 PE=2 SV=2	PF02862//PF01698	DDHD domain//Floricaula / Leafy protein	GO:0006355	regulation of transcription, DNA-templated	GO:0046872//GO:0003677	metal ion binding//DNA binding	--	--	--	--
c142893_g1	4	1	1.014	1.061	0.923	0.749	0.533	1.025	0.735	-0.479808	0.0907913	0.19167	924.902	1220.05	0.39957	8.2527e-05	0.0010463	3358	676461482	XP_009055958.1	2953	0	hypothetical protein LOTGIDRAFT_119445 [Lottia gigantea] >gi|556104607|gb|ESO93259.1| hypothetical protein LOTGIDRAFT_119445 [Lottia gigantea]	524896243	XM_005104542.1	192	1.45696e-93	PREDICTED: Aplysia californica uncharacterized LOC101847514 (LOC101847514), transcript variant X3, mRNA	--	--	--	--	Q5T848	178	1.32506e-11	Probable G-protein coupled receptor 158 OS=Homo sapiens GN=GPR158 PE=1 SV=1	PF07645//PF00008	Calcium-binding EGF domain//EGF-like domain	--	--	GO:0005509//GO:0005515	calcium ion binding//protein binding	--	--	--	--
c146003_g1	4	1	1.091	1.112	0.868	0.793	0.833	1.06767	0.831333	-0.360962	0.00395005	0.0223313	525.302	705.45	0.4254	0.0033676	0.027031	881	--	--	--	--	--	--	--	--	--	--	--	--	--	--	--	--	--	--	--	--	--	--	--	--	--	--	--	--
c157378_g1	4	1	1.07	0.951	0.834	0.701	0.838	1.007	0.791	-0.348314	0.0230353	0.0727385	1170.79	624.494	-0.90673	2.0328e-08	4.733e-07	19354	676483727	XP_009063117.1	18552	0	hypothetical protein LOTGIDRAFT_167389 [Lottia gigantea] >gi|556097504|gb|ESO86156.1| hypothetical protein LOTGIDRAFT_167389 [Lottia gigantea]	524873413	XM_005093397.1	892	0	PREDICTED: Aplysia californica nesprin-1-like (LOC101849911), mRNA	K06115	SPTB	spectrin beta	http://www.genome.jp/dbget-bin/www_bget?ko:K06115	Q8NF91	2674	0	Nesprin-1 OS=Homo sapiens GN=SYNE1 PE=1 SV=4	PF05806//PF00307//PF05199//PF00435	Noggin//Calponin homology (CH) domain//GMC oxidoreductase//Spectrin repeat	GO:0055114//GO:0045596	oxidation-reduction process//negative regulation of cell differentiation	GO:0016614//GO:0005515	oxidoreductase activity, acting on CH-OH group of donors//protein binding	--	--	KOG0516	Dystonin, GAS (Growth-arrest-specific protein), and related proteins
c154643_g1	4	1	0.744	0.71	0.522	0.488	0.541	0.818	0.517	-0.661937	0.0158576	0.056233	336.425	561.879	0.73997	4.7762e-10	1.3592e-08	1862	443707197	ELU02909.1	658	2.35275e-72	hypothetical protein CAPTEDRAFT_151195 [Capitella teleta]	--	--	--	--	--	K08585	CAPNN	calpain, invertebrate	http://www.genome.jp/dbget-bin/www_bget?ko:K08585	Q9VT65	568	4.18875e-61	Calpain-B OS=Drosophila melanogaster GN=CalpB PE=1 SV=2	PF00036//PF13202//PF13499//PF13405	EF hand//EF hand//EF-hand domain pair//EF-hand domain	--	--	GO:0005509	calcium ion binding	--	--	KOG0045	Cytosolic Ca2+-dependent cysteine protease (calpain), large subunit (EF-Hand protein superfamily)
c146467_g1	4	1	1.004	1.094	0.702	0.724	0.844	1.03267	0.756667	-0.448645	0.00808797	0.035477	908.519	621.537	-0.54768	4.6175e-07	8.9067e-06	3215	524903504	XP_005107951.1	2159	0	PREDICTED: protein-glutamine gamma-glutamyltransferase K-like [Aplysia californica]	--	--	--	--	--	K05619	TGM1	transglutaminase 1	http://www.genome.jp/dbget-bin/www_bget?ko:K05619	P22758	1169	3.53394e-142	Protein-glutamine gamma-glutamyltransferase K OS=Oryctolagus cuniculus GN=TGM1 PE=2 SV=2	PF00868//PF00927	Transglutaminase family//Transglutaminase family, C-terminal ig like domain	GO:0018149	peptide cross-linking	GO:0003810	protein-glutamine gamma-glutamyltransferase activity	--	--	--	--
c150337_g1	4	1	0.861	1.036	0.256	0.169	0.286	0.965667	0.237	-2.02664	0.00110193	0.0109343	112.765	160.332	0.50775	0.0021212	0.018211	1501	676431458	XP_009046258.1	437	1.91157e-45	hypothetical protein LOTGIDRAFT_156733 [Lottia gigantea] >gi|556114136|gb|ESP02788.1| hypothetical protein LOTGIDRAFT_156733 [Lottia gigantea]	--	--	--	--	--	--	--	--	--	Q7LGC8	233	3.0156e-19	Carbohydrate sulfotransferase 3 OS=Homo sapiens GN=CHST3 PE=1 SV=3	PF00685//PF03840	Sulfotransferase domain//Preprotein translocase SecG subunit	GO:0009306//GO:0015031	protein secretion//protein transport	GO:0008146//GO:0015450	sulfotransferase activity//P-P-bond-hydrolysis-driven protein transmembrane transporter activity	GO:0016021//GO:0009941	integral component of membrane//chloroplast envelope	--	--
c156584_g1	4	1	0.922	0.848	0.66	0.637	0.864	0.923333	0.720333	-0.358187	0.0759819	0.169163	129.136	72.4152	-0.83452	6.6615e-06	0.00010569	4101	524882564	XP_005097924.1	2318	0	PREDICTED: uncharacterized protein LOC101863019 [Aplysia californica]	--	--	--	--	--	--	--	--	--	--	--	--	--	PF13181//PF13176//PF00515//PF13174	Tetratricopeptide repeat//Tetratricopeptide repeat//Tetratricopeptide repeat//Tetratricopeptide repeat	--	--	GO:0005515	protein binding	--	--	--	--
c149223_g1	4	1	1.106	1.025	0.736	0.672	0.678	1.04367	0.695333	-0.585884	0.000636131	0.00789415	654.126	1227.12	0.90764	3.6534e-18	2.0701e-16	2027	676446311	XP_009051038.1	1102	1.29303e-141	hypothetical protein LOTGIDRAFT_114600, partial [Lottia gigantea] >gi|556109689|gb|ESO98341.1| hypothetical protein LOTGIDRAFT_114600, partial [Lottia gigantea]	--	--	--	--	--	K16865	PDCD4	programmed cell death protein 4	http://www.genome.jp/dbget-bin/www_bget?ko:K16865	Q9JID1	763	2.17801e-91	Programmed cell death protein 4 OS=Rattus norvegicus GN=Pdcd4 PE=1 SV=2	--	--	--	--	--	--	--	--	KOG0403	Neoplastic transformation suppressor Pdcd4/MA-3, contains MA3 domain
c141121_g1	4	1	0.875	0.913	0.363	0.301	0.288	0.929333	0.317333	-1.5502	0.000185493	0.00430071	1106.82	706.612	-0.64743	8.2285e-10	2.2811e-08	2331	524897031	XP_005104983.1	1416	0	PREDICTED: RIB43A-like with coiled-coils protein 2-like [Aplysia californica]	--	--	--	--	--	--	--	--	--	Q9H4K1	570	8.66959e-65	RIB43A-like with coiled-coils protein 2 OS=Homo sapiens GN=RIBC2 PE=2 SV=1	--	--	--	--	--	--	--	--	--	--
c153551_g2	4	1	1.14	1.179	1.011	0.862	0.806	1.10633	0.893	-0.309054	0.0614425	0.143983	9666.03	5270.16	-0.87508	3.7957e-21	2.6082e-19	4086	403310247	CCJ09598.1	187	4.51709e-11	Nacrein-like 1 protein [Patella vulgata]	--	--	--	--	--	K13884	MARCO	macrophage receptor with collagenous structure	http://www.genome.jp/dbget-bin/www_bget?ko:K13884	P27393	170	1.40184e-10	Collagen alpha-2(IV) chain OS=Ascaris suum PE=2 SV=1	PF00093	von Willebrand factor type C domain	--	--	GO:0005515	protein binding	--	--	KOG3544	Collagens (type IV and type XIII), and related proteins
c25132_g1	4	1	1.03	0.805	0.594	0.532	0.542	0.945	0.556	-0.765229	0.00344923	0.0206511	2169.01	1343.93	-0.69058	1.971e-12	7.1578e-11	1111	356983811	AET43930.1	452	5.84918e-67	histone H2A, partial [Reishia clavigera]	356983810	JN413188.1	348	0	Reishia clavigera clone GS04 histone H2A mRNA, partial cds	K11251	H2A	histone H2A	http://www.genome.jp/dbget-bin/www_bget?ko:K11251	Q5BJ65	514	2.27155e-62	Histone H2A.V OS=Xenopus tropicalis GN=h2afv PE=2 SV=3	PF00125//PF00808	Core histone H2A/H2B/H3/H4//Histone-like transcription factor (CBF/NF-Y) and archaeal histone	GO:0006334	nucleosome assembly	GO:0003677//GO:0043565//GO:0046982	DNA binding//sequence-specific DNA binding//protein heterodimerization activity	GO:0000786//GO:0005634//GO:0005622	nucleosome//nucleus//intracellular	KOG1757	Histone 2A
c142245_g1	4	1	0.966	0.849	0.769	0.717	0.69	0.938333	0.725333	-0.371456	0.0122992	0.0469505	2588.94	3586.66	0.47028	9.2525e-07	1.7086e-05	2846	356984565	AET43971.1	713	7.62007e-85	peroxiredoxin 6, partial [Reishia clavigera]	356984564	JN413229.1	339	2.36553e-175	Reishia clavigera clone GS45 peroxiredoxin 6 mRNA, partial cds	K11188	PRDX6	peroxiredoxin 6, 1-Cys peroxiredoxin	http://www.genome.jp/dbget-bin/www_bget?ko:K11188	Q5ZJF4	678	2.99188e-80	Peroxiredoxin-6 OS=Gallus gallus GN=PRDX6 PE=2 SV=3	PF00578//PF15234//PF10417//PF08534	AhpC/TSA family//Linker for activation of T-cells//C-terminal domain of 1-Cys peroxiredoxin//Redoxin	GO:0007165//GO:0055114	signal transduction//oxidation-reduction process	GO:0051920//GO:0016209//GO:0016491	peroxiredoxin activity//antioxidant activity//oxidoreductase activity	GO:0016020	membrane	KOG0852	Alkyl hydroperoxide reductase, thiol specific antioxidant and related enzymes
c157018_g1	4	1	1.064	0.873	0.633	0.568	0.59	0.979	0.597	-0.713578	0.00177555	0.0148341	1017.47	564.319	-0.8504	3.6955e-15	1.6822e-13	5425	524902452	XP_005107476.1	5137	0	PREDICTED: WD repeat-containing protein 65-like [Aplysia californica]	524902451	XM_005107419.1	1320	0	PREDICTED: Aplysia californica WD repeat-containing protein 65-like (LOC101858441), mRNA	--	--	--	--	Q9D180	3687	0	WD repeat-containing protein 65 OS=Mus musculus GN=Wdr65 PE=2 SV=3	PF05792//PF00400//PF00486//PF06009	Candida agglutinin-like (ALS)//WD domain, G-beta repeat//Transcriptional regulatory protein, C terminal//Laminin Domain II	GO:0006355//GO:0000160//GO:0007155	regulation of transcription, DNA-templated//phosphorelay signal transduction system//cell adhesion	GO:0005515//GO:0000156//GO:0003677	protein binding//phosphorelay response regulator activity//DNA binding	GO:0005604	basement membrane	KOG0263	Transcription initiation factor TFIID, subunit TAF5 (also component of histone acetyltransferase SAGA)
c157237_g1	4	1	0.992	0.953	0.613	0.668	0.634	0.981667	0.638333	-0.620923	0.000121122	0.00344422	420.748	221.989	-0.92247	1.127e-12	4.1819e-11	8522	405964352	EKC29849.1	7659	0	Echinoderm microtubule-associated protein-like 6 [Crassostrea gigas]	524989675	XM_005042672.1	116	6.58587e-51	PREDICTED: Ficedula albicollis echinoderm microtubule associated protein like 6 (EML6), transcript variant X2, mRNA	--	--	--	--	Q6ZMW3	6580	0	Echinoderm microtubule-associated protein-like 6 OS=Homo sapiens GN=EML6 PE=2 SV=2	PF10461//PF00400	Peptidase S68//WD domain, G-beta repeat	GO:0006915//GO:0006974	apoptotic process//cellular response to DNA damage stimulus	GO:0005515	protein binding	--	--	KOG2106	Uncharacterized conserved protein, contains HELP and WD40 domains
c153440_g1	4	1	0.872	0.934	0.777	0.787	0.742	0.935333	0.768667	-0.283122	0.0108744	0.0431362	524.639	396.212	-0.40505	0.00076473	0.007547	5138	524866542	XP_005090092.1	3727	0	PREDICTED: transient receptor potential cation channel subfamily A member 1 homolog [Aplysia californica]	524866541	XM_005090035.1	440	0	PREDICTED: Aplysia californica transient receptor potential cation channel subfamily A member 1 homolog (LOC101862005), mRNA	--	--	--	--	Q18297	1380	4.66807e-163	Transient receptor potential cation channel subfamily A member 1 homolog OS=Caenorhabditis elegans GN=trpa-1 PE=2 SV=5	PF13606//PF03233//PF00023//PF04977//PF00520	Ankyrin repeat//Aphid transmission protein//Ankyrin repeat//Septum formation initiator//Ion transport protein	GO:0055085//GO:0007049//GO:0006811//GO:0019089	transmembrane transport//cell cycle//ion transport//transmission of virus	GO:0005216//GO:0005515	ion channel activity//protein binding	GO:0016020	membrane	KOG4177	Ankyrin
c140204_g1	4	1	1.087	1.087	0.762	0.737	0.691	1.058	0.73	-0.535371	0.000747971	0.00861995	343.865	234.405	-0.55284	0.0038194	0.030063	4617	676464066	XP_009056802.1	2961	0	hypothetical protein LOTGIDRAFT_233093 [Lottia gigantea] >gi|556104010|gb|ESO92662.1| hypothetical protein LOTGIDRAFT_233093 [Lottia gigantea]	--	--	--	--	--	--	--	--	--	Q8C8H8	348	3.84582e-32	Kyphoscoliosis peptidase OS=Mus musculus GN=Ky PE=1 SV=1	--	--	--	--	--	--	--	--	--	--
c149968_g1	4	1	0.947	1.027	0.463	0.361	0.449	0.991333	0.424333	-1.22417	0.000477748	0.00682731	286.987	157.926	-0.86174	7.8674e-10	2.1861e-08	1393	405961240	EKC27073.1	614	2.32495e-69	Sperm surface protein Sp17 [Crassostrea gigas]	--	--	--	--	--	--	--	--	--	O19021	317	5.95309e-33	Sperm surface protein Sp17 OS=Macaca fascicularis GN=SPA17 PE=2 SV=1	PF10447//PF00612	Exosome component EXOSC1/CSL4//IQ calmodulin-binding motif	--	--	GO:0005515//GO:0003723	protein binding//RNA binding	GO:0000178	exosome (RNase complex)	--	--
c150483_g1	4	1	0.824	0.666	0.593	0.566	0.69	0.83	0.616333	-0.429401	0.0944263	0.196317	100.246	65.2065	-0.62046	0.0022511	0.019197	4753	676435861	XP_009047694.1	2539	0	hypothetical protein LOTGIDRAFT_238227 [Lottia gigantea] >gi|556112958|gb|ESP01610.1| hypothetical protein LOTGIDRAFT_238227 [Lottia gigantea]	--	--	--	--	--	--	--	--	--	Q9UT00	184	4.18257e-12	Uncharacterized protein PYUK71.03c OS=Schizosaccharomyces pombe (strain 972 / ATCC 24843) GN=SPAPYUK71.03c PE=1 SV=1	PF10717//PF00168	Occlusion-derived virus envelope protein ODV-E18//C2 domain	--	--	GO:0005515	protein binding	GO:0019031	viral envelope	KOG1030	Predicted Ca2+-dependent phospholipid-binding protein
c154076_g1	4	1	0.948	0.981	0.596	0.556	0.633	0.976333	0.595	-0.714484	0.000256866	0.00482654	1734.51	1014.27	-0.77409	1.6791e-14	7.2816e-13	3421	676426102	XP_009044516.1	2688	0	hypothetical protein LOTGIDRAFT_211798 [Lottia gigantea] >gi|556116355|gb|ESP05007.1| hypothetical protein LOTGIDRAFT_211798 [Lottia gigantea]	--	--	--	--	--	--	--	--	--	Q32TF8	2143	0	EF-hand domain-containing family member C2 OS=Danio rerio GN=efhc2 PE=2 SV=2	PF13499	EF-hand domain pair	--	--	GO:0005509	calcium ion binding	--	--	KOG0043	Uncharacterized conserved protein, contains DM10 domain
c132489_g2	4	1	0.966	1.145	0.619	0.538	0.699	1.037	0.618667	-0.745182	0.00479007	0.0247573	1004.01	604.631	-0.73164	1.0158e-11	3.4343e-10	3264	676428833	XP_009045403.1	2613	0	hypothetical protein LOTGIDRAFT_110559 [Lottia gigantea] >gi|556115269|gb|ESP03921.1| hypothetical protein LOTGIDRAFT_110559 [Lottia gigantea]	524882853	XM_005098006.1	426	0	PREDICTED: Aplysia californica dynein intermediate chain 3, ciliary-like (LOC101858024), transcript variant X5, mRNA	K11143	DNAI2	dynein intermediate chain 2, axonemal	http://www.genome.jp/dbget-bin/www_bget?ko:K11143	Q16960	2267	0	Dynein intermediate chain 3, ciliary OS=Heliocidaris crassispina PE=2 SV=1	PF03547//PF00400	Membrane transport protein//WD domain, G-beta repeat	GO:0055085	transmembrane transport	GO:0005515	protein binding	GO:0016021	integral component of membrane	KOG1587	Cytoplasmic dynein intermediate chain
c156807_g2	4	1	1.044	0.921	0.62	0.462	0.671	0.988333	0.584333	-0.758206	0.0108513	0.0430961	204.764	114.818	-0.83461	3.3639e-06	5.6323e-05	4145	405963852	EKC29390.1	4457	0	Dynein heavy chain 7, axonemal [Crassostrea gigas]	524914851	XM_005112178.1	516	0	PREDICTED: Aplysia californica dynein heavy chain 7, axonemal-like (LOC101853278), mRNA	--	--	--	--	Q6ZR08	3241	0	Dynein heavy chain 12, axonemal OS=Homo sapiens GN=DNAH12 PE=2 SV=2	--	--	--	--	--	--	--	--	KOG3595	Dyneins, heavy chain
c152768_g1	4	1	0.926	0.916	0.815	0.758	0.673	0.947333	0.748667	-0.339549	0.0188219	0.0636404	188.358	123.947	-0.60375	0.00014467	0.0017308	3892	405970019	EKC34957.1	1764	0	Agrin [Crassostrea gigas]	--	--	--	--	--	K06254	AGRN	agrin	http://www.genome.jp/dbget-bin/www_bget?ko:K06254	A2ASQ1	1068	1.34951e-119	Agrin OS=Mus musculus GN=Agrn PE=1 SV=1	PF00008//PF07648//PF04625//PF00050	EGF-like domain//Kazal-type serine protease inhibitor domain//DEC-1 protein, N-terminal region//Kazal-type serine protease inhibitor domain	GO:0007304	chorion-containing eggshell formation	GO:0005213//GO:0005515	structural constituent of chorion//protein binding	GO:0042600//GO:0005576	chorion//extracellular region	KOG3509	Basement membrane-specific heparan sulfate proteoglycan (HSPG) core protein
c136729_g1	4	1	1.105	1.039	0.811	0.715	0.828	1.048	0.784667	-0.417487	0.00587571	0.0285172	54.856	28.6473	-0.93725	0.0004028	0.0042913	1553	676462906	XP_009056422.1	417	2.70128e-41	hypothetical protein LOTGIDRAFT_232879 [Lottia gigantea] >gi|556104081|gb|ESO92733.1| hypothetical protein LOTGIDRAFT_232879 [Lottia gigantea]	--	--	--	--	--	--	--	--	--	--	--	--	--	PF04423//PF03412	Rad50 zinc hook motif//Peptidase C39 family	GO:0006508//GO:0006281	proteolysis//DNA repair	GO:0005524//GO:0008270//GO:0004518//GO:0008233	ATP binding//zinc ion binding//nuclease activity//peptidase activity	GO:0016021	integral component of membrane	--	--
c156901_g1	4	1	1.006	0.978	0.617	0.475	0.473	0.994667	0.521667	-0.931085	0.00178174	0.0148341	1708.96	896.772	-0.93031	6.8032e-20	4.3256e-18	5628	676496644	XP_009067282.1	1875	0	hypothetical protein LOTGIDRAFT_237180 [Lottia gigantea] >gi|556093324|gb|ESO81977.1| hypothetical protein LOTGIDRAFT_237180 [Lottia gigantea]	524868376	XM_005090934.1	246	2.34896e-123	PREDICTED: Aplysia californica coiled-coil domain-containing protein 151-like (LOC101847552), mRNA	--	--	--	--	A5D8V7	761	6.38172e-85	Coiled-coil domain-containing protein 151 OS=Homo sapiens GN=CCDC151 PE=1 SV=1	PF05241//PF06667//PF05924	Emopamil binding protein//Phage shock protein B//SAMP Motif	GO:0006694//GO:0016125//GO:0009271//GO:0006355//GO:0016055	steroid biosynthetic process//sterol metabolic process//phage shock//regulation of transcription, DNA-templated//Wnt signaling pathway	GO:0008013//GO:0047750	beta-catenin binding//cholestenol delta-isomerase activity	GO:0016021//GO:0016342//GO:0005783	integral component of membrane//catenin complex//endoplasmic reticulum	--	--
c136153_g1	4	1	0.986	0.992	0.748	0.759	0.736	0.992667	0.747667	-0.408914	8.43068e-06	0.00182788	611.977	465.085	-0.39598	0.00068054	0.0068276	1893	676443772	XP_009050216.1	1115	2.26036e-144	hypothetical protein LOTGIDRAFT_201415 [Lottia gigantea] >gi|556110454|gb|ESO99105.1| hypothetical protein LOTGIDRAFT_201415 [Lottia gigantea]	--	--	--	--	--	K07119	K07119	--	http://www.genome.jp/dbget-bin/www_bget?ko:K07119	Q8BGC4	969	1.39571e-123	Zinc-binding alcohol dehydrogenase domain-containing protein 2 OS=Mus musculus GN=Zadh2 PE=1 SV=1	PF00107//PF08240	Zinc-binding dehydrogenase//Alcohol dehydrogenase GroES-like domain	GO:0055114	oxidation-reduction process	GO:0008270//GO:0016491	zinc ion binding//oxidoreductase activity	--	--	KOG1196	Predicted NAD-dependent oxidoreductase
c113663_g2	4	1	0.908	0.753	0.646	0.552	0.574	0.887	0.590667	-0.58659	0.0137132	0.0510656	105.663	61.3008	-0.7855	6.8192e-05	0.00088009	1016	524876698	XP_005095060.1	810	2.59476e-104	PREDICTED: guanylate kinase-like isoform X2 [Aplysia californica]	--	--	--	--	--	K00942	E2.7.4.8, gmk	guanylate kinase	http://www.genome.jp/dbget-bin/www_bget?ko:K00942	Q64520	583	3.45405e-72	Guanylate kinase OS=Mus musculus GN=Guk1 PE=1 SV=2	PF00625//PF00437//PF00910//PF08477//PF01443//PF03193//PF06422//PF03266//PF01637//PF00931//PF00005//PF01926	Guanylate kinase//Type II/IV secretion system protein//RNA helicase//Miro-like protein//Viral (Superfamily 1) RNA helicase//Protein of unknown function, DUF258//CDR ABC transporter//NTPase//Archaeal ATPase//NB-ARC domain//ABC transporter//50S ribosome-binding GTPase	GO:0006810//GO:0007264	transport//small GTPase mediated signal transduction	GO:0043531//GO:0003924//GO:0098519//GO:0005515//GO:0005525//GO:0016887//GO:0042626//GO:0005524//GO:0003724//GO:0003723	ADP binding//GTPase activity//nucleotide phosphatase activity, acting on free nucleotides//protein binding//GTP binding//ATPase activity//ATPase activity, coupled to transmembrane movement of substances//ATP binding//RNA helicase activity//RNA binding	GO:0016021//GO:0005622	integral component of membrane//intracellular	KOG0707	Guanylate kinase
c107725_g1	4	1	0.948	0.747	0.809	0.637	0.595	0.898333	0.680333	-0.401009	0.0971054	0.200612	146.747	76.0901	-0.94755	9.6991e-08	2.0614e-06	734	676444314	XP_009050388.1	496	7.32644e-60	hypothetical protein LOTGIDRAFT_203677 [Lottia gigantea] >gi|556110099|gb|ESO98751.1| hypothetical protein LOTGIDRAFT_203677 [Lottia gigantea]	--	--	--	--	--	--	--	--	--	Q8WW35	417	2.1689e-49	Tctex1 domain-containing protein 2 OS=Homo sapiens GN=TCTEX1D2 PE=1 SV=2	PF05399	Ectropic viral integration site 2A protein (EVI2A)	--	--	--	--	GO:0016021	integral component of membrane	KOG4108	Dynein light chain
c145003_g2	4	1	0.988	0.93	0.396	0.384	0.467	0.972667	0.415667	-1.22652	0.000191636	0.00430071	724.6	1325.75	0.87156	8.2426e-17	4.2529e-15	919	676449126	XP_009051954.1	519	1.0954e-57	hypothetical protein LOTGIDRAFT_159383 [Lottia gigantea] >gi|556108702|gb|ESO97354.1| hypothetical protein LOTGIDRAFT_159383 [Lottia gigantea]	--	--	--	--	--	--	--	--	--	--	--	--	--	PF01565	FAD binding domain	GO:0055114//GO:0006040	oxidation-reduction process//amino sugar metabolic process	GO:0016491//GO:0008762//GO:0050660	oxidoreductase activity//UDP-N-acetylmuramate dehydrogenase activity//flavin adenine dinucleotide binding	--	--	--	--
c122149_g1	4	1	0.883	0.958	0.443	0.434	0.448	0.947	0.441667	-1.10041	3.53018e-05	0.00236233	867.861	458.856	-0.91942	1.8008e-16	9.0676e-15	3389	524907120	XP_005108686.1	1039	5.535e-127	PREDICTED: uncharacterized protein LOC101862217 [Aplysia californica]	--	--	--	--	--	--	--	--	--	--	--	--	--	--	--	--	--	--	--	--	--	--	--
c122411_g1	4	1	0.908	0.954	0.731	0.695	0.57	0.954	0.665333	-0.519912	0.0106898	0.042708	2769.83	5497.83	0.98907	1.7335e-10	5.1565e-09	929	524900458	XP_005106649.1	246	1.09321e-22	PREDICTED: uncharacterized protein LOC101863840 [Aplysia californica]	--	--	--	--	--	--	--	--	--	--	--	--	--	PF01506	Hepatitis C virus non-structural 5a protein membrane anchor	GO:0006508//GO:0006144	proteolysis//purine nucleobase metabolic process	GO:0004197//GO:0017111//GO:0003968//GO:0004252	cysteine-type endopeptidase activity//nucleoside-triphosphatase activity//RNA-directed RNA polymerase activity//serine-type endopeptidase activity	GO:0031379	RNA-directed RNA polymerase complex	--	--
c126220_g1	4	1	0.814	0.779	0.604	0.428	0.376	0.864333	0.469333	-0.880975	0.0178078	0.0610136	244.081	157.846	-0.62884	1.2666e-05	0.00019019	1471	--	--	--	--	--	--	--	--	--	--	--	--	--	--	--	--	--	--	--	--	--	--	--	--	--	--	--	--
c131993_g1	4	1	1.05	1.093	0.44	0.406	0.462	1.04767	0.436	-1.26478	4.30245e-05	0.00248706	209.707	157.129	-0.41642	0.0048704	0.036875	1664	--	--	--	--	--	--	--	--	--	--	--	--	--	--	--	--	--	--	--	--	--	--	--	--	--	--	--	--
c106972_g1	4	1	0.989	0.988	0.58	0.553	0.478	0.992333	0.537	-0.885903	0.000450222	0.00660811	578.795	419.972	-0.46276	5.9037e-05	0.00077141	1177	443718968	ELU09340.1	439	2.81336e-46	hypothetical protein CAPTEDRAFT_174065 [Capitella teleta]	--	--	--	--	--	K17609	NXN	nucleoredoxin	http://www.genome.jp/dbget-bin/www_bget?ko:K17609	Q503L9	369	6.04518e-38	Nucleoredoxin OS=Danio rerio GN=nxn PE=2 SV=1	PF00085//PF00578//PF08534//PF08923//PF00462	Thioredoxin//AhpC/TSA family//Redoxin//Mitogen-activated protein kinase kinase 1 interacting//Glutaredoxin	GO:0006118//GO:0032006//GO:0055114//GO:0045454	electron transport//regulation of TOR signaling//oxidation-reduction process//cell redox homeostasis	GO:0016491//GO:0015035//GO:0009055//GO:0016209	oxidoreductase activity//protein disulfide oxidoreductase activity//electron carrier activity//antioxidant activity	--	--	KOG2501	Thioredoxin, nucleoredoxin and related proteins
c139175_g1	4	1	0.997	1.316	0.902	0.659	0.973	1.10433	0.844667	-0.386722	0.144159	0.265749	26.5663	46.8526	0.81853	0.0027192	0.022486	1113	443722212	ELU11175.1	928	1.36132e-120	hypothetical protein CAPTEDRAFT_224266 [Capitella teleta]	293336468	NM_001175944.1	60	1.13112e-20	Zea mays hypothetical protein (LOC100383284), mRNA >gi|224029216|gb|BT066787.1| Zea mays full-length cDNA clone ZM_BFb0070L05 mRNA, complete cds	K16280	RGLG	E3 ubiquitin-protein ligase RGLG	http://www.genome.jp/dbget-bin/www_bget?ko:K16280	Q09221	791	7.95116e-92	Copine family protein 2 OS=Caenorhabditis elegans GN=cpna-2 PE=2 SV=4	--	--	--	--	--	--	--	--	KOG1327	Copine
c153116_g1	4	1	0.867	0.886	0.714	0.691	0.606	0.917667	0.670333	-0.453092	0.0093227	0.0388233	782.654	1195.33	0.61097	4.2368e-09	1.0765e-07	2954	405956174	EKC22947.1	573	2.30793e-64	Heme-binding protein 2 [Crassostrea gigas]	--	--	--	--	--	--	--	--	--	Q9Y5Z4	319	3.71369e-31	Heme-binding protein 2 OS=Homo sapiens GN=HEBP2 PE=1 SV=1	PF01754	A20-like zinc finger	--	--	GO:0003677//GO:0008270	DNA binding//zinc ion binding	--	--	--	--
c109871_g2	4	1	0.972	0.859	0.666	0.693	0.989	0.943667	0.782667	-0.269879	0.207695	0.345024	553.401	691.622	0.32166	0.003559	0.028333	2376	676485187	XP_009063580.1	852	3.78434e-105	hypothetical protein LOTGIDRAFT_235789 [Lottia gigantea] >gi|556097200|gb|ESO85852.1| hypothetical protein LOTGIDRAFT_235789 [Lottia gigantea]	167539656	XM_001751133.1	60	2.4531e-20	Monosiga brevicollis MX1 predicted protein MONBRDRAFT_13239 mRNA, partial cds	K07890	RAB21	Ras-related protein Rab-21	http://www.genome.jp/dbget-bin/www_bget?ko:K07890	Q9UL25	782	3.17062e-96	Ras-related protein Rab-21 OS=Homo sapiens GN=RAB21 PE=1 SV=3	PF06422//PF04670//PF01926//PF00009//PF08496//PF00071//PF00025//PF08477	CDR ABC transporter//Gtr1/RagA G protein conserved region//50S ribosome-binding GTPase//Elongation factor Tu GTP binding domain//Peptidase family S49 N-terminal//Ras family//ADP-ribosylation factor family//Miro-like protein	GO:0007264//GO:0006810	small GTPase mediated signal transduction//transport	GO:0005524//GO:0042626//GO:0004252//GO:0005525//GO:0003924	ATP binding//ATPase activity, coupled to transmembrane movement of substances//serine-type endopeptidase activity//GTP binding//GTPase activity	GO:0005634//GO:0005622//GO:0005886//GO:0016021//GO:0005737	nucleus//intracellular//plasma membrane//integral component of membrane//cytoplasm	KOG0088	GTPase Rab21, small G protein superfamily
c112925_g1	4	1	1.001	1.116	0.794	0.725	0.821	1.039	0.78	-0.41365	0.00528758	0.0263905	920.375	638.906	-0.52662	8.136e-07	1.5159e-05	1781	328786961	XP_003250866.1	1723	0	PREDICTED: LOW QUALITY PROTEIN: selenide, water dikinase [Apis mellifera] >gi|380015611|ref|XP_003691793.1| PREDICTED: LOW QUALITY PROTEIN: selenide, water dikinase-like [Apis florea] >gi|383860524|ref|XP_003705739.1| PREDICTED: LOW QUALITY PROTEIN: selenide, water dikinase-like [Megachile rotundata] >gi|572305136|ref|XP_006618507.1| PREDICTED: LOW QUALITY PROTEIN: selenide, water dikinase-like […	524864894	XM_005089224.1	471	0	PREDICTED: Aplysia californica selenide, water dikinase-like (LOC101848479), transcript variant X1, mRNA	K01008	selD, SEPHS	selenide, water dikinase	http://www.genome.jp/dbget-bin/www_bget?ko:K01008	O18373	1623	0	Selenide, water dikinase OS=Drosophila melanogaster GN=SelD PE=1 SV=1	PF06453//PF00586	Type II heat-labile enterotoxin , B subunit (LT-IIB)//AIR synthase related protein, N-terminal domain	GO:0008152//GO:0009405	metabolic process//pathogenesis	GO:0005524//GO:0003824//GO:0004756	ATP binding//catalytic activity//selenide, water dikinase activity	GO:0005576	extracellular region	KOG3939	Selenophosphate synthetase
c136605_g1	4	1	0.863	0.643	0.568	0.571	0.664	0.835333	0.601	-0.474987	0.0865861	0.185486	139.86	78.9449	-0.82506	3.917e-06	6.4814e-05	2379	524913601	XP_005111630.1	1585	0	PREDICTED: phosphatidylinositol 4-phosphate 5-kinase type-1 gamma-like [Aplysia californica]	524913600	XM_005111573.1	383	0	PREDICTED: Aplysia californica phosphatidylinositol 4-phosphate 5-kinase type-1 gamma-like (LOC101847461), mRNA	K00889	E2.7.1.68, PIP5K	1-phosphatidylinositol-4-phosphate 5-kinase	http://www.genome.jp/dbget-bin/www_bget?ko:K00889	P70182	1345	2.56498e-175	Phosphatidylinositol 4-phosphate 5-kinase type-1 alpha OS=Mus musculus GN=Pip5k1a PE=1 SV=2	PF01504	Phosphatidylinositol-4-phosphate 5-Kinase	GO:0046488	phosphatidylinositol metabolic process	GO:0016307	phosphatidylinositol phosphate kinase activity	--	--	KOG0229	Phosphatidylinositol-4-phosphate 5-kinase
c155163_g2	4	1	0.982	0.787	0.782	0.622	0.633	0.923	0.679	-0.442919	0.0449717	0.11515	146.674	217.029	0.56527	0.0001351	0.0016292	1346	524911614	XP_005110668.1	950	8.84964e-123	PREDICTED: uncharacterized protein LOC101852805 [Aplysia californica]	--	--	--	--	--	--	--	--	--	--	--	--	--	PF02724//PF00424//PF04145//PF06372//PF02841//PF02705	CDC45-like protein//REV protein (anti-repression trans-activator protein)//Ctr copper transporter family//Gemin6 protein//Guanylate-binding protein, C-terminal domain//K+ potassium transporter	GO:0006813//GO:0035434//GO:0006355//GO:0006825//GO:0006270//GO:0071805//GO:0000245	potassium ion transport//copper ion transmembrane transport//regulation of transcription, DNA-templated//copper ion transport//DNA replication initiation//potassium ion transmembrane transport//spliceosomal complex assembly	GO:0003924//GO:0005525//GO:0015079//GO:0005375//GO:0003700	GTPase activity//GTP binding//potassium ion transmembrane transporter activity//copper ion transmembrane transporter activity//sequence-specific DNA binding transcription factor activity	GO:0016020//GO:0005667//GO:0042025//GO:0016021//GO:0005634	membrane//transcription factor complex//host cell nucleus//integral component of membrane//nucleus	--	--
c153284_g1	4	1	0.905	0.997	0.509	0.565	0.625	0.967333	0.566333	-0.772362	0.0013622	0.0125534	81.5116	53.8028	-0.59933	0.0054846	0.040778	1370	405962113	EKC27817.1	868	2.97021e-110	hypothetical protein CGI_10023942 [Crassostrea gigas]	--	--	--	--	--	--	--	--	--	A2RRW4	214	1.11371e-17	Protein FAM166B OS=Danio rerio GN=fam166b PE=2 SV=1	PF00400	WD domain, G-beta repeat	--	--	GO:0005515	protein binding	--	--	--	--
c156447_g1	4	1	1.224	0.9	1.04	0.666	0.83	1.04133	0.845333	-0.30084	0.239833	0.381724	130.462	92.9663	-0.48885	0.00517	0.038783	2382	676481802	XP_009062498.1	1398	0	hypothetical protein LOTGIDRAFT_220321 [Lottia gigantea] >gi|556098150|gb|ESO86802.1| hypothetical protein LOTGIDRAFT_220321 [Lottia gigantea]	410900459	XM_003963665.1	78	2.42483e-30	PREDICTED: Takifugu rubripes kynurenine 3-monooxygenase-like (LOC101066255), mRNA	K00486	KMO	kynurenine 3-monooxygenase	http://www.genome.jp/dbget-bin/www_bget?ko:K00486	Q7Q6A7	1210	5.75655e-156	Kynurenine 3-monooxygenase OS=Anopheles gambiae GN=kh PE=3 SV=2	PF00070//PF08491//PF03721//PF01266//PF02737	Pyridine nucleotide-disulphide oxidoreductase//Squalene epoxidase//UDP-glucose/GDP-mannose dehydrogenase family, NAD binding domain//FAD dependent oxidoreductase//3-hydroxyacyl-CoA dehydrogenase, NAD binding domain	GO:0006633//GO:0006631//GO:0016114//GO:0055114//GO:0006550//GO:0006554//GO:0006574//GO:0006552//GO:0006568//GO:0006694//GO:0018874	fatty acid biosynthetic process//fatty acid metabolic process//terpenoid biosynthetic process//oxidation-reduction process//isoleucine catabolic process//lysine catabolic process//valine catabolic process//leucine catabolic process//tryptophan metabolic process//steroid biosynthetic process//benzoate metabolic process	GO:0016491//GO:0050660//GO:0051287//GO:0003857//GO:0004506//GO:0016616	oxidoreductase activity//flavin adenine dinucleotide binding//NAD binding//3-hydroxyacyl-CoA dehydrogenase activity//squalene monooxygenase activity//oxidoreductase activity, acting on the CH-OH group of donors, NAD or NADP as acceptor	GO:0016021	integral component of membrane	KOG2614	Kynurenine 3-monooxygenase and related flavoprotein monooxygenases
c150343_g1	4	1	1.319	0.967	0.746	0.739	0.813	1.09533	0.766	-0.515954	0.0276197	0.0825382	356.792	227.083	-0.65187	9.3744e-07	1.7296e-05	1727	443720568	ELU10262.1	965	2.18302e-121	hypothetical protein CAPTEDRAFT_156752 [Capitella teleta]	--	--	--	--	--	K00504	PAM, PHM	peptidylglycine monooxygenase	http://www.genome.jp/dbget-bin/www_bget?ko:K00504	Q95XM2	692	7.22113e-84	Probable peptidylglycine alpha-hydroxylating monooxygenase Y71G12B.4 OS=Caenorhabditis elegans GN=Y71G12B.4 PE=1 SV=1	PF01082	Copper type II ascorbate-dependent monooxygenase, N-terminal domain	GO:0055114	oxidation-reduction process	GO:0016715//GO:0005507//GO:0004497	oxidoreductase activity, acting on paired donors, with incorporation or reduction of molecular oxygen, reduced ascorbate as one donor, and incorporation of one atom of oxygen//copper ion binding//monooxygenase activity	--	--	KOG3567	Peptidylglycine alpha-amidating monooxygenase
c155147_g1	4	1	1.288	1.515	0.795	1.12	1.155	1.26767	1.02333	-0.308899	0.277796	0.423211	547.536	702.019	0.35856	0.0015438	0.013869	1445	524869750	XP_005091666.1	470	5.49966e-51	PREDICTED: sulfotransferase family cytosolic 1B member 1-like [Aplysia californica]	--	--	--	--	--	K01025	E2.8.2.-	--	http://www.genome.jp/dbget-bin/www_bget?ko:K01025	O75897	283	8.68668e-27	Sulfotransferase 1C4 OS=Homo sapiens GN=SULT1C4 PE=1 SV=2	PF00685//PF06777	Sulfotransferase domain//Protein of unknown function (DUF1227)	--	--	GO:0008146	sulfotransferase activity	GO:0005634	nucleus	KOG1584	Sulfotransferase
c91762_g1	4	1	1.089	1.086	0.399	0.426	0.563	1.05833	0.462667	-1.19375	0.00155002	0.0137124	291.942	197.33	-0.56508	2.7627e-05	0.00038739	1010	405958072	EKC24235.1	608	2.48448e-74	Sperm-associated antigen 8 [Crassostrea gigas]	--	--	--	--	--	--	--	--	--	Q99932	220	1.35813e-18	Sperm-associated antigen 8 OS=Homo sapiens GN=SPAG8 PE=1 SV=2	--	--	--	--	--	--	--	--	--	--
c154964_g1	4	1	1.032	1.303	0.597	0.715	0.569	1.11167	0.627	-0.826187	0.00629199	0.0299721	736.935	377.833	-0.96379	4.1494e-17	2.1826e-15	3088	405954096	EKC21625.1	1581	0	Tetratricopeptide repeat protein 25 [Crassostrea gigas]	--	--	--	--	--	--	--	--	--	Q7ZU45	1188	5.78338e-150	Tetratricopeptide repeat protein 25 OS=Danio rerio GN=ttc25 PE=2 SV=1	PF13176//PF13181//PF00515//PF10579//PF15281	Tetratricopeptide repeat//Tetratricopeptide repeat//Tetratricopeptide repeat//Rapsyn N-terminal myristoylation and linker region//Consortin C-terminus	GO:0042998//GO:0007268	positive regulation of Golgi to plasma membrane protein transport//synaptic transmission	GO:0005515//GO:0008270//GO:0033130//GO:0071253	protein binding//zinc ion binding//acetylcholine receptor binding//connexin binding	GO:0005856//GO:0045211//GO:0005802//GO:0030054	cytoskeleton//postsynaptic membrane//trans-Golgi network//cell junction	KOG1130	Predicted G-alpha GTPase interaction protein, contains GoLoco domain
c120490_g1	4	1	0.926	1.06	0.682	0.707	0.777	0.995333	0.722	-0.463181	0.00434183	0.0236467	462.54	326.501	-0.50249	3.0236e-05	0.00042075	3365	405968838	EKC33867.1	3273	0	WD repeat-containing protein 63 [Crassostrea gigas]	--	--	--	--	--	--	--	--	--	Q8IWG1	2130	0	WD repeat-containing protein 63 OS=Homo sapiens GN=WDR63 PE=2 SV=1	PF00400	WD domain, G-beta repeat	--	--	GO:0005515	protein binding	--	--	KOG0302	Ribosome Assembly protein
c140568_g1	4	1	0.944	0.831	0.761	0.751	0.777	0.925	0.763	-0.27777	0.026968	0.0812442	873.787	579.327	-0.5929	4.2714e-08	9.5143e-07	1887	676452191	XP_009052953.1	753	2.67485e-92	hypothetical protein LOTGIDRAFT_202134 [Lottia gigantea] >gi|556107716|gb|ESO96368.1| hypothetical protein LOTGIDRAFT_202134 [Lottia gigantea]	--	--	--	--	--	--	--	--	--	Q6P8Y1	703	1.565e-86	Calcyphosin-like protein OS=Mus musculus GN=Capsl PE=2 SV=4	PF13499//PF13405//PF00036//PF10591//PF13202	EF-hand domain pair//EF-hand domain//EF hand//Secreted protein acidic and rich in cysteine Ca binding region//EF hand	GO:0007165	signal transduction	GO:0005509	calcium ion binding	GO:0005578	proteinaceous extracellular matrix	KOG0032	Ca2+/calmodulin-dependent protein kinase, EF-Hand protein superfamily
c156014_g2	4	1	0.926	0.954	0.462	0.447	0.469	0.96	0.459333	-1.06349	9.94953e-06	0.00182788	5574.98	2812.46	-0.98713	1.1861e-10	3.5995e-09	3338	524892586	XP_005102820.1	3413	0	PREDICTED: uncharacterized protein LOC101848762 [Aplysia californica]	--	--	--	--	--	--	--	--	--	A6NMZ7	711	3.6863e-75	Collagen alpha-6(VI) chain OS=Homo sapiens GN=COL6A6 PE=1 SV=2	PF03446	NAD binding domain of 6-phosphogluconate dehydrogenase	GO:0006098//GO:0019521//GO:0055114	pentose-phosphate shunt//D-gluconate metabolic process//oxidation-reduction process	GO:0004616	phosphogluconate dehydrogenase (decarboxylating) activity	--	--	KOG3538	Disintegrin metalloproteinases with thrombospondin repeats
c155135_g1	4	1	1.224	0.912	0.752	0.765	0.75	1.04533	0.755667	-0.468141	0.022019	0.0701921	66.5739	117.213	0.81611	1.4179e-05	0.00021123	2311	676482714	XP_009062790.1	893	2.24306e-101	hypothetical protein LOTGIDRAFT_235353 [Lottia gigantea] >gi|556097904|gb|ESO86556.1| hypothetical protein LOTGIDRAFT_235353 [Lottia gigantea]	--	--	--	--	--	--	--	--	--	P42674	208	1.28567e-15	Blastula protease 10 OS=Paracentrotus lividus GN=BP10 PE=2 SV=1	PF06424//PF01400	PRP1 splicing factor, N-terminal//Astacin (Peptidase family M12A)	GO:0006508//GO:0000398	proteolysis//mRNA splicing, via spliceosome	GO:0004222	metalloendopeptidase activity	GO:0005634	nucleus	KOG3714	Meprin A metalloprotease
c154573_g1	4	1	1.144	1.152	0.752	0.72	0.907	1.09867	0.793	-0.470361	0.0176212	0.0604984	187.809	117.494	-0.67668	1.6639e-05	0.00024417	2178	524889085	XP_005101104.1	2075	0	PREDICTED: peroxisomal bifunctional enzyme-like [Aplysia californica]	--	--	--	--	--	K07514	EHHADH	enoyl-CoA hydratase / 3-hydroxyacyl-CoA dehydrogenase / 3,2-trans-enoyl-CoA isomerase	http://www.genome.jp/dbget-bin/www_bget?ko:K07514	Q6NYL3	1644	0	Peroxisomal bifunctional enzyme OS=Danio rerio GN=ehhadh PE=2 SV=1	PF02558//PF01343//PF00725//PF00378//PF02737//PF01266//PF03446//PF02254	Ketopantoate reductase PanE/ApbA//Peptidase family S49//3-hydroxyacyl-CoA dehydrogenase, C-terminal domain//Enoyl-CoA hydratase/isomerase family//3-hydroxyacyl-CoA dehydrogenase, NAD binding domain//FAD dependent oxidoreductase//NAD binding domain of 6-phosphogluconate dehydrogenase//TrkA-N domain	GO:0008152//GO:0006098//GO:0006568//GO:0018874//GO:0006508//GO:0006574//GO:0015940//GO:0006552//GO:0006554//GO:0055114//GO:0006550//GO:0006813//GO:0019521//GO:0006631//GO:0006633	metabolic process//pentose-phosphate shunt//tryptophan metabolic process//benzoate metabolic process//proteolysis//valine catabolic process//pantothenate biosynthetic process//leucine catabolic process//lysine catabolic process//oxidation-reduction process//isoleucine catabolic process//potassium ion transport//D-gluconate metabolic process//fatty acid metabolic process//fatty acid biosynthetic p…	GO:0004616//GO:0008677//GO:0003857//GO:0008233//GO:0003824//GO:0016491	phosphogluconate dehydrogenase (decarboxylating) activity//2-dehydropantoate 2-reductase activity//3-hydroxyacyl-CoA dehydrogenase activity//peptidase activity//catalytic activity//oxidoreductase activity	--	--	KOG1683	Hydroxyacyl-CoA dehydrogenase/enoyl-CoA hydratase
c152390_g1	4	1	0.865	1.197	0.607	0.561	0.567	1.02067	0.578333	-0.819539	0.00449884	0.0240244	458.363	237.062	-0.95123	7.6188e-07	1.425e-05	3043	585665578	XP_006816961.1	2142	0	PREDICTED: centrosomal protein of 135 kDa [Saccoglossus kowalevskii]	--	--	--	--	--	K16461	CEP135, CEP4	centrosomal protein CEP135	http://www.genome.jp/dbget-bin/www_bget?ko:K16461	Q5RG45	1680	0	Centrosomal protein of 135 kDa OS=Danio rerio GN=cep135 PE=3 SV=2	PF01576//PF05241	Myosin tail//Emopamil binding protein	GO:0016125//GO:0006694	sterol metabolic process//steroid biosynthetic process	GO:0047750//GO:0003774	cholestenol delta-isomerase activity//motor activity	GO:0016021//GO:0005783//GO:0016459	integral component of membrane//endoplasmic reticulum//myosin complex	--	--
c148170_g1	4	1	1.092	1.06	0.748	0.664	0.934	1.05067	0.782	-0.426065	0.0419035	0.109816	19.931	37.8083	0.92369	0.003444	0.027563	1682	405963876	EKC29408.1	1050	5.01567e-136	Ribose-phosphate pyrophosphokinase 3, mitochondrial [Crassostrea gigas]	--	--	--	--	--	--	--	--	--	Q9XGA0	801	5.42616e-99	Ribose-phosphate pyrophosphokinase 3, mitochondrial OS=Spinacia oleracea GN=PRS3 PE=2 SV=1	PF14572//PF00156//PF00325	Phosphoribosyl synthetase-associated domain//Phosphoribosyl transferase domain//Bacterial regulatory proteins, crp family	GO:0006098//GO:0009116//GO:0006355//GO:0009165//GO:0006144	pentose-phosphate shunt//nucleoside metabolic process//regulation of transcription, DNA-templated//nucleotide biosynthetic process//purine nucleobase metabolic process	GO:0003700//GO:0004749//GO:0000287	sequence-specific DNA binding transcription factor activity//ribose phosphate diphosphokinase activity//magnesium ion binding	GO:0005667//GO:0005622	transcription factor complex//intracellular	KOG1448	Ribose-phosphate pyrophosphokinase
c154900_g1	4	1	0.931	1.088	0.782	0.663	0.716	1.00633	0.720333	-0.482372	0.00697806	0.0322701	1536.58	1918.88	0.32055	0.00087767	0.008517	1664	--	--	--	--	--	--	--	--	--	--	--	--	--	--	--	--	--	--	--	--	--	--	--	--	--	--	--	--
c153721_g1	4	1	0.862	0.996	0.604	0.595	0.661	0.952667	0.62	-0.619703	0.00189582	0.0151415	355.748	198.46	-0.84201	1.876e-10	5.5642e-09	3256	676425951	XP_009044468.1	4555	0	hypothetical protein LOTGIDRAFT_184938 [Lottia gigantea] >gi|556116307|gb|ESP04959.1| hypothetical protein LOTGIDRAFT_184938 [Lottia gigantea]	524885558	XM_005099328.1	1131	0	PREDICTED: Aplysia californica dynein heavy chain 2, axonemal-like (LOC101847496), mRNA	K10408	DNAH	dynein heavy chain, axonemal	http://www.genome.jp/dbget-bin/www_bget?ko:K10408	P0C6F1	4052	0	Dynein heavy chain 2, axonemal OS=Mus musculus GN=Dnah2 PE=2 SV=1	PF03028	Dynein heavy chain and region D6 of dynein motor	GO:0007018//GO:0007017	microtubule-based movement//microtubule-based process	GO:0003777	microtubule motor activity	GO:0030286//GO:0005874	dynein complex//microtubule	KOG3595	Dyneins, heavy chain
c156445_g1	4	1	1.048	0.972	0.934	0.725	0.845	1.00667	0.834667	-0.270314	0.0666596	0.152678	213.353	148.36	-0.52414	0.00080259	0.0078689	1239	405972862	EKC37609.1	508	1.24066e-53	Adenylate kinase isoenzyme 5 [Crassostrea gigas]	--	--	--	--	--	--	--	--	--	Q9Y6K8	235	7.58181e-20	Adenylate kinase isoenzyme 5 OS=Homo sapiens GN=AK5 PE=1 SV=2	PF00004//PF03266//PF06414//PF07728//PF07931//PF02283	ATPase family associated with various cellular activities (AAA)//NTPase//Zeta toxin//AAA domain (dynein-related subfamily)//Chloramphenicol phosphotransferase-like protein//Cobinamide kinase / cobinamide phosphate guanyltransferase	GO:0009236//GO:0051188	cobalamin biosynthetic process//cofactor biosynthetic process	GO:0043752//GO:0016301//GO:0098519//GO:0016740//GO:0016887//GO:0000166//GO:0005524	adenosylcobinamide kinase activity//kinase activity//nucleotide phosphatase activity, acting on free nucleotides//transferase activity//ATPase activity//nucleotide binding//ATP binding	--	--	KOG3079	Uridylate kinase/adenylate kinase
c147492_g2	4	1	1.106	1.093	0.853	0.702	0.784	1.06633	0.779667	-0.451729	0.00822626	0.0357815	276.544	145.734	-0.92417	1.3388e-10	4.0392e-09	2185	443715036	ELU07187.1	272	4.7586e-25	hypothetical protein CAPTEDRAFT_98150 [Capitella teleta]	--	--	--	--	--	--	--	--	--	Q96HC4	171	2.78875e-11	PDZ and LIM domain protein 5 OS=Homo sapiens GN=PDLIM5 PE=1 SV=5	PF05398//PF13180//PF00595	PufQ cytochrome subunit//PDZ domain//PDZ domain (Also known as DHR or GLGF)	GO:0015979//GO:0030494	photosynthesis//bacteriochlorophyll biosynthetic process	GO:0005515	protein binding	--	--	--	--
c149154_g1	4	1	1.383	1.022	0.634	0.684	0.655	1.135	0.657667	-0.787264	0.00747941	0.0337532	821.3	1099.36	0.42068	0.00012633	0.0015349	1502	--	--	--	--	--	--	--	--	--	--	--	--	--	--	--	--	--	--	--	--	--	--	--	--	--	--	--	--
c116667_g2	4	1	1.063	0.761	0.653	0.497	0.468	0.941333	0.539333	-0.803528	0.0184339	0.0628367	52.1786	30.1781	-0.78996	0.0044086	0.033884	874	--	--	--	--	--	--	--	--	--	--	--	--	--	--	--	--	--	--	PF07415	Gammaherpesvirus latent membrane protein (LMP2) protein	GO:0019042	viral latency	--	--	GO:0033644	host cell membrane	--	--
c151154_g2	4	1	0.908	0.932	0.566	0.52	0.46	0.946667	0.515333	-0.877351	0.000790678	0.00902398	1149.18	1491.29	0.37596	0.00017729	0.0020771	1296	239509142	ACR81564.1	266	9.13419e-25	macrophage migration inhibitory factor 1 [Biomphalaria glabrata]	--	--	--	--	--	--	--	--	--	P91850	155	5.42012e-11	Macrophage migration inhibitory factor homolog OS=Brugia malayi GN=Bm1_28435 PE=3 SV=4	--	--	--	--	--	--	--	--	--	--
c156256_g1	4	1	1.011	0.866	0.704	0.708	0.901	0.959	0.771	-0.3148	0.0800063	0.175207	359.425	449.71	0.3233	0.0051383	0.038583	3781	676466939	XP_009057727.1	4694	0	hypothetical protein LOTGIDRAFT_163399 [Lottia gigantea] >gi|556103019|gb|ESO91671.1| hypothetical protein LOTGIDRAFT_163399 [Lottia gigantea]	158293693	XM_315044.3	130	4.79839e-59	Anopheles gambiae str. PEST AGAP004946-PA (AgaP_AGAP004946) mRNA, complete cds	K05750	NCKAP1, NAP125	NCK-associated protein 1	http://www.genome.jp/dbget-bin/www_bget?ko:K05750	B0S6R1	3329	0	Nck-associated protein 1 OS=Danio rerio GN=nckap1 PE=3 SV=1	PF00393	6-phosphogluconate dehydrogenase, C-terminal domain	GO:0006098//GO:0019521//GO:0055114	pentose-phosphate shunt//D-gluconate metabolic process//oxidation-reduction process	GO:0004616//GO:0050661	phosphogluconate dehydrogenase (decarboxylating) activity//NADP binding	--	--	--	--
c154567_g1	4	1	0.946	0.996	0.752	0.758	0.723	0.980667	0.744333	-0.397814	0.000282031	0.00497955	736.35	486.981	-0.59652	9.2655e-08	1.9779e-06	3157	676467453	XP_009057893.1	1827	0	hypothetical protein LOTGIDRAFT_209552 [Lottia gigantea] >gi|556102536|gb|ESO91188.1| hypothetical protein LOTGIDRAFT_209552 [Lottia gigantea]	219944660	CP001349.1	59	1.17664e-19	Methylobacterium nodulans ORS 2060, complete genome	K17761	SSADH	succinate-semialdehyde dehydrogenase, mitochondrial	http://www.genome.jp/dbget-bin/www_bget?ko:K17761	P51650	1580	0	Succinate-semialdehyde dehydrogenase, mitochondrial OS=Rattus norvegicus GN=Aldh5a1 PE=1 SV=2	PF00171	Aldehyde dehydrogenase family	GO:0008152//GO:0055114	metabolic process//oxidation-reduction process	GO:0016491	oxidoreductase activity	--	--	KOG2451	Aldehyde dehydrogenase
c157116_g1	4	1	0.902	0.888	0.689	0.635	0.699	0.93	0.674333	-0.463769	0.0025564	0.0177074	545.98	391.295	-0.48059	4.057e-05	0.00054915	7428	524887791	XP_005100479.1	2444	0	PREDICTED: sperm flagellar protein 2-like isoform X4 [Aplysia californica]	--	--	--	--	--	--	--	--	--	Q2IA00	1305	5.13308e-146	Sperm flagellar protein 2 OS=Sus scrofa GN=SPEF2 PE=2 SV=1	PF05923	APC cysteine-rich region	GO:0016055	Wnt signaling pathway	--	--	--	--	KOG3078	Adenylate kinase
c157006_g5	4	1	1.124	1.278	0.791	0.616	0.821	1.134	0.742667	-0.610634	0.0205542	0.0672536	269.44	192.581	-0.4845	0.00054645	0.005619	5028	524870876	XP_005092218.1	989	6.07498e-106	PREDICTED: uncharacterized protein LOC101864367 isoform X1 [Aplysia californica] >gi|524870878|ref|XP_005092219.1| PREDICTED: uncharacterized protein LOC101864367 isoform X2 [Aplysia californica] >gi|524870880|ref|XP_005092220.1| PREDICTED: uncharacterized protein LOC101864367 isoform X3 [Aplysia californica]	--	--	--	--	--	--	--	--	--	Q60675	149	6.297e-08	Laminin subunit alpha-2 OS=Mus musculus GN=Lama2 PE=1 SV=2	--	--	--	--	--	--	--	--	--	--
c156670_g1	4	1	0.904	1.131	0.602	0.571	0.629	1.01167	0.600667	-0.752098	0.00183416	0.0149674	677.227	531.199	-0.35039	0.0016272	0.014487	8409	556955232	XP_005989131.1	798	2.55364e-92	PREDICTED: L-xylulose reductase [Latimeria chalumnae]	--	--	--	--	--	K03331	DCXR	L-xylulose reductase	http://www.genome.jp/dbget-bin/www_bget?ko:K03331	Q1JP75	765	1.81251e-89	L-xylulose reductase OS=Bos taurus GN=DCXR PE=2 SV=1	PF01370//PF02254//PF02826//PF04321//PF00106	NAD dependent epimerase/dehydratase family//TrkA-N domain//D-isomer specific 2-hydroxyacid dehydrogenase, NAD binding domain//RmlD substrate binding domain//short chain dehydrogenase	GO:0008152//GO:0030639//GO:0045226//GO:0055114//GO:0009117//GO:0006813//GO:0044237//GO:0019872//GO:0009225	metabolic process//polyketide biosynthetic process//extracellular polysaccharide biosynthetic process//oxidation-reduction process//nucleotide metabolic process//potassium ion transport//cellular metabolic process//streptomycin biosynthetic process//nucleotide-sugar metabolic process	GO:0008831//GO:0003824//GO:0016616//GO:0048037//GO:0016491//GO:0050662	dTDP-4-dehydrorhamnose reductase activity//catalytic activity//oxidoreductase activity, acting on the CH-OH group of donors, NAD or NADP as acceptor//cofactor binding//oxidoreductase activity//coenzyme binding	--	--	KOG0725	Reductases with broad range of substrate specificities
c139677_g1	4	1	0.819	0.797	0.591	0.478	0.534	0.872	0.534333	-0.706588	0.00658717	0.0308941	331.615	244.299	-0.44086	0.00071699	0.0071399	1242	524864260	XP_005088967.1	1068	2.87506e-137	PREDICTED: uncharacterized protein C9orf117 homolog [Aplysia californica]	390331496	XM_777920.3	180	2.48269e-87	PREDICTED: Strongylocentrotus purpuratus uncharacterized LOC577707 (LOC577707), mRNA	--	--	--	--	Q0VFN8	685	2.64497e-82	Uncharacterized protein C9orf117 homolog OS=Xenopus tropicalis PE=2 SV=1	--	--	--	--	--	--	--	--	--	--
c93709_g1	4	1	1.238	1.11	0.79	0.505	0.971	1.116	0.755333	-0.563152	0.10559	0.212998	105.889	53.0851	-0.99617	7.0938e-07	1.3327e-05	454	524882167	XP_005097728.1	773	1.82264e-91	PREDICTED: dynein beta chain, ciliary-like [Aplysia californica]	397494922	XM_003818269.1	219	1.80856e-109	PREDICTED: Pan paniscus dynein, axonemal, heavy chain 17 (DNAH17), mRNA	--	--	--	--	P23098	716	2.53631e-85	Dynein beta chain, ciliary OS=Tripneustes gratilla PE=1 SV=1	PF03028	Dynein heavy chain and region D6 of dynein motor	GO:0007018//GO:0007017	microtubule-based movement//microtubule-based process	GO:0003777	microtubule motor activity	GO:0005874//GO:0030286	microtubule//dynein complex	KOG3595	Dyneins, heavy chain
c142032_g1	4	1	0.97	0.867	0.673	0.59	0.527	0.945667	0.596667	-0.664407	0.00501953	0.0256264	3141.88	1873.12	-0.74619	1.4073e-14	6.1499e-13	1725	524870886	XP_005092223.1	200	6.37008e-15	PREDICTED: calmodulin-like protein-like [Aplysia californica]	--	--	--	--	--	K13412	CPK	calcium-dependent protein kinase	http://www.genome.jp/dbget-bin/www_bget?ko:K13412	P04352	168	3.32038e-12	Calmodulin OS=Chlamydomonas reinhardtii PE=1 SV=2	PF13405//PF13499//PF10591//PF13202//PF00036	EF-hand domain//EF-hand domain pair//Secreted protein acidic and rich in cysteine Ca binding region//EF hand//EF hand	GO:0007165	signal transduction	GO:0005509	calcium ion binding	GO:0005578	proteinaceous extracellular matrix	KOG0027	Calmodulin and related proteins (EF-Hand superfamily)
c123267_g1	4	1	1.189	0.593	0.465	0.524	0.605	0.927333	0.531333	-0.803471	0.0789847	0.173652	938.672	474.287	-0.98486	1.5587e-19	9.6828e-18	1048	676468526	XP_009058237.1	480	1.44962e-54	hypothetical protein LOTGIDRAFT_163475 [Lottia gigantea] >gi|556102313|gb|ESO90965.1| hypothetical protein LOTGIDRAFT_163475 [Lottia gigantea]	--	--	--	--	--	--	--	--	--	--	--	--	--	--	--	--	--	--	--	--	--	--	--
c111316_g1	4	1	0.91	0.999	0.541	0.47	0.539	0.969667	0.516667	-0.908255	0.000350754	0.0055432	1338.66	812.719	-0.71996	2.5973e-12	9.3237e-11	2258	524882912	XP_005098092.1	2503	0	PREDICTED: sperm-associated antigen 6-like [Aplysia californica]	524882911	XM_005098035.1	652	0	PREDICTED: Aplysia californica sperm-associated antigen 6-like (LOC101845323), mRNA	--	--	--	--	Q9JLI7	2276	0	Sperm-associated antigen 6 OS=Mus musculus GN=Spag6 PE=1 SV=1	PF12859//PF02985//PF09280//PF01602//PF00649//PF00514//PF11698//PF10508	Anaphase-promoting complex subunit 1//HEAT repeat//XPC-binding domain//Adaptin N terminal region//Copper fist DNA binding domain//Armadillo/beta-catenin-like repeat//V-ATPase subunit H//Proteasome non-ATPase 26S subunit	GO:0015991//GO:0006281//GO:0006289//GO:0016192//GO:0006355//GO:0006886//GO:0043161	ATP hydrolysis coupled proton transport//DNA repair//nucleotide-excision repair//vesicle-mediated transport//regulation of transcription, DNA-templated//intracellular protein transport//proteasome-mediated ubiquitin-dependent protein catabolic process	GO:0044183//GO:0003700//GO:0003677//GO:0005507//GO:0005515//GO:0016820//GO:0003684	protein binding involved in protein folding//sequence-specific DNA binding transcription factor activity//DNA binding//copper ion binding//protein binding//hydrolase activity, acting on acid anhydrides, catalyzing transmembrane movement of substances//damaged DNA binding	GO:0030117//GO:0005680//GO:0005634//GO:0000221//GO:0005667	membrane coat//anaphase-promoting complex//nucleus//vacuolar proton-transporting V-type ATPase, V1 domain//transcription factor complex	KOG0166	Karyopherin (importin) alpha
c136761_g1	4	1	1.058	0.945	0.691	0.723	0.705	1.001	0.706333	-0.503021	0.000584871	0.00749353	138.938	87.5232	-0.66671	0.0001487	0.0017721	2006	524887996	XP_005100577.1	1649	0	PREDICTED: poly [ADP-ribose] polymerase 3 [Aplysia californica]	562883805	XM_006169342.1	63	4.44329e-22	PREDICTED: Tupaia chinensis poly (ADP-ribose) polymerase family, member 3 (PARP3), transcript variant X3, mRNA	K10798	PARP	poly	http://www.genome.jp/dbget-bin/www_bget?ko:K10798	Q9Y6F1	1160	2.16646e-149	Poly [ADP-ribose] polymerase 3 OS=Homo sapiens GN=PARP3 PE=1 SV=3	PF01424//PF02877//PF00644	R3H domain//Poly(ADP-ribose) polymerase, regulatory domain//Poly(ADP-ribose) polymerase catalytic domain	GO:0006471	protein ADP-ribosylation	GO:0003950//GO:0003676	NAD+ ADP-ribosyltransferase activity//nucleic acid binding	--	--	KOG1037	NAD+ ADP-ribosyltransferase Parp, required for poly-ADP ribosylation of nuclear proteins
c140140_g1	4	1	0.95	1.054	0.764	0.787	0.804	1.00133	0.785	-0.351158	0.00191333	0.0151976	12051.9	9301.27	-0.37376	4.149e-05	0.00056045	2449	512125869	AGN95434.1	1462	0	arginine kinase [Semisulcospira libertina]	301341835	GU936709.1	405	0	Conus novaehollandiae arginine kinase mRNA, complete cds	K00934	E2.7.3.3	arginine kinase	http://www.genome.jp/dbget-bin/www_bget?ko:K00934	P51544	1329	1.86505e-175	Arginine kinase OS=Haliotis madaka PE=2 SV=1	PF00217//PF02807	ATP:guanido phosphotransferase, C-terminal catalytic domain//ATP:guanido phosphotransferase, N-terminal domain	--	--	GO:0016301//GO:0016772	kinase activity//transferase activity, transferring phosphorus-containing groups	--	--	KOG3581	Creatine kinases
c154891_g2	4	1	0.976	1.019	0.617	0.697	0.652	0.998333	0.655333	-0.607293	0.000351112	0.0055432	51.14	29.1215	-0.81237	0.0027894	0.022992	1943	676495497	XP_009066911.1	1169	9.18197e-153	hypothetical protein LOTGIDRAFT_207439 [Lottia gigantea] >gi|556093754|gb|ESO82407.1| hypothetical protein LOTGIDRAFT_207439 [Lottia gigantea]	--	--	--	--	--	K00011	E1.1.1.21, AKR1	aldehyde reductase	http://www.genome.jp/dbget-bin/www_bget?ko:K00011	P82125	786	3.66981e-97	1,5-anhydro-D-fructose reductase OS=Sus scrofa GN=AKR1E2 PE=1 SV=2	PF05094	Late expression factor 9 (LEF-9)	GO:0019083	viral transcription	--	--	--	--	KOG1577	Aldo/keto reductase family proteins
c154814_g1	4	1	0.901	1.012	0.547	0.539	0.5	0.971	0.528667	-0.877113	0.000193493	0.00430071	310.618	211.844	-0.55214	4.6811e-05	0.00062593	2403	676471669	XP_009059249.1	1499	0	hypothetical protein LOTGIDRAFT_123956 [Lottia gigantea] >gi|556101524|gb|ESO90176.1| hypothetical protein LOTGIDRAFT_123956 [Lottia gigantea]	--	--	--	--	--	--	--	--	--	Q8T773	1197	2.21381e-153	Putative malate dehydrogenase 1B OS=Branchiostoma floridae GN=MDH1B PE=3 SV=1	PF00056//PF05933//PF02866	lactate/malate dehydrogenase, NAD binding domain//Fungal ATP synthase protein 8 (A6L)//lactate/malate dehydrogenase, alpha/beta C-terminal domain	GO:0055114//GO:0015992//GO:0015986	oxidation-reduction process//proton transport//ATP synthesis coupled proton transport	GO:0015078//GO:0016491//GO:0016616	hydrogen ion transmembrane transporter activity//oxidoreductase activity//oxidoreductase activity, acting on the CH-OH group of donors, NAD or NADP as acceptor	GO:0000276	mitochondrial proton-transporting ATP synthase complex, coupling factor F(o)	--	--
c123798_g1	4	1	1.134	1.121	0.825	0.708	0.839	1.085	0.790667	-0.456554	0.00915592	0.038561	175.397	98.2542	-0.83603	0.00069622	0.0069645	928	676429940	XP_009045764.1	503	1.82473e-59	hypothetical protein LOTGIDRAFT_137242 [Lottia gigantea] >gi|556114882|gb|ESP03534.1| hypothetical protein LOTGIDRAFT_137242 [Lottia gigantea]	--	--	--	--	--	--	--	--	--	A8Y5T1	320	5.52113e-34	Uncharacterized protein C1orf194 homolog OS=Danio rerio GN=si:ch211-163l21.7 PE=4 SV=1	--	--	--	--	--	--	--	--	--	--
c72913_g1	4	1	0.977	1.116	0.733	0.712	0.785	1.031	0.743333	-0.471963	0.00288941	0.0188714	77.1567	50.0378	-0.62477	0.0052844	0.039496	771	696982649	XP_009559820.1	725	1.73547e-93	PREDICTED: ADP-ribosylation factor-like protein 3 [Cuculus canorus]	513010185	XM_004866451.1	122	2.64917e-55	PREDICTED: Heterocephalus glaber ADP-ribosylation factor-like 3 (Arl3), mRNA	K07944	ARL3	ADP-ribosylation factor-like protein 3	http://www.genome.jp/dbget-bin/www_bget?ko:K07944	B5FYQ0	722	1.57495e-94	ADP-ribosylation factor-like protein 3 OS=Taeniopygia guttata GN=ARL3 PE=2 SV=1	PF08477//PF00025//PF00004//PF00071//PF00009//PF00503//PF01926//PF02421//PF04670//PF03266//PF10662	Miro-like protein//ADP-ribosylation factor family//ATPase family associated with various cellular activities (AAA)//Ras family//Elongation factor Tu GTP binding domain//G-protein alpha subunit//50S ribosome-binding GTPase//Ferrous iron transport protein B//Gtr1/RagA G protein conserved region//NTPase//Ethanolamine utilisation - propanediol utilisation	GO:0007165//GO:0006576//GO:0015684//GO:0007186//GO:0007264	signal transduction//cellular biogenic amine metabolic process//ferrous iron transport//G-protein coupled receptor signaling pathway//small GTPase mediated signal transduction	GO:0019001//GO:0005525//GO:0031683//GO:0098519//GO:0015093//GO:0003924//GO:0004871//GO:0005524	guanyl nucleotide binding//GTP binding//G-protein beta/gamma-subunit complex binding//nucleotide phosphatase activity, acting on free nucleotides//ferrous iron transmembrane transporter activity//GTPase activity//signal transducer activity//ATP binding	GO:0005622//GO:0005634//GO:0016021//GO:0005737	intracellular//nucleus//integral component of membrane//cytoplasm	KOG0074	GTP-binding ADP-ribosylation factor-like protein ARL3
c140175_g1	4	1	0.839	0.811	0.761	0.735	0.672	0.883333	0.722667	-0.289628	0.05718	0.13697	238.385	178.678	-0.41593	0.003195	0.025856	1351	676447877	XP_009051552.1	1045	1.25392e-137	hypothetical protein LOTGIDRAFT_104108 [Lottia gigantea] >gi|556109046|gb|ESO97698.1| hypothetical protein LOTGIDRAFT_104108 [Lottia gigantea]	--	--	--	--	--	--	--	--	--	Q9VXK0	740	4.42715e-93	Protein NipSnap OS=Drosophila melanogaster GN=Nipsnap PE=2 SV=2	PF06816	NOTCH protein	GO:0030154	cell differentiation	--	--	GO:0016021	integral component of membrane	--	--
c136200_g1	4	1	0.938	1.122	0.816	0.781	0.87	1.02	0.822333	-0.310774	0.0249229	0.076853	1655.31	2721.83	0.71748	9.2824e-14	3.8008e-12	6076	524903209	XP_005107814.1	3355	0	PREDICTED: neuroglian-like isoform X1 [Aplysia californica] >gi|524903211|ref|XP_005107815.1| PREDICTED: neuroglian-like isoform X2 [Aplysia californica]	--	--	--	--	--	--	--	--	--	P20241	1427	7.50779e-167	Neuroglian OS=Drosophila melanogaster GN=Nrg PE=1 SV=2	PF00041//PF05790	Fibronectin type III domain//Immunoglobulin C2-set domain	GO:0007155	cell adhesion	GO:0005515	protein binding	GO:0016021	integral component of membrane	KOG3513	Neural cell adhesion molecule L1
c123013_g1	4	1	1.243	0.899	0.736	0.602	0.789	1.04733	0.709	-0.562863	0.036413	0.0999714	98.371	56.2494	-0.80639	9.9281e-05	0.0012351	785	340387330	XP_003392160.1	1254	8.61679e-172	PREDICTED: dynein heavy chain 5, axonemal-like, partial [Amphimedon queenslandica]	260795934	XM_002592914.1	261	1.45077e-132	Branchiostoma floridae hypothetical protein, mRNA	--	--	--	--	Q8TE73	1221	3.1967e-151	Dynein heavy chain 5, axonemal OS=Homo sapiens GN=DNAH5 PE=1 SV=3	PF00758//PF07728//PF04139	Erythropoietin/thrombopoietin//AAA domain (dynein-related subfamily)//Rad9	GO:0001539//GO:0000077//GO:0006200//GO:0007017//GO:0007018//GO:0007165	cilium or flagellum-dependent cell motility//DNA damage checkpoint//ATP catabolic process//microtubule-based process//microtubule-based movement//signal transduction	GO:0003777//GO:0005179//GO:0005524//GO:0016887	microtubule motor activity//hormone activity//ATP binding//ATPase activity	GO:0030896//GO:0005874//GO:0005858//GO:0005576	checkpoint clamp complex//microtubule//axonemal dynein complex//extracellular region	KOG3595	Dyneins, heavy chain
c98050_g1	4	1	1.018	1.162	0.768	0.676	0.745	1.06	0.729667	-0.538755	0.00363889	0.0212243	338.808	260.261	-0.38051	0.0026851	0.022249	2303	524890775	XP_005101930.1	2897	0	PREDICTED: UPF0704 protein C6orf165 homolog [Aplysia californica]	390361828	XM_775179.3	232	5.77675e-116	PREDICTED: Strongylocentrotus purpuratus UPF0704 protein C6orf165 homolog, transcript variant 1 (LOC580002), mRNA	--	--	--	--	Q6PE87	2104	0	UPF0704 protein C6orf165 homolog OS=Mus musculus PE=2 SV=2	PF12761//PF02737//PF12501	Actin cytoskeleton-regulatory complex protein END3//3-hydroxyacyl-CoA dehydrogenase, NAD binding domain//Phosphate ATP-binding cassette transporter	GO:0007015//GO:0006631//GO:0006817//GO:0006574//GO:0006633//GO:0006552//GO:0006897//GO:0006554//GO:0006568//GO:0055114//GO:0018874//GO:0006550	actin filament organization//fatty acid metabolic process//phosphate ion transport//valine catabolic process//fatty acid biosynthetic process//leucine catabolic process//endocytosis//lysine catabolic process//tryptophan metabolic process//oxidation-reduction process//benzoate metabolic process//isoleucine catabolic process	GO:0003857//GO:0016491	3-hydroxyacyl-CoA dehydrogenase activity//oxidoreductase activity	--	--	--	--
c141178_g1	4	1	0.785	1.011	0.773	0.826	0.716	0.932	0.771667	-0.272352	0.117251	0.230354	56.6347	32.3358	-0.80855	0.0021597	0.018504	3399	676439890	XP_009048997.1	2182	0	hypothetical protein LOTGIDRAFT_238600 [Lottia gigantea] >gi|556111665|gb|ESP00317.1| hypothetical protein LOTGIDRAFT_238600 [Lottia gigantea]	524887975	XM_005100510.1	197	2.45069e-96	PREDICTED: Aplysia californica voltage-dependent calcium channel subunit alpha-2/delta-2-like (LOC101845552), transcript variant X3, mRNA	K05316	CACNA2DN	voltage-dependent calcium channel alpha-2/delta, invertebrate	http://www.genome.jp/dbget-bin/www_bget?ko:K05316	Q9NY47	1328	3.08655e-161	Voltage-dependent calcium channel subunit alpha-2/delta-2 OS=Homo sapiens GN=CACNA2D2 PE=1 SV=2	--	--	--	--	--	--	--	--	KOG2353	L-type voltage-dependent Ca2+ channel, alpha2/delta subunit
c134497_g1	4	1	0.88	0.89	0.473	0.573	0.666	0.923333	0.570667	-0.694203	0.0102853	0.0414838	221.83	158.07	-0.48889	0.0039274	0.030744	917	356984502	AET43968.1	710	7.8315e-91	microsomal GST1, partial [Reishia clavigera]	356984501	JN413226.1	354	0	Reishia clavigera clone GS42 microsomal GST1 mRNA, partial cds	K00799	GST, gst	glutathione S-transferase	http://www.genome.jp/dbget-bin/www_bget?ko:K00799	P10620	329	1.95319e-35	Microsomal glutathione S-transferase 1 OS=Homo sapiens GN=MGST1 PE=1 SV=1	PF05694	56kDa selenium binding protein (SBP56)	--	--	GO:0008430	selenium binding	--	--	--	--
c33744_g1	4	1	0.991	0.877	0.747	0.614	0.975	0.956	0.778667	-0.296005	0.190132	0.323235	474.116	296.789	-0.6758	8.392e-08	1.8041e-06	631	443693721	ELT95015.1	175	2.05861e-13	hypothetical protein CAPTEDRAFT_228872 [Capitella teleta]	--	--	--	--	--	K03968	NDUFC2	NADH dehydrogenase (ubiquinone) 1 subunit C2	http://www.genome.jp/dbget-bin/www_bget?ko:K03968	O95298	131	7.67273e-09	NADH dehydrogenase [ubiquinone] 1 subunit C2 OS=Homo sapiens GN=NDUFC2 PE=1 SV=1	PF06374	NADH-ubiquinone oxidoreductase subunit b14.5b (NDUFC2)	GO:0006120//GO:0015992//GO:0006814//GO:0006744	mitochondrial electron transport, NADH to ubiquinone//proton transport//sodium ion transport//ubiquinone biosynthetic process	GO:0008137	NADH dehydrogenase (ubiquinone) activity	GO:0005743	mitochondrial inner membrane	--	--
c157144_g1	4	1	1.01	1.166	0.677	0.626	0.98	1.05867	0.761	-0.47628	0.0771737	0.171247	839.858	459.939	-0.8687	6.9621e-15	3.1074e-13	9896	676425951	XP_009044468.1	8585	0	hypothetical protein LOTGIDRAFT_184938 [Lottia gigantea] >gi|556116307|gb|ESP04959.1| hypothetical protein LOTGIDRAFT_184938 [Lottia gigantea]	524885558	XM_005099328.1	1212	0	PREDICTED: Aplysia californica dynein heavy chain 2, axonemal-like (LOC101847496), mRNA	K10408	DNAH	dynein heavy chain, axonemal	http://www.genome.jp/dbget-bin/www_bget?ko:K10408	P0C6F1	7532	0	Dynein heavy chain 2, axonemal OS=Mus musculus GN=Dnah2 PE=2 SV=1	PF03028//PF06414//PF07728//PF01637//PF02465//PF06009//PF00437//PF02562//PF00004//PF00158	Dynein heavy chain and region D6 of dynein motor//Zeta toxin//AAA domain (dynein-related subfamily)//Archaeal ATPase//Flagellar hook-associated protein 2 N-terminus//Laminin Domain II//Type II/IV secretion system protein//PhoH-like protein//ATPase family associated with various cellular activities (AAA)//Sigma-54 interaction domain	GO:0006355//GO:0007155//GO:0007017//GO:0007018//GO:0006810	regulation of transcription, DNA-templated//cell adhesion//microtubule-based process//microtubule-based movement//transport	GO:0008134//GO:0016887//GO:0005524//GO:0016301//GO:0003777	transcription factor binding//ATPase activity//ATP binding//kinase activity//microtubule motor activity	GO:0030286//GO:0009424//GO:0005604//GO:0005667//GO:0005874	dynein complex//bacterial-type flagellum hook//basement membrane//transcription factor complex//microtubule	KOG3595	Dyneins, heavy chain
c71746_g1	4	1	1.11	1.062	0.823	0.795	0.751	1.05733	0.789667	-0.421115	0.00193987	0.0152008	18022.4	9771.93	-0.88307	1.4967e-21	1.0548e-19	6428	524874657	XP_005094063.1	720	6.05984e-75	PREDICTED: collagen alpha-1(V) chain-like [Aplysia californica]	--	--	--	--	--	--	--	--	--	Q6P4Z2	418	1.98535e-39	Collagen alpha-1(II) chain OS=Xenopus tropicalis GN=col2a1 PE=2 SV=1	PF00093//PF01410	von Willebrand factor type C domain//Fibrillar collagen C-terminal domain	--	--	GO:0005201//GO:0005515	extracellular matrix structural constituent//protein binding	GO:0005578//GO:0005581	proteinaceous extracellular matrix//collagen trimer	KOG3544	Collagens (type IV and type XIII), and related proteins
c133358_g1	4	1	1.028	1.148	0.651	0.468	0.487	1.05867	0.535333	-0.983739	0.003528	0.0209178	214.534	111.489	-0.9443	1.2662e-09	3.425e-08	1411	676433056	XP_009046775.1	1214	1.1473e-161	hypothetical protein LOTGIDRAFT_224792 [Lottia gigantea] >gi|556113907|gb|ESP02559.1| hypothetical protein LOTGIDRAFT_224792 [Lottia gigantea]	--	--	--	--	--	--	--	--	--	Q9UHP6	540	2.20048e-62	Rhabdoid tumor deletion region protein 1 OS=Homo sapiens GN=RTDR1 PE=2 SV=1	PF01602//PF02985//PF00514//PF10508	Adaptin N terminal region//HEAT repeat//Armadillo/beta-catenin-like repeat//Proteasome non-ATPase 26S subunit	GO:0006886//GO:0016192	intracellular protein transport//vesicle-mediated transport	GO:0044183//GO:0005515	protein binding involved in protein folding//protein binding	GO:0030117	membrane coat	--	--
c150138_g1	4	1	1.078	0.91	0.709	0.616	0.704	0.996	0.676333	-0.558411	0.00448151	0.0239779	585.576	919.544	0.65106	1.3497e-09	3.6413e-08	962	443731115	ELU16352.1	1005	4.57302e-133	hypothetical protein CAPTEDRAFT_213564 [Capitella teleta]	260791666	XM_002590804.1	170	6.90834e-82	Branchiostoma floridae hypothetical protein, mRNA	K17286	STOM	erythrocyte band 7 integral membrane protein	http://www.genome.jp/dbget-bin/www_bget?ko:K17286	Q27433	964	8.44934e-126	Mechanosensory protein 2 OS=Caenorhabditis elegans GN=mec-2 PE=1 SV=1	--	--	--	--	--	--	--	--	KOG2621	Prohibitins and stomatins of the PID superfamily
c114248_g1	4	1	1.07	0.911	0.771	0.762	0.894	0.993667	0.809	-0.296622	0.0411557	0.108366	1315.52	2135.61	0.69902	4.7871e-06	7.7939e-05	967	557012670	XP_006006893.1	205	2.5874e-17	PREDICTED: cytochrome c oxidase subunit 6C-like [Latimeria chalumnae]	--	--	--	--	--	K02268	COX6C	cytochrome c oxidase subunit 6c	http://www.genome.jp/dbget-bin/www_bget?ko:K02268	Q7YRK2	193	4.14619e-17	Cytochrome c oxidase subunit 6C OS=Macaca silenus GN=COX6C PE=3 SV=1	PF02937//PF10508	Cytochrome c oxidase subunit VIc//Proteasome non-ATPase 26S subunit	GO:0006123//GO:0015992	mitochondrial electron transport, cytochrome c to oxygen//proton transport	GO:0044183//GO:0004129	protein binding involved in protein folding//cytochrome-c oxidase activity	GO:0045277	respiratory chain complex IV	--	--
c135767_g1	4	1	0.812	0.51	0.605	0.668	0.63	0.774	0.634333	-0.287092	0.465288	0.606161	2005.01	1167.71	-0.77993	6.2981e-15	2.8172e-13	1582	676432937	XP_009046737.1	503	6.84233e-57	hypothetical protein LOTGIDRAFT_138173 [Lottia gigantea] >gi|556113945|gb|ESP02597.1| hypothetical protein LOTGIDRAFT_138173 [Lottia gigantea]	221219575	BT056577.1	38	2.75418e-08	Salmo salar clone ssal-rgb2-607-352 Acidic leucine-rich nuclear phosphoprotein 32 family member B putative mRNA, complete cds	--	--	--	--	Q9V895	419	1.96014e-45	Acidic leucine-rich nuclear phosphoprotein 32 family member A OS=Drosophila melanogaster GN=Anp32a PE=2 SV=1	PF00560	Leucine Rich Repeat	--	--	GO:0005515	protein binding	--	--	KOG1644	U2-associated snRNP A' protein
c151420_g1	4	1	0.99	1.107	0.729	0.787	1.03	1.03233	0.848667	-0.282639	0.13647	0.255232	299.885	195.112	-0.62011	7.5238e-06	0.00011805	1770	676467836	XP_009058016.1	267	1.43354e-23	hypothetical protein LOTGIDRAFT_203115 [Lottia gigantea] >gi|556102668|gb|ESO91320.1| hypothetical protein LOTGIDRAFT_203115 [Lottia gigantea]	--	--	--	--	--	--	--	--	--	P0C227	260	1.87285e-24	Globin OS=Nerita albicilla PE=1 SV=1	PF04088//PF00042	Peroxin 13, N-terminal region//Globin	GO:0016560	protein import into peroxisome matrix, docking	GO:0005506//GO:0020037	iron ion binding//heme binding	GO:0005777//GO:0016021	peroxisome//integral component of membrane	KOG3378	Globins and related hemoproteins
c154438_g1	4	1	0.955	1.15	0.565	0.461	0.568	1.035	0.531333	-0.961942	0.00165241	0.0141321	1009.63	706.573	-0.51492	1.1919e-06	2.1607e-05	3105	405974456	EKC39099.1	993	2.72886e-111	DNA polymerase kappa [Crassostrea gigas]	--	--	--	--	--	--	--	--	--	Q96M91	221	3.76393e-17	Coiled-coil domain-containing protein 11 OS=Homo sapiens GN=CCDC11 PE=1 SV=2	PF06743//PF02822//PF04382	FAST kinase-like protein, subdomain 1//Antistasin family//SAB domain	GO:0030866	cortical actin cytoskeleton organization	GO:0004672//GO:0004867//GO:0008092	protein kinase activity//serine-type endopeptidase inhibitor activity//cytoskeletal protein binding	GO:0005856	cytoskeleton	--	--
c154052_g1	4	1	0.996	1.174	0.764	0.725	0.754	1.05667	0.747667	-0.499053	0.00368595	0.021399	885.028	719.243	-0.29924	0.0043015	0.033187	6562	676470664	XP_009058922.1	4706	0	hypothetical protein LOTGIDRAFT_233795 [Lottia gigantea] >gi|556101592|gb|ESO90244.1| hypothetical protein LOTGIDRAFT_233795 [Lottia gigantea]	--	--	--	--	--	--	--	--	--	Q8NDM7	2312	0	WD repeat-containing protein 96 OS=Homo sapiens GN=WDR96 PE=2 SV=3	PF00400	WD domain, G-beta repeat	--	--	GO:0005515	protein binding	--	--	--	--
c126477_g1	4	1	1.085	0.65	0.715	0.651	0.472	0.911667	0.612667	-0.573404	0.127542	0.244975	597.928	321.338	-0.89588	3.3534e-14	1.4221e-12	3205	524887166	XP_005100172.1	359	2.1321e-35	PREDICTED: serine/arginine-rich splicing factor 2-like isoform X1 [Aplysia californica]	--	--	--	--	--	K12891	SFRS2	splicing factor, arginine/serine-rich 2	http://www.genome.jp/dbget-bin/www_bget?ko:K12891	Q5R1W5	308	1.80274e-29	Serine/arginine-rich splicing factor 2 OS=Pan troglodytes GN=SRSF2 PE=2 SV=3	PF00076	RNA recognition motif. (a.k.a. RRM, RBD, or RNP domain)	--	--	GO:0003676	nucleic acid binding	--	--	KOG4207	Predicted splicing factor, SR protein superfamily
c150134_g1	4	1	0.941	1.106	0.706	0.672	0.765	1.01567	0.714333	-0.507758	0.00435234	0.0236654	27029.8	17866.3	-0.59731	5.4224e-11	1.7093e-09	1663	676451427	XP_009052702.1	2159	0	hypothetical protein LOTGIDRAFT_202077 [Lottia gigantea] >gi|556107968|gb|ESO96620.1| hypothetical protein LOTGIDRAFT_202077 [Lottia gigantea]	327290153	XM_003229741.1	843	0	PREDICTED: Anolis carolinensis tubulin beta-2C chain-like (LOC100563375), mRNA	K07375	TUBB	tubulin beta	http://www.genome.jp/dbget-bin/www_bget?ko:K07375	P11833	2156	0	Tubulin beta chain OS=Paracentrotus lividus PE=2 SV=1	PF03953//PF00800	Tubulin C-terminal domain//Prephenate dehydratase	GO:0009094//GO:0000162//GO:0006571//GO:0051258//GO:0006184	L-phenylalanine biosynthetic process//tryptophan biosynthetic process//tyrosine biosynthetic process//protein polymerization//GTP catabolic process	GO:0003924//GO:0004664//GO:0005525	GTPase activity//prephenate dehydratase activity//GTP binding	GO:0043234	protein complex	KOG1375	Beta tubulin
c145572_g1	4	1	1.318	1.115	0.891	0.948	0.758	1.14433	0.865667	-0.402624	0.0567701	0.136085	144.097	224.441	0.63929	1.9441e-05	0.00028129	3420	389889249	AFL03408.1	1183	9.28569e-146	tumor necrosis factor receptor-associated factor 3 [Pinctada fucata]	403284094	XM_003933370.1	123	3.37571e-55	PREDICTED: Saimiri boliviensis boliviensis TNF receptor-associated factor 3, transcript variant 2 (TRAF3), mRNA	K03174	TRAF3	TNF receptor-associated factor 3	http://www.genome.jp/dbget-bin/www_bget?ko:K03174	Q60803	1034	2.45891e-125	TNF receptor-associated factor 3 OS=Mus musculus GN=Traf3 PE=1 SV=2	PF00917//PF06009//PF14634//PF00097//PF13639//PF09726//PF03145//PF10473	MATH domain//Laminin Domain II//zinc-RING finger domain//Zinc finger, C3HC4 type (RING finger)//Ring finger domain//Transmembrane protein//Seven in absentia protein family//Leucine-rich repeats of kinetochore protein Cenp-F/LEK1	GO:0006511//GO:0007155//GO:0007275	ubiquitin-dependent protein catabolic process//cell adhesion//multicellular organismal development	GO:0005515//GO:0008134//GO:0008270//GO:0045502//GO:0046872//GO:0042803	protein binding//transcription factor binding//zinc ion binding//dynein binding//metal ion binding//protein homodimerization activity	GO:0005634//GO:0005604//GO:0030286//GO:0005667//GO:0016021	nucleus//basement membrane//dynein complex//transcription factor complex//integral component of membrane	KOG0297	TNF receptor-associated factor
c155699_g1	4	1	0.752	0.952	0.499	0.316	0.372	0.901333	0.395667	-1.18778	0.00646428	0.0305318	442.123	226.726	-0.9635	5.299e-14	2.2076e-12	4565	443726920	ELU13912.1	2250	0	hypothetical protein CAPTEDRAFT_219639 [Capitella teleta]	260791260	XM_002590612.1	73	2.81677e-27	Branchiostoma floridae hypothetical protein, mRNA	--	--	--	--	A4FU69	1406	1.73241e-165	EF-hand calcium-binding domain-containing protein 5 OS=Homo sapiens GN=EFCAB5 PE=1 SV=3	PF13185//PF00036//PF00637//PF13405//PF04727//PF13499	GAF domain//EF hand//Region in Clathrin and VPS//EF-hand domain//ELMO/CED-12 family//EF-hand domain pair	GO:0006909//GO:0016192//GO:0006886	phagocytosis//vesicle-mediated transport//intracellular protein transport	GO:0005515//GO:0005509	protein binding//calcium ion binding	GO:0005856	cytoskeleton	--	--
c151609_g1	4	1	0.988	1.039	0.686	0.601	0.594	1.009	0.627	-0.686389	0.00060071	0.00755178	448.061	266.243	-0.75095	1.355e-09	3.6533e-08	905	524885599	XP_005099405.1	1353	0	PREDICTED: dnaJ homolog subfamily B member 13-like [Aplysia californica]	356984809	JN413241.1	201	3.79937e-99	Reishia clavigera clone GS57 Hsp40 mRNA, partial cds	K09519	DNAJB13	DnaJ homolog subfamily B member 13	http://www.genome.jp/dbget-bin/www_bget?ko:K09519	Q80Y75	976	2.63418e-130	DnaJ homolog subfamily B member 13 OS=Mus musculus GN=Dnajb13 PE=2 SV=1	--	--	--	--	--	--	--	--	KOG0714	Molecular chaperone (DnaJ superfamily)
c154144_g2	4	1	1.02	0.993	0.525	0.539	0.553	1.00433	0.539	-0.897881	3.33187e-06	0.00132686	1083.39	757.865	-0.51553	1.0356e-06	1.898e-05	4102	524875821	XP_005094633.1	1743	0	PREDICTED: mitochondria-eating protein-like [Aplysia californica]	--	--	--	--	--	--	--	--	--	Q503Q1	1019	1.22931e-122	Mitochondria-eating protein OS=Danio rerio GN=spata18 PE=2 SV=2	PF03938//PF04977	Outer membrane protein (OmpH-like)//Septum formation initiator	GO:0007049	cell cycle	GO:0051082	unfolded protein binding	--	--	--	--
c33620_g1	4	1	0.925	0.841	0.704	0.587	0.624	0.922	0.638333	-0.530457	0.007343	0.0332858	537.071	389.992	-0.46167	6.4605e-05	0.00083884	1153	524891582	XP_005102324.1	422	1.7499e-47	PREDICTED: c-Myc-binding protein-like isoform X2 [Aplysia californica]	--	--	--	--	--	--	--	--	--	Q99417	329	1.56581e-35	C-Myc-binding protein OS=Homo sapiens GN=MYCBP PE=1 SV=3	PF13851//PF01496//PF04728//PF01486//PF04977//PF02183//PF01166//PF06005//PF02403//PF00170//PF07716//PF06008	Growth-arrest specific micro-tubule binding//V-type ATPase 116kDa subunit family//Lipoprotein leucine-zipper//K-box region//Septum formation initiator//Homeobox associated leucine zipper//TSC-22/dip/bun family//Protein of unknown function (DUF904)//Seryl-tRNA synthetase N-terminal domain//bZIP transcription factor//Basic region leucine zipper//Laminin Domain I	GO:0045995//GO:0043093//GO:0048870//GO:0006544//GO:0030334//GO:0007165//GO:0015991//GO:0006434//GO:0006563//GO:0000917//GO:0006566//GO:0007049//GO:0030155//GO:0006355//GO:0015992	regulation of embryonic development//cytokinesis by binary fission//cell motility//glycine metabolic process//regulation of cell migration//signal transduction//ATP hydrolysis coupled proton transport//seryl-tRNA aminoacylation//L-serine metabolic process//barrier septum assembly//threonine metabolic process//cell cycle//regulation of cell adhesion//regulation of transcription, DNA-templated//pro…	GO:0003677//GO:0003700//GO:0005102//GO:0000166//GO:0015078//GO:0004828//GO:0043565//GO:0005524	DNA binding//sequence-specific DNA binding transcription factor activity//receptor binding//nucleotide binding//hydrogen ion transmembrane transporter activity//serine-tRNA ligase activity//sequence-specific DNA binding//ATP binding	GO:0019867//GO:0005634//GO:0005606//GO:0033179//GO:0005737//GO:0005667//GO:0031514	outer membrane//nucleus//laminin-1 complex//proton-transporting V-type ATPase, V0 domain//cytoplasm//transcription factor complex//motile cilium	--	--
c155380_g1	4	1	1.014	0.959	0.558	0.538	0.492	0.991	0.529333	-0.904709	0.000105598	0.00338251	89.1568	51.1705	-0.80103	0.00016236	0.0019206	1570	405960614	EKC26523.1	770	3.54697e-95	hypothetical protein CGI_10005157, partial [Crassostrea gigas]	--	--	--	--	--	--	--	--	--	O05389	423	3.4236e-45	Uncharacterized oxidoreductase YrbE OS=Bacillus subtilis (strain 168) GN=yrbE PE=3 SV=2	PF01408//PF02894//PF00044//PF05463//PF03447	Oxidoreductase family, NAD-binding Rossmann fold//Oxidoreductase family, C-terminal alpha/beta domain//Glyceraldehyde 3-phosphate dehydrogenase, NAD binding domain//Sclerostin (SOST)//Homoserine dehydrogenase, NAD binding domain	GO:0008152//GO:0055114	metabolic process//oxidation-reduction process	GO:0016620//GO:0016491//GO:0050661	oxidoreductase activity, acting on the aldehyde or oxo group of donors, NAD or NADP as acceptor//oxidoreductase activity//NADP binding	GO:0005615	extracellular space	KOG2742	Predicted oxidoreductase
c148465_g1	4	1	1.032	1.102	0.711	0.577	0.757	1.04467	0.681667	-0.615904	0.00760967	0.0340493	714.924	434.564	-0.71822	2.995e-10	8.7062e-09	2309	524868835	XP_005091216.1	1981	0	PREDICTED: coiled-coil domain-containing protein 114-like [Aplysia californica]	524868834	XM_005091159.1	419	0	PREDICTED: Aplysia californica coiled-coil domain-containing protein 114-like (LOC101856153), mRNA	--	--	--	--	Q2T9W3	585	3.09119e-64	Coiled-coil domain-containing protein 63 OS=Bos taurus GN=CCDC63 PE=2 SV=1	PF01235//PF12501	Sodium:alanine symporter family//Phosphate ATP-binding cassette transporter	GO:0015846//GO:0015804//GO:0032328//GO:0006817//GO:0006814	polyamine transport//neutral amino acid transport//alanine transport//phosphate ion transport//sodium ion transport	GO:0015655	alanine:sodium symporter activity	GO:0016020	membrane	--	--
c135700_g1	4	1	1.517	1.132	0.629	0.972	0.686	1.21633	0.762333	-0.674045	0.0607813	0.142934	1481.44	1176.4	-0.33263	0.0017443	0.015351	1158	676495707	XP_009066975.1	455	4.80796e-52	hypothetical protein LOTGIDRAFT_179893 [Lottia gigantea] >gi|556093657|gb|ESO82310.1| hypothetical protein LOTGIDRAFT_179893 [Lottia gigantea]	--	--	--	--	--	K06278	CAV1	caveolin 1	http://www.genome.jp/dbget-bin/www_bget?ko:K06278	Q07E02	297	4.50442e-30	Caveolin-1 OS=Ornithorhynchus anatinus GN=CAV1 PE=3 SV=1	--	--	--	--	--	--	--	--	--	--
c151154_g1	4	1	1.059	0.706	0.109	0.071	0.065	0.921667	0.0816667	-3.49643	0.000281359	0.00497955	718.27	546.492	-0.39433	0.00039809	0.0042465	1122	--	--	--	--	--	--	--	--	--	--	--	--	--	--	--	--	--	--	--	--	--	--	--	--	--	--	--	--
c152188_g1	4	1	0.941	0.919	0.288	0.264	0.216	0.953333	0.256	-1.89684	0.000118908	0.00344422	537.031	416.536	-0.36656	0.0011956	0.011116	1431	524885266	XP_005099242.1	764	7.97201e-96	PREDICTED: UPF0573 protein C2orf70 homolog A-like [Aplysia californica]	--	--	--	--	--	--	--	--	--	Q5M7F8	368	6.66065e-40	UPF0573 protein C2orf70 homolog A OS=Xenopus laevis PE=2 SV=1	--	--	--	--	--	--	--	--	--	--
c134954_g1	4	1	0.968	1.163	0.607	0.565	0.558	1.04367	0.576667	-0.855851	0.000691631	0.00828966	596.634	302.316	-0.98079	1.6606e-16	8.3922e-15	1655	405957124	EKC23357.1	865	3.05391e-109	hypothetical protein CGI_10008733 [Crassostrea gigas]	--	--	--	--	--	--	--	--	--	--	--	--	--	PF05735	Thrombospondin C-terminal region	GO:0007155	cell adhesion	GO:0005509	calcium ion binding	GO:0005576	extracellular region	--	--
c44822_g1	4	1	0.992	1.03	0.754	0.737	0.762	1.00733	0.751	-0.423656	4.10653e-05	0.00245219	100.185	62.3517	-0.68417	0.00064246	0.0064925	2582	524864203	XP_005088939.1	1060	1.29848e-133	PREDICTED: WD repeat-containing protein 54-like [Aplysia californica]	--	--	--	--	--	--	--	--	--	Q9R0D8	651	2.50616e-75	WD repeat-containing protein 54 OS=Mus musculus GN=Wdr54 PE=2 SV=1	PF00400	WD domain, G-beta repeat	--	--	GO:0005515	protein binding	--	--	KOG1539	WD repeat protein
c147782_g2	4	1	1.03	1.024	0.65	0.482	0.548	1.018	0.56	-0.862239	0.0022531	0.0164858	2565.88	1326.06	-0.95231	2.9082e-22	2.1449e-20	1857	676492523	XP_009065945.1	916	9.56189e-116	hypothetical protein LOTGIDRAFT_133598 [Lottia gigantea] >gi|556094687|gb|ESO83340.1| hypothetical protein LOTGIDRAFT_133598 [Lottia gigantea]	--	--	--	--	--	--	--	--	--	Q8VIG3	641	3.06936e-76	Radial spoke head 1 homolog OS=Mus musculus GN=Rsph1 PE=1 SV=2	PF00241//PF02517	Cofilin/tropomyosin-type actin-binding protein//CAAX protease self-immunity	--	--	GO:0003779	actin binding	GO:0016020//GO:0005622	membrane//intracellular	KOG0231	Junctional membrane complex protein Junctophilin and related MORN repeat proteins
c157318_g1	4	1	0.92	1.486	0.787	0.979	1.071	1.13533	0.945667	-0.263712	0.387999	0.535694	1221.43	778.359	-0.65006	5.3163e-10	1.5056e-08	17302	524873362	XP_005093428.1	6430	0	PREDICTED: nesprin-1-like isoform X2 [Aplysia californica]	--	--	--	--	--	--	--	--	--	Q8NF91	2718	0	Nesprin-1 OS=Homo sapiens GN=SYNE1 PE=1 SV=4	PF00321//PF00435//PF00205//PF04882//PF08650	Plant thionin//Spectrin repeat//Thiamine pyrophosphate enzyme, central domain//Peroxin-3//DASH complex subunit Dad4	GO:0007031//GO:0008608//GO:0006952	peroxisome organization//attachment of spindle microtubules to kinetochore//defense response	GO:0030976//GO:0000287//GO:0005515	thiamine pyrophosphate binding//magnesium ion binding//protein binding	GO:0072686//GO:0042729//GO:0005779	mitotic spindle//DASH complex//integral component of peroxisomal membrane	KOG0516	Dystonin, GAS (Growth-arrest-specific protein), and related proteins
c144639_g1	4	1	1.029	1.08	0.549	0.529	0.542	1.03633	0.54	-0.940457	1.27959e-05	0.0019239	536.732	282.701	-0.92493	2.8916e-14	1.2348e-12	1846	405973904	EKC38593.1	482	2.22288e-49	Spermatogenesis-associated protein 6 [Crassostrea gigas]	--	--	--	--	--	--	--	--	--	Q8N4H0	279	2.75651e-25	Spermatogenesis associated 6-like protein OS=Homo sapiens GN=SPATA6L PE=2 SV=2	PF08926	Domain of unknown function (DUF1908)	GO:0009069//GO:0006468//GO:0016310	serine family amino acid metabolic process//protein phosphorylation//phosphorylation	GO:0004674//GO:0005524//GO:0000287	protein serine/threonine kinase activity//ATP binding//magnesium ion binding	--	--	--	--
c145523_g1	4	1	0.992	1.034	0.452	0.693	0.785	1.00867	0.643333	-0.648811	0.0468583	0.118528	342.009	249.78	-0.45337	0.00045594	0.0047955	1201	524871031	XP_005092292.1	1136	4.04989e-151	PREDICTED: phytanoyl-CoA dioxygenase, peroxisomal-like [Aplysia californica]	225706239	BT074542.1	210	5.04683e-104	Osmerus mordax clone omor-eva-516-057 Phytanoyl-CoA dioxygenase, peroxisomal precursor putative mRNA, complete cds	K00477	E1.14.11.18, PHYH	phytanoyl-CoA hydroxylase	http://www.genome.jp/dbget-bin/www_bget?ko:K00477	O14832	1073	4.14463e-143	Phytanoyl-CoA dioxygenase, peroxisomal OS=Homo sapiens GN=PHYH PE=1 SV=1	--	--	--	--	--	--	--	--	--	--
c156805_g1	4	1	0.844	1.107	0.919	0.746	0.769	0.983667	0.811333	-0.277875	0.136062	0.25468	301.718	183.473	-0.71763	9.4386e-05	0.00118	4331	405960605	EKC26516.1	4107	0	Uncharacterized protein C20orf26 [Crassostrea gigas]	524900688	XM_005106706.1	134	3.28855e-61	PREDICTED: Aplysia californica uncharacterized LOC101850669 (LOC101850669), mRNA	--	--	--	--	Q8NHU2	2998	0	Uncharacterized protein C20orf26 OS=Homo sapiens GN=C20orf26 PE=2 SV=3	PF04275	Phosphomevalonate kinase	GO:0006695//GO:0006694	cholesterol biosynthetic process//steroid biosynthetic process	GO:0004631	phosphomevalonate kinase activity	GO:0005737	cytoplasm	--	--
c82512_g1	4	1	0.963	1.108	0.744	0.817	0.898	1.02367	0.819667	-0.320637	0.0311683	0.0896188	303.988	403.254	0.40768	0.001659	0.014725	767	674265457	CDI98901.1	184	1.59317e-14	sh3 domain binding glutamic acid rich [Echinococcus multilocularis] >gi|674561324|emb|CDS24347.1| sh3 domain binding glutamic acid rich [Echinococcus granulosus] >gi|674578244|emb|CDS36183.1| sh3 domain binding glutamic acid rich [Echinococcus multilocularis]	--	--	--	--	--	--	--	--	--	Q9NFP5	161	2.45193e-12	SH3 domain-binding glutamic acid-rich protein homolog OS=Drosophila melanogaster GN=Sh3beta PE=1 SV=2	PF00462	Glutaredoxin	GO:0045454//GO:0006118	cell redox homeostasis//electron transport	GO:0015035//GO:0009055	protein disulfide oxidoreductase activity//electron carrier activity	--	--	--	--
c157358_g1	4	1	0.962	0.959	0.715	0.635	0.719	0.973667	0.689667	-0.497529	0.00125607	0.0119326	458.774	230.774	-0.9913	4.1864e-15	1.8983e-13	9774	405952219	EKC20057.1	9518	0	Uncharacterized protein CXorf22 [Crassostrea gigas]	156359706	XM_001624857.1	44	7.99759e-11	Nematostella vectensis predicted protein (NEMVEDRAFT_v1g131745) partial mRNA	--	--	--	--	Q6ZTR5	1548	0	Uncharacterized protein CXorf22 OS=Homo sapiens GN=CXorf22 PE=2 SV=3	PF00635//PF00307//PF00927//PF00346	MSP (Major sperm protein) domain//Calponin homology (CH) domain//Transglutaminase family, C-terminal ig like domain//Respiratory-chain NADH dehydrogenase, 49 Kd subunit	GO:0055114//GO:0018149	oxidation-reduction process//peptide cross-linking	GO:0048038//GO:0005515//GO:0016651//GO:0003810//GO:0051287//GO:0005198	quinone binding//protein binding//oxidoreductase activity, acting on NAD(P)H//protein-glutamine gamma-glutamyltransferase activity//NAD binding//structural molecule activity	--	--	--	--
c144613_g1	4	1	0.964	0.955	0.434	0.592	0.65	0.973	0.558667	-0.800452	0.00980521	0.0402644	226.752	409.19	0.85166	1.701e-09	4.532e-08	976	514058242	AGO32790.1	330	1.90627e-31	Cyp3A [Azumapecten farreri]	--	--	--	--	--	--	--	--	--	Q8AXY5	285	3.97204e-27	Cytochrome P450 3A56 OS=Fundulus heteroclitus GN=cyp3a56 PE=2 SV=1	PF00067	Cytochrome P450	GO:0055114	oxidation-reduction process	GO:0020037//GO:0016705//GO:0005506	heme binding//oxidoreductase activity, acting on paired donors, with incorporation or reduction of molecular oxygen//iron ion binding	--	--	KOG0158	Cytochrome P450 CYP3/CYP5/CYP6/CYP9 subfamilies
c150230_g2	4	1	0.968	0.997	0.392	0.352	0.366	0.988333	0.37	-1.41747	7.66814e-06	0.00182788	1329.39	775.471	-0.77762	4.8041e-14	2.009e-12	2409	676455397	XP_009053992.1	1627	0	hypothetical protein LOTGIDRAFT_203870 [Lottia gigantea] >gi|556106835|gb|ESO95487.1| hypothetical protein LOTGIDRAFT_203870 [Lottia gigantea]	555949350	XM_005886824.1	62	1.92309e-21	PREDICTED: Bos mutus tektin-4-like (LOC102286695), mRNA	--	--	--	--	Q969V4	1116	7.91619e-143	Tektin-1 OS=Homo sapiens GN=TEKT1 PE=2 SV=1	PF03148//PF04513//PF01496	Tektin family//Baculovirus polyhedron envelope protein, PEP, C terminus//V-type ATPase 116kDa subunit family	GO:0015992//GO:0015991//GO:0000226	proton transport//ATP hydrolysis coupled proton transport//microtubule cytoskeleton organization	GO:0015078//GO:0005198	hydrogen ion transmembrane transporter activity//structural molecule activity	GO:0019028//GO:0033179//GO:0005874//GO:0019031	viral capsid//proton-transporting V-type ATPase, V0 domain//microtubule//viral envelope	KOG2685	Cystoskeletal protein Tektin
c138002_g2	4	1	1.06	1.021	0.847	0.813	0.824	1.027	0.828	-0.310734	0.000499841	0.00689478	367.304	529.093	0.52655	0.002232	0.019052	1657	524890204	XP_005101650.1	1008	4.03829e-130	PREDICTED: N(G),N(G)-dimethylarginine dimethylaminohydrolase 1-like isoform X1 [Aplysia californica] >gi|524890206|ref|XP_005101651.1| PREDICTED: N(G),N(G)-dimethylarginine dimethylaminohydrolase 1-like isoform X2 [Aplysia californica]	--	--	--	--	--	K01482	DDAH, ddaH	dimethylargininase	http://www.genome.jp/dbget-bin/www_bget?ko:K01482	O94760	374	5.51136e-39	N(G),N(G)-dimethylarginine dimethylaminohydrolase 1 OS=Homo sapiens GN=DDAH1 PE=1 SV=3	PF02274	Amidinotransferase	GO:0006807	nitrogen compound metabolic process	GO:0016813	hydrolase activity, acting on carbon-nitrogen (but not peptide) bonds, in linear amidines	GO:0005737	cytoplasm	--	--
c82591_g1	4	1	0.91	0.969	0.589	0.6	0.59	0.959667	0.593	-0.694501	7.08921e-05	0.00278898	660.671	410.805	-0.68548	1.7594e-09	4.6816e-08	1431	405966318	EKC31617.1	1007	4.44748e-132	Ropporin-1-like protein [Crassostrea gigas]	--	--	--	--	--	--	--	--	--	Q4V7T8	686	1.50176e-85	Ropporin-1-like protein OS=Xenopus laevis GN=ropn1l PE=2 SV=1	--	--	--	--	--	--	--	--	--	--
c144526_g1	4	1	0.93	1.05	0.658	0.652	0.757	0.993333	0.689	-0.527774	0.00357809	0.0210653	378.465	262.964	-0.52529	2.812e-05	0.00039347	1013	676444491	XP_009050446.1	1090	1.43834e-144	hypothetical protein LOTGIDRAFT_187020 [Lottia gigantea] >gi|556110158|gb|ESO98810.1| hypothetical protein LOTGIDRAFT_187020 [Lottia gigantea]	--	--	--	--	--	K00940	E2.7.4.6, ndk	nucleoside-diphosphate kinase	http://www.genome.jp/dbget-bin/www_bget?ko:K00940	Q9QXL7	832	7.53238e-107	Nucleoside diphosphate kinase 7 OS=Rattus norvegicus GN=Nme7 PE=1 SV=1	PF07571//PF00334	Protein of unknown function (DUF1546)//Nucleoside diphosphate kinase	GO:0051090//GO:0006144//GO:0006241//GO:0006183//GO:0006165//GO:0006228//GO:0006206	regulation of sequence-specific DNA binding transcription factor activity//purine nucleobase metabolic process//CTP biosynthetic process//GTP biosynthetic process//nucleoside diphosphate phosphorylation//UTP biosynthetic process//pyrimidine nucleobase metabolic process	GO:0005524//GO:0004550	ATP binding//nucleoside diphosphate kinase activity	GO:0005634	nucleus	KOG0888	Nucleoside diphosphate kinase
c156269_g1	4	1	1.1	1.048	0.561	0.691	0.833	1.04933	0.695	-0.594388	0.0225186	0.0716482	144.136	249.761	0.79312	4.2535e-08	9.4759e-07	4763	524896681	XP_005104812.1	1606	0	PREDICTED: uncharacterized protein LOC101857428 [Aplysia californica]	--	--	--	--	--	--	--	--	--	--	--	--	--	--	--	--	--	--	--	--	--	--	--
c106172_g1	4	1	0.99	0.872	0.798	0.786	0.709	0.954	0.764333	-0.319787	0.0185265	0.0630189	906.757	549.183	-0.72343	2.1252e-11	6.9905e-10	1096	405970776	EKC35652.1	465	1.51494e-52	Troponin C [Crassostrea gigas]	--	--	--	--	--	K02183	CALM	calmodulin	http://www.genome.jp/dbget-bin/www_bget?ko:K02183	Q9BLG0	430	8.27775e-50	Troponin C OS=Todarodes pacificus PE=1 SV=3	PF00036//PF13202//PF13499//PF03223//PF13405	EF hand//EF hand//EF-hand domain pair//V-ATPase subunit C//EF-hand domain	GO:0015992//GO:0015991	proton transport//ATP hydrolysis coupled proton transport	GO:0005509//GO:0015078	calcium ion binding//hydrogen ion transmembrane transporter activity	GO:0033180	proton-transporting V-type ATPase, V1 domain	KOG0027	Calmodulin and related proteins (EF-Hand superfamily)
c148506_g1	4	1	1.119	0.82	0.714	0.704	0.527	0.979667	0.648333	-0.595555	0.0368522	0.100846	3029.56	1637.21	-0.88787	2.7662e-20	1.7997e-18	2097	526117405	NP_001267760.1	342	8.45158e-34	myosin regulatory light chain (N-terminus) [Aplysia californica] >gi|499141151|gb|AGL76524.1| myosin II regulatory light chain [Aplysia californica]	--	--	--	--	--	K12755	MYL9	myosin regulatory light chain 9	http://www.genome.jp/dbget-bin/www_bget?ko:K12755	P08052	299	1.44673e-29	Myosin regulatory light chain LC-2, mantle muscle OS=Todarodes pacificus PE=1 SV=1	PF00036//PF13499//PF13405	EF hand//EF-hand domain pair//EF-hand domain	--	--	GO:0005509	calcium ion binding	--	--	KOG0031	Myosin regulatory light chain, EF-Hand protein superfamily
c143599_g1	4	1	0.925	0.87	0.561	0.622	0.48	0.931667	0.554333	-0.74906	0.00360056	0.0210863	647.539	496.933	-0.38192	0.00070764	0.0070668	1671	294718611	ADF32018.1	737	2.65141e-90	omega class glutathione-s-transferase [Azumapecten farreri]	--	--	--	--	--	K00799	GST, gst	glutathione S-transferase	http://www.genome.jp/dbget-bin/www_bget?ko:K00799	P78417	460	3.0129e-51	Glutathione S-transferase omega-1 OS=Homo sapiens GN=GSTO1 PE=1 SV=2	PF13417//PF07535//PF13409//PF02798//PF00462	Glutathione S-transferase, N-terminal domain//DBF zinc finger//Glutathione S-transferase, N-terminal domain//Glutathione S-transferase, N-terminal domain//Glutaredoxin	GO:0006118//GO:0045454	electron transport//cell redox homeostasis	GO:0005515//GO:0015035//GO:0008270//GO:0003676//GO:0009055	protein binding//protein disulfide oxidoreductase activity//zinc ion binding//nucleic acid binding//electron carrier activity	--	--	KOG0406	Glutathione S-transferase
c152956_g1	4	1	1.124	0.972	0.951	0.624	0.943	1.032	0.839333	-0.298127	0.201366	0.337209	205.052	148.331	-0.46717	0.001881	0.016364	2600	676490434	XP_009065269.1	451	1.10026e-46	hypothetical protein LOTGIDRAFT_155468 [Lottia gigantea] >gi|556095490|gb|ESO84143.1| hypothetical protein LOTGIDRAFT_155468 [Lottia gigantea]	--	--	--	--	--	--	--	--	--	A2A5I3	243	7.03904e-21	Peptidase inhibitor R3HDML OS=Mus musculus GN=R3hdml PE=3 SV=1	PF02723//PF02535	Non-structural protein NS3/Small envelope protein E//ZIP Zinc transporter	GO:0030001//GO:0055085	metal ion transport//transmembrane transport	GO:0046873	metal ion transmembrane transporter activity	GO:0016020	membrane	KOG3017	Defense-related protein containing SCP domain
c55165_g1	4	1	0.743	1.022	0.773	0.815	0.654	0.921667	0.747333	-0.302493	0.171162	0.299259	512.16	301.02	-0.76674	2.1085e-07	4.2833e-06	259	350626507	AEQ33586.1	271	1.40787e-26	selenium binding protein 1 [Triaenodon obesus]	--	--	--	--	--	K17285	SELENBP1	selenium-binding protein 1	http://www.genome.jp/dbget-bin/www_bget?ko:K17285	Q2KJ32	262	9.11531e-27	Selenium-binding protein 1 OS=Bos taurus GN=SELENBP1 PE=1 SV=1	PF05694	56kDa selenium binding protein (SBP56)	--	--	GO:0008430	selenium binding	--	--	KOG0918	Selenium-binding protein
c153806_g1	4	1	1.03	0.935	0.375	0.334	0.281	0.988333	0.33	-1.58253	0.000239315	0.00467578	248.631	140.891	-0.81943	1.5171e-08	3.5931e-07	496	676476981	XP_009060972.1	535	2.70944e-63	hypothetical protein LOTGIDRAFT_193495 [Lottia gigantea] >gi|556099600|gb|ESO88252.1| hypothetical protein LOTGIDRAFT_193495 [Lottia gigantea]	--	--	--	--	--	--	--	--	--	Q6AYM2	349	9.58955e-38	Tektin-2 OS=Rattus norvegicus GN=Tekt2 PE=2 SV=1	PF03148	Tektin family	GO:0000226	microtubule cytoskeleton organization	--	--	GO:0005874	microtubule	--	--
c131274_g1	4	1	0.986	1.011	0.635	0.586	0.555	0.999	0.592	-0.754888	0.000190769	0.00430071	428.45	683.14	0.67306	2.0871e-09	5.5031e-08	1617	676435544	XP_009047591.1	1551	0	hypothetical protein LOTGIDRAFT_200105 [Lottia gigantea] >gi|556113049|gb|ESP01701.1| hypothetical protein LOTGIDRAFT_200105 [Lottia gigantea]	548518048	XM_005696630.1	176	5.44408e-85	PREDICTED: Capra hircus flotillin 1 (FLOT1), mRNA	K07192	FLOT	flotillin	http://www.genome.jp/dbget-bin/www_bget?ko:K07192	O61491	1388	0	Flotillin-1 OS=Drosophila melanogaster GN=Flo-1 PE=2 SV=1	--	--	--	--	--	--	--	--	--	--
c68756_g1	4	1	1.231	0.727	0.545	0.583	0.52	0.986	0.549333	-0.843906	0.0228874	0.0724768	863.93	441.002	-0.97013	5.7996e-18	3.2384e-16	1954	524903756	XP_005108071.1	310	5.31454e-27	PREDICTED: uncharacterized protein LOC101858810 [Aplysia californica]	--	--	--	--	--	--	--	--	--	--	--	--	--	PF04592//PF05053//PF04684//PF02535//PF01529//PF03824	Selenoprotein P, N terminal region//Menin//BAF1 / ABF1 chromatin reorganising factor//ZIP Zinc transporter//DHHC palmitoyltransferase//High-affinity nickel-transport protein	GO:0015675//GO:0006338//GO:0006824//GO:0030001//GO:0055085	nickel cation transport//chromatin remodeling//cobalt ion transport//metal ion transport//transmembrane transport	GO:0046873//GO:0008430//GO:0015099//GO:0015087//GO:0046872//GO:0003677//GO:0008270	metal ion transmembrane transporter activity//selenium binding//nickel cation transmembrane transporter activity//cobalt ion transmembrane transporter activity//metal ion binding//DNA binding//zinc ion binding	GO:0005634//GO:0016021//GO:0016020	nucleus//integral component of membrane//membrane	--	--
c122071_g1	4	1	1.018	1.439	1.023	0.888	0.913	1.15233	0.941333	-0.291781	0.207147	0.344284	631.66	840.947	0.41287	0.00053962	0.0055556	1776	676446627	XP_009051142.1	1294	6.91443e-160	hypothetical protein LOTGIDRAFT_226642 [Lottia gigantea] >gi|556109508|gb|ESO98160.1| hypothetical protein LOTGIDRAFT_226642 [Lottia gigantea]	356984377	JN413219.1	201	7.58697e-99	Reishia clavigera clone GS35 serine carboxypeptidase mRNA, partial cds	K07752	CPD	carboxypeptidase D	http://www.genome.jp/dbget-bin/www_bget?ko:K07752	P83852	946	1.28184e-120	Carboxypeptidase D (Fragment) OS=Lophonetta specularioides GN=CPD PE=1 SV=1	PF04952//PF00246	Succinylglutamate desuccinylase / Aspartoacylase family//Zinc carboxypeptidase	GO:0008152//GO:0006508	metabolic process//proteolysis	GO:0004181//GO:0008270//GO:0016788	metallocarboxypeptidase activity//zinc ion binding//hydrolase activity, acting on ester bonds	--	--	KOG2649	Zinc carboxypeptidase
c134729_g1	4	1	0.945	0.93	0.675	0.538	0.575	0.958333	0.596	-0.685215	0.0024935	0.0175542	570.452	405.011	-0.49414	1.5116e-05	0.00022363	1348	524910230	XP_005109996.1	996	4.65273e-131	PREDICTED: nucleoside diphosphate kinase homolog 5-like [Aplysia californica]	--	--	--	--	--	K00940	E2.7.4.6, ndk	nucleoside-diphosphate kinase	http://www.genome.jp/dbget-bin/www_bget?ko:K00940	P56597	809	2.16664e-104	Nucleoside diphosphate kinase homolog 5 OS=Homo sapiens GN=NME5 PE=2 SV=1	PF04505//PF00334	Interferon-induced transmembrane protein//Nucleoside diphosphate kinase	GO:0006144//GO:0006241//GO:0006206//GO:0009607//GO:0006183//GO:0006165//GO:0006228	purine nucleobase metabolic process//CTP biosynthetic process//pyrimidine nucleobase metabolic process//response to biotic stimulus//GTP biosynthetic process//nucleoside diphosphate phosphorylation//UTP biosynthetic process	GO:0005524//GO:0004550	ATP binding//nucleoside diphosphate kinase activity	GO:0016021	integral component of membrane	KOG0888	Nucleoside diphosphate kinase
c156349_g1	4	1	1.023	1.089	0.667	0.79	0.967	1.03733	0.808	-0.360452	0.0774004	0.171522	1347.54	974.948	-0.46693	4.0484e-06	6.6782e-05	4286	242000104	XP_002434695.1	1627	0	ribosome biogenesis protein - Nop58p/Nop5p, putative [Ixodes scapularis] >gi|215498025|gb|EEC07519.1| ribosome biogenesis protein - Nop58p/Nop5p, putative [Ixodes scapularis]	50369999	BC075769.1	141	4.17977e-65	Danio rerio nucleolar protein 5A, mRNA (cDNA clone IMAGE:6900431), partial cds	K14564	NOP56	nucleolar protein 56	http://www.genome.jp/dbget-bin/www_bget?ko:K14564	O00567	1538	0	Nucleolar protein 56 OS=Homo sapiens GN=NOP56 PE=1 SV=4	PF00335	Tetraspanin family	--	--	--	--	GO:0016021	integral component of membrane	KOG2573	Ribosome biogenesis protein - Nop56p/Sik1p
c3194_g1	4	1	0.968	1.078	0.589	0.608	0.418	1.01533	0.538333	-0.915382	0.0064503	0.0305089	8168.2	12918.1	0.6613	2.2728e-10	6.6919e-09	2646	524897563	XP_005105242.1	592	2.83606e-67	PREDICTED: high mobility group protein B1-like [Aplysia californica]	--	--	--	--	--	K11296	HMGB3	high mobility group protein B3	http://www.genome.jp/dbget-bin/www_bget?ko:K11296	O15347	277	7.6381e-26	High mobility group protein B3 OS=Homo sapiens GN=HMGB3 PE=1 SV=4	PF03153//PF04961//PF10717//PF00428	Transcription factor IIA, alpha/beta subunit//Formiminotransferase-cyclodeaminase//Occlusion-derived virus envelope protein ODV-E18//60s Acidic ribosomal protein	GO:0044237//GO:0006367//GO:0042254//GO:0006414	cellular metabolic process//transcription initiation from RNA polymerase II promoter//ribosome biogenesis//translational elongation	GO:0003824//GO:0003735	catalytic activity//structural constituent of ribosome	GO:0005672//GO:0005622//GO:0019031//GO:0005840	transcription factor TFIIA complex//intracellular//viral envelope//ribosome	KOG0381	HMG box-containing protein
c136996_g1	4	1	0.942	0.924	0.666	0.688	0.628	0.955333	0.660667	-0.532082	0.00049816	0.00689478	468.084	304.837	-0.61873	4.1509e-07	8.0604e-06	1145	405960112	EKC26059.1	1184	2.90373e-159	Mitochondrial carnitine/acylcarnitine carrier protein [Crassostrea gigas]	241714778	XM_002413478.1	132	1.10058e-60	Ixodes scapularis carnitine-acylcarnitine carrier protein, putative, mRNA	K15109	SLC25A20_29, CACT, CACL, CRC1	solute carrier family 25 (mitochondrial carnitine/acylcarnitine transporter), member 20/29	http://www.genome.jp/dbget-bin/www_bget?ko:K15109	Q9Z2Z6	1044	1.85491e-139	Mitochondrial carnitine/acylcarnitine carrier protein OS=Mus musculus GN=Slc25a20 PE=1 SV=1	--	--	--	--	--	--	--	--	KOG0758	Mitochondrial carnitine-acylcarnitine carrier protein
c130133_g1	4	1	1.054	1.074	0.661	0.646	0.766	1.04267	0.691	-0.59352	0.00197477	0.0152509	148.854	100.465	-0.5672	0.001015	0.0096543	3179	524871056	XP_005092304.1	3190	0	PREDICTED: kinesin-like protein KLP6-like isoform X1 [Aplysia californica] >gi|524871058|ref|XP_005092305.1| PREDICTED: kinesin-like protein KLP6-like isoform X2 [Aplysia californica] >gi|524871060|ref|XP_005092306.1| PREDICTED: kinesin-like protein KLP6-like isoform X3 [Aplysia californica] >gi|524871062|ref|XP_005092307.1| PREDICTED: kinesin-like protein KLP6-like isoform X4 [Aplysia californic…	260809344	XM_002599420.1	106	8.84172e-46	Branchiostoma floridae hypothetical protein, mRNA	--	--	--	--	F8WLE0	1505	0	Kinesin-like protein KIF28P OS=Rattus norvegicus GN=Kif28p PE=2 SV=1	PF03938//PF00225	Outer membrane protein (OmpH-like)//Kinesin motor domain	GO:0007018//GO:0007017	microtubule-based movement//microtubule-based process	GO:0008017//GO:0003777//GO:0051082//GO:0005524	microtubule binding//microtubule motor activity//unfolded protein binding//ATP binding	GO:0045298//GO:0005874	tubulin complex//microtubule	KOG0245	Kinesin-like protein
c117956_g1	4	1	0.984	0.965	0.73	0.834	0.75	0.983	0.771333	-0.349837	0.00433935	0.0236467	991.237	536.127	-0.88666	1.5295e-16	7.7537e-15	1646	676477247	XP_009061051.1	1477	0	hypothetical protein LOTGIDRAFT_219437 [Lottia gigantea] >gi|556099691|gb|ESO88343.1| hypothetical protein LOTGIDRAFT_219437 [Lottia gigantea]	--	--	--	--	--	K07508	ACAA2	acetyl-CoA acyltransferase 2	http://www.genome.jp/dbget-bin/www_bget?ko:K07508	Q3T0R7	1298	7.12875e-174	3-ketoacyl-CoA thiolase, mitochondrial OS=Bos taurus GN=ACAA2 PE=2 SV=1	PF00108//PF02803	Thiolase, N-terminal domain//Thiolase, C-terminal domain	GO:0008152	metabolic process	GO:0016747	transferase activity, transferring acyl groups other than amino-acyl groups	--	--	KOG1391	Acetyl-CoA acetyltransferase
c143958_g1	4	1	0.951	1.054	0.743	0.666	0.743	1.00167	0.717333	-0.481687	0.00206844	0.0156137	468.736	266.236	-0.81607	4.3758e-11	1.3935e-09	1243	405953731	EKC21335.1	287	4.90968e-26	2'-5'-oligoadenylate synthetase 3 [Crassostrea gigas]	--	--	--	--	--	--	--	--	--	P00973	221	2.66975e-18	2'-5'-oligoadenylate synthase 1 OS=Homo sapiens GN=OAS1 PE=1 SV=4	PF01909	Nucleotidyltransferase domain	--	--	GO:0016779	nucleotidyltransferase activity	--	--	--	--
c157348_g1	4	1	1.015	1.144	0.766	0.658	0.73	1.053	0.718	-0.55245	0.00345214	0.0206511	149.996	84.0845	-0.83501	0.0017359	0.015287	7178	524869433	XP_005091510.1	8636	0	PREDICTED: dynein heavy chain 5, axonemal-like isoform X4 [Aplysia californica]	524869436	XM_005091455.1	232	1.81838e-115	PREDICTED: Aplysia californica dynein heavy chain 5, axonemal-like (LOC101860228), transcript variant X6, mRNA	--	--	--	--	Q8TE73	1291	6.89026e-142	Dynein heavy chain 5, axonemal OS=Homo sapiens GN=DNAH5 PE=1 SV=3	PF00004//PF13949//PF05072//PF00641	ATPase family associated with various cellular activities (AAA)//ALIX V-shaped domain binding to HIV//Herpesvirus UL43 protein//Zn-finger in Ran binding protein and others	--	--	GO:0005515//GO:0008270//GO:0005524	protein binding//zinc ion binding//ATP binding	GO:0019033//GO:0016020	viral tegument//membrane	KOG3595	Dyneins, heavy chain
c125393_g1	4	1	1.073	0.818	0.713	0.724	0.864	0.963667	0.767	-0.329308	0.0914248	0.192159	429.159	286.967	-0.58063	5.191e-06	8.396e-05	1605	47551163	NP_999761.1	515	1.25133e-54	radial spokehead [Strongylocentrotus purpuratus] >gi|2905895|gb|AAC38955.1| radial spokehead [Strongylocentrotus purpuratus]	--	--	--	--	--	--	--	--	--	Q8CDR2	422	3.72093e-43	Radial spoke head protein 6 homolog A OS=Mus musculus GN=Rsph6a PE=2 SV=1	PF15234//PF02167	Linker for activation of T-cells//Cytochrome C1 family	GO:0006118//GO:0007165	electron transport//signal transduction	GO:0009055//GO:0005506//GO:0020037	electron carrier activity//iron ion binding//heme binding	GO:0016020	membrane	--	--
c152977_g2	4	1	1.056	0.82	0.444	0.442	0.361	0.958667	0.415667	-1.2056	0.00125189	0.0119268	6844.48	4704.03	-0.54104	6.9156e-09	1.7165e-07	1705	676447696	XP_009051492.1	546	2.45165e-58	hypothetical protein LOTGIDRAFT_228264 [Lottia gigantea] >gi|556108983|gb|ESO97635.1| hypothetical protein LOTGIDRAFT_228264 [Lottia gigantea]	--	--	--	--	--	--	--	--	--	C7G0B5	329	1.14277e-30	Protein PIF OS=Pinctada fucata PE=1 SV=1	PF01821//PF01607//PF04103	Anaphylotoxin-like domain//Chitin binding Peritrophin-A domain//CD20-like family	GO:0006030	chitin metabolic process	GO:0008061	chitin binding	GO:0016021//GO:0005576	integral component of membrane//extracellular region	--	--
c146469_g1	4	1	1.02	1.01	0.797	0.826	0.851	1.01	0.824667	-0.292472	0.000509128	0.00694908	146.275	226.403	0.63021	5.3244e-05	0.00070379	776	676465984	XP_009057420.1	648	5.23471e-82	hypothetical protein LOTGIDRAFT_233342 [Lottia gigantea] >gi|556103094|gb|ESO91746.1| hypothetical protein LOTGIDRAFT_233342 [Lottia gigantea]	--	--	--	--	--	K05520	pfpI	protease I	http://www.genome.jp/dbget-bin/www_bget?ko:K05520	O28987	421	2.05634e-49	Uncharacterized protein AF_1281 OS=Archaeoglobus fulgidus (strain ATCC 49558 / VC-16 / DSM 4304 / JCM 9628 / NBRC 100126) GN=AF_1281 PE=3 SV=1	--	--	--	--	--	--	--	--	KOG2764	Putative transcriptional regulator DJ-1
c145003_g1	4	1	0.854	1.08	0.515	0.502	0.415	0.978	0.477333	-1.03484	0.00178668	0.0148341	1905.92	3551.6	0.89798	2.5684e-20	1.6769e-18	2045	676449126	XP_009051954.1	1428	0	hypothetical protein LOTGIDRAFT_159383 [Lottia gigantea] >gi|556108702|gb|ESO97354.1| hypothetical protein LOTGIDRAFT_159383 [Lottia gigantea]	--	--	--	--	--	--	--	--	--	Q6BZA0	134	6.33171e-07	D-arabinono-1,4-lactone oxidase OS=Debaryomyces hansenii (strain ATCC 36239 / CBS 767 / JCM 1990 / NBRC 0083 / IGC 2968) GN=ALO1 PE=3 SV=2	PF04030	D-arabinono-1,4-lactone oxidase	GO:0055114	oxidation-reduction process	GO:0003885	D-arabinono-1,4-lactone oxidase activity	GO:0016020	membrane	KOG4730	D-arabinono-1, 4-lactone oxidase
c168961_g1	4	1	0.887	0.942	0.68	0.609	0.578	0.943	0.622333	-0.59957	0.00213338	0.0159321	275.573	191.376	-0.52602	0.0001375	0.0016545	917	524893741	XP_005103379.1	574	6.45246e-70	PREDICTED: calmodulin-like [Aplysia californica]	532102010	XM_005336563.1	83	1.51875e-33	PREDICTED: Spermophilus tridecemlineatus calmodulin 3 (phosphorylase kinase, delta) (Calm3), mRNA	K02183	CALM	calmodulin	http://www.genome.jp/dbget-bin/www_bget?ko:K02183	O96081	383	1.50161e-43	Calmodulin-B OS=Halocynthia roretzi PE=3 SV=3	PF00036//PF10591//PF13202//PF00046//PF13499//PF03979//PF13405	EF hand//Secreted protein acidic and rich in cysteine Ca binding region//EF hand//Homeobox domain//EF-hand domain pair//Sigma-70 factor, region 1.1//EF-hand domain	GO:0006355//GO:0007165	regulation of transcription, DNA-templated//signal transduction	GO:0043565//GO:0003677//GO:0003700//GO:0005509	sequence-specific DNA binding//DNA binding//sequence-specific DNA binding transcription factor activity//calcium ion binding	GO:0005667//GO:0005578	transcription factor complex//proteinaceous extracellular matrix	KOG0027	Calmodulin and related proteins (EF-Hand superfamily)
c156934_g1	4	1	0.945	1.167	0.846	0.507	0.912	1.03733	0.755	-0.458331	0.151053	0.274522	1076.92	591.727	-0.86391	4.3935e-16	2.1519e-14	5267	676447813	XP_009051531.1	1719	0	hypothetical protein LOTGIDRAFT_228278 [Lottia gigantea] >gi|556109023|gb|ESO97675.1| hypothetical protein LOTGIDRAFT_228278 [Lottia gigantea]	--	--	--	--	--	--	--	--	--	Q5FWI3	1036	4.2818e-115	Transmembrane protein 2 OS=Mus musculus GN=Tmem2 PE=1 SV=1	PF06003//PF00059//PF00080//PF06100	Survival motor neuron protein (SMN)//Lectin C-type domain//Copper/zinc superoxide dismutase (SODC)//Streptococcal 67 kDa myosin-cross-reactive antigen like family	GO:0006631//GO:0006801//GO:0055114//GO:0006397	fatty acid metabolic process//superoxide metabolic process//oxidation-reduction process//mRNA processing	GO:0003723//GO:0050151//GO:0030246//GO:0046872	RNA binding//oleate hydratase activity//carbohydrate binding//metal ion binding	GO:0005634//GO:0005737	nucleus//cytoplasm	KOG4297	C-type lectin
c154811_g1	4	1	0.861	1.142	0.619	0.542	0.722	1.001	0.627667	-0.673371	0.0159145	0.056375	262.677	180.502	-0.54127	8.6154e-05	0.0010878	3803	524894003	XP_005103509.1	2304	0	PREDICTED: uncharacterized protein LOC101850662 [Aplysia californica]	--	--	--	--	--	--	--	--	--	Q96MT7	434	5.12414e-42	WD repeat-containing protein 52 OS=Homo sapiens GN=WDR52 PE=1 SV=1	PF00542	Ribosomal protein L7/L12 C-terminal domain	GO:0042254//GO:0006412	ribosome biogenesis//translation	GO:0003735	structural constituent of ribosome	GO:0005622//GO:0005840	intracellular//ribosome	--	--
c137633_g1	4	1	0.975	0.963	0.809	0.791	0.694	0.979333	0.764667	-0.356969	0.00705369	0.0324113	1111.96	755.998	-0.55665	8.0638e-08	1.7378e-06	2902	524874376	XP_005093924.1	689	2.43933e-80	PREDICTED: serine/arginine-rich splicing factor 1A-like isoform X2 [Aplysia californica]	334313123	XM_001362816.2	40	3.94167e-09	PREDICTED: Monodelphis domestica serine/arginine-rich splicing factor 7-like (LOC100010689), mRNA	K12890	SFRS1_9	splicing factor, arginine/serine-rich 1/9	http://www.genome.jp/dbget-bin/www_bget?ko:K12890	Q5ZML3	596	1.68773e-68	Serine/arginine-rich splicing factor 1 OS=Gallus gallus GN=SRSF1 PE=1 SV=3	PF00937//PF08675//PF00076	Coronavirus nucleocapsid protein//RNA binding domain//RNA recognition motif. (a.k.a. RRM, RBD, or RNP domain)	GO:0006402//GO:0051252	mRNA catabolic process//regulation of RNA metabolic process	GO:0004535//GO:0003723//GO:0003676//GO:0046872	poly(A)-specific ribonuclease activity//RNA binding//nucleic acid binding//metal ion binding	GO:0019013//GO:0005634//GO:0005737	viral nucleocapsid//nucleus//cytoplasm	KOG0105	Alternative splicing factor ASF/SF2 (RRM superfamily)
c153217_g1	4	1	1.061	0.843	0.622	0.573	0.73	0.968	0.641667	-0.593183	0.0141944	0.0521607	1044.39	592.264	-0.81835	4.8798e-14	2.0391e-12	4430	676457929	XP_009054810.1	1432	3.37556e-180	hypothetical protein LOTGIDRAFT_232357 [Lottia gigantea] >gi|556105878|gb|ESO94530.1| hypothetical protein LOTGIDRAFT_232357 [Lottia gigantea]	--	--	--	--	--	--	--	--	--	Q8IYX7	593	2.51217e-64	Protein FAM154A OS=Homo sapiens GN=FAM154A PE=1 SV=2	PF00551//PF00123//PF02882	Formyl transferase//Peptide hormone//Tetrahydrofolate dehydrogenase/cyclohydrolase, NAD(P)-binding domain	GO:0007165//GO:0046487//GO:0009396//GO:0055114//GO:0009058	signal transduction//glyoxylate metabolic process//folic acid-containing compound biosynthetic process//oxidation-reduction process//biosynthetic process	GO:0005179//GO:0004488//GO:0003824//GO:0016742	hormone activity//methylenetetrahydrofolate dehydrogenase (NADP+) activity//catalytic activity//hydroxymethyl-, formyl- and related transferase activity	GO:0005576	extracellular region	--	--
c49032_g1	4	1	1.005	1.225	0.876	0.64	0.763	1.07667	0.759667	-0.503133	0.0353663	0.0979879	1531.82	983.922	-0.63863	1.6189e-09	4.3246e-08	780	524892971	XP_005103007.1	459	2.44434e-53	PREDICTED: NADH dehydrogenase [ubiquinone] 1 beta subcomplex subunit 5, mitochondrial-like [Aplysia californica]	--	--	--	--	--	K03961	NDUFB5	NADH dehydrogenase (ubiquinone) 1 beta subcomplex subunit 5	http://www.genome.jp/dbget-bin/www_bget?ko:K03961	Q0MQD8	320	3.14476e-34	NADH dehydrogenase [ubiquinone] 1 beta subcomplex subunit 5, mitochondrial OS=Pan troglodytes GN=NDUFB5 PE=2 SV=1	PF05927	Penaeidin	--	--	GO:0008061	chitin binding	GO:0005737	cytoplasm	KOG4632	NADH:ubiquinone oxidoreductase, NDUFB5/SGDH subunit
c113311_g1	4	1	0.908	1.275	0.713	0.685	0.705	1.061	0.701	-0.597938	0.016471	0.0577058	9902.86	7980.61	-0.31135	0.00059036	0.0060213	2328	524897563	XP_005105242.1	545	4.38929e-61	PREDICTED: high mobility group protein B1-like [Aplysia californica]	--	--	--	--	--	K11296	HMGB3	high mobility group protein B3	http://www.genome.jp/dbget-bin/www_bget?ko:K11296	P26584	282	1.7577e-26	High mobility group protein B2 OS=Gallus gallus GN=HMGB2 PE=2 SV=2	PF07267//PF04514	Nucleopolyhedrovirus capsid protein P87//Bluetongue virus non-structural protein NS2	--	--	GO:0003723	RNA binding	GO:0019028	viral capsid	KOG0381	HMG box-containing protein
c155563_g1	4	1	0.999	0.9	0.495	0.54	0.546	0.966333	0.527	-0.874718	0.000203879	0.00431502	228.81	126.954	-0.84984	2.3011e-08	5.33e-07	2249	405978649	EKC43020.1	1029	3.35621e-129	Laminin-like protein epi-1 [Crassostrea gigas]	--	--	--	--	--	--	--	--	--	--	--	--	--	--	--	--	--	--	--	--	--	--	--
c152179_g1	4	1	1.142	0.935	0.67	0.462	0.594	1.02567	0.575333	-0.834092	0.00918121	0.0385801	190.358	100.366	-0.92344	1.1341e-08	2.7324e-07	1476	524901359	XP_005107087.1	895	1.14392e-108	PREDICTED: dynein regulatory complex protein 1-like [Aplysia californica]	524901358	XM_005107030.1	62	1.16858e-21	PREDICTED: Aplysia californica dynein regulatory complex protein 1-like (LOC101864478), mRNA	--	--	--	--	Q7T0Y4	518	3.09577e-56	Dynein regulatory complex protein 1 OS=Xenopus laevis GN=drc1 PE=2 SV=1	--	--	--	--	--	--	--	--	--	--
c72047_g1	4	1	0.947	0.996	0.736	0.82	0.679	0.981	0.745	-0.397013	0.0083931	0.0361216	414.794	312.128	-0.41026	0.00083209	0.0081248	917	524881391	XP_005097347.1	429	5.19981e-49	PREDICTED: putative pterin-4-alpha-carbinolamine dehydratase-like [Aplysia californica]	225715999	BT079422.1	92	1.50804e-38	Esox lucius clone eluc-evq-536-222 Pterin-4-alpha-carbinolamine dehydratase putative mRNA, complete cds	K01724	PCBD, phhB	4a-hydroxytetrahydrobiopterin dehydratase	http://www.genome.jp/dbget-bin/www_bget?ko:K01724	P0C8L6	377	3.17181e-43	Probable pterin-4-alpha-carbinolamine dehydratase OS=Hypsibius dujardini GN=Pcd PE=3 SV=1	PF01329	Pterin 4 alpha carbinolamine dehydratase	GO:0006729	tetrahydrobiopterin biosynthetic process	GO:0008124	4-alpha-hydroxytetrahydrobiopterin dehydratase activity	--	--	KOG4073	Pterin carbinolamine dehydratase PCBD/dimerization cofactor of HNF1
c141744_g1	4	1	1.049	1.025	0.863	0.726	0.753	1.02467	0.780667	-0.392376	0.00723663	0.0329242	64.156	38.4412	-0.73893	0.0019581	0.016955	3675	676472686	XP_009059570.1	2247	0	hypothetical protein LOTGIDRAFT_124598, partial [Lottia gigantea] >gi|556101131|gb|ESO89783.1| hypothetical protein LOTGIDRAFT_124598, partial [Lottia gigantea]	410923860	XM_003975351.1	36	8.37416e-07	PREDICTED: Takifugu rubripes piezo-type mechanosensitive ion channel component 2-like (LOC101066158), mRNA	--	--	--	--	Q92508	1328	2.00002e-153	Piezo-type mechanosensitive ion channel component 1 OS=Homo sapiens GN=PIEZO1 PE=1 SV=4	PF06689//PF05481	ClpX C4-type zinc finger//Mycobacterium 19 kDa lipoprotein antigen	--	--	GO:0046983//GO:0008270	protein dimerization activity//zinc ion binding	GO:0016020	membrane	KOG1893	Uncharacterized conserved protein
c106095_g1	4	1	0.884	0.98	0.463	0.492	0.403	0.954667	0.452667	-1.07655	0.000441818	0.00653734	136.439	249.681	0.87184	6.8081e-09	1.6921e-07	1387	676434827	XP_009047356.1	583	4.73499e-65	hypothetical protein LOTGIDRAFT_230584 [Lottia gigantea] >gi|556113546|gb|ESP02198.1| hypothetical protein LOTGIDRAFT_230584 [Lottia gigantea]	--	--	--	--	--	--	--	--	--	Q06317	127	2.30376e-06	Penicillin-binding protein 4 OS=Amycolatopsis lactamdurans GN=pbp PE=3 SV=1	--	--	--	--	--	--	--	--	--	--
c79221_g1	4	1	0.528	0.697	0.416	0.361	0.379	0.741667	0.385333	-0.944664	0.0304119	0.0878216	2980.88	2020.87	-0.56076	4.8581e-09	1.227e-07	1514	339236011	XP_003379560.1	783	7.93561e-98	calmodulin-1 [Trichinella spiralis] >gi|316977743|gb|EFV60806.1| calmodulin-1 [Trichinella spiralis]	2055247	AB003081.1	250	3.7182e-126	Branchiostoma lanceolatum mRNA for calmodulin, complete cds	K02183	CALM	calmodulin	http://www.genome.jp/dbget-bin/www_bget?ko:K02183	P62154	761	1.88734e-97	Calmodulin OS=Locusta migratoria PE=1 SV=2	PF02563//PF13202//PF00036//PF13405//PF13499//PF02627//PF10591//PF03874	Polysaccharide biosynthesis/export protein//EF hand//EF hand//EF-hand domain//EF-hand domain pair//Carboxymuconolactone decarboxylase family//Secreted protein acidic and rich in cysteine Ca binding region//RNA polymerase Rpb4	GO:0006144//GO:0007165//GO:0006206//GO:0055114//GO:0006351//GO:0015774	purine nucleobase metabolic process//signal transduction//pyrimidine nucleobase metabolic process//oxidation-reduction process//transcription, DNA-templated//polysaccharide transport	GO:0051920//GO:0015159//GO:0003899//GO:0005509	peroxiredoxin activity//polysaccharide transmembrane transporter activity//DNA-directed RNA polymerase activity//calcium ion binding	GO:0005730//GO:0016020//GO:0005578	nucleolus//membrane//proteinaceous extracellular matrix	KOG0027	Calmodulin and related proteins (EF-Hand superfamily)
c136380_g1	4	1	0.787	0.814	0.357	0.368	0.385	0.867	0.37	-1.22851	0.000409579	0.00616662	146.053	75.6111	-0.94982	9.1968e-08	1.9638e-06	1554	524881913	XP_005097604.1	593	2.21105e-68	PREDICTED: uncharacterized protein LOC101850800 [Aplysia californica]	--	--	--	--	--	--	--	--	--	--	--	--	--	--	--	--	--	--	--	--	--	--	--
c129056_g1	4	1	0.924	0.916	0.557	0.491	0.504	0.946667	0.517333	-0.871762	0.000218918	0.00443738	1678.97	942.511	-0.833	1.9802e-16	9.9344e-15	4142	524871445	XP_005092495.1	1771	0	PREDICTED: WD repeat-containing protein 16-like [Aplysia californica]	--	--	--	--	--	--	--	--	--	Q5F201	1334	4.87891e-166	WD repeat-containing protein 16 OS=Mus musculus GN=Wdr16 PE=2 SV=1	PF00400	WD domain, G-beta repeat	--	--	GO:0005515	protein binding	--	--	KOG0266	WD40 repeat-containing protein
c122679_g1	4	1	1.041	0.851	0.855	0.753	0.761	0.964	0.789667	-0.287789	0.0555303	0.133881	885.463	647.099	-0.45244	2.7813e-05	0.00038954	1520	676477536	XP_009061140.1	1031	5.71444e-134	hypothetical protein LOTGIDRAFT_219490 [Lottia gigantea] >gi|556099459|gb|ESO88111.1| hypothetical protein LOTGIDRAFT_219490 [Lottia gigantea]	--	--	--	--	--	K17095	ANXA7_11	annexin A7/11	http://www.genome.jp/dbget-bin/www_bget?ko:K17095	P20073	711	2.56379e-85	Annexin A7 OS=Homo sapiens GN=ANXA7 PE=1 SV=3	PF00191	Annexin	--	--	GO:0005509//GO:0005544	calcium ion binding//calcium-dependent phospholipid binding	--	--	KOG0819	Annexin
c128498_g2	4	1	0.92	0.737	0.739	0.634	0.528	0.885667	0.633667	-0.48304	0.0651056	0.150043	244.159	151.381	-0.68964	2.0297e-06	3.5403e-05	1741	545876598	XP_005672440.1	485	1.54541e-54	PREDICTED: dynein heavy chain 5, axonemal-like [Sus scrofa]	--	--	--	--	--	--	--	--	--	Q8TE73	501	1.85912e-51	Dynein heavy chain 5, axonemal OS=Homo sapiens GN=DNAH5 PE=1 SV=3	PF03028	Dynein heavy chain and region D6 of dynein motor	GO:0007017//GO:0007018	microtubule-based process//microtubule-based movement	GO:0003777	microtubule motor activity	GO:0005874//GO:0030286	microtubule//dynein complex	--	--
c137662_g1	4	1	1.195	1.01	0.779	0.632	0.495	1.06833	0.635333	-0.749776	0.0204058	0.0670833	42.2342	77.9781	0.88466	9.8878e-05	0.0012306	709	325296901	NP_001191484.1	394	3.02021e-40	synapse-associated protein [Aplysia californica] >gi|166079862|gb|ABY81651.1| synapse-associated protein [Aplysia californica]	--	--	--	--	--	K12076	DLG1	disks large protein 1	http://www.genome.jp/dbget-bin/www_bget?ko:K12076	P31007	347	2.86646e-35	Disks large 1 tumor suppressor protein OS=Drosophila melanogaster GN=dlg1 PE=1 SV=2	--	--	--	--	--	--	--	--	KOG0708	Membrane-associated guanylate kinase MAGUK (contains PDZ, SH3, HOOK and GUK domains)
c142432_g1	4	1	1.046	0.979	0.585	0.559	0.517	1.00833	0.553667	-0.864883	0.000126791	0.00346207	538.328	276.853	-0.95937	2.7805e-15	1.2805e-13	4244	405961917	EKC27650.1	2048	0	EF-hand domain-containing family member B [Crassostrea gigas]	--	--	--	--	--	--	--	--	--	Q8CDU5	1263	1.89383e-152	EF-hand domain-containing family member B OS=Mus musculus GN=Efhb PE=2 SV=2	PF13405//PF13499//PF13202//PF00036	EF-hand domain//EF-hand domain pair//EF hand//EF hand	--	--	GO:0005509	calcium ion binding	--	--	KOG0027	Calmodulin and related proteins (EF-Hand superfamily)
c147515_g1	4	1	0.953	1.092	0.744	0.706	0.754	1.015	0.734667	-0.466318	0.00195631	0.0152008	363.864	225.315	-0.69145	6.3584e-08	1.3835e-06	1595	676484878	XP_009063485.1	1119	4.26648e-147	hypothetical protein LOTGIDRAFT_195649 [Lottia gigantea] >gi|556097099|gb|ESO85751.1| hypothetical protein LOTGIDRAFT_195649 [Lottia gigantea]	--	--	--	--	--	K12739	PPIL6	peptidyl-prolyl cis-trans isomerase-like 6	http://www.genome.jp/dbget-bin/www_bget?ko:K12739	Q8IXY8	756	6.77183e-94	Peptidyl-prolyl cis-trans isomerase-like 6 OS=Homo sapiens GN=PPIL6 PE=2 SV=1	PF00160	Cyclophilin type peptidyl-prolyl cis-trans isomerase/CLD	GO:0006457	protein folding	GO:0003755	peptidyl-prolyl cis-trans isomerase activity	--	--	KOG0546	HSP90 co-chaperone CPR7/Cyclophilin
c156565_g1	4	1	0.966	1.24	0.459	0.344	0.495	1.06867	0.432667	-1.30448	0.0025704	0.0177074	684.469	468.303	-0.54754	1.5275e-06	2.7223e-05	5612	676475230	XP_009060405.1	3269	0	hypothetical protein LOTGIDRAFT_229226 [Lottia gigantea] >gi|556100728|gb|ESO89380.1| hypothetical protein LOTGIDRAFT_229226 [Lottia gigantea]	--	--	--	--	--	--	--	--	--	Q8N7X0	1368	1.40672e-156	Androglobin OS=Homo sapiens GN=ADGB PE=2 SV=3	PF00042//PF00648//PF00612	Globin//Calpain family cysteine protease//IQ calmodulin-binding motif	GO:0006508	proteolysis	GO:0020037//GO:0004198//GO:0005515//GO:0005506	heme binding//calcium-dependent cysteine-type endopeptidase activity//protein binding//iron ion binding	GO:0005622	intracellular	--	--
c146545_g2	4	1	0.965	0.994	0.558	0.552	0.478	0.986333	0.529333	-0.897899	0.000256646	0.00482654	95.047	59.5635	-0.67421	0.0025655	0.021447	692	524905947	XP_005108331.1	809	2.91328e-106	PREDICTED: isochorismatase domain-containing protein 2, mitochondrial-like [Aplysia californica]	--	--	--	--	--	--	--	--	--	Q5PQ71	708	1.47939e-92	Isochorismatase domain-containing protein 2, mitochondrial OS=Xenopus laevis GN=isoc2 PE=2 SV=1	PF00857	Isochorismatase family	GO:0008152	metabolic process	GO:0003824	catalytic activity	--	--	--	--
c150346_g1	4	1	0.973	0.74	0.666	0.713	0.617	0.904333	0.665333	-0.442777	0.045952	0.116766	127.101	237.107	0.89957	1.1903e-09	3.2318e-08	1639	340373152	XP_003385106.1	998	1.84101e-126	PREDICTED: Protein ADP-ribosylarginine hydrolase-like [Amphimedon queenslandica]	--	--	--	--	--	K01245	E3.2.2.19, ADPRH	ADP-ribosylarginine hydrolase	http://www.genome.jp/dbget-bin/www_bget?ko:K01245	Q02589	868	9.93529e-110	[Protein ADP-ribosylarginine] hydrolase OS=Rattus norvegicus GN=Adprh PE=1 SV=2	PF02207	Putative zinc finger in N-recognin (UBR box)	GO:0016567	protein ubiquitination	GO:0004842//GO:0008270	ubiquitin-protein transferase activity//zinc ion binding	--	--	--	--
c142251_g1	4	1	1.476	0.983	0.913	0.759	0.929	1.153	0.867	-0.411289	0.140474	0.261115	115.105	210.301	0.86951	2.4207e-08	5.5908e-07	1678	524876303	XP_005094869.1	785	1.02585e-95	PREDICTED: uncharacterized protein LOC101849040 [Aplysia californica]	--	--	--	--	--	--	--	--	--	--	--	--	--	--	--	--	--	--	--	--	--	--	--
c143638_g1	4	1	0.973	1.108	0.765	0.71	0.779	1.027	0.751333	-0.450911	0.00305189	0.019543	913.288	583.585	-0.64613	2.4601e-09	6.426e-08	3997	405950130	EKC18134.1	2519	0	hypothetical protein CGI_10015025 [Crassostrea gigas]	--	--	--	--	--	K16461	CEP135, CEP4	centrosomal protein CEP135	http://www.genome.jp/dbget-bin/www_bget?ko:K16461	Q6P5D4	1390	2.81997e-168	Centrosomal protein of 135 kDa OS=Mus musculus GN=Cep135 PE=1 SV=1	PF08527//PF10473//PF12404	Protein-arginine deiminase (PAD) middle domain//Leucine-rich repeats of kinetochore protein Cenp-F/LEK1//Peptidase	GO:0006508//GO:0006807//GO:0018101	proteolysis//nitrogen compound metabolic process//protein citrullination	GO:0008134//GO:0030145//GO:0004177//GO:0045502//GO:0042803//GO:0008235//GO:0004668//GO:0005509	transcription factor binding//manganese ion binding//aminopeptidase activity//dynein binding//protein homodimerization activity//metalloexopeptidase activity//protein-arginine deiminase activity//calcium ion binding	GO:0030286//GO:0005737//GO:0005667	dynein complex//cytoplasm//transcription factor complex	--	--
c134010_g1	4	1	0.99	0.985	0.603	0.473	0.54	0.991667	0.538667	-0.880462	0.000941653	0.0100169	465.932	314.021	-0.56926	4.7699e-06	7.7704e-05	2490	676453996	XP_009053536.1	1421	0	hypothetical protein LOTGIDRAFT_188395 [Lottia gigantea] >gi|556107031|gb|ESO95683.1| hypothetical protein LOTGIDRAFT_188395 [Lottia gigantea]	--	--	--	--	--	K01415	ECE	endothelin-converting enzyme	http://www.genome.jp/dbget-bin/www_bget?ko:K01415	P42893	1231	7.71102e-155	Endothelin-converting enzyme 1 OS=Rattus norvegicus GN=Ece1 PE=1 SV=2	PF01431//PF05649	Peptidase family M13//Peptidase family M13	GO:0006508	proteolysis	GO:0004222	metalloendopeptidase activity	--	--	KOG3624	M13 family peptidase
c108302_g1	4	1	1.099	0.765	0.617	0.523	0.616	0.954667	0.585333	-0.705739	0.0167607	0.0583257	1186.64	704.147	-0.75294	2.8951e-13	1.1332e-11	1828	405962441	EKC28116.1	1014	7.01633e-132	UPF0468 protein C16orf80-like protein [Crassostrea gigas]	126697435	EF103417.1	312	1.54271e-160	Haliotis discus discus transcription factor IIB mRNA, complete cds	--	--	--	--	Q8BTU1	1007	2.8794e-132	UPF0468 protein C16orf80 homolog OS=Mus musculus GN=Gtl3 PE=2 SV=1	PF00451//PF01603	Scorpion short toxin, BmKK2//Protein phosphatase 2A regulatory B subunit (B56 family)	GO:0006810//GO:0009405//GO:0007165	transport//pathogenesis//signal transduction	GO:0008200//GO:0008601	ion channel inhibitor activity//protein phosphatase type 2A regulator activity	GO:0005576//GO:0000159	extracellular region//protein phosphatase type 2A complex	--	--
c9691_g1	4	1	0.322	0.433	0.422	0.334	0.375	0.585	0.377	-0.633872	0.40293	0.548169	409.771	267.678	-0.61432	8.0269e-07	1.4967e-05	984	524874037	XP_005093760.1	394	2.20914e-43	PREDICTED: synaptojanin-2-binding protein-like [Aplysia californica]	--	--	--	--	--	K12076	DLG1	disks large protein 1	http://www.genome.jp/dbget-bin/www_bget?ko:K12076	Q9D6K5	266	2.02603e-26	Synaptojanin-2-binding protein OS=Mus musculus GN=Synj2bp PE=1 SV=1	PF13180//PF00595	PDZ domain//PDZ domain (Also known as DHR or GLGF)	--	--	GO:0005515	protein binding	--	--	KOG3528	FOG: PDZ domain
c142561_g1	4	1	0.712	1.005	0.516	0.534	0.535	0.905667	0.528333	-0.777532	0.0100891	0.040994	57.5583	106.278	0.88475	9.9056e-06	0.00015177	2172	405950134	EKC18138.1	858	2.08709e-104	Anhydro-N-acetylmuramic acid kinase [Crassostrea gigas]	--	--	--	--	--	--	--	--	--	Q9KU38	322	1.19093e-30	Anhydro-N-acetylmuramic acid kinase OS=Vibrio cholerae serotype O1 (strain ATCC 39315 / El Tor Inaba N16961) GN=anmK PE=3 SV=1	PF03702//PF00944	Uncharacterised protein family (UPF0075)//Alphavirus core protein	GO:0006508//GO:0006040//GO:0009254	proteolysis//amino sugar metabolic process//peptidoglycan turnover	GO:0005524//GO:0016773//GO:0004252	ATP binding//phosphotransferase activity, alcohol group as acceptor//serine-type endopeptidase activity	GO:0016020	membrane	--	--
c153643_g1	4	1	1.008	1.078	0.788	0.832	0.921	1.02867	0.847	-0.280342	0.0191056	0.0642102	376.136	292.125	-0.36467	0.0038123	0.03002	2086	524879801	XP_005096572.1	1475	0	PREDICTED: 3-ketoacyl-CoA thiolase B, peroxisomal-like [Aplysia californica]	118404489	NM_001079218.1	69	2.13596e-25	Xenopus (Silurana) tropicalis acetyl-CoA acyltransferase 1 (acaa1), mRNA >gi|116284137|gb|BC124019.1| Xenopus tropicalis acetyl-Coenzyme A acyltransferase 1, mRNA (cDNA clone MGC:147499 IMAGE:7850408), complete cds	K07513	ACAA1	acetyl-CoA acyltransferase 1	http://www.genome.jp/dbget-bin/www_bget?ko:K07513	Q921H8	1272	1.71938e-167	3-ketoacyl-CoA thiolase A, peroxisomal OS=Mus musculus GN=Acaa1a PE=1 SV=1	PF00108//PF02803//PF08541	Thiolase, N-terminal domain//Thiolase, C-terminal domain//3-Oxoacyl-[acyl-carrier-protein (ACP)] synthase III C terminal	GO:0008610//GO:0008152	lipid biosynthetic process//metabolic process	GO:0016747	transferase activity, transferring acyl groups other than amino-acyl groups	--	--	KOG1389	3-oxoacyl CoA thiolase
c156439_g1	4	1	0.99	1.064	0.854	0.771	0.83	1.018	0.818333	-0.314977	0.00447259	0.0239688	661.852	435.198	-0.60483	1.3078e-07	2.7346e-06	3505	524871601	XP_005092572.1	1204	2.27437e-142	PREDICTED: uncharacterized protein LOC101846058 [Aplysia californica]	--	--	--	--	--	--	--	--	--	Q8VIM6	238	1.19506e-18	Stereocilin OS=Mus musculus GN=Strc PE=2 SV=2	PF00003	7 transmembrane sweet-taste receptor of 3 GCPR	GO:0007186	G-protein coupled receptor signaling pathway	GO:0004930	G-protein coupled receptor activity	GO:0016021	integral component of membrane	--	--
c155816_g2	4	1	0.93	0.865	0.474	0.433	0.49	0.931667	0.465667	-1.00052	0.000242227	0.00468211	1290.3	713.838	-0.85404	2.7039e-16	1.341e-14	2803	676489810	XP_009065061.1	749	1.19445e-87	hypothetical protein LOTGIDRAFT_229513 [Lottia gigantea] >gi|556095279|gb|ESO83932.1| hypothetical protein LOTGIDRAFT_229513 [Lottia gigantea]	--	--	--	--	--	--	--	--	--	--	--	--	--	PF00822//PF01525//PF13903	PMP-22/EMP/MP20/Claudin family//Rotavirus NS26//PMP-22/EMP/MP20/Claudin tight junction	GO:0019079//GO:0006200	viral genome replication//ATP catabolic process	GO:0000287//GO:0016887	magnesium ion binding//ATPase activity	GO:0030430//GO:0016021	host cell cytoplasm//integral component of membrane	--	--
c145984_g1	4	1	1.003	1.017	0.688	0.638	0.638	1.00667	0.654667	-0.620754	7.39456e-05	0.00280993	729.703	470.717	-0.63245	1.2467e-08	2.9853e-07	2435	524901497	XP_005107155.1	2795	0	PREDICTED: adenylate kinase 7-like [Aplysia californica]	--	--	--	--	--	K00939	E2.7.4.3, adk	adenylate kinase	http://www.genome.jp/dbget-bin/www_bget?ko:K00939	Q96M32	1699	0	Adenylate kinase 7 OS=Homo sapiens GN=AK7 PE=1 SV=3	PF00005//PF08477//PF01926//PF00350//PF02862//PF03266	ABC transporter//Miro-like protein//50S ribosome-binding GTPase//Dynamin family//DDHD domain//NTPase	GO:0007264	small GTPase mediated signal transduction	GO:0005524//GO:0016887//GO:0005525//GO:0003924//GO:0098519//GO:0046872	ATP binding//ATPase activity//GTP binding//GTPase activity//nucleotide phosphatase activity, acting on free nucleotides//metal ion binding	GO:0005622	intracellular	KOG3078	Adenylate kinase
c118007_g1	4	1	1.119	1.187	0.716	0.782	0.565	1.102	0.687667	-0.680343	0.0119147	0.0459682	390.5	219.405	-0.83172	8.6499e-11	2.6671e-09	1173	405961498	EKC27291.1	650	8.93557e-79	Uncharacterized protein C7orf62 [Crassostrea gigas]	--	--	--	--	--	--	--	--	--	Q8TBZ9	284	1.35536e-27	Uncharacterized protein C7orf62 OS=Homo sapiens GN=C7orf62 PE=2 SV=1	PF04940	Sensors of blue-light using FAD	GO:0007165	signal transduction	GO:0071949//GO:0009882	FAD binding//blue light photoreceptor activity	--	--	--	--
c148780_g1	4	1	1.261	1.013	0.823	0.661	0.763	1.09133	0.749	-0.543054	0.0193282	0.064763	1051.48	1706.85	0.69891	3.3706e-12	1.1944e-10	3311	524903624	XP_005108008.1	829	2.28509e-99	PREDICTED: charged multivesicular body protein 2a-like isoform X1 [Aplysia californica] >gi|524903626|ref|XP_005108009.1| PREDICTED: charged multivesicular body protein 2a-like isoform X2 [Aplysia californica] >gi|524903628|ref|XP_005108010.1| PREDICTED: charged multivesicular body protein 2a-like isoform X3 [Aplysia californica]	56286962	CR695735.2	212	1.09477e-104	Tetraodon nigroviridis full-length cDNA	K12191	CHMP2A	charged multivesicular body protein 2A	http://www.genome.jp/dbget-bin/www_bget?ko:K12191	Q6DFS6	766	4.5304e-92	Charged multivesicular body protein 2a OS=Xenopus tropicalis GN=chmp2a PE=2 SV=1	PF02060//PF05203//PF03357	Slow voltage-gated potassium channel//Hom_end-associated Hint//Snf7	GO:0006811//GO:0006813//GO:0030908//GO:0015031	ion transport//potassium ion transport//protein splicing//protein transport	GO:0005249	voltage-gated potassium channel activity	GO:0008076//GO:0016020	voltage-gated potassium channel complex//membrane	KOG3230	Vacuolar assembly/sorting protein DID4
c152443_g1	4	1	0.856	0.883	0.701	0.612	0.645	0.913	0.652667	-0.484269	0.00561738	0.0275433	40.4535	72.2831	0.83739	0.00024538	0.0027693	2786	676438872	XP_009048669.1	724	3.09073e-79	hypothetical protein LOTGIDRAFT_157826 [Lottia gigantea] >gi|556111898|gb|ESP00550.1| hypothetical protein LOTGIDRAFT_157826 [Lottia gigantea]	--	--	--	--	--	--	--	--	--	Q8NBH2	316	7.76212e-29	Kyphoscoliosis peptidase OS=Homo sapiens GN=KY PE=1 SV=2	PF09243//PF00867	Mitochondrial small ribosomal subunit Rsm22//XPG I-region	GO:0006412	translation	GO:0004518//GO:0008168	nuclease activity//methyltransferase activity	--	--	--	--
c80698_g1	4	1	1.15	0.868	0.409	0.539	0.578	1.006	0.508667	-0.983838	0.0067396	0.0313452	56.8586	32.2931	-0.81615	0.0013174	0.012083	397	676435544	XP_009047591.1	206	9.41037e-17	hypothetical protein LOTGIDRAFT_200105 [Lottia gigantea] >gi|556113049|gb|ESP01701.1| hypothetical protein LOTGIDRAFT_200105 [Lottia gigantea]	--	--	--	--	--	--	--	--	--	O61491	131	2.80237e-08	Flotillin-1 OS=Drosophila melanogaster GN=Flo-1 PE=2 SV=1	--	--	--	--	--	--	--	--	--	--
c149942_g3	4	1	0.937	1.125	0.728	0.878	0.905	1.02067	0.837	-0.286212	0.0819945	0.178369	198.241	263.235	0.4091	0.0034478	0.027586	1983	524877737	XP_005095566.1	962	4.50096e-122	PREDICTED: carbonyl reductase [NADPH] 1-like isoform X1 [Aplysia californica] >gi|524877739|ref|XP_005095567.1| PREDICTED: carbonyl reductase [NADPH] 1-like isoform X2 [Aplysia californica]	--	--	--	--	--	K00084	CBR3	carbonyl reductase 3	http://www.genome.jp/dbget-bin/www_bget?ko:K00084	Q8K354	830	5.52842e-104	Carbonyl reductase [NADPH] 3 OS=Mus musculus GN=Cbr3 PE=2 SV=1	PF00106//PF04110//PF02518//PF09269//PF02719//PF01370	short chain dehydrogenase//Ubiquitin-like autophagy protein Apg12//Histidine kinase-, DNA gyrase B-, and HSP90-like ATPase//Domain of unknown function (DUF1967)//Polysaccharide biosynthesis protein//NAD dependent epimerase/dehydratase family	GO:0008152//GO:0009058//GO:0044237//GO:0000045	metabolic process//biosynthetic process//cellular metabolic process//autophagic vacuole assembly	GO:0003824//GO:0000166//GO:0005524//GO:0016491//GO:0050662	catalytic activity//nucleotide binding//ATP binding//oxidoreductase activity//coenzyme binding	GO:0005737	cytoplasm	KOG1208	Dehydrogenases with different specificities (related to short-chain alcohol dehydrogenases)
c148221_g1	4	1	1.051	0.846	0.73	0.719	0.642	0.965667	0.697	-0.470367	0.0137706	0.051214	514.476	296.843	-0.7934	4.3813e-11	1.395e-09	3055	524897597	XP_005105258.1	1731	0	PREDICTED: cancer susceptibility candidate protein 1 homolog [Aplysia californica]	--	--	--	--	--	K17580	CASC1	cancer susceptibility candidate protein 1	http://www.genome.jp/dbget-bin/www_bget?ko:K17580	Q8T880	771	6.42035e-87	Axonemal 84 kDa protein OS=Ciona intestinalis GN=AXP83.9 PE=2 SV=1	--	--	--	--	--	--	--	--	--	--
c21901_g1	4	1	1.177	0.927	0.738	0.705	0.708	1.03467	0.717	-0.529121	0.00732593	0.0332852	68.8921	40.0188	-0.78366	0.00087056	0.0084554	872	405965399	EKC30776.1	320	2.06425e-33	Glutaredoxin-1 [Crassostrea gigas]	--	--	--	--	--	K03676	grxC, GLRX, GLRX2	glutaredoxin 3	http://www.genome.jp/dbget-bin/www_bget?ko:K03676	P12309	181	2.2165e-15	Glutaredoxin-1 OS=Sus scrofa GN=GLRX PE=1 SV=2	PF00462//PF02454	Glutaredoxin//Sigma 1s protein	GO:0045454//GO:0019048//GO:0006118	cell redox homeostasis//modulation by virus of host morphology or physiology//electron transport	GO:0009055//GO:0015035	electron carrier activity//protein disulfide oxidoreductase activity	--	--	KOG1752	Glutaredoxin and related proteins
c144070_g1	4	1	1.075	0.804	0.753	0.7	0.73	0.959667	0.727667	-0.399256	0.0398293	0.106149	273.416	152.094	-0.84614	4.7515e-09	1.2016e-07	2010	443709488	ELU04160.1	1221	4.12683e-160	hypothetical protein CAPTEDRAFT_167738 [Capitella teleta]	--	--	--	--	--	--	--	--	--	Q8TD22	1109	1.29059e-144	Sideroflexin-5 OS=Homo sapiens GN=SFXN5 PE=2 SV=1	PF03820	Tricarboxylate carrier	GO:0055085//GO:0006812	transmembrane transport//cation transport	GO:0008324	cation transmembrane transporter activity	GO:0016020	membrane	KOG3767	Sideroflexin
c121783_g1	4	1	1.222	0.663	0.701	0.568	0.577	0.961667	0.615333	-0.644169	0.0942181	0.196058	578.53	415.441	-0.47775	3.1097e-05	0.00043165	2388	524914616	XP_005112120.1	728	1.07977e-87	PREDICTED: centrin-2-like [Aplysia californica]	529422099	XM_005230846.1	194	7.97528e-95	PREDICTED: Falco peregrinus centrin-2-like (LOC101915822), mRNA	K16465	CETN1	centrin-1	http://www.genome.jp/dbget-bin/www_bget?ko:K16465	Q9R1K9	651	6.21521e-78	Centrin-2 OS=Mus musculus GN=Cetn2 PE=2 SV=1	PF10591//PF08236//PF13202//PF08283//PF00036//PF13405//PF13499	Secreted protein acidic and rich in cysteine Ca binding region//SRI (Set2 Rpb1 interacting) domain//EF hand//Geminivirus rep protein central domain//EF hand//EF-hand domain//EF-hand domain pair	GO:0007165//GO:0006355//GO:0006308//GO:0006554//GO:0006479//GO:0034968	signal transduction//regulation of transcription, DNA-templated//DNA catabolic process//lysine catabolic process//protein methylation//histone lysine methylation	GO:0018024//GO:0016888//GO:0005509	histone-lysine N-methyltransferase activity//endodeoxyribonuclease activity, producing 5'-phosphomonoesters//calcium ion binding	GO:0005694//GO:0005578	chromosome//proteinaceous extracellular matrix	KOG0028	Ca2+-binding protein (centrin/caltractin), EF-Hand superfamily protein
c142458_g1	4	1	1.423	3.617	0.979	0.722	1.256	2.01333	0.985667	-1.03041	0.231465	0.372663	70.222	108.868	0.63258	0.00094769	0.0091076	1415	241998364	XP_002433825.1	625	8.76605e-74	MACRO domain-containing protein, putative [Ixodes scapularis] >gi|215495584|gb|EEC05225.1| MACRO domain-containing protein, putative [Ixodes scapularis]	336102715	CP002665.1	42	1.46834e-10	[Cellvibrio] gilvus ATCC 13127, complete genome	--	--	--	--	Q8K4G6	519	2.20863e-60	O-acetyl-ADP-ribose deacetylase MACROD1 (Fragment) OS=Rattus norvegicus GN=Macrod1 PE=2 SV=2	PF02724	CDC45-like protein	GO:0006270	DNA replication initiation	GO:0016740	transferase activity	--	--	KOG2633	Hismacro and SEC14 domain-containing proteins
c140084_g1	4	1	0.972	1.06	0.642	0.537	0.618	1.01067	0.599	-0.754679	0.000937684	0.0100169	244.56	168.686	-0.53585	0.0001769	0.0020733	2638	524867423	XP_005090523.1	1258	3.88348e-162	PREDICTED: coiled-coil domain-containing protein 113-like [Aplysia californica]	--	--	--	--	--	--	--	--	--	Q8C5T8	657	1.55558e-75	Coiled-coil domain-containing protein 113 OS=Mus musculus GN=Ccdc113 PE=2 SV=1	--	--	--	--	--	--	--	--	--	--
c156764_g1	4	1	1.351	0.995	0.877	0.492	0.879	1.11533	0.749333	-0.573795	0.125053	0.241163	303.159	180.825	-0.74548	5.8881e-08	1.2871e-06	6091	524886899	XP_005100040.1	5005	0	PREDICTED: EF-hand calcium-binding domain-containing protein 6-like [Aplysia californica]	--	--	--	--	--	--	--	--	--	Q5THR3	1606	0	EF-hand calcium-binding domain-containing protein 6 OS=Homo sapiens GN=EFCAB6 PE=1 SV=1	PF13405//PF13499//PF00042//PF13202//PF00036	EF-hand domain//EF-hand domain pair//Globin//EF hand//EF hand	--	--	GO:0005509//GO:0005506//GO:0020037	calcium ion binding//iron ion binding//heme binding	--	--	KOG0027	Calmodulin and related proteins (EF-Hand superfamily)
c157172_g1	4	1	0.916	1.075	0.731	0.619	0.753	0.997	0.701	-0.508179	0.00987319	0.0403618	816.827	468.539	-0.80186	9.557e-13	3.5672e-11	14470	524874099	XP_005093790.1	7722	0	PREDICTED: uncharacterized protein LOC101845075 [Aplysia californica]	524874098	XM_005093733.1	668	0	PREDICTED: Aplysia californica uncharacterized LOC101845075 (LOC101845075), mRNA	--	--	--	--	Q91289	153	6.71572e-08	Fibronectin (Fragment) OS=Pleurodeles waltl PE=2 SV=1	PF02072//PF00041	Prepro-orexin//Fibronectin type III domain	GO:0007218//GO:0007631	neuropeptide signaling pathway//feeding behavior	GO:0005515	protein binding	--	--	--	--
c150216_g1	4	1	1.067	0.928	0.798	0.605	1.039	0.998333	0.814	-0.294493	0.232509	0.373443	886.594	1549.1	0.80508	3.2294e-15	1.479e-13	4371	260814726	XP_002602065.1	1999	0	hypothetical protein BRAFLDRAFT_228268 [Branchiostoma floridae] >gi|229287370|gb|EEN58077.1| hypothetical protein BRAFLDRAFT_228268 [Branchiostoma floridae]	557328306	XM_006037022.1	75	2.08424e-28	PREDICTED: Alligator sinensis long-chain-fatty-acid--CoA ligase ACSBG2-like (LOC102369606), mRNA	K15013	ACSBG	long-chain-fatty-acid--CoA ligase ACSBG	http://www.genome.jp/dbget-bin/www_bget?ko:K15013	Q7ZYC4	1956	0	Long-chain-fatty-acid--CoA ligase ACSBG2 OS=Xenopus laevis GN=acsbg2 PE=2 SV=1	PF00069//PF07714//PF06293//PF00501//PF04625	Protein kinase domain//Protein tyrosine kinase//Lipopolysaccharide kinase (Kdo/WaaP) family//AMP-binding enzyme//DEC-1 protein, N-terminal region	GO:0009103//GO:0006468//GO:0007304//GO:0008152	lipopolysaccharide biosynthetic process//protein phosphorylation//chorion-containing eggshell formation//metabolic process	GO:0005524//GO:0005213//GO:0003824//GO:0016773//GO:0004672	ATP binding//structural constituent of chorion//catalytic activity//phosphotransferase activity, alcohol group as acceptor//protein kinase activity	GO:0005576//GO:0042600//GO:0016020	extracellular region//chorion//membrane	KOG1256	Long-chain acyl-CoA synthetases (AMP-forming)
c125753_g1	4	1	0.902	0.869	0.723	0.571	0.549	0.923667	0.614333	-0.588351	0.0124205	0.0473054	1271.16	2143.99	0.75415	2.924e-14	1.2484e-12	1311	676486625	XP_009064035.1	344	4.68123e-35	hypothetical protein LOTGIDRAFT_207166 [Lottia gigantea] >gi|556096685|gb|ESO85337.1| hypothetical protein LOTGIDRAFT_207166 [Lottia gigantea]	--	--	--	--	--	K11275	H1_5	histone H1/5	http://www.genome.jp/dbget-bin/www_bget?ko:K11275	P15870	213	2.45758e-18	Histone H1-delta OS=Strongylocentrotus purpuratus PE=3 SV=1	PF00538//PF00892	linker histone H1 and H5 family//EamA-like transporter family	GO:0006334	nucleosome assembly	GO:0003677	DNA binding	GO:0000786//GO:0005634//GO:0016020	nucleosome//nucleus//membrane	KOG4012	Histone H1
c12701_g2	4	1	0.944	1.007	0.543	0.537	0.646	0.983667	0.575333	-0.773771	0.00103554	0.0106695	312.607	193.025	-0.69556	3.7657e-07	7.3626e-06	924	524913631	XP_005111642.1	477	2.78242e-54	PREDICTED: UPF0740 protein v1g200856-like [Aplysia californica]	--	--	--	--	--	--	--	--	--	Q3KPS4	238	2.11254e-22	UPF0740 protein C1orf192 homolog OS=Xenopus laevis PE=2 SV=1	--	--	--	--	--	--	--	--	--	--
c156718_g2	4	1	0.904	1.127	0.808	0.76	0.745	1.01033	0.771	-0.390029	0.0173849	0.0600117	5367.68	2795.51	-0.94119	3.5933e-11	1.1543e-09	5443	676444469	XP_009050439.1	1663	0	hypothetical protein LOTGIDRAFT_203681 [Lottia gigantea] >gi|556110151|gb|ESO98803.1| hypothetical protein LOTGIDRAFT_203681 [Lottia gigantea]	529449329	XM_005244293.1	153	1.13417e-71	PREDICTED: Falco peregrinus selenium-binding protein 1-A-like (LOC101913463), mRNA	K17285	SELENBP1	selenium-binding protein 1	http://www.genome.jp/dbget-bin/www_bget?ko:K17285	Q569D5	1612	0	Selenium-binding protein 1 OS=Xenopus tropicalis GN=selenbp1 PE=2 SV=1	PF05694//PF10890	56kDa selenium binding protein (SBP56)//Protein of unknown function (DUF2741)	GO:0022900	electron transport chain	GO:0008430	selenium binding	GO:0070469//GO:0005743	respiratory chain//mitochondrial inner membrane	KOG0918	Selenium-binding protein
c152259_g2	4	1	1.034	1.446	0.733	0.671	0.764	1.16	0.722667	-0.682723	0.020515	0.0671912	133.862	86.3231	-0.63292	0.00036047	0.003888	1899	524886989	XP_005100084.1	1904	0	PREDICTED: LOW QUALITY PROTEIN: armadillo repeat-containing protein 3-like [Aplysia californica]	--	--	--	--	--	--	--	--	--	Q5W041	1142	4.83193e-143	Armadillo repeat-containing protein 3 OS=Homo sapiens GN=ARMC3 PE=2 SV=2	PF02985//PF00514//PF11698//PF03224//PF01602	HEAT repeat//Armadillo/beta-catenin-like repeat//V-ATPase subunit H//V-ATPase subunit H//Adaptin N terminal region	GO:0006886//GO:0016192//GO:0015991//GO:0015992//GO:0006119	intracellular protein transport//vesicle-mediated transport//ATP hydrolysis coupled proton transport//proton transport//oxidative phosphorylation	GO:0005515//GO:0046961//GO:0016820	protein binding//proton-transporting ATPase activity, rotational mechanism//hydrolase activity, acting on acid anhydrides, catalyzing transmembrane movement of substances	GO:0030117//GO:0000221	membrane coat//vacuolar proton-transporting V-type ATPase, V1 domain	KOG0167	FOG: Armadillo/beta-catenin-like repeats
c157044_g1	4	1	1.183	1.325	0.513	0.693	0.685	1.16933	0.630333	-0.891499	0.00832398	0.0360096	293.575	204.6	-0.52092	0.00010587	0.0013092	4380	524899089	XP_005105985.1	2539	0	PREDICTED: WD repeat-containing protein 78-like isoform X4 [Aplysia californica]	--	--	--	--	--	--	--	--	--	Q5VTH9	1467	0	WD repeat-containing protein 78 OS=Homo sapiens GN=WDR78 PE=2 SV=1	PF02325//PF09387//PF00400	YGGT family//Mitochondrial RNA binding protein MRP//WD domain, G-beta repeat	--	--	GO:0005515	protein binding	GO:0005639//GO:0016020	integral component of nuclear inner membrane//membrane	KOG1587	Cytoplasmic dynein intermediate chain
c151836_g1	5	1	0.905	0.951	0.652	0.896	0.858	0.952	0.802	-0.247359	0.157002	0.282114	67.0365	34.7793	-0.94672	0.00012498	0.0015205	1282	524866607	XP_005090122.1	895	1.4935e-114	PREDICTED: BTB/POZ domain-containing protein 19-like [Aplysia californica]	--	--	--	--	--	--	--	--	--	A6QPA3	502	6.45827e-58	BTB/POZ domain-containing protein 19 OS=Bos taurus GN=BTBD19 PE=2 SV=1	PF00651	BTB/POZ domain	--	--	GO:0005515	protein binding	--	--	KOG2075	Topoisomerase TOP1-interacting protein BTBD1
c153640_g1	5	1	1.195	0.842	0.901	0.984	0.827	1.01233	0.904	-0.16329	0.402769	0.548169	37.6423	64.1973	0.77016	0.0014422	0.013074	1030	524864072	XP_005088874.1	500	3.15071e-54	PREDICTED: uncharacterized protein LOC101856539 [Aplysia californica]	--	--	--	--	--	K06792	AGC1, CSPG1	aggrecan 1	http://www.genome.jp/dbget-bin/www_bget?ko:K06792	P16112	205	3.46041e-16	Aggrecan core protein OS=Homo sapiens GN=ACAN PE=1 SV=2	PF11427//PF04452//PF00059	Tc3 transposase//RNA methyltransferase//Lectin C-type domain	GO:0006364	rRNA processing	GO:0003677//GO:0030246//GO:0008168	DNA binding//carbohydrate binding//methyltransferase activity	--	--	KOG4297	C-type lectin
c159587_g1	5	1	1.029	1.078	0.942	0.985	0.989	1.03567	0.972	-0.0915315	0.0783641	0.173057	152.755	237.434	0.6363	0.0014308	0.012981	459	505858473	XP_004622630.1	432	5.27044e-51	PREDICTED: alpha-actinin, sarcomeric-like, partial [Sorex araneus]	153905535	AK284993.1	125	3.28679e-57	Gryllus bimaculatus mRNA, GBcontig31854	K05699	ACTN	actinin alpha	http://www.genome.jp/dbget-bin/www_bget?ko:K05699	Q3ZC55	430	9.29265e-48	Alpha-actinin-2 OS=Bos taurus GN=ACTN2 PE=2 SV=1	PF02909//PF00307	Tetracyclin repressor, C-terminal all-alpha domain//Calponin homology (CH) domain	GO:0045892	negative regulation of transcription, DNA-templated	GO:0005515	protein binding	--	--	KOG0035	Ca2+-binding actin-bundling protein (actinin), alpha chain (EF-Hand protein superfamily)
c115263_g1	5	1	1.124	1.216	0.93	1.002	1.024	1.11333	0.985333	-0.176202	0.133965	0.251995	2324.56	1643.46	-0.50022	1.856e-07	3.8037e-06	1302	405960791	EKC26669.1	467	5.35961e-53	Small nuclear ribonucleoprotein-associated protein B' [Crassostrea gigas]	548543617	XM_005753656.1	110	2.13187e-48	PREDICTED: Pundamilia nyererei small nuclear ribonucleoprotein-associated protein B'-like (LOC102195094), mRNA	K11100	SNRPN, SMN	small nuclear ribonucleoprotein N	http://www.genome.jp/dbget-bin/www_bget?ko:K11100	Q17QN3	435	1.31768e-48	Small nuclear ribonucleoprotein-associated protein N OS=Bos taurus GN=SNRPN PE=2 SV=1	--	--	--	--	--	--	--	--	KOG3168	U1 snRNP component
c66200_g1	5	1	1.032	1.034	1.013	0.973	0.997	1.022	0.994333	-0.0395937	0.160364	0.286673	182.578	97.9052	-0.89906	6.6052e-08	1.4358e-06	1180	676433246	XP_009046837.1	1411	0	hypothetical protein LOTGIDRAFT_205092 [Lottia gigantea] >gi|556113799|gb|ESP02451.1| hypothetical protein LOTGIDRAFT_205092 [Lottia gigantea]	--	--	--	--	--	K01599	hemE, UROD	uroporphyrinogen decarboxylase	http://www.genome.jp/dbget-bin/www_bget?ko:K01599	Q8HY31	999	1.6947e-131	Uroporphyrinogen decarboxylase OS=Ovis aries GN=UROD PE=1 SV=1	PF01208	Uroporphyrinogen decarboxylase (URO-D)	GO:0015994//GO:0006779	chlorophyll metabolic process//porphyrin-containing compound biosynthetic process	GO:0004853	uroporphyrinogen decarboxylase activity	--	--	KOG2872	Uroporphyrinogen decarboxylase
c140178_g1	5	1	1.105	1.012	0.908	0.888	1.113	1.039	0.969667	-0.0996349	0.402811	0.548169	1853.1	972.106	-0.93076	2.7939e-20	1.8156e-18	4780	676489734	XP_009065036.1	987	1.56311e-118	hypothetical protein LOTGIDRAFT_73646, partial [Lottia gigantea] >gi|556095467|gb|ESO84120.1| hypothetical protein LOTGIDRAFT_73646, partial [Lottia gigantea]	--	--	--	--	--	K13219	SFPQ, PSF	splicing factor, proline- and glutamine-rich	http://www.genome.jp/dbget-bin/www_bget?ko:K13219	Q8VIJ6	815	1.33374e-91	Splicing factor, proline- and glutamine-rich OS=Mus musculus GN=Sfpq PE=1 SV=1	PF00076//PF04505//PF04996	RNA recognition motif. (a.k.a. RRM, RBD, or RNP domain)//Interferon-induced transmembrane protein//Succinylarginine dihydrolase	GO:0006525//GO:0009607	arginine metabolic process//response to biotic stimulus	GO:0009015//GO:0003676	N-succinylarginine dihydrolase activity//nucleic acid binding	GO:0016021	integral component of membrane	KOG0115	RNA-binding protein p54nrb (RRM superfamily)
c156188_g1	5	1	1.074	1.133	1.248	1.01	1.108	1.069	1.122	0.0698108	0.553601	0.684631	396.766	238.149	-0.73642	9.2035e-09	2.2452e-07	8772	405970416	EKC35324.1	3588	0	Titin [Crassostrea gigas]	--	--	--	--	--	--	--	--	--	A2ASS6	1080	4.49533e-116	Titin OS=Mus musculus GN=Ttn PE=1 SV=1	PF11808//PF00612	Domain of unknown function (DUF3329)//IQ calmodulin-binding motif	GO:0016310	phosphorylation	GO:0004673//GO:0005515	protein histidine kinase activity//protein binding	GO:0009365	protein histidine kinase complex	KOG0613	Projectin/twitchin and related proteins
c149890_g1	5	1	0.914	0.999	0.928	0.935	0.983	0.971	0.948667	-0.03357	0.550143	0.682626	395.499	253.904	-0.63939	3.6022e-07	7.0697e-06	3097	676435749	XP_009047658.1	1902	0	hypothetical protein LOTGIDRAFT_139335 [Lottia gigantea] >gi|556113020|gb|ESP01672.1| hypothetical protein LOTGIDRAFT_139335 [Lottia gigantea]	387159426	CP003041.1	46	1.9448e-12	Pseudomonas fluorescens A506, complete genome	K00149	ALDH9A1	aldehyde dehydrogenase family 9 member A1	http://www.genome.jp/dbget-bin/www_bget?ko:K00149	Q7ZVB2	1483	0	Aldehyde dehydrogenase family 9 member A1-A OS=Danio rerio GN=aldh9a1a PE=2 SV=1	PF00171//PF03376	Aldehyde dehydrogenase family//Adenovirus E3B protein	GO:0055114//GO:0008152	oxidation-reduction process//metabolic process	GO:0016491	oxidoreductase activity	GO:0016020	membrane	KOG2450	Aldehyde dehydrogenase
c156645_g1	5	1	1.121	1.1	1.002	1.154	1.17	1.07367	1.10867	0.0462795	0.638302	0.74973	806.475	561.263	-0.52295	1.5423e-06	2.7458e-05	4464	524895079	XP_005104027.1	4371	0	PREDICTED: leucine--tRNA ligase, cytoplasmic-like [Aplysia californica]	524895078	XM_005103970.1	628	0	PREDICTED: Aplysia californica leucine--tRNA ligase, cytoplasmic-like (LOC101856828), mRNA	K01869	LARS, leuS	leucyl-tRNA synthetase	http://www.genome.jp/dbget-bin/www_bget?ko:K01869	Q8BMJ2	3843	0	Leucine--tRNA ligase, cytoplasmic OS=Mus musculus GN=Lars PE=1 SV=2	PF09334//PF08264//PF00133//PF01104	tRNA synthetases class I (M)//Anticodon-binding domain of tRNA//tRNA synthetases class I (I, L, M and V)//Bunyavirus non-structural protein NS-s	GO:0006418//GO:0016032	tRNA aminoacylation for protein translation//viral process	GO:0000166//GO:0005524//GO:0004812	nucleotide binding//ATP binding//aminoacyl-tRNA ligase activity	--	--	KOG0437	Leucyl-tRNA synthetase
c126812_g1	5	1	0.981	0.93	1.094	1.133	1.188	0.970333	1.13833	0.230371	0.00779512	0.0345257	910.077	655.067	-0.47434	0.00043355	0.0045836	3000	676476666	XP_009060864.1	1958	0	hypothetical protein LOTGIDRAFT_219173 [Lottia gigantea] >gi|556099804|gb|ESO88456.1| hypothetical protein LOTGIDRAFT_219173 [Lottia gigantea]	--	--	--	--	--	K01697	E4.2.1.22, CBS	cystathionine beta-synthase	http://www.genome.jp/dbget-bin/www_bget?ko:K01697	Q9N0V7	1598	0	Cystathionine beta-synthase OS=Oryctolagus cuniculus GN=CBS PE=2 SV=3	PF04644//PF02673//PF00571//PF11968//PF02186	Motilin/ghrelin//Bacitracin resistance protein BacA//CBS domain//Putative methyltransferase (DUF3321)//TFIIE beta subunit core domain	GO:0000154//GO:0006396//GO:0016311//GO:0007165//GO:0006367//GO:0009252	rRNA modification//RNA processing//dephosphorylation//signal transduction//transcription initiation from RNA polymerase II promoter//peptidoglycan biosynthetic process	GO:0016433//GO:0050380//GO:0030554//GO:0005179	rRNA (adenine) methyltransferase activity//undecaprenyl-diphosphatase activity//adenyl nucleotide binding//hormone activity	GO:0016020//GO:0005673//GO:0005576	membrane//transcription factor TFIIE complex//extracellular region	KOG1252	Cystathionine beta-synthase and related enzymes
c141522_g1	5	1	0.93	1.034	0.901	0.818	1.036	0.988	0.918333	-0.105493	0.365431	0.5128	95.7904	65.24	-0.55412	0.0059278	0.043482	1590	524864215	XP_005088945.1	1494	0	PREDICTED: cAMP-dependent protein kinase type II regulatory subunit-like [Aplysia californica]	524864214	XM_005088888.1	283	1.768e-144	PREDICTED: Aplysia californica cAMP-dependent protein kinase type II regulatory subunit-like (LOC101851538), mRNA	K04739	PRKAR	cAMP-dependent protein kinase regulator	http://www.genome.jp/dbget-bin/www_bget?ko:K04739	Q26619	926	1.2037e-118	cAMP-dependent protein kinase type II regulatory subunit OS=Strongylocentrotus purpuratus PE=2 SV=1	--	--	--	--	--	--	--	--	KOG1113	cAMP-dependent protein kinase types I and II, regulatory subunit
c110914_g1	5	1	1.169	0.891	0.929	1.111	0.824	1.02	0.954667	-0.0955002	0.595075	0.715031	5909.34	4498.6	-0.39352	2.4329e-05	0.00034495	5048	432867998	XP_004071361.1	878	3.66022e-105	PREDICTED: ADP-ribosylation factor 1-like [Oryzias latipes]	554868038	XM_005943961.1	181	2.8634e-87	PREDICTED: Haplochromis burtoni ADP-ribosylation factor 3-like (LOC102311759), mRNA	K07937	ARF1	ADP-ribosylation factor 1	http://www.genome.jp/dbget-bin/www_bget?ko:K07937	Q61LA8	868	2.76185e-105	ADP-ribosylation factor 1-like 2 OS=Caenorhabditis briggsae GN=arf-1.2 PE=3 SV=3	PF00025//PF00071//PF00009//PF00503//PF08477//PF03983//PF01591//PF01926//PF04670	ADP-ribosylation factor family//Ras family//Elongation factor Tu GTP binding domain//G-protein alpha subunit//Miro-like protein//SLA1 homology domain 1, SHD1//6-phosphofructo-2-kinase//50S ribosome-binding GTPase//Gtr1/RagA G protein conserved region	GO:0007186//GO:0007264//GO:0006013//GO:0007165//GO:0006000	G-protein coupled receptor signaling pathway//small GTPase mediated signal transduction//mannose metabolic process//signal transduction//fructose metabolic process	GO:0043130//GO:0042802//GO:0004871//GO:0005524//GO:0003873//GO:0031683//GO:0030674//GO:0003924//GO:0005525//GO:0008092//GO:0019001	ubiquitin binding//identical protein binding//signal transducer activity//ATP binding//6-phosphofructo-2-kinase activity//G-protein beta/gamma-subunit complex binding//protein binding, bridging//GTPase activity//GTP binding//cytoskeletal protein binding//guanyl nucleotide binding	GO:0005737//GO:0005634//GO:0005622	cytoplasm//nucleus//intracellular	KOG0070	GTP-binding ADP-ribosylation factor Arf1
c130571_g1	5	1	1.057	0.994	1.154	1.144	1.324	1.017	1.20733	0.247504	0.0295613	0.0864857	189.903	113.52	-0.74232	3.0879e-06	5.2066e-05	2065	676482798	XP_009062819.1	1024	1.2877e-130	hypothetical protein LOTGIDRAFT_195024, partial [Lottia gigantea] >gi|556097934|gb|ESO86586.1| hypothetical protein LOTGIDRAFT_195024, partial [Lottia gigantea]	--	--	--	--	--	K17885	MTCH	mitochondrial carrier	http://www.genome.jp/dbget-bin/www_bget?ko:K17885	Q5R5M0	610	5.31975e-71	Mitochondrial carrier homolog 2 OS=Pongo abelii GN=MTCH2 PE=2 SV=2	--	--	--	--	--	--	--	--	KOG2745	Mitochondrial carrier protein
c155138_g1	5	1	1.059	1.011	1.319	1.036	0.879	1.02333	1.078	0.075081	0.763788	0.839338	131.238	237.154	0.85363	1.4737e-08	3.4963e-07	1232	222145982	ACM46824.1	453	8.09277e-48	caspase 3/9 [Patiria pectinifera]	--	--	--	--	--	--	--	--	--	Q60431	365	2.19094e-38	Caspase-3 OS=Mesocricetus auratus GN=CASP3 PE=2 SV=1	PF00656	Caspase domain	GO:0006508	proteolysis	GO:0004197	cysteine-type endopeptidase activity	--	--	KOG3573	Caspase, apoptotic cysteine protease
c130067_g1	5	1	0.83	0.7	0.882	0.846	0.628	0.843333	0.785333	-0.102798	0.654547	0.762289	336.613	500.688	0.57282	1.461e-06	2.6127e-05	1320	524889607	XP_005101358.1	926	2.10355e-118	PREDICTED: protein amalgam-like [Aplysia californica]	--	--	--	--	--	--	--	--	--	Q24372	342	2.18453e-34	Lachesin OS=Drosophila melanogaster GN=Lac PE=1 SV=2	PF01688//PF02480	Alphaherpesvirus glycoprotein I//Alphaherpesvirus glycoprotein E	--	--	--	--	GO:0043657//GO:0016020	host cell//membrane	KOG3510	FOG: Immunoglobulin C-2 Type/fibronectin type III domains
c134517_g2	5	1	1.077	1.053	1.188	1.139	1.242	1.04333	1.18967	0.189357	0.0169472	0.058788	740.184	443.393	-0.7393	9.2711e-11	2.848e-09	2862	676476812	XP_009060914.1	1740	0	hypothetical protein LOTGIDRAFT_219285 [Lottia gigantea] >gi|556099860|gb|ESO88512.1| hypothetical protein LOTGIDRAFT_219285 [Lottia gigantea]	432952136	XM_004084923.1	81	6.27774e-32	PREDICTED: Oryzias latipes calnexin-like (LOC101165199), mRNA	K08054	CANX	calnexin	http://www.genome.jp/dbget-bin/www_bget?ko:K08054	P35565	1418	0	Calnexin OS=Rattus norvegicus GN=Canx PE=1 SV=1	PF00262//PF02965//PF03896	Calreticulin family//Vitamin B12 dependent methionine synthase, activation domain//Translocon-associated protein (TRAP), alpha subunit	GO:0006457//GO:0009086	protein folding//methionine biosynthetic process	GO:0051082//GO:0005509//GO:0008705	unfolded protein binding//calcium ion binding//methionine synthase activity	GO:0005783//GO:0005622	endoplasmic reticulum//intracellular	KOG0675	Calnexin
c135063_g1	5	1	1.31	0.937	0.969	0.952	1.588	1.08233	1.16967	0.111953	0.779217	0.848876	101.602	59.3334	-0.77601	0.00014603	0.0017449	2120	524890773	XP_005101929.1	1284	3.47351e-167	PREDICTED: actin-binding LIM protein 1-like isoform X2 [Aplysia californica]	--	--	--	--	--	--	--	--	--	O14639	182	1.55459e-12	Actin-binding LIM protein 1 OS=Homo sapiens GN=ABLIM1 PE=1 SV=3	PF02209	Villin headpiece domain	GO:0007010	cytoskeleton organization	GO:0003779	actin binding	--	--	KOG1044	Actin-binding LIM Zn-finger protein Limatin involved in axon guidance
c145133_g1	5	1	1.062	1.227	1.04	1.076	1.219	1.09633	1.11167	0.0200378	0.853624	0.904916	54.0403	31.6684	-0.77099	0.0036099	0.028672	2093	524873726	XP_005093606.1	2742	0	PREDICTED: sec1 family domain-containing protein 1-like [Aplysia californica]	542236084	XM_003451185.2	120	9.55716e-54	PREDICTED: Oreochromis niloticus sec1 family domain containing 1 (scfd1), mRNA	--	--	--	--	Q8BRF7	2175	0	Sec1 family domain-containing protein 1 OS=Mus musculus GN=Scfd1 PE=1 SV=1	PF00995//PF03919	Sec1 family//mRNA capping enzyme, C-terminal domain	GO:0006904//GO:0016192//GO:0006370	vesicle docking involved in exocytosis//vesicle-mediated transport//7-methylguanosine mRNA capping	GO:0004484	mRNA guanylyltransferase activity	--	--	KOG1301	Vesicle trafficking protein Sly1 (Sec1 family)
c145456_g2	5	1	0.967	0.954	0.895	0.999	0.897	0.973667	0.930333	-0.0656802	0.296352	0.443997	1404.88	1790.71	0.35008	0.00045048	0.0047417	2449	524874194	XP_005093836.1	1454	0	PREDICTED: actin-related protein 2/3 complex subunit 1A-like isoform X4 [Aplysia californica]	327288263	XM_003228800.1	95	8.84419e-40	PREDICTED: Anolis carolinensis actin related protein 2/3 complex, subunit 1A, 41kDa (arpc1a), mRNA	K05757	ARPC1A_B	actin related protein 2/3 complex, subunit 1A/1B	http://www.genome.jp/dbget-bin/www_bget?ko:K05757	Q92747	1220	8.34105e-159	Actin-related protein 2/3 complex subunit 1A OS=Homo sapiens GN=ARPC1A PE=1 SV=2	PF00400	WD domain, G-beta repeat	--	--	GO:0005515	protein binding	--	--	KOG1523	Actin-related protein Arp2/3 complex, subunit ARPC1/p41-ARC
c127656_g1	5	1	1.121	1.071	1.122	1.063	1.179	1.064	1.12133	0.0757171	0.303668	0.451519	149.103	229.049	0.61935	2.1745e-05	0.00031166	1986	524906379	XP_005108503.1	1668	0	PREDICTED: alpha-L-fucosidase-like [Aplysia californica]	--	--	--	--	--	K01206	FUCA	alpha-L-fucosidase	http://www.genome.jp/dbget-bin/www_bget?ko:K01206	C3YWU0	1444	0	Alpha-L-fucosidase OS=Branchiostoma floridae GN=BRAFLDRAFT_56888 PE=3 SV=2	PF01120	Alpha-L-fucosidase	GO:0005975	carbohydrate metabolic process	GO:0004560	alpha-L-fucosidase activity	--	--	--	--
c133112_g3	5	1	1.051	1.139	0.902	0.925	1.019	1.06333	0.948667	-0.164621	0.0982083	0.201725	38.1455	19.2881	-0.9838	0.001819	0.015909	487	676435126	XP_009047456.1	257	8.63091e-26	hypothetical protein LOTGIDRAFT_200002 [Lottia gigantea] >gi|556113219|gb|ESP01871.1| hypothetical protein LOTGIDRAFT_200002 [Lottia gigantea]	--	--	--	--	--	--	--	--	--	Q9HD34	239	1.37027e-24	LYR motif-containing protein 4 OS=Homo sapiens GN=LYRM4 PE=1 SV=1	PF03033	Glycosyltransferase family 28 N-terminal domain	GO:0030259//GO:0005975	lipid glycosylation//carbohydrate metabolic process	GO:0016758	transferase activity, transferring hexosyl groups	--	--	KOG3801	Uncharacterized conserved protein BCN92
c153652_g1	5	1	0.962	1.026	0.945	1.075	1.048	0.996	1.02267	0.0381183	0.59403	0.714803	393.489	303.197	-0.37607	0.0027351	0.022611	2522	524868057	XP_005090835.1	2922	0	PREDICTED: bifunctional glutamate/proline--tRNA ligase-like [Aplysia californica]	513012131	XM_004867395.1	164	4.00597e-78	PREDICTED: Heterocephalus glaber glutamyl-prolyl-tRNA synthetase (Eprs), mRNA	K14163	EPRS	bifunctional glutamyl/prolyl-tRNA synthetase	http://www.genome.jp/dbget-bin/www_bget?ko:K14163	Q8CGC7	2443	0	Bifunctional glutamate/proline--tRNA ligase OS=Mus musculus GN=Eprs PE=1 SV=4	PF03950//PF08802//PF12242//PF00458//PF00749//PF00552	tRNA synthetases class I (E and Q), anti-codon binding domain//Cytochrome B6-F complex Fe-S subunit//NAD(P)H binding domain of trans-2-enoyl-CoA reductase//WHEP-TRS domain//tRNA synthetases class I (E and Q), catalytic domain//Integrase DNA binding domain	GO:0043039//GO:0006118//GO:0006418//GO:0055114	tRNA aminoacylation//electron transport//tRNA aminoacylation for protein translation//oxidation-reduction process	GO:0016491//GO:0005524//GO:0003676//GO:0009496//GO:0000166//GO:0051537//GO:0004812//GO:0016876	oxidoreductase activity//ATP binding//nucleic acid binding//plastoquinol--plastocyanin reductase activity//nucleotide binding//2 iron, 2 sulfur cluster binding//aminoacyl-tRNA ligase activity//ligase activity, forming aminoacyl-tRNA and related compounds	GO:0042651//GO:0009512//GO:0005737	thylakoid membrane//cytochrome b6f complex//cytoplasm	KOG1147	Glutamyl-tRNA synthetase
[truncated: 1,446 more rows]

## Sheet: C-Larva-VS-P-Larva_1.annot
GeneID	Quadrant	protein_J.1_113	protein_J.2_114	protein_J.3_115	protein_Y.1_118	protein_Y.2_119	protein_Y.3_121	protein_C-Larva	protein_P-Larva	protein_log2FC(P-Larva/C-Larva)	protein_P-value	protein_FDR	mRNA_J4_readcount	mRNA_Y5_readcount	mRNA_log2FC(P-Larva/C-Larva)	mRNA_P-value	mRNA_FDR	Gene Length	NR GI	NR ID	NR Score	NR Evalue	NR Description	NT GI	NT ID	NT Score	NT Evalue	NT Description	KO ID	KO Name	KO Description	Http Link	Swissprot ID	Swissprot Score	Swissprot Evalue	Swissprot Description	PFAM ID	PFAM description	Gene Ontology Biological Pathway	BP Description	Gene Ontology Molecular Function	MF Description	Gene Ontology Cellular Component	CC Description	KOG ID	KOG Description
[truncated: 62 more rows]

[truncated: 8 more sheets: C-Larva-VS-P-Larva_2.annot, C-Larva-VS-P-Larva_3.annot, C-Larva-VS-P-Larva_4.annot, C-Larva-VS-P-Larva_5.annot, C-Larva-VS-P-Larva_6.annot, C-Larva-VS-P-Larva_7.annot, C-Larva-VS-P-Larva_8.annot, C-Larva-VS-P-Larva_9.annot]
